# Supplementary material for: Quantification and site-specific analysis of co-occupied N- and O-glycopeptides
Source: bioRxiv. 2024 Jul 7:2024.07.06.602348. Preprint. [Version 1] doi: 10.1101/2024.07.06.602348 (PMC11245114; doi:10.1101/2024.07.06.602348)
Supplement: Supplement 3 [file media-3.xlsx]

## Sheet: Legend
				Supplemental Table 2. SmE, trypsin, and PNGaseF digest of TIM-4 output and manually validated peptides. There are four tabs for all Byonic searches. The tab labeled as "Summary" describes the Byonic parameters used for the search, including the name of the RAW file searched and the proteome searched against. The second tab, "Spectra", represents the raw output of Byonic, where no FDR filtering wa…
	Glycan Labels
	H	Hexose
	N	GalNAc
	A	NeuAc
	F	Fucose

## Sheet: Summary
Summary:
	1) Input data file: C:\Users\Big Boy\Downloads\240228_JC_TIM4_PNGaseF_SmE_Trypsin.raw
	2) Protein database: C:\Users\Big Boy\Desktop\Joann\Proteomes\TIM4_Q96H15_HisTag.fasta
	3) Parameter file: C:\Users\Big Boy\Desktop\Joann\240305_JC_TIM4_PNGaseF_SmE_Trypsin_Byonic\objs\params.prf
	4) Date/Time: March 5, 2024 at 10:59:26 AM EST
	5) RunTime: 6 minutes, 44 seconds; on 16 cores
Summary Statistics:
	1) Reporting 1 forward and 1 reverse proteins
	2) 521 unique forward peptides
	3) 3071 spectra matched to forward peptides
	4) Estimated spectrum-level FDR on true proteins is 0.8%
Recorded protein search configuration:
Num	Rule	Value
0	Protein database	C:\Users\Big Boy\Desktop\Joann\Proteomes\TIM4_Q96H15_HisTag.fasta
1	Spectrum-level FDR	Auto cut
2	Cleavage residues	RK;ST
3	Digest cutter	C-terminal & N-terminal cutter
4	Peptide termini	Fully specific
5	Maximum number of missed cleavages	6
6	Precursor tolerance	10.0 ppm
7	Fragment tolerance	ma:ftms 20.0 ppm, ma:itms 0.35 Da
8	Fragment tolerance version	2
9	Charges applied to charge-unassigned spectra:	1,2,3,4
10	Precursor mass max	7000.0
11	N-glycan search	None
12	O-glycan search	None
13	Off by x isotopes	-2,-1,0,+1,+2
14	Contaminants added	false
15	Decoys added	true
16	%Additional parameters:
17	Disulfide Enable	false
18	Trisulfide Enable	false
19	DSS Crosslink Enable	false
20	Custom Crosslink Enable	false
21	Wildcard Enable	0
22	Combyne cut off score	Auto
23	Protein FDR cutoff	1%
24	Focused DB created	false
25	Export mzIdentML	false
26	Score version	2
27	precursor_assignment_flags	1
28	po_NumberMonosReturn	1
29	Lock mass list	None
30	do_quick_rejects	0
31	%Modification searches:
32	common_modifications_max	3
33	rare_modifications_max	1
34	%Fixed and variable modifications:
35	Carbamidomethyl / +57.021464 @ C | fixed
36	Deamidated / +0.984016 @ N | rare1
37	% Custom modification text below
38	%Glycan modifications:
39	% O-glycan 9 common.txt
40	HexNAc(1)Hex(1) @ OGlycan | common3
41	HexNAc(1) @ OGlycan | common3
42	HexNAc(2)Hex(1) @ OGlycan | common3
43	HexNAc(1)Hex(1)NeuAc(1) @ OGlycan | common3
44	HexNAc(1)Hex(1)NeuAc(2) @ OGlycan | common3
45	HexNAc(2)Hex(2)NeuAc(1) @ OGlycan | common3
46	HexNAc(2)Hex(2)NeuAc(2) @ OGlycan | common3
47	HexNAc(2)Hex(2) @ OGlycan | common3
48	% Custom modification text below
49	Show all N-glycopeptides	0
50	%Addition parameters:
51	Product Version	PMI-Byonic-Demo:v4.5.2
52	Registered to	Stacy Malaker Yale University

## Sheet: Spectra
Query #:z	Protein Rank	Peptide < ProteinMetrics Confidential >	Glycans NHFAGNa	Modification Type(s)	Observed m/z	z	Observed (M+H)	Calc. mass (M+H)	Off-by-x error	Mass error (ppm)	Starting position	Cleavage	Score	Delta	Delta Mod	|Log Prob|	# of unique peptides	Protein Name	Protein DB number	Comment	Scan #	Scan Time
17666:3	1	-.ETVVTEVLGHR.V			413.895	3	1239.67	1239.67	0	1.5	1	Non	3.58	3.58	3.58	1.05	521	>sp|Q96H15|TIMD4_HUMAN T-cell immunoglobulin and mucin domain-containing protein 4 OS=Homo sapiens OX=9606 GN=TIMD4 PE=1 SV=2	1	240228_jc_tim4_pngasef_sme_trypsin.ScanId;v=1;d1=22284.22284.3	controllerType=0 controllerNumber=1 scan=22284	58.9586
14218:2	1	-.ETVVTEVLGHR.V			620.339	2	1239.67	1239.67	0	1.4	1	Non	4.61	4.61	4.61	0.28	521	>sp|Q96H15|TIMD4_HUMAN T-cell immunoglobulin and mucin domain-containing protein 4 OS=Homo sapiens OX=9606 GN=TIMD4 PE=1 SV=2	1	240228_jc_tim4_pngasef_sme_trypsin.ScanId;v=1;d1=18569.18569.2	controllerType=0 controllerNumber=1 scan=18569	48.8038
17700:3	1	-.ETVVTEVLGHR.V			413.895	3	1239.67	1239.67	0	1.5	1	Non	5.08	5.08	5.08	1.05	521	>sp|Q96H15|TIMD4_HUMAN T-cell immunoglobulin and mucin domain-containing protein 4 OS=Homo sapiens OX=9606 GN=TIMD4 PE=1 SV=2	1	240228_jc_tim4_pngasef_sme_trypsin.ScanId;v=1;d1=22336.22336.3	controllerType=0 controllerNumber=1 scan=22336	59.1102
17264:3	1	-.ETVVTEVLGHR.V			413.895	3	1239.67	1239.67	0	1.5	1	Non	7.22	7.22	7.22	1.05	521	>sp|Q96H15|TIMD4_HUMAN T-cell immunoglobulin and mucin domain-containing protein 4 OS=Homo sapiens OX=9606 GN=TIMD4 PE=1 SV=2	1	240228_jc_tim4_pngasef_sme_trypsin.ScanId;v=1;d1=21816.21816.3	controllerType=0 controllerNumber=1 scan=21816	57.6158
17379:3	1	-.ETVVTEVLGHR.V			413.895	3	1239.67	1239.67	0	1.5	1	Non	13.02	13.02	13.02	1.05	521	>sp|Q96H15|TIMD4_HUMAN T-cell immunoglobulin and mucin domain-containing protein 4 OS=Homo sapiens OX=9606 GN=TIMD4 PE=1 SV=2	1	240228_jc_tim4_pngasef_sme_trypsin.ScanId;v=1;d1=21955.21955.3	controllerType=0 controllerNumber=1 scan=21955	58.0026
17701:3	1	-.ETVVTEVLGHR.V			413.895	3	1239.67	1239.67	0	0.8	1	Non	16.7	16.7	16.7	1.05	521	>sp|Q96H15|TIMD4_HUMAN T-cell immunoglobulin and mucin domain-containing protein 4 OS=Homo sapiens OX=9606 GN=TIMD4 PE=1 SV=2	1	240228_jc_tim4_pngasef_sme_trypsin.ScanId;v=1;d1=22339.22339.3	controllerType=0 controllerNumber=1 scan=22339	59.1179
16167:3	1	-.ETVVTEVLGHR.V			413.895	3	1239.67	1239.67	0	2	1	Non	17.98	17.98	17.98	1.16	521	>sp|Q96H15|TIMD4_HUMAN T-cell immunoglobulin and mucin domain-containing protein 4 OS=Homo sapiens OX=9606 GN=TIMD4 PE=1 SV=2	1	240228_jc_tim4_pngasef_sme_trypsin.ScanId;v=1;d1=20631.20631.3	controllerType=0 controllerNumber=1 scan=20631	54.3606
17729:3	1	-.ETVVTEVLGHR.V			413.895	3	1239.67	1239.67	0	2	1	Non	30.3	30.3	30.3	1.16	521	>sp|Q96H15|TIMD4_HUMAN T-cell immunoglobulin and mucin domain-containing protein 4 OS=Homo sapiens OX=9606 GN=TIMD4 PE=1 SV=2	1	240228_jc_tim4_pngasef_sme_trypsin.ScanId;v=1;d1=22388.22388.3	controllerType=0 controllerNumber=1 scan=22388	59.259
17669:3	1	-.ETVVTEVLGHR.V			413.895	3	1239.67	1239.67	0	1.5	1	Non	32.05	32.05	32.05	1.15	521	>sp|Q96H15|TIMD4_HUMAN T-cell immunoglobulin and mucin domain-containing protein 4 OS=Homo sapiens OX=9606 GN=TIMD4 PE=1 SV=2	1	240228_jc_tim4_pngasef_sme_trypsin.ScanId;v=1;d1=22288.22288.3	controllerType=0 controllerNumber=1 scan=22288	58.966
16945:3	1	-.ETVVTEVLGHR.V			413.895	3	1239.67	1239.67	0	1.5	1	Non	43.46	43.46	43.46	1.54	521	>sp|Q96H15|TIMD4_HUMAN T-cell immunoglobulin and mucin domain-containing protein 4 OS=Homo sapiens OX=9606 GN=TIMD4 PE=1 SV=2	1	240228_jc_tim4_pngasef_sme_trypsin.ScanId;v=1;d1=21468.21468.3	controllerType=0 controllerNumber=1 scan=21468	56.6083
17329:3	1	-.ETVVTEVLGHR.V			413.895	3	1239.67	1239.67	0	1	1	Non	46.21	46.21	46.21	1.54	521	>sp|Q96H15|TIMD4_HUMAN T-cell immunoglobulin and mucin domain-containing protein 4 OS=Homo sapiens OX=9606 GN=TIMD4 PE=1 SV=2	1	240228_jc_tim4_pngasef_sme_trypsin.ScanId;v=1;d1=21893.21893.3	controllerType=0 controllerNumber=1 scan=21893	57.8338
18469:3	1	-.ETVVTEVLGHR.V			413.895	3	1239.67	1239.67	0	1	1	Non	49.16	49.16	49.16	1.54	521	>sp|Q96H15|TIMD4_HUMAN T-cell immunoglobulin and mucin domain-containing protein 4 OS=Homo sapiens OX=9606 GN=TIMD4 PE=1 SV=2	1	240228_jc_tim4_pngasef_sme_trypsin.ScanId;v=1;d1=23295.23295.3	controllerType=0 controllerNumber=1 scan=23295	61.8209
17936:3	1	-.ETVVTEVLGHR.V			413.895	3	1239.67	1239.67	0	0.1	1	Non	53.87	53.87	53.87	0.72	521	>sp|Q96H15|TIMD4_HUMAN T-cell immunoglobulin and mucin domain-containing protein 4 OS=Homo sapiens OX=9606 GN=TIMD4 PE=1 SV=2	1	240228_jc_tim4_pngasef_sme_trypsin.ScanId;v=1;d1=22655.22655.3	controllerType=0 controllerNumber=1 scan=22655	60.037
17777:3	1	-.ETVVTEVLGHR.V			413.895	3	1239.67	1239.67	0	0.5	1	Non	55.75	55.75	55.75	1.54	521	>sp|Q96H15|TIMD4_HUMAN T-cell immunoglobulin and mucin domain-containing protein 4 OS=Homo sapiens OX=9606 GN=TIMD4 PE=1 SV=2	1	240228_jc_tim4_pngasef_sme_trypsin.ScanId;v=1;d1=22458.22458.3	controllerType=0 controllerNumber=1 scan=22458	59.4659
16552:3	1	-.ETVVTEVLGHR.V			413.895	3	1239.67	1239.67	0	1	1	Non	61.3	61.3	61.3	1.54	521	>sp|Q96H15|TIMD4_HUMAN T-cell immunoglobulin and mucin domain-containing protein 4 OS=Homo sapiens OX=9606 GN=TIMD4 PE=1 SV=2	1	240228_jc_tim4_pngasef_sme_trypsin.ScanId;v=1;d1=21041.21041.3	controllerType=0 controllerNumber=1 scan=21041	55.393
17179:3	1	-.ETVVTEVLGHR.V			413.895	3	1239.67	1239.67	0	1.5	1	Non	63.55	63.55	63.55	1.54	521	>sp|Q96H15|TIMD4_HUMAN T-cell immunoglobulin and mucin domain-containing protein 4 OS=Homo sapiens OX=9606 GN=TIMD4 PE=1 SV=2	1	240228_jc_tim4_pngasef_sme_trypsin.ScanId;v=1;d1=21723.21723.3	controllerType=0 controllerNumber=1 scan=21723	57.3615
17384:3	1	-.ETVVTEVLGHR.V			413.895	3	1239.67	1239.67	0	0.8	1	Non	64.52	64.52	64.52	1.4	521	>sp|Q96H15|TIMD4_HUMAN T-cell immunoglobulin and mucin domain-containing protein 4 OS=Homo sapiens OX=9606 GN=TIMD4 PE=1 SV=2	1	240228_jc_tim4_pngasef_sme_trypsin.ScanId;v=1;d1=21961.21961.3	controllerType=0 controllerNumber=1 scan=21961	58.0162
17507:3	1	-.ETVVTEVLGHR.V			413.895	3	1239.67	1239.67	0	1.8	1	Non	68.47	68.47	68.47	1.56	521	>sp|Q96H15|TIMD4_HUMAN T-cell immunoglobulin and mucin domain-containing protein 4 OS=Homo sapiens OX=9606 GN=TIMD4 PE=1 SV=2	1	240228_jc_tim4_pngasef_sme_trypsin.ScanId;v=1;d1=22109.22109.3	controllerType=0 controllerNumber=1 scan=22109	58.4401
17315:3	1	-.ETVVTEVLGHR.V			413.895	3	1239.67	1239.67	0	2	1	Non	69.83	69.83	69.83	1.69	521	>sp|Q96H15|TIMD4_HUMAN T-cell immunoglobulin and mucin domain-containing protein 4 OS=Homo sapiens OX=9606 GN=TIMD4 PE=1 SV=2	1	240228_jc_tim4_pngasef_sme_trypsin.ScanId;v=1;d1=21875.21875.3	controllerType=0 controllerNumber=1 scan=21875	57.7775
17253:3	1	-.ETVVTEVLGHR.V			413.895	3	1239.67	1239.67	0	1.8	1	Non	75.51	75.51	75.51	1.56	521	>sp|Q96H15|TIMD4_HUMAN T-cell immunoglobulin and mucin domain-containing protein 4 OS=Homo sapiens OX=9606 GN=TIMD4 PE=1 SV=2	1	240228_jc_tim4_pngasef_sme_trypsin.ScanId;v=1;d1=21804.21804.3	controllerType=0 controllerNumber=1 scan=21804	57.5837
16773:3	1	-.ETVVTEVLGHR.V			413.895	3	1239.67	1239.67	0	1.3	1	Non	77.18	77.18	77.18	1.4	521	>sp|Q96H15|TIMD4_HUMAN T-cell immunoglobulin and mucin domain-containing protein 4 OS=Homo sapiens OX=9606 GN=TIMD4 PE=1 SV=2	1	240228_jc_tim4_pngasef_sme_trypsin.ScanId;v=1;d1=21284.21284.3	controllerType=0 controllerNumber=1 scan=21284	56.0934
16677:3	1	-.ETVVTEVLGHR.V			413.895	3	1239.67	1239.67	0	1.3	1	Non	90.17	90.17	90.17	1.39	521	>sp|Q96H15|TIMD4_HUMAN T-cell immunoglobulin and mucin domain-containing protein 4 OS=Homo sapiens OX=9606 GN=TIMD4 PE=1 SV=2	1	240228_jc_tim4_pngasef_sme_trypsin.ScanId;v=1;d1=21178.21178.3	controllerType=0 controllerNumber=1 scan=21178	55.7806
17613:3	1	-.ETVVTEVLGHR.V			413.896	3	1239.67	1239.67	0	2.5	1	Non	91.78	91.78	91.78	1.55	521	>sp|Q96H15|TIMD4_HUMAN T-cell immunoglobulin and mucin domain-containing protein 4 OS=Homo sapiens OX=9606 GN=TIMD4 PE=1 SV=2	1	240228_jc_tim4_pngasef_sme_trypsin.ScanId;v=1;d1=22225.22225.3	controllerType=0 controllerNumber=1 scan=22225	58.7877
16637:3	1	-.ETVVTEVLGHR.V			413.896	3	1239.67	1239.67	0	2.2	1	Non	92.66	92.66	92.66	1.55	521	>sp|Q96H15|TIMD4_HUMAN T-cell immunoglobulin and mucin domain-containing protein 4 OS=Homo sapiens OX=9606 GN=TIMD4 PE=1 SV=2	1	240228_jc_tim4_pngasef_sme_trypsin.ScanId;v=1;d1=21131.21131.3	controllerType=0 controllerNumber=1 scan=21131	55.6464
16934:3	1	-.ETVVTEVLGHR.V			413.895	3	1239.67	1239.67	0	0.8	1	Non	99.31	99.31	99.31	1.39	521	>sp|Q96H15|TIMD4_HUMAN T-cell immunoglobulin and mucin domain-containing protein 4 OS=Homo sapiens OX=9606 GN=TIMD4 PE=1 SV=2	1	240228_jc_tim4_pngasef_sme_trypsin.ScanId;v=1;d1=21456.21456.3	controllerType=0 controllerNumber=1 scan=21456	56.5754
17438:3	1	-.ETVVTEVLGHR.V			413.895	3	1239.67	1239.67	0	1	1	Non	113.1	113.1	113.1	1.45	521	>sp|Q96H15|TIMD4_HUMAN T-cell immunoglobulin and mucin domain-containing protein 4 OS=Homo sapiens OX=9606 GN=TIMD4 PE=1 SV=2	1	240228_jc_tim4_pngasef_sme_trypsin.ScanId;v=1;d1=22027.22027.3	controllerType=0 controllerNumber=1 scan=22027	58.1964
17819:3	1	-.ETVVTEVLGHR.V			413.895	3	1239.67	1239.67	0	1.3	1	Non	133.39	133.39	133.39	1.62	521	>sp|Q96H15|TIMD4_HUMAN T-cell immunoglobulin and mucin domain-containing protein 4 OS=Homo sapiens OX=9606 GN=TIMD4 PE=1 SV=2	1	240228_jc_tim4_pngasef_sme_trypsin.ScanId;v=1;d1=22520.22520.3	controllerType=0 controllerNumber=1 scan=22520	59.6376
18367:3	1	-.ETVVTEVLGHR.V			413.895	3	1239.67	1239.67	0	1.3	1	Non	133.68	133.68	133.68	1.62	521	>sp|Q96H15|TIMD4_HUMAN T-cell immunoglobulin and mucin domain-containing protein 4 OS=Homo sapiens OX=9606 GN=TIMD4 PE=1 SV=2	1	240228_jc_tim4_pngasef_sme_trypsin.ScanId;v=1;d1=23186.23186.3	controllerType=0 controllerNumber=1 scan=23186	61.5313
15786:3	1	-.ETVVTEVLGHR.V			413.895	3	1239.67	1239.67	0	2	1	Non	133.81	133.81	133.81	1.72	521	>sp|Q96H15|TIMD4_HUMAN T-cell immunoglobulin and mucin domain-containing protein 4 OS=Homo sapiens OX=9606 GN=TIMD4 PE=1 SV=2	1	240228_jc_tim4_pngasef_sme_trypsin.ScanId;v=1;d1=20229.20229.3	controllerType=0 controllerNumber=1 scan=20229	53.2658
16756:3	1	-.ETVVTEVLGHR.V			413.895	3	1239.67	1239.67	0	0.8	1	Non	138.1	138.1	138.1	1.57	521	>sp|Q96H15|TIMD4_HUMAN T-cell immunoglobulin and mucin domain-containing protein 4 OS=Homo sapiens OX=9606 GN=TIMD4 PE=1 SV=2	1	240228_jc_tim4_pngasef_sme_trypsin.ScanId;v=1;d1=21266.21266.3	controllerType=0 controllerNumber=1 scan=21266	56.0426
16084:3	1	-.ETVVTEVLGHR.V			413.895	3	1239.67	1239.67	0	1.8	1	Non	141.24	141.24	141.24	1.72	521	>sp|Q96H15|TIMD4_HUMAN T-cell immunoglobulin and mucin domain-containing protein 4 OS=Homo sapiens OX=9606 GN=TIMD4 PE=1 SV=2	1	240228_jc_tim4_pngasef_sme_trypsin.ScanId;v=1;d1=20543.20543.3	controllerType=0 controllerNumber=1 scan=20543	54.1102
17459:3	1	-.ETVVTEVLGHR.V			413.895	3	1239.67	1239.67	0	2	1	Non	142.2	142.2	142.2	1.72	521	>sp|Q96H15|TIMD4_HUMAN T-cell immunoglobulin and mucin domain-containing protein 4 OS=Homo sapiens OX=9606 GN=TIMD4 PE=1 SV=2	1	240228_jc_tim4_pngasef_sme_trypsin.ScanId;v=1;d1=22052.22052.3	controllerType=0 controllerNumber=1 scan=22052	58.2639
16099:3	1	-.ETVVTEVLGHR.V			413.895	3	1239.67	1239.67	0	1.8	1	Non	143.54	143.54	143.54	1.72	521	>sp|Q96H15|TIMD4_HUMAN T-cell immunoglobulin and mucin domain-containing protein 4 OS=Homo sapiens OX=9606 GN=TIMD4 PE=1 SV=2	1	240228_jc_tim4_pngasef_sme_trypsin.ScanId;v=1;d1=20559.20559.3	controllerType=0 controllerNumber=1 scan=20559	54.1611
16863:3	1	-.ETVVTEVLGHR.V			413.895	3	1239.67	1239.67	0	1.3	1	Non	146.45	146.45	146.45	1.57	521	>sp|Q96H15|TIMD4_HUMAN T-cell immunoglobulin and mucin domain-containing protein 4 OS=Homo sapiens OX=9606 GN=TIMD4 PE=1 SV=2	1	240228_jc_tim4_pngasef_sme_trypsin.ScanId;v=1;d1=21379.21379.3	controllerType=0 controllerNumber=1 scan=21379	56.3688
16242:3	1	-.ETVVTEVLGHR.V			413.895	3	1239.67	1239.67	0	1.8	1	Non	156.18	156.18	156.18	1.72	521	>sp|Q96H15|TIMD4_HUMAN T-cell immunoglobulin and mucin domain-containing protein 4 OS=Homo sapiens OX=9606 GN=TIMD4 PE=1 SV=2	1	240228_jc_tim4_pngasef_sme_trypsin.ScanId;v=1;d1=20712.20712.3	controllerType=0 controllerNumber=1 scan=20712	54.5728
15895:3	1	-.ETVVTEVLGHR.V			413.895	3	1239.67	1239.67	0	1.3	1	Non	158.09	158.09	158.09	1.57	521	>sp|Q96H15|TIMD4_HUMAN T-cell immunoglobulin and mucin domain-containing protein 4 OS=Homo sapiens OX=9606 GN=TIMD4 PE=1 SV=2	1	240228_jc_tim4_pngasef_sme_trypsin.ScanId;v=1;d1=20344.20344.3	controllerType=0 controllerNumber=1 scan=20344	53.5587
15548:3	1	-.ETVVTEVLGHR.V			413.896	3	1239.67	1239.67	0	2.2	1	Non	158.52	158.52	158.52	1.72	521	>sp|Q96H15|TIMD4_HUMAN T-cell immunoglobulin and mucin domain-containing protein 4 OS=Homo sapiens OX=9606 GN=TIMD4 PE=1 SV=2	1	240228_jc_tim4_pngasef_sme_trypsin.ScanId;v=1;d1=19973.19973.3	controllerType=0 controllerNumber=1 scan=19973	52.5821
16454:3	1	-.ETVVTEVLGHR.V			413.895	3	1239.67	1239.67	0	1.5	1	Non	163.46	163.46	163.46	1.76	521	>sp|Q96H15|TIMD4_HUMAN T-cell immunoglobulin and mucin domain-containing protein 4 OS=Homo sapiens OX=9606 GN=TIMD4 PE=1 SV=2	1	240228_jc_tim4_pngasef_sme_trypsin.ScanId;v=1;d1=20937.20937.3	controllerType=0 controllerNumber=1 scan=20937	55.1336
16847:3	1	-.ETVVTEVLGHR.V			413.895	3	1239.67	1239.67	0	1.8	1	Non	169.47	169.47	169.47	1.78	521	>sp|Q96H15|TIMD4_HUMAN T-cell immunoglobulin and mucin domain-containing protein 4 OS=Homo sapiens OX=9606 GN=TIMD4 PE=1 SV=2	1	240228_jc_tim4_pngasef_sme_trypsin.ScanId;v=1;d1=21362.21362.3	controllerType=0 controllerNumber=1 scan=21362	56.3213
16991:3	1	-.ETVVTEVLGHR.V			413.895	3	1239.67	1239.67	0	1.3	1	Non	171.11	171.11	171.11	1.64	521	>sp|Q96H15|TIMD4_HUMAN T-cell immunoglobulin and mucin domain-containing protein 4 OS=Homo sapiens OX=9606 GN=TIMD4 PE=1 SV=2	1	240228_jc_tim4_pngasef_sme_trypsin.ScanId;v=1;d1=21525.21525.3	controllerType=0 controllerNumber=1 scan=21525	56.7914
16689:3	1	-.ETVVTEVLGHR.V			413.895	3	1239.67	1239.67	0	2	1	Non	178.03	178.03	178.03	1.87	521	>sp|Q96H15|TIMD4_HUMAN T-cell immunoglobulin and mucin domain-containing protein 4 OS=Homo sapiens OX=9606 GN=TIMD4 PE=1 SV=2	1	240228_jc_tim4_pngasef_sme_trypsin.ScanId;v=1;d1=21192.21192.3	controllerType=0 controllerNumber=1 scan=21192	55.8222
16334:3	1	-.ETVVTEVLGHR.V			413.895	3	1239.67	1239.67	0	1.8	1	Non	195.25	195.25	195.25	1.78	521	>sp|Q96H15|TIMD4_HUMAN T-cell immunoglobulin and mucin domain-containing protein 4 OS=Homo sapiens OX=9606 GN=TIMD4 PE=1 SV=2	1	240228_jc_tim4_pngasef_sme_trypsin.ScanId;v=1;d1=20811.20811.3	controllerType=0 controllerNumber=1 scan=20811	54.8481
17014:3	1	-.ETVVTEVLGHR.V			413.895	3	1239.67	1239.67	0	1.3	1	Non	198.38	198.38	198.38	1.64	521	>sp|Q96H15|TIMD4_HUMAN T-cell immunoglobulin and mucin domain-containing protein 4 OS=Homo sapiens OX=9606 GN=TIMD4 PE=1 SV=2	1	240228_jc_tim4_pngasef_sme_trypsin.ScanId;v=1;d1=21549.21549.3	controllerType=0 controllerNumber=1 scan=21549	56.8616
15806:3	1	-.ETVVTEVLGHR.V			413.895	3	1239.67	1239.67	0	1.5	1	Non	200.63	200.63	200.63	1.82	521	>sp|Q96H15|TIMD4_HUMAN T-cell immunoglobulin and mucin domain-containing protein 4 OS=Homo sapiens OX=9606 GN=TIMD4 PE=1 SV=2	1	240228_jc_tim4_pngasef_sme_trypsin.ScanId;v=1;d1=20250.20250.3	controllerType=0 controllerNumber=1 scan=20250	53.3196
14539:2	1	-.ETVVTEVLGHR.V			620.338	2	1239.67	1239.67	0	0.4	1	Non	206.3	206.3	206.3	1.87	521	>sp|Q96H15|TIMD4_HUMAN T-cell immunoglobulin and mucin domain-containing protein 4 OS=Homo sapiens OX=9606 GN=TIMD4 PE=1 SV=2	1	240228_jc_tim4_pngasef_sme_trypsin.ScanId;v=1;d1=18907.18907.2	controllerType=0 controllerNumber=1 scan=18907	49.7376
16249:3	1	-.ETVVTEVLGHR.V			413.895	3	1239.67	1239.67	0	1.5	1	Non	210.59	210.59	210.59	2.76	521	>sp|Q96H15|TIMD4_HUMAN T-cell immunoglobulin and mucin domain-containing protein 4 OS=Homo sapiens OX=9606 GN=TIMD4 PE=1 SV=2	1	240228_jc_tim4_pngasef_sme_trypsin.ScanId;v=1;d1=20720.20720.3	controllerType=0 controllerNumber=1 scan=20720	54.5918
15723:3	1	-.ETVVTEVLGHR.V			413.895	3	1239.67	1239.67	0	1.8	1	Non	214.2	214.2	214.2	2.99	521	>sp|Q96H15|TIMD4_HUMAN T-cell immunoglobulin and mucin domain-containing protein 4 OS=Homo sapiens OX=9606 GN=TIMD4 PE=1 SV=2	1	240228_jc_tim4_pngasef_sme_trypsin.ScanId;v=1;d1=20161.20161.3	controllerType=0 controllerNumber=1 scan=20161	53.0851
15642:3	1	-.ETVVTEVLGHR.V			413.896	3	1239.67	1239.67	0	2.2	1	Non	214.4	214.4	214.4	2.99	521	>sp|Q96H15|TIMD4_HUMAN T-cell immunoglobulin and mucin domain-containing protein 4 OS=Homo sapiens OX=9606 GN=TIMD4 PE=1 SV=2	1	240228_jc_tim4_pngasef_sme_trypsin.ScanId;v=1;d1=20073.20073.3	controllerType=0 controllerNumber=1 scan=20073	52.856
16182:3	1	-.ETVVTEVLGHR.V			413.895	3	1239.67	1239.67	0	1.8	1	Non	219.5	219.5	219.5	2.99	521	>sp|Q96H15|TIMD4_HUMAN T-cell immunoglobulin and mucin domain-containing protein 4 OS=Homo sapiens OX=9606 GN=TIMD4 PE=1 SV=2	1	240228_jc_tim4_pngasef_sme_trypsin.ScanId;v=1;d1=20647.20647.3	controllerType=0 controllerNumber=1 scan=20647	54.4014
15440:3	1	-.ETVVTEVLGHR.V			413.896	3	1239.67	1239.67	0	2.2	1	Non	230.92	230.92	230.92	2.99	521	>sp|Q96H15|TIMD4_HUMAN T-cell immunoglobulin and mucin domain-containing protein 4 OS=Homo sapiens OX=9606 GN=TIMD4 PE=1 SV=2	1	240228_jc_tim4_pngasef_sme_trypsin.ScanId;v=1;d1=19860.19860.3	controllerType=0 controllerNumber=1 scan=19860	52.2804
16446:3	1	-.ETVVTEVLGHR.V			413.894	3	1239.67	1239.67	0	-1.4	1	Non	244.48	244.48	244.48	2.01	521	>sp|Q96H15|TIMD4_HUMAN T-cell immunoglobulin and mucin domain-containing protein 4 OS=Homo sapiens OX=9606 GN=TIMD4 PE=1 SV=2	1	240228_jc_tim4_pngasef_sme_trypsin.ScanId;v=1;d1=20928.20928.3	controllerType=0 controllerNumber=1 scan=20928	55.1095
15706:3	1	-.ETVVTEVLGHR.V			413.895	3	1239.67	1239.67	0	1.5	1	Non	255.95	255.95	255.95	4.03	521	>sp|Q96H15|TIMD4_HUMAN T-cell immunoglobulin and mucin domain-containing protein 4 OS=Homo sapiens OX=9606 GN=TIMD4 PE=1 SV=2	1	240228_jc_tim4_pngasef_sme_trypsin.ScanId;v=1;d1=20143.20143.3	controllerType=0 controllerNumber=1 scan=20143	53.039
14556:2	1	-.ETVVTEVLGHR.V			620.339	2	1239.67	1239.67	0	1.2	1	Non	259.01	259.01	259.01	4.13	521	>sp|Q96H15|TIMD4_HUMAN T-cell immunoglobulin and mucin domain-containing protein 4 OS=Homo sapiens OX=9606 GN=TIMD4 PE=1 SV=2	1	240228_jc_tim4_pngasef_sme_trypsin.ScanId;v=1;d1=18925.18925.2	controllerType=0 controllerNumber=1 scan=18925	49.7843
16620:3	1	-.ETVVTEVLGHR.V			413.895	3	1239.67	1239.67	0	1.5	1	Non	260.9	260.9	260.9	4.03	521	>sp|Q96H15|TIMD4_HUMAN T-cell immunoglobulin and mucin domain-containing protein 4 OS=Homo sapiens OX=9606 GN=TIMD4 PE=1 SV=2	1	240228_jc_tim4_pngasef_sme_trypsin.ScanId;v=1;d1=21113.21113.3	controllerType=0 controllerNumber=1 scan=21113	55.5984
15528:3	1	-.ETVVTEVLGHR.V			413.895	3	1239.67	1239.67	0	1.3	1	Non	263.34	263.34	263.34	4.03	521	>sp|Q96H15|TIMD4_HUMAN T-cell immunoglobulin and mucin domain-containing protein 4 OS=Homo sapiens OX=9606 GN=TIMD4 PE=1 SV=2	1	240228_jc_tim4_pngasef_sme_trypsin.ScanId;v=1;d1=19952.19952.3	controllerType=0 controllerNumber=1 scan=19952	52.5231
16319:3	1	-.ETVVTEVLGHR.V			413.895	3	1239.67	1239.67	0	0.8	1	Non	272.09	272.09	272.09	4.03	521	>sp|Q96H15|TIMD4_HUMAN T-cell immunoglobulin and mucin domain-containing protein 4 OS=Homo sapiens OX=9606 GN=TIMD4 PE=1 SV=2	1	240228_jc_tim4_pngasef_sme_trypsin.ScanId;v=1;d1=20795.20795.3	controllerType=0 controllerNumber=1 scan=20795	54.8051
14447:2	1	-.ETVVTEVLGHR.V			620.339	2	1239.67	1239.67	0	1.1	1	Non	275.63	275.63	275.63	4.13	521	>sp|Q96H15|TIMD4_HUMAN T-cell immunoglobulin and mucin domain-containing protein 4 OS=Homo sapiens OX=9606 GN=TIMD4 PE=1 SV=2	1	240228_jc_tim4_pngasef_sme_trypsin.ScanId;v=1;d1=18810.18810.2	controllerType=0 controllerNumber=1 scan=18810	49.4704
15083:3	1	-.ETVVTEVLGHR.V			413.895	3	1239.67	1239.67	0	1.5	1	Non	278.4	278.4	278.4	4.03	521	>sp|Q96H15|TIMD4_HUMAN T-cell immunoglobulin and mucin domain-containing protein 4 OS=Homo sapiens OX=9606 GN=TIMD4 PE=1 SV=2	1	240228_jc_tim4_pngasef_sme_trypsin.ScanId;v=1;d1=19482.19482.3	controllerType=0 controllerNumber=1 scan=19482	51.2895
15424:3	1	-.ETVVTEVLGHR.V			413.896	3	1239.67	1239.67	0	2.5	1	Non	280.48	280.48	280.48	4.34	521	>sp|Q96H15|TIMD4_HUMAN T-cell immunoglobulin and mucin domain-containing protein 4 OS=Homo sapiens OX=9606 GN=TIMD4 PE=1 SV=2	1	240228_jc_tim4_pngasef_sme_trypsin.ScanId;v=1;d1=19843.19843.3	controllerType=0 controllerNumber=1 scan=19843	52.2376
15014:3	1	-.ETVVTEVLGHR.V			413.895	3	1239.67	1239.67	0	1.5	1	Non	284.61	284.61	284.61	4.11	521	>sp|Q96H15|TIMD4_HUMAN T-cell immunoglobulin and mucin domain-containing protein 4 OS=Homo sapiens OX=9606 GN=TIMD4 PE=1 SV=2	1	240228_jc_tim4_pngasef_sme_trypsin.ScanId;v=1;d1=19408.19408.3	controllerType=0 controllerNumber=1 scan=19408	51.0825
16537:3	1	-.ETVVTEVLGHR.V			413.895	3	1239.67	1239.67	0	1.3	1	Non	285.62	285.62	285.62	4.11	521	>sp|Q96H15|TIMD4_HUMAN T-cell immunoglobulin and mucin domain-containing protein 4 OS=Homo sapiens OX=9606 GN=TIMD4 PE=1 SV=2	1	240228_jc_tim4_pngasef_sme_trypsin.ScanId;v=1;d1=21025.21025.3	controllerType=0 controllerNumber=1 scan=21025	55.3474
15343:3	1	-.ETVVTEVLGHR.V			413.895	3	1239.67	1239.67	0	1.3	1	Non	296.43	296.43	296.43	4.11	521	>sp|Q96H15|TIMD4_HUMAN T-cell immunoglobulin and mucin domain-containing protein 4 OS=Homo sapiens OX=9606 GN=TIMD4 PE=1 SV=2	1	240228_jc_tim4_pngasef_sme_trypsin.ScanId;v=1;d1=19758.19758.3	controllerType=0 controllerNumber=1 scan=19758	52.0082
14911:3	1	-.ETVVTEVLGHR.V			413.895	3	1239.67	1239.67	0	1.3	1	Non	297.57	297.57	297.57	4.11	521	>sp|Q96H15|TIMD4_HUMAN T-cell immunoglobulin and mucin domain-containing protein 4 OS=Homo sapiens OX=9606 GN=TIMD4 PE=1 SV=2	1	240228_jc_tim4_pngasef_sme_trypsin.ScanId;v=1;d1=19299.19299.3	controllerType=0 controllerNumber=1 scan=19299	50.782
15236:3	1	-.ETVVTEVLGHR.V			413.895	3	1239.67	1239.67	0	2	1	Non	308.18	308.18	308.18	4.34	521	>sp|Q96H15|TIMD4_HUMAN T-cell immunoglobulin and mucin domain-containing protein 4 OS=Homo sapiens OX=9606 GN=TIMD4 PE=1 SV=2	1	240228_jc_tim4_pngasef_sme_trypsin.ScanId;v=1;d1=19644.19644.3	controllerType=0 controllerNumber=1 scan=19644	51.7247
15625:3	1	-.ETVVTEVLGHR.V			413.895	3	1239.67	1239.67	0	1.3	1	Non	316.04	316.04	316.04	4.11	521	>sp|Q96H15|TIMD4_HUMAN T-cell immunoglobulin and mucin domain-containing protein 4 OS=Homo sapiens OX=9606 GN=TIMD4 PE=1 SV=2	1	240228_jc_tim4_pngasef_sme_trypsin.ScanId;v=1;d1=20055.20055.3	controllerType=0 controllerNumber=1 scan=20055	52.8166
15251:3	1	-.ETVVTEVLGHR.V			413.895	3	1239.67	1239.67	0	1.3	1	Non	317.86	317.86	317.86	4.11	521	>sp|Q96H15|TIMD4_HUMAN T-cell immunoglobulin and mucin domain-containing protein 4 OS=Homo sapiens OX=9606 GN=TIMD4 PE=1 SV=2	1	240228_jc_tim4_pngasef_sme_trypsin.ScanId;v=1;d1=19660.19660.3	controllerType=0 controllerNumber=1 scan=19660	51.7672
14810:3	1	-.ETVVTEVLGHR.V			413.895	3	1239.67	1239.67	0	0.3	1	Non	333.11	333.11	333.11	4.29	521	>sp|Q96H15|TIMD4_HUMAN T-cell immunoglobulin and mucin domain-containing protein 4 OS=Homo sapiens OX=9606 GN=TIMD4 PE=1 SV=2	1	240228_jc_tim4_pngasef_sme_trypsin.ScanId;v=1;d1=19193.19193.3	controllerType=0 controllerNumber=1 scan=19193	50.4978
14469:2	1	-.ETVVTEVLGHR.V			620.339	2	1239.67	1239.67	0	1.9	1	Non	342.91	342.91	342.91	4.62	521	>sp|Q96H15|TIMD4_HUMAN T-cell immunoglobulin and mucin domain-containing protein 4 OS=Homo sapiens OX=9606 GN=TIMD4 PE=1 SV=2	1	240228_jc_tim4_pngasef_sme_trypsin.ScanId;v=1;d1=18833.18833.2	controllerType=0 controllerNumber=1 scan=18833	49.5347
15175:3	1	-.ETVVTEVLGHR.V			413.895	3	1239.67	1239.67	0	1.5	1	Non	351.46	351.46	351.46	4.29	521	>sp|Q96H15|TIMD4_HUMAN T-cell immunoglobulin and mucin domain-containing protein 4 OS=Homo sapiens OX=9606 GN=TIMD4 PE=1 SV=2	1	240228_jc_tim4_pngasef_sme_trypsin.ScanId;v=1;d1=19579.19579.3	controllerType=0 controllerNumber=1 scan=19579	51.5489
15073:3	1	-.ETVVTEVLGHR.V			413.895	3	1239.67	1239.67	0	1.5	1	Non	356.3	356.3	356.3	4.29	521	>sp|Q96H15|TIMD4_HUMAN T-cell immunoglobulin and mucin domain-containing protein 4 OS=Homo sapiens OX=9606 GN=TIMD4 PE=1 SV=2	1	240228_jc_tim4_pngasef_sme_trypsin.ScanId;v=1;d1=19471.19471.3	controllerType=0 controllerNumber=1 scan=19471	51.2587
14895:3	1	-.ETVVTEVLGHR.V			413.895	3	1239.67	1239.67	0	2	1	Non	360.94	360.94	360.94	5.34	521	>sp|Q96H15|TIMD4_HUMAN T-cell immunoglobulin and mucin domain-containing protein 4 OS=Homo sapiens OX=9606 GN=TIMD4 PE=1 SV=2	1	240228_jc_tim4_pngasef_sme_trypsin.ScanId;v=1;d1=19282.19282.3	controllerType=0 controllerNumber=1 scan=19282	50.7375
14791:3	1	-.ETVVTEVLGHR.V			413.895	3	1239.67	1239.67	0	1.3	1	Non	361.82	361.82	361.82	5.11	521	>sp|Q96H15|TIMD4_HUMAN T-cell immunoglobulin and mucin domain-containing protein 4 OS=Homo sapiens OX=9606 GN=TIMD4 PE=1 SV=2	1	240228_jc_tim4_pngasef_sme_trypsin.ScanId;v=1;d1=19173.19173.3	controllerType=0 controllerNumber=1 scan=19173	50.4485
15325:3	1	-.ETVVTEVLGHR.V			413.895	3	1239.67	1239.67	0	1	1	Non	376.71	376.71	376.71	5.11	521	>sp|Q96H15|TIMD4_HUMAN T-cell immunoglobulin and mucin domain-containing protein 4 OS=Homo sapiens OX=9606 GN=TIMD4 PE=1 SV=2	1	240228_jc_tim4_pngasef_sme_trypsin.ScanId;v=1;d1=19739.19739.3	controllerType=0 controllerNumber=1 scan=19739	51.9673
14709:3	1	-.ETVVTEVLGHR.V			413.895	3	1239.67	1239.67	0	1	1	Non	378.9	378.9	378.9	5.11	521	>sp|Q96H15|TIMD4_HUMAN T-cell immunoglobulin and mucin domain-containing protein 4 OS=Homo sapiens OX=9606 GN=TIMD4 PE=1 SV=2	1	240228_jc_tim4_pngasef_sme_trypsin.ScanId;v=1;d1=19086.19086.3	controllerType=0 controllerNumber=1 scan=19086	50.2099
15156:3	1	-.ETVVTEVLGHR.V			413.895	3	1239.67	1239.67	0	1.8	1	Non	380.42	380.42	380.42	5.34	521	>sp|Q96H15|TIMD4_HUMAN T-cell immunoglobulin and mucin domain-containing protein 4 OS=Homo sapiens OX=9606 GN=TIMD4 PE=1 SV=2	1	240228_jc_tim4_pngasef_sme_trypsin.ScanId;v=1;d1=19559.19559.3	controllerType=0 controllerNumber=1 scan=19559	51.4933
14996:3	1	-.ETVVTEVLGHR.V			413.895	3	1239.67	1239.67	0	0.8	1	Non	396.59	396.59	396.59	5.11	521	>sp|Q96H15|TIMD4_HUMAN T-cell immunoglobulin and mucin domain-containing protein 4 OS=Homo sapiens OX=9606 GN=TIMD4 PE=1 SV=2	1	240228_jc_tim4_pngasef_sme_trypsin.ScanId;v=1;d1=19389.19389.3	controllerType=0 controllerNumber=1 scan=19389	51.0363
14679:3	1	-.ETVVTEVLGHR.V			413.895	3	1239.67	1239.67	0	1.8	1	Non	450.61	450.61	450.61	5.31	521	>sp|Q96H15|TIMD4_HUMAN T-cell immunoglobulin and mucin domain-containing protein 4 OS=Homo sapiens OX=9606 GN=TIMD4 PE=1 SV=2	1	240228_jc_tim4_pngasef_sme_trypsin.ScanId;v=1;d1=19055.19055.3	controllerType=0 controllerNumber=1 scan=19055	50.1245
14496:3	1	-.ETVVTEVLGHR.V			413.895	3	1239.67	1239.67	0	2	1	Non	452.74	452.74	452.74	5.31	521	>sp|Q96H15|TIMD4_HUMAN T-cell immunoglobulin and mucin domain-containing protein 4 OS=Homo sapiens OX=9606 GN=TIMD4 PE=1 SV=2	1	240228_jc_tim4_pngasef_sme_trypsin.ScanId;v=1;d1=18862.18862.3	controllerType=0 controllerNumber=1 scan=18862	49.6233
14575:3	1	-.ETVVTEVLGHR.V			413.895	3	1239.67	1239.67	0	1.3	1	Non	473.87	473.87	473.87	5.08	521	>sp|Q96H15|TIMD4_HUMAN T-cell immunoglobulin and mucin domain-containing protein 4 OS=Homo sapiens OX=9606 GN=TIMD4 PE=1 SV=2	1	240228_jc_tim4_pngasef_sme_trypsin.ScanId;v=1;d1=18946.18946.3	controllerType=0 controllerNumber=1 scan=18946	49.844
14216:2	1	-.ETVVTEVLGHR.V			620.339	2	1239.67	1239.67	0	1.4	1	Non	478.9	478.9	478.9	5.17	521	>sp|Q96H15|TIMD4_HUMAN T-cell immunoglobulin and mucin domain-containing protein 4 OS=Homo sapiens OX=9606 GN=TIMD4 PE=1 SV=2	1	240228_jc_tim4_pngasef_sme_trypsin.ScanId;v=1;d1=18567.18567.2	controllerType=0 controllerNumber=1 scan=18567	48.7965
14599:3	1	-.ETVVTEVLGHR.V			413.895	3	1239.67	1239.67	0	1	1	Non	487.26	487.26	487.26	5.06	521	>sp|Q96H15|TIMD4_HUMAN T-cell immunoglobulin and mucin domain-containing protein 4 OS=Homo sapiens OX=9606 GN=TIMD4 PE=1 SV=2	1	240228_jc_tim4_pngasef_sme_trypsin.ScanId;v=1;d1=18971.18971.3	controllerType=0 controllerNumber=1 scan=18971	49.9078
14478:3	1	-.ETVVTEVLGHR.V			413.895	3	1239.67	1239.67	0	1.5	1	Non	521.11	521.11	521.11	5.21	521	>sp|Q96H15|TIMD4_HUMAN T-cell immunoglobulin and mucin domain-containing protein 4 OS=Homo sapiens OX=9606 GN=TIMD4 PE=1 SV=2	1	240228_jc_tim4_pngasef_sme_trypsin.ScanId;v=1;d1=18843.18843.3	controllerType=0 controllerNumber=1 scan=18843	49.566
14405:3	1	-.ETVVTEVLGHR.V			413.895	3	1239.67	1239.67	0	0.5	1	Non	540.45	540.45	540.45	5.21	521	>sp|Q96H15|TIMD4_HUMAN T-cell immunoglobulin and mucin domain-containing protein 4 OS=Homo sapiens OX=9606 GN=TIMD4 PE=1 SV=2	1	240228_jc_tim4_pngasef_sme_trypsin.ScanId;v=1;d1=18766.18766.3	controllerType=0 controllerNumber=1 scan=18766	49.3549
14388:3	1	-.ETVVTEVLGHR.V			413.894	3	1239.67	1239.67	0	-0.2	1	Non	561.01	561.01	561.01	4.51	521	>sp|Q96H15|TIMD4_HUMAN T-cell immunoglobulin and mucin domain-containing protein 4 OS=Homo sapiens OX=9606 GN=TIMD4 PE=1 SV=2	1	240228_jc_tim4_pngasef_sme_trypsin.ScanId;v=1;d1=18748.18748.3	controllerType=0 controllerNumber=1 scan=18748	49.3143
14313:3	1	-.ETVVTEVLGHR.V			413.894	3	1239.67	1239.67	0	-0.2	1	Non	600.31	600.31	600.31	5.51	521	>sp|Q96H15|TIMD4_HUMAN T-cell immunoglobulin and mucin domain-containing protein 4 OS=Homo sapiens OX=9606 GN=TIMD4 PE=1 SV=2	1	240228_jc_tim4_pngasef_sme_trypsin.ScanId;v=1;d1=18669.18669.3	controllerType=0 controllerNumber=1 scan=18669	49.0899
14211:3	1	-.ETVVTEVLGHR.V			413.895	3	1239.67	1239.67	0	1.3	1	Non	607.86	607.86	607.86	6.7	521	>sp|Q96H15|TIMD4_HUMAN T-cell immunoglobulin and mucin domain-containing protein 4 OS=Homo sapiens OX=9606 GN=TIMD4 PE=1 SV=2	1	240228_jc_tim4_pngasef_sme_trypsin.ScanId;v=1;d1=18562.18562.3	controllerType=0 controllerNumber=1 scan=18562	48.7869
14113:2	1	-.ETVVTEVLGHR.V			620.34	2	1239.67	1239.67	0	2.7	1	Non	612.6	612.6	612.6	7.03	521	>sp|Q96H15|TIMD4_HUMAN T-cell immunoglobulin and mucin domain-containing protein 4 OS=Homo sapiens OX=9606 GN=TIMD4 PE=1 SV=2	1	240228_jc_tim4_pngasef_sme_trypsin.ScanId;v=1;d1=18458.18458.2	controllerType=0 controllerNumber=1 scan=18458	48.5129
13905:3	1	-.ETVVTEVLGHR.V			413.894	3	1239.67	1239.67	0	-0.4	1	Non	614.4	614.4	614.4	5.51	521	>sp|Q96H15|TIMD4_HUMAN T-cell immunoglobulin and mucin domain-containing protein 4 OS=Homo sapiens OX=9606 GN=TIMD4 PE=1 SV=2	1	240228_jc_tim4_pngasef_sme_trypsin.ScanId;v=1;d1=18239.18239.3	controllerType=0 controllerNumber=1 scan=18239	47.9258
14001:3	1	-.ETVVTEVLGHR.V			413.895	3	1239.67	1239.67	0	0.1	1	Non	626.14	626.14	626.14	5.51	521	>sp|Q96H15|TIMD4_HUMAN T-cell immunoglobulin and mucin domain-containing protein 4 OS=Homo sapiens OX=9606 GN=TIMD4 PE=1 SV=2	1	240228_jc_tim4_pngasef_sme_trypsin.ScanId;v=1;d1=18340.18340.3	controllerType=0 controllerNumber=1 scan=18340	48.1912
13924:3	1	-.ETVVTEVLGHR.V			413.894	3	1239.67	1239.67	0	-0.2	1	Non	627.27	627.27	627.27	5.51	521	>sp|Q96H15|TIMD4_HUMAN T-cell immunoglobulin and mucin domain-containing protein 4 OS=Homo sapiens OX=9606 GN=TIMD4 PE=1 SV=2	1	240228_jc_tim4_pngasef_sme_trypsin.ScanId;v=1;d1=18259.18259.3	controllerType=0 controllerNumber=1 scan=18259	47.9826
14108:3	1	-.ETVVTEVLGHR.V			413.896	3	1239.67	1239.67	0	2.7	1	Non	627.48	627.48	627.48	6.93	521	>sp|Q96H15|TIMD4_HUMAN T-cell immunoglobulin and mucin domain-containing protein 4 OS=Homo sapiens OX=9606 GN=TIMD4 PE=1 SV=2	1	240228_jc_tim4_pngasef_sme_trypsin.ScanId;v=1;d1=18453.18453.3	controllerType=0 controllerNumber=1 scan=18453	48.4992
14291:3	1	-.ETVVTEVLGHR.V			413.894	3	1239.67	1239.67	0	-0.2	1	Non	642.14	642.14	642.14	5.51	521	>sp|Q96H15|TIMD4_HUMAN T-cell immunoglobulin and mucin domain-containing protein 4 OS=Homo sapiens OX=9606 GN=TIMD4 PE=1 SV=2	1	240228_jc_tim4_pngasef_sme_trypsin.ScanId;v=1;d1=18646.18646.3	controllerType=0 controllerNumber=1 scan=18646	49.0203
14191:3	1	-.ETVVTEVLGHR.V			413.895	3	1239.67	1239.67	0	1.3	1	Non	646.82	646.82	646.82	6.7	521	>sp|Q96H15|TIMD4_HUMAN T-cell immunoglobulin and mucin domain-containing protein 4 OS=Homo sapiens OX=9606 GN=TIMD4 PE=1 SV=2	1	240228_jc_tim4_pngasef_sme_trypsin.ScanId;v=1;d1=18541.18541.3	controllerType=0 controllerNumber=1 scan=18541	48.7291
14090:3	1	-.ETVVTEVLGHR.V			413.895	3	1239.67	1239.67	0	1	1	Non	648.74	648.74	648.74	6.7	521	>sp|Q96H15|TIMD4_HUMAN T-cell immunoglobulin and mucin domain-containing protein 4 OS=Homo sapiens OX=9606 GN=TIMD4 PE=1 SV=2	1	240228_jc_tim4_pngasef_sme_trypsin.ScanId;v=1;d1=18434.18434.3	controllerType=0 controllerNumber=1 scan=18434	48.4489
14019:3	1	-.ETVVTEVLGHR.V			413.895	3	1239.67	1239.67	0	0.1	1	Non	650.71	650.71	650.71	6.51	521	>sp|Q96H15|TIMD4_HUMAN T-cell immunoglobulin and mucin domain-containing protein 4 OS=Homo sapiens OX=9606 GN=TIMD4 PE=1 SV=2	1	240228_jc_tim4_pngasef_sme_trypsin.ScanId;v=1;d1=18359.18359.3	controllerType=0 controllerNumber=1 scan=18359	48.2461
14128:2	1	-.ETVVTEVLGHR.V			620.339	2	1239.67	1239.67	0	0.8	1	Non	651.04	651.04	651.04	7.8	521	>sp|Q96H15|TIMD4_HUMAN T-cell immunoglobulin and mucin domain-containing protein 4 OS=Homo sapiens OX=9606 GN=TIMD4 PE=1 SV=2	1	240228_jc_tim4_pngasef_sme_trypsin.ScanId;v=1;d1=18474.18474.2	controllerType=0 controllerNumber=1 scan=18474	48.5487
14021:2	1	-.ETVVTEVLGHR.V			620.338	2	1239.67	1239.67	0	0.1	1	Non	702.07	702.07	702.07	7.61	521	>sp|Q96H15|TIMD4_HUMAN T-cell immunoglobulin and mucin domain-containing protein 4 OS=Homo sapiens OX=9606 GN=TIMD4 PE=1 SV=2	1	240228_jc_tim4_pngasef_sme_trypsin.ScanId;v=1;d1=18361.18361.2	controllerType=0 controllerNumber=1 scan=18361	48.2502
13845:3	1	-.ETVVTEVLGHR.V			413.895	3	1239.67	1239.67	0	1	1	Non	716.53	716.53	716.53	8.7	521	>sp|Q96H15|TIMD4_HUMAN T-cell immunoglobulin and mucin domain-containing protein 4 OS=Homo sapiens OX=9606 GN=TIMD4 PE=1 SV=2	1	240228_jc_tim4_pngasef_sme_trypsin.ScanId;v=1;d1=18175.18175.3	controllerType=0 controllerNumber=1 scan=18175	47.7359
13943:2	1	-.ETVVTEVLGHR.V			620.338	2	1239.67	1239.67	0	-0.2	1	Non	725.36	725.36	725.36	7.61	521	>sp|Q96H15|TIMD4_HUMAN T-cell immunoglobulin and mucin domain-containing protein 4 OS=Homo sapiens OX=9606 GN=TIMD4 PE=1 SV=2	1	240228_jc_tim4_pngasef_sme_trypsin.ScanId;v=1;d1=18279.18279.2	controllerType=0 controllerNumber=1 scan=18279	48.0296
13831:3	1	-.ETVVTEVLGHR.V			413.895	3	1239.67	1239.67	0	1.5	1	Non	730.08	730.08	730.08	8.7	521	>sp|Q96H15|TIMD4_HUMAN T-cell immunoglobulin and mucin domain-containing protein 4 OS=Homo sapiens OX=9606 GN=TIMD4 PE=1 SV=2	1	240228_jc_tim4_pngasef_sme_trypsin.ScanId;v=1;d1=18160.18160.3	controllerType=0 controllerNumber=1 scan=18160	47.6947
13926:2	1	-.ETVVTEVLGHR.V			620.338	2	1239.67	1239.67	0	0	1	Non	738.51	738.51	738.51	7.61	521	>sp|Q96H15|TIMD4_HUMAN T-cell immunoglobulin and mucin domain-containing protein 4 OS=Homo sapiens OX=9606 GN=TIMD4 PE=1 SV=2	1	240228_jc_tim4_pngasef_sme_trypsin.ScanId;v=1;d1=18261.18261.2	controllerType=0 controllerNumber=1 scan=18261	47.9868
14039:2	1	-.ETVVTEVLGHR.V			620.339	2	1239.67	1239.67	0	0.8	1	Non	766.88	766.88	766.88	9.8	521	>sp|Q96H15|TIMD4_HUMAN T-cell immunoglobulin and mucin domain-containing protein 4 OS=Homo sapiens OX=9606 GN=TIMD4 PE=1 SV=2	1	240228_jc_tim4_pngasef_sme_trypsin.ScanId;v=1;d1=18380.18380.2	controllerType=0 controllerNumber=1 scan=18380	48.2969
13863:2	1	-.ETVVTEVLGHR.V			620.338	2	1239.67	1239.67	0	0.3	1	Non	817.55	817.55	817.55	10.8	521	>sp|Q96H15|TIMD4_HUMAN T-cell immunoglobulin and mucin domain-containing protein 4 OS=Homo sapiens OX=9606 GN=TIMD4 PE=1 SV=2	1	240228_jc_tim4_pngasef_sme_trypsin.ScanId;v=1;d1=18194.18194.2	controllerType=0 controllerNumber=1 scan=18194	47.7885
13851:2	1	-.ETVVTEVLGHR.V			620.339	2	1239.67	1239.67	0	1.1	1	Non	832.26	832.26	832.26	10.8	521	>sp|Q96H15|TIMD4_HUMAN T-cell immunoglobulin and mucin domain-containing protein 4 OS=Homo sapiens OX=9606 GN=TIMD4 PE=1 SV=2	1	240228_jc_tim4_pngasef_sme_trypsin.ScanId;v=1;d1=18181.18181.2	controllerType=0 controllerNumber=1 scan=18181	47.7514
10341:2	1	-.ET[+365.132]VVTEVLGHR.V	HexNAc(1)Hex(1)	T[+365]	802.908	2	1604.81	1604.8	0	4.3	1	Non	5.7	5.7	0	1.14	521	>sp|Q96H15|TIMD4_HUMAN T-cell immunoglobulin and mucin domain-containing protein 4 OS=Homo sapiens OX=9606 GN=TIMD4 PE=1 SV=2	1	240228_jc_tim4_pngasef_sme_trypsin.ScanId;v=1;d1=14484.14484.2	controllerType=0 controllerNumber=1 scan=14484	38.1355
09729:2	1	-.ETVVT[+365.132]EVLGHR.V	HexNAc(1)Hex(1)	T[+365]	802.906	2	1604.8	1604.8	0	2.1	1	Non	27.41	27.41	0	1.17	521	>sp|Q96H15|TIMD4_HUMAN T-cell immunoglobulin and mucin domain-containing protein 4 OS=Homo sapiens OX=9606 GN=TIMD4 PE=1 SV=2	1	240228_jc_tim4_pngasef_sme_trypsin.ScanId;v=1;d1=13839.13839.2	controllerType=0 controllerNumber=1 scan=13839	36.4442
13534:3	1	-.ETVVT[+947.323]EVLGHR.V	HexNAc(1)Hex(1)NeuAc(2)	T[+947]	729.67	3	2187	2186.99	0	2.2	1	Non	50.09	50.09	33.5	1.18	521	>sp|Q96H15|TIMD4_HUMAN T-cell immunoglobulin and mucin domain-containing protein 4 OS=Homo sapiens OX=9606 GN=TIMD4 PE=1 SV=2	1	240228_jc_tim4_pngasef_sme_trypsin.ScanId;v=1;d1=17846.17846.3	controllerType=0 controllerNumber=1 scan=17846	46.8057
09711:2	1	-.ETVVT[+365.132]EVLGHR.V	HexNAc(1)Hex(1)	T[+365]	802.907	2	1604.81	1604.8	0	3.6	1	Non	95.83	95.83	0	1.48	521	>sp|Q96H15|TIMD4_HUMAN T-cell immunoglobulin and mucin domain-containing protein 4 OS=Homo sapiens OX=9606 GN=TIMD4 PE=1 SV=2	1	240228_jc_tim4_pngasef_sme_trypsin.ScanId;v=1;d1=13820.13820.2	controllerType=0 controllerNumber=1 scan=13820	36.3967
11563:3	1	-.ETVVT[+656.228]EVLGHR.V	HexNAc(1)Hex(1)NeuAc(1)	T[+656]	632.639	3	1895.9	1895.9	0	2.8	1	Non	109.05	109.05	7.3	1.57	521	>sp|Q96H15|TIMD4_HUMAN T-cell immunoglobulin and mucin domain-containing protein 4 OS=Homo sapiens OX=9606 GN=TIMD4 PE=1 SV=2	1	240228_jc_tim4_pngasef_sme_trypsin.ScanId;v=1;d1=15766.15766.3	controllerType=0 controllerNumber=1 scan=15766	41.3302
10791:2	1	-.ET[+203.079]VVTEVLGHR.V	HexNAc(1)	T[+203]	721.879	2	1442.75	1442.75	0	1.2	1	Non	113.28	113.28	0	1.52	521	>sp|Q96H15|TIMD4_HUMAN T-cell immunoglobulin and mucin domain-containing protein 4 OS=Homo sapiens OX=9606 GN=TIMD4 PE=1 SV=2	1	240228_jc_tim4_pngasef_sme_trypsin.ScanId;v=1;d1=14956.14956.2	controllerType=0 controllerNumber=1 scan=14956	39.275
11584:3	1	-.ETVVT[+656.228]EVLGHR.V	HexNAc(1)Hex(1)NeuAc(1)	T[+656]	632.638	3	1895.9	1895.9	0	1.9	1	Non	127.87	127.87	23.57	1.72	521	>sp|Q96H15|TIMD4_HUMAN T-cell immunoglobulin and mucin domain-containing protein 4 OS=Homo sapiens OX=9606 GN=TIMD4 PE=1 SV=2	1	240228_jc_tim4_pngasef_sme_trypsin.ScanId;v=1;d1=15788.15788.3	controllerType=0 controllerNumber=1 scan=15788	41.3921
11582:3	1	-.ET[+656.228]VVTEVLGHR.V	HexNAc(1)Hex(1)NeuAc(1)	T[+656]	632.638	3	1895.9	1895.9	0	1.9	1	Non	155.54	155.54	0	2.35	521	>sp|Q96H15|TIMD4_HUMAN T-cell immunoglobulin and mucin domain-containing protein 4 OS=Homo sapiens OX=9606 GN=TIMD4 PE=1 SV=2	1	240228_jc_tim4_pngasef_sme_trypsin.ScanId;v=1;d1=15786.15786.3	controllerType=0 controllerNumber=1 scan=15786	41.3892
10448:3	1	-.ET[+203.079]VVTEVLGHR.V	HexNAc(1)	T[+203]	481.588	3	1442.75	1442.75	0	1.5	1	Non	179.86	179.86	0	2.44	521	>sp|Q96H15|TIMD4_HUMAN T-cell immunoglobulin and mucin domain-containing protein 4 OS=Homo sapiens OX=9606 GN=TIMD4 PE=1 SV=2	1	240228_jc_tim4_pngasef_sme_trypsin.ScanId;v=1;d1=14596.14596.3	controllerType=0 controllerNumber=1 scan=14596	38.4101
10772:2	1	-.ET[+203.079]VVTEVLGHR.V	HexNAc(1)	T[+203]	721.879	2	1442.75	1442.75	0	1	1	Non	184.58	184.58	0	1.7	521	>sp|Q96H15|TIMD4_HUMAN T-cell immunoglobulin and mucin domain-containing protein 4 OS=Homo sapiens OX=9606 GN=TIMD4 PE=1 SV=2	1	240228_jc_tim4_pngasef_sme_trypsin.ScanId;v=1;d1=14936.14936.2	controllerType=0 controllerNumber=1 scan=14936	39.2311
09843:3	1	-.ET[+365.132]VVTEVLGHR.V	HexNAc(1)Hex(1)	T[+365]	535.607	3	1604.81	1604.8	0	2.8	1	Non	185.33	185.33	0	2.67	521	>sp|Q96H15|TIMD4_HUMAN T-cell immunoglobulin and mucin domain-containing protein 4 OS=Homo sapiens OX=9606 GN=TIMD4 PE=1 SV=2	1	240228_jc_tim4_pngasef_sme_trypsin.ScanId;v=1;d1=13960.13960.3	controllerType=0 controllerNumber=1 scan=13960	36.7567
11561:3	1	-.ET[+656.228]VVTEVLGHR.V	HexNAc(1)Hex(1)NeuAc(1)	T[+656]	632.639	3	1895.9	1895.9	0	2.8	1	Non	193.34	193.34	0	2.67	521	>sp|Q96H15|TIMD4_HUMAN T-cell immunoglobulin and mucin domain-containing protein 4 OS=Homo sapiens OX=9606 GN=TIMD4 PE=1 SV=2	1	240228_jc_tim4_pngasef_sme_trypsin.ScanId;v=1;d1=15764.15764.3	controllerType=0 controllerNumber=1 scan=15764	41.3258
10416:3	1	-.ET[+365.132]VVTEVLGHR.V	HexNAc(1)Hex(1)	T[+365]	535.607	3	1604.81	1604.8	0	2.4	1	Non	233.91	233.91	75.12	2.34	521	>sp|Q96H15|TIMD4_HUMAN T-cell immunoglobulin and mucin domain-containing protein 4 OS=Homo sapiens OX=9606 GN=TIMD4 PE=1 SV=2	1	240228_jc_tim4_pngasef_sme_trypsin.ScanId;v=1;d1=14563.14563.3	controllerType=0 controllerNumber=1 scan=14563	38.3284
10414:3	1	-.ET[+365.132]VVTEVLGHR.V	HexNAc(1)Hex(1)	T[+365]	535.607	3	1604.81	1604.8	0	2.4	1	Non	236.1	236.1	0	2.99	521	>sp|Q96H15|TIMD4_HUMAN T-cell immunoglobulin and mucin domain-containing protein 4 OS=Homo sapiens OX=9606 GN=TIMD4 PE=1 SV=2	1	240228_jc_tim4_pngasef_sme_trypsin.ScanId;v=1;d1=14561.14561.3	controllerType=0 controllerNumber=1 scan=14561	38.3211
09823:3	1	-.ET[+365.132]VVTEVLGHR.V	HexNAc(1)Hex(1)	T[+365]	535.607	3	1604.81	1604.8	0	2.8	1	Non	237.22	237.22	0	2.99	521	>sp|Q96H15|TIMD4_HUMAN T-cell immunoglobulin and mucin domain-containing protein 4 OS=Homo sapiens OX=9606 GN=TIMD4 PE=1 SV=2	1	240228_jc_tim4_pngasef_sme_trypsin.ScanId;v=1;d1=13939.13939.3	controllerType=0 controllerNumber=1 scan=13939	36.6983
10450:3	1	-.ET[+203.079]VVTEVLGHR.V	HexNAc(1)	T[+203]	481.588	3	1442.75	1442.75	0	1.5	1	Non	237.88	237.88	24.95	2.11	521	>sp|Q96H15|TIMD4_HUMAN T-cell immunoglobulin and mucin domain-containing protein 4 OS=Homo sapiens OX=9606 GN=TIMD4 PE=1 SV=2	1	240228_jc_tim4_pngasef_sme_trypsin.ScanId;v=1;d1=14598.14598.3	controllerType=0 controllerNumber=1 scan=14598	38.4178
09845:3	1	-.ETVVT[+365.132]EVLGHR.V	HexNAc(1)Hex(1)	T[+365]	535.607	3	1604.81	1604.8	0	2.8	1	Non	238.73	238.73	4.14	2.15	521	>sp|Q96H15|TIMD4_HUMAN T-cell immunoglobulin and mucin domain-containing protein 4 OS=Homo sapiens OX=9606 GN=TIMD4 PE=1 SV=2	1	240228_jc_tim4_pngasef_sme_trypsin.ScanId;v=1;d1=13962.13962.3	controllerType=0 controllerNumber=1 scan=13962	36.7645
10418:3	1	-.ET[+203.079]VVTEVLGHR.V	HexNAc(1)	T[+203]	481.589	3	1442.75	1442.75	0	2.3	1	Non	255.25	255.25	0	4.26	521	>sp|Q96H15|TIMD4_HUMAN T-cell immunoglobulin and mucin domain-containing protein 4 OS=Homo sapiens OX=9606 GN=TIMD4 PE=1 SV=2	1	240228_jc_tim4_pngasef_sme_trypsin.ScanId;v=1;d1=14565.14565.3	controllerType=0 controllerNumber=1 scan=14565	38.3326
10928:3	1	-.ET[+203.079]VVTEVLGHR.V	HexNAc(1)	T[+203]	481.589	3	1442.75	1442.75	0	2.3	1	Non	262.16	262.16	0	4.26	521	>sp|Q96H15|TIMD4_HUMAN T-cell immunoglobulin and mucin domain-containing protein 4 OS=Homo sapiens OX=9606 GN=TIMD4 PE=1 SV=2	1	240228_jc_tim4_pngasef_sme_trypsin.ScanId;v=1;d1=15099.15099.3	controllerType=0 controllerNumber=1 scan=15099	39.6226
10420:3	1	-.ET[+203.079]VVTEVLGHR.V	HexNAc(1)	T[+203]	481.589	3	1442.75	1442.75	0	2.3	1	Non	270.06	270.06	32.22	3.42	521	>sp|Q96H15|TIMD4_HUMAN T-cell immunoglobulin and mucin domain-containing protein 4 OS=Homo sapiens OX=9606 GN=TIMD4 PE=1 SV=2	1	240228_jc_tim4_pngasef_sme_trypsin.ScanId;v=1;d1=14567.14567.3	controllerType=0 controllerNumber=1 scan=14567	38.3362
10394:3	1	-.ET[+365.132]VVTEVLGHR.V	HexNAc(1)Hex(1)	T[+365]	535.607	3	1604.81	1604.8	0	3	1	Non	277.34	277.34	88.12	3.5	521	>sp|Q96H15|TIMD4_HUMAN T-cell immunoglobulin and mucin domain-containing protein 4 OS=Homo sapiens OX=9606 GN=TIMD4 PE=1 SV=2	1	240228_jc_tim4_pngasef_sme_trypsin.ScanId;v=1;d1=14540.14540.3	controllerType=0 controllerNumber=1 scan=14540	38.2715
09825:3	1	-.ETVVT[+365.132]EVLGHR.V	HexNAc(1)Hex(1)	T[+365]	535.607	3	1604.81	1604.8	0	2.8	1	Non	282.77	282.77	20.66	3.58	521	>sp|Q96H15|TIMD4_HUMAN T-cell immunoglobulin and mucin domain-containing protein 4 OS=Homo sapiens OX=9606 GN=TIMD4 PE=1 SV=2	1	240228_jc_tim4_pngasef_sme_trypsin.ScanId;v=1;d1=13941.13941.3	controllerType=0 controllerNumber=1 scan=13941	36.7028
10930:3	1	-.ET[+203.079]VVTEVLGHR.V	HexNAc(1)	T[+203]	481.589	3	1442.75	1442.75	0	2.3	1	Non	285.46	285.46	84.21	3.58	521	>sp|Q96H15|TIMD4_HUMAN T-cell immunoglobulin and mucin domain-containing protein 4 OS=Homo sapiens OX=9606 GN=TIMD4 PE=1 SV=2	1	240228_jc_tim4_pngasef_sme_trypsin.ScanId;v=1;d1=15101.15101.3	controllerType=0 controllerNumber=1 scan=15101	39.6263
09758:3	1	-.ETVVT[+365.132]EVLGHR.V	HexNAc(1)Hex(1)	T[+365]	535.607	3	1604.81	1604.8	0	2.6	1	Non	340.8	340.8	45.54	3.69	521	>sp|Q96H15|TIMD4_HUMAN T-cell immunoglobulin and mucin domain-containing protein 4 OS=Homo sapiens OX=9606 GN=TIMD4 PE=1 SV=2	1	240228_jc_tim4_pngasef_sme_trypsin.ScanId;v=1;d1=13870.13870.3	controllerType=0 controllerNumber=1 scan=13870	36.5298
10391:3	1	-.ET[+365.132]VVTEVLGHR.V	HexNAc(1)Hex(1)	T[+365]	535.607	3	1604.81	1604.8	0	3	1	Non	366.56	366.56	0	5.34	521	>sp|Q96H15|TIMD4_HUMAN T-cell immunoglobulin and mucin domain-containing protein 4 OS=Homo sapiens OX=9606 GN=TIMD4 PE=1 SV=2	1	240228_jc_tim4_pngasef_sme_trypsin.ScanId;v=1;d1=14537.14537.3	controllerType=0 controllerNumber=1 scan=14537	38.2668
09743:3	1	-.ETVVT[+365.132]EVLGHR.V	HexNAc(1)Hex(1)	T[+365]	535.606	3	1604.8	1604.8	0	2	1	Non	367.75	367.75	51.04	4.31	521	>sp|Q96H15|TIMD4_HUMAN T-cell immunoglobulin and mucin domain-containing protein 4 OS=Homo sapiens OX=9606 GN=TIMD4 PE=1 SV=2	1	240228_jc_tim4_pngasef_sme_trypsin.ScanId;v=1;d1=13854.13854.3	controllerType=0 controllerNumber=1 scan=13854	36.4875
10321:3	1	-.ETVVT[+203.079]EVLGHR.V	HexNAc(1)	T[+203]	481.589	3	1442.75	1442.75	0	2.3	1	Non	368.99	368.99	4.25	4.51	521	>sp|Q96H15|TIMD4_HUMAN T-cell immunoglobulin and mucin domain-containing protein 4 OS=Homo sapiens OX=9606 GN=TIMD4 PE=1 SV=2	1	240228_jc_tim4_pngasef_sme_trypsin.ScanId;v=1;d1=14463.14463.3	controllerType=0 controllerNumber=1 scan=14463	38.0832
10317:3	1	-.ET[+365.132]VVTEVLGHR.V	HexNAc(1)Hex(1)	T[+365]	535.607	3	1604.81	1604.8	0	2.4	1	Non	369.4	369.4	87.48	4.31	521	>sp|Q96H15|TIMD4_HUMAN T-cell immunoglobulin and mucin domain-containing protein 4 OS=Homo sapiens OX=9606 GN=TIMD4 PE=1 SV=2	1	240228_jc_tim4_pngasef_sme_trypsin.ScanId;v=1;d1=14459.14459.3	controllerType=0 controllerNumber=1 scan=14459	38.0715
13506:3	1	-.ETVVT[+947.323]EVLGHR.V	HexNAc(1)Hex(1)NeuAc(2)	T[+947]	729.671	3	2187	2186.99	0	3.3	1	Non	383.34	383.34	2.4	5.06	521	>sp|Q96H15|TIMD4_HUMAN T-cell immunoglobulin and mucin domain-containing protein 4 OS=Homo sapiens OX=9606 GN=TIMD4 PE=1 SV=2	1	240228_jc_tim4_pngasef_sme_trypsin.ScanId;v=1;d1=17817.17817.3	controllerType=0 controllerNumber=1 scan=17817	46.7249
10305:3	1	-.ETVVT[+203.079]EVLGHR.V	HexNAc(1)	T[+203]	481.589	3	1442.75	1442.75	0	2.5	1	Non	387.41	387.41	14.63	4.31	521	>sp|Q96H15|TIMD4_HUMAN T-cell immunoglobulin and mucin domain-containing protein 4 OS=Homo sapiens OX=9606 GN=TIMD4 PE=1 SV=2	1	240228_jc_tim4_pngasef_sme_trypsin.ScanId;v=1;d1=14446.14446.3	controllerType=0 controllerNumber=1 scan=14446	38.0359
09649:3	1	-.ETVVT[+365.132]EVLGHR.V	HexNAc(1)Hex(1)	T[+365]	535.606	3	1604.8	1604.8	0	1.9	1	Non	396.23	396.23	64.83	4.31	521	>sp|Q96H15|TIMD4_HUMAN T-cell immunoglobulin and mucin domain-containing protein 4 OS=Homo sapiens OX=9606 GN=TIMD4 PE=1 SV=2	1	240228_jc_tim4_pngasef_sme_trypsin.ScanId;v=1;d1=13755.13755.3	controllerType=0 controllerNumber=1 scan=13755	36.2352
10832:3	1	-.ET[+203.079]VVTEVLGHR.V	HexNAc(1)	T[+203]	481.588	3	1442.75	1442.75	0	0.4	1	Non	410.82	410.82	133.13	4.29	521	>sp|Q96H15|TIMD4_HUMAN T-cell immunoglobulin and mucin domain-containing protein 4 OS=Homo sapiens OX=9606 GN=TIMD4 PE=1 SV=2	1	240228_jc_tim4_pngasef_sme_trypsin.ScanId;v=1;d1=14999.14999.3	controllerType=0 controllerNumber=1 scan=14999	39.3803
13532:3	1	-.ETVVT[+947.323]EVLGHR.V	HexNAc(1)Hex(1)NeuAc(2)	T[+947]	729.67	3	2187	2186.99	0	2.2	1	Non	417.32	417.32	2.4	5.35	521	>sp|Q96H15|TIMD4_HUMAN T-cell immunoglobulin and mucin domain-containing protein 4 OS=Homo sapiens OX=9606 GN=TIMD4 PE=1 SV=2	1	240228_jc_tim4_pngasef_sme_trypsin.ScanId;v=1;d1=17844.17844.3	controllerType=0 controllerNumber=1 scan=17844	46.7973
09664:3	1	-.ETVVT[+365.132]EVLGHR.V	HexNAc(1)Hex(1)	T[+365]	535.607	3	1604.81	1604.8	0	2.4	1	Non	419.44	419.44	75.99	4.31	521	>sp|Q96H15|TIMD4_HUMAN T-cell immunoglobulin and mucin domain-containing protein 4 OS=Homo sapiens OX=9606 GN=TIMD4 PE=1 SV=2	1	240228_jc_tim4_pngasef_sme_trypsin.ScanId;v=1;d1=13771.13771.3	controllerType=0 controllerNumber=1 scan=13771	36.2762
10704:3	1	-.ET[+203.079]VVTEVLGHR.V	HexNAc(1)	T[+203]	481.589	3	1442.75	1442.75	0	2.3	1	Non	433.73	433.73	146.56	4.31	521	>sp|Q96H15|TIMD4_HUMAN T-cell immunoglobulin and mucin domain-containing protein 4 OS=Homo sapiens OX=9606 GN=TIMD4 PE=1 SV=2	1	240228_jc_tim4_pngasef_sme_trypsin.ScanId;v=1;d1=14865.14865.3	controllerType=0 controllerNumber=1 scan=14865	39.0541
10731:3	1	-.ET[+203.079]VVTEVLGHR.V	HexNAc(1)	T[+203]	481.589	3	1442.75	1442.75	0	2.3	1	Non	439.55	439.55	145.76	4.52	521	>sp|Q96H15|TIMD4_HUMAN T-cell immunoglobulin and mucin domain-containing protein 4 OS=Homo sapiens OX=9606 GN=TIMD4 PE=1 SV=2	1	240228_jc_tim4_pngasef_sme_trypsin.ScanId;v=1;d1=14893.14893.3	controllerType=0 controllerNumber=1 scan=14893	39.1271
10315:3	1	-.ET[+365.132]VVTEVLGHR.V	HexNAc(1)Hex(1)	T[+365]	535.607	3	1604.81	1604.8	0	2.4	1	Non	528.84	528.84	0	5.44	521	>sp|Q96H15|TIMD4_HUMAN T-cell immunoglobulin and mucin domain-containing protein 4 OS=Homo sapiens OX=9606 GN=TIMD4 PE=1 SV=2	1	240228_jc_tim4_pngasef_sme_trypsin.ScanId;v=1;d1=14457.14457.3	controllerType=0 controllerNumber=1 scan=14457	38.0675
10297:3	1	-.ET[+365.132]VVTEVLGHR.V	HexNAc(1)Hex(1)	T[+365]	535.606	3	1604.8	1604.8	0	2.2	1	Non	546.56	546.56	0	5.44	521	>sp|Q96H15|TIMD4_HUMAN T-cell immunoglobulin and mucin domain-containing protein 4 OS=Homo sapiens OX=9606 GN=TIMD4 PE=1 SV=2	1	240228_jc_tim4_pngasef_sme_trypsin.ScanId;v=1;d1=14438.14438.3	controllerType=0 controllerNumber=1 scan=14438	38.0169
10319:3	1	-.ET[+203.079]VVTEVLGHR.V	HexNAc(1)	T[+203]	481.589	3	1442.75	1442.75	0	2.3	1	Non	565.19	565.19	0	5.93	521	>sp|Q96H15|TIMD4_HUMAN T-cell immunoglobulin and mucin domain-containing protein 4 OS=Homo sapiens OX=9606 GN=TIMD4 PE=1 SV=2	1	240228_jc_tim4_pngasef_sme_trypsin.ScanId;v=1;d1=14461.14461.3	controllerType=0 controllerNumber=1 scan=14461	38.0792
10830:3	1	-.ET[+203.079]VVTEVLGHR.V	HexNAc(1)	T[+203]	481.588	3	1442.75	1442.75	0	0.4	1	Non	569.99	569.99	0	5.7	521	>sp|Q96H15|TIMD4_HUMAN T-cell immunoglobulin and mucin domain-containing protein 4 OS=Homo sapiens OX=9606 GN=TIMD4 PE=1 SV=2	1	240228_jc_tim4_pngasef_sme_trypsin.ScanId;v=1;d1=14997.14997.3	controllerType=0 controllerNumber=1 scan=14997	39.3781
10702:3	1	-.ET[+203.079]VVTEVLGHR.V	HexNAc(1)	T[+203]	481.589	3	1442.75	1442.75	0	2.3	1	Non	593.81	593.81	0	5.93	521	>sp|Q96H15|TIMD4_HUMAN T-cell immunoglobulin and mucin domain-containing protein 4 OS=Homo sapiens OX=9606 GN=TIMD4 PE=1 SV=2	1	240228_jc_tim4_pngasef_sme_trypsin.ScanId;v=1;d1=14863.14863.3	controllerType=0 controllerNumber=1 scan=14863	39.0506
10303:3	1	-.ET[+203.079]VVTEVLGHR.V	HexNAc(1)	T[+203]	481.589	3	1442.75	1442.75	0	2.5	1	Non	614.24	614.24	0	6.93	521	>sp|Q96H15|TIMD4_HUMAN T-cell immunoglobulin and mucin domain-containing protein 4 OS=Homo sapiens OX=9606 GN=TIMD4 PE=1 SV=2	1	240228_jc_tim4_pngasef_sme_trypsin.ScanId;v=1;d1=14444.14444.3	controllerType=0 controllerNumber=1 scan=14444	38.032
09756:3	1	-.ET[+365.132]VVTEVLGHR.V	HexNAc(1)Hex(1)	T[+365]	535.607	3	1604.81	1604.8	0	2.6	1	Non	631.93	631.93	0	6.93	521	>sp|Q96H15|TIMD4_HUMAN T-cell immunoglobulin and mucin domain-containing protein 4 OS=Homo sapiens OX=9606 GN=TIMD4 PE=1 SV=2	1	240228_jc_tim4_pngasef_sme_trypsin.ScanId;v=1;d1=13868.13868.3	controllerType=0 controllerNumber=1 scan=13868	36.5248
09647:3	1	-.ET[+365.132]VVTEVLGHR.V	HexNAc(1)Hex(1)	T[+365]	535.606	3	1604.8	1604.8	0	1.9	1	Non	633.81	633.81	0	6.93	521	>sp|Q96H15|TIMD4_HUMAN T-cell immunoglobulin and mucin domain-containing protein 4 OS=Homo sapiens OX=9606 GN=TIMD4 PE=1 SV=2	1	240228_jc_tim4_pngasef_sme_trypsin.ScanId;v=1;d1=13753.13753.3	controllerType=0 controllerNumber=1 scan=13753	36.2286
10805:3	1	-.ET[+203.079]VVTEVLGHR.V	HexNAc(1)	T[+203]	481.589	3	1442.75	1442.75	0	1.7	1	Non	642.38	642.38	0	6.93	521	>sp|Q96H15|TIMD4_HUMAN T-cell immunoglobulin and mucin domain-containing protein 4 OS=Homo sapiens OX=9606 GN=TIMD4 PE=1 SV=2	1	240228_jc_tim4_pngasef_sme_trypsin.ScanId;v=1;d1=14971.14971.3	controllerType=0 controllerNumber=1 scan=14971	39.3091
09741:3	1	-.ET[+365.132]VVTEVLGHR.V	HexNAc(1)Hex(1)	T[+365]	535.606	3	1604.8	1604.8	0	2	1	Non	646.14	646.14	0	6.93	521	>sp|Q96H15|TIMD4_HUMAN T-cell immunoglobulin and mucin domain-containing protein 4 OS=Homo sapiens OX=9606 GN=TIMD4 PE=1 SV=2	1	240228_jc_tim4_pngasef_sme_trypsin.ScanId;v=1;d1=13852.13852.3	controllerType=0 controllerNumber=1 scan=13852	36.4824
10729:3	1	-.ET[+203.079]VVTEVLGHR.V	HexNAc(1)	T[+203]	481.589	3	1442.75	1442.75	0	2.3	1	Non	650.67	650.67	0	7.93	521	>sp|Q96H15|TIMD4_HUMAN T-cell immunoglobulin and mucin domain-containing protein 4 OS=Homo sapiens OX=9606 GN=TIMD4 PE=1 SV=2	1	240228_jc_tim4_pngasef_sme_trypsin.ScanId;v=1;d1=14891.14891.3	controllerType=0 controllerNumber=1 scan=14891	39.1182
09662:3	1	-.ET[+365.132]VVTEVLGHR.V	HexNAc(1)Hex(1)	T[+365]	535.607	3	1604.81	1604.8	0	2.4	1	Non	707.65	707.65	0	8.93	521	>sp|Q96H15|TIMD4_HUMAN T-cell immunoglobulin and mucin domain-containing protein 4 OS=Homo sapiens OX=9606 GN=TIMD4 PE=1 SV=2	1	240228_jc_tim4_pngasef_sme_trypsin.ScanId;v=1;d1=13769.13769.3	controllerType=0 controllerNumber=1 scan=13769	36.271
14029:2	1	V.TEVLGHR.V			406.224	2	811.442	811.442	0	-0.7	5	CRagged	348.24	348.24	348.24	1.9	521	>sp|Q96H15|TIMD4_HUMAN T-cell immunoglobulin and mucin domain-containing protein 4 OS=Homo sapiens OX=9606 GN=TIMD4 PE=1 SV=2	1	240228_jc_tim4_pngasef_sme_trypsin.ScanId;v=1;d1=18369.18369.2	controllerType=0 controllerNumber=1 scan=18369	48.2663
14007:2	1	V.TEVLGHR.V			406.226	2	811.445	811.442	0	4	5	CRagged	373.27	373.27	373.27	2.81	521	>sp|Q96H15|TIMD4_HUMAN T-cell immunoglobulin and mucin domain-containing protein 4 OS=Homo sapiens OX=9606 GN=TIMD4 PE=1 SV=2	1	240228_jc_tim4_pngasef_sme_trypsin.ScanId;v=1;d1=18346.18346.2	controllerType=0 controllerNumber=1 scan=18346	48.2064
13986:2	1	V.TEVLGHR.V			406.228	2	811.45	811.442	0	9.4	5	CRagged	445.57	445.57	445.57	1.39	521	>sp|Q96H15|TIMD4_HUMAN T-cell immunoglobulin and mucin domain-containing protein 4 OS=Homo sapiens OX=9606 GN=TIMD4 PE=1 SV=2	1	240228_jc_tim4_pngasef_sme_trypsin.ScanId;v=1;d1=18324.18324.2	controllerType=0 controllerNumber=1 scan=18324	48.1435
13910:2	1	V.TEVLGHR.V			406.227	2	811.447	811.442	0	6	5	CRagged	460.54	460.54	460.54	1.82	521	>sp|Q96H15|TIMD4_HUMAN T-cell immunoglobulin and mucin domain-containing protein 4 OS=Homo sapiens OX=9606 GN=TIMD4 PE=1 SV=2	1	240228_jc_tim4_pngasef_sme_trypsin.ScanId;v=1;d1=18244.18244.2	controllerType=0 controllerNumber=1 scan=18244	47.9396
13888:2	1	V.TEVLGHR.V			406.226	2	811.444	811.442	0	2.8	5	CRagged	477.81	477.81	477.81	3.06	521	>sp|Q96H15|TIMD4_HUMAN T-cell immunoglobulin and mucin domain-containing protein 4 OS=Homo sapiens OX=9606 GN=TIMD4 PE=1 SV=2	1	240228_jc_tim4_pngasef_sme_trypsin.ScanId;v=1;d1=18221.18221.2	controllerType=0 controllerNumber=1 scan=18221	47.8745
03248:2	1	Y.SSWSHNSN.S			459.689	2	918.371	918.37	0	0.7	19	Specific	46.74	46.74	46.74	0.29	521	>sp|Q96H15|TIMD4_HUMAN T-cell immunoglobulin and mucin domain-containing protein 4 OS=Homo sapiens OX=9606 GN=TIMD4 PE=1 SV=2	1	240228_jc_tim4_pngasef_sme_trypsin.ScanId;v=1;d1=6944.6944.2	controllerType=0 controllerNumber=1 scan=6944	19.4843
11728:3	1	Y.SSWSHNSNSMC[+57.021]WGK.D		C[+57]	556.562	3	1667.67	1667.67	0	1.5	19	CRagged	35.72	35.72	35.72	0.99	521	>sp|Q96H15|TIMD4_HUMAN T-cell immunoglobulin and mucin domain-containing protein 4 OS=Homo sapiens OX=9606 GN=TIMD4 PE=1 SV=2	1	240228_jc_tim4_pngasef_sme_trypsin.ScanId;v=1;d1=15941.15941.3	controllerType=0 controllerNumber=1 scan=15941	41.759
11774:3	1	Y.SSWSHNSNSMC[+57.021]WGK.D		C[+57]	556.562	3	1667.67	1667.67	0	0.8	19	CRagged	69.66	69.66	69.66	1.88	521	>sp|Q96H15|TIMD4_HUMAN T-cell immunoglobulin and mucin domain-containing protein 4 OS=Homo sapiens OX=9606 GN=TIMD4 PE=1 SV=2	1	240228_jc_tim4_pngasef_sme_trypsin.ScanId;v=1;d1=15989.15989.3	controllerType=0 controllerNumber=1 scan=15989	41.8794
11624:3	1	Y.SSWSHNSNSMC[+57.021]WGK.D		C[+57]	556.562	3	1667.67	1667.67	0	1.1	19	CRagged	152.48	152.48	152.48	2.14	521	>sp|Q96H15|TIMD4_HUMAN T-cell immunoglobulin and mucin domain-containing protein 4 OS=Homo sapiens OX=9606 GN=TIMD4 PE=1 SV=2	1	240228_jc_tim4_pngasef_sme_trypsin.ScanId;v=1;d1=15831.15831.3	controllerType=0 controllerNumber=1 scan=15831	41.4915
11402:2	1	Y.SSWSHNSNSMC[+57.021]WGK.D		C[+57]	834.341	2	1667.67	1667.67	0	3	19	CRagged	177.11	127.18	127.18	2.01	521	>sp|Q96H15|TIMD4_HUMAN T-cell immunoglobulin and mucin domain-containing protein 4 OS=Homo sapiens OX=9606 GN=TIMD4 PE=1 SV=2	1	240228_jc_tim4_pngasef_sme_trypsin.ScanId;v=1;d1=15597.15597.2	controllerType=0 controllerNumber=1 scan=15597	40.9066
11645:3	1	Y.SSWSHNSNSMC[+57.021]WGK.D		C[+57]	556.562	3	1667.67	1667.67	0	2	19	CRagged	208.92	208.92	208.92	2.9	521	>sp|Q96H15|TIMD4_HUMAN T-cell immunoglobulin and mucin domain-containing protein 4 OS=Homo sapiens OX=9606 GN=TIMD4 PE=1 SV=2	1	240228_jc_tim4_pngasef_sme_trypsin.ScanId;v=1;d1=15853.15853.3	controllerType=0 controllerNumber=1 scan=15853	41.5501
11385:2	1	Y.SSWSHNSNSMC[+57.021]WGK.D		C[+57]	834.34	2	1667.67	1667.67	0	1.9	19	CRagged	246.69	199.76	199.76	3.74	521	>sp|Q96H15|TIMD4_HUMAN T-cell immunoglobulin and mucin domain-containing protein 4 OS=Homo sapiens OX=9606 GN=TIMD4 PE=1 SV=2	1	240228_jc_tim4_pngasef_sme_trypsin.ScanId;v=1;d1=15579.15579.2	controllerType=0 controllerNumber=1 scan=15579	40.8531
11559:3	1	Y.SSWSHNSNSMC[+57.021]WGK.D		C[+57]	556.562	3	1667.67	1667.67	0	2.2	19	CRagged	281.94	281.94	281.94	4.18	521	>sp|Q96H15|TIMD4_HUMAN T-cell immunoglobulin and mucin domain-containing protein 4 OS=Homo sapiens OX=9606 GN=TIMD4 PE=1 SV=2	1	240228_jc_tim4_pngasef_sme_trypsin.ScanId;v=1;d1=15762.15762.3	controllerType=0 controllerNumber=1 scan=15762	41.3241
11537:3	1	Y.SSWSHNSNSMC[+57.021]WGK.D		C[+57]	556.562	3	1667.67	1667.67	0	2	19	CRagged	336.09	336.09	336.09	5.19	521	>sp|Q96H15|TIMD4_HUMAN T-cell immunoglobulin and mucin domain-containing protein 4 OS=Homo sapiens OX=9606 GN=TIMD4 PE=1 SV=2	1	240228_jc_tim4_pngasef_sme_trypsin.ScanId;v=1;d1=15739.15739.3	controllerType=0 controllerNumber=1 scan=15739	41.266
11463:3	1	Y.SSWSHNSNSMC[+57.021]WGK.D		C[+57]	556.562	3	1667.67	1667.67	0	2.2	19	CRagged	402	402	402	4.98	521	>sp|Q96H15|TIMD4_HUMAN T-cell immunoglobulin and mucin domain-containing protein 4 OS=Homo sapiens OX=9606 GN=TIMD4 PE=1 SV=2	1	240228_jc_tim4_pngasef_sme_trypsin.ScanId;v=1;d1=15661.15661.3	controllerType=0 controllerNumber=1 scan=15661	41.0735
11347:3	1	Y.SSWSHNSNSMC[+57.021]WGK.D		C[+57]	556.563	3	1667.67	1667.67	0	2.8	19	CRagged	451.65	451.65	451.65	5.15	521	>sp|Q96H15|TIMD4_HUMAN T-cell immunoglobulin and mucin domain-containing protein 4 OS=Homo sapiens OX=9606 GN=TIMD4 PE=1 SV=2	1	240228_jc_tim4_pngasef_sme_trypsin.ScanId;v=1;d1=15539.15539.3	controllerType=0 controllerNumber=1 scan=15539	40.751
11441:3	1	Y.SSWSHNSNSMC[+57.021]WGK.D		C[+57]	556.562	3	1667.67	1667.67	0	2.2	19	CRagged	517.68	517.68	517.68	4.93	521	>sp|Q96H15|TIMD4_HUMAN T-cell immunoglobulin and mucin domain-containing protein 4 OS=Homo sapiens OX=9606 GN=TIMD4 PE=1 SV=2	1	240228_jc_tim4_pngasef_sme_trypsin.ScanId;v=1;d1=15638.15638.3	controllerType=0 controllerNumber=1 scan=15638	41.0095
11366:3	1	Y.SSWSHNSNSMC[+57.021]WGK.D		C[+57]	556.563	3	1667.67	1667.67	0	2.6	19	CRagged	606.1	606.1	606.1	7.6	521	>sp|Q96H15|TIMD4_HUMAN T-cell immunoglobulin and mucin domain-containing protein 4 OS=Homo sapiens OX=9606 GN=TIMD4 PE=1 SV=2	1	240228_jc_tim4_pngasef_sme_trypsin.ScanId;v=1;d1=15559.15559.3	controllerType=0 controllerNumber=1 scan=15559	40.8019
12550:3	1	Y.SSWSHNSN[+0.984]SMC[+57.021]WGK.D		C[+57], N[+1]	556.892	3	1668.66	1668.65	0	4.4	19	CRagged	104.9	104.9	15.57	1.48	521	>sp|Q96H15|TIMD4_HUMAN T-cell immunoglobulin and mucin domain-containing protein 4 OS=Homo sapiens OX=9606 GN=TIMD4 PE=1 SV=2	1	240228_jc_tim4_pngasef_sme_trypsin.ScanId;v=1;d1=16809.16809.3	controllerType=0 controllerNumber=1 scan=16809	44.034
12532:3	1	Y.SSWSHN[+0.984]SNSMC[+57.021]WGK.D		C[+57], N[+1]	556.891	3	1668.66	1668.65	0	3.5	19	CRagged	143.43	143.43	23.98	2.08	521	>sp|Q96H15|TIMD4_HUMAN T-cell immunoglobulin and mucin domain-containing protein 4 OS=Homo sapiens OX=9606 GN=TIMD4 PE=1 SV=2	1	240228_jc_tim4_pngasef_sme_trypsin.ScanId;v=1;d1=16790.16790.3	controllerType=0 controllerNumber=1 scan=16790	43.9864
05380:3	1	S.SWSHN[+0.984]S[+656.228]NSMC[+57.021]WGK.D	HexNAc(1)Hex(1)NeuAc(1)	C[+57], N[+1], S[+656]	746.623	3	2237.85	2237.85	0	2.2	20	CRagged	4.89	4.89	0	1.35	521	>sp|Q96H15|TIMD4_HUMAN T-cell immunoglobulin and mucin domain-containing protein 4 OS=Homo sapiens OX=9606 GN=TIMD4 PE=1 SV=2	1	240228_jc_tim4_pngasef_sme_trypsin.ScanId;v=1;d1=9277.9277.3	controllerType=0 controllerNumber=1 scan=9277	25.1264
06719:2	1	W.SHNSNSMC[+57.021]WGK.D		C[+57]	654.268	2	1307.53	1307.53	0	1.8	22	CRagged	5.21	5.21	5.21	0.3	521	>sp|Q96H15|TIMD4_HUMAN T-cell immunoglobulin and mucin domain-containing protein 4 OS=Homo sapiens OX=9606 GN=TIMD4 PE=1 SV=2	1	240228_jc_tim4_pngasef_sme_trypsin.ScanId;v=1;d1=10679.10679.2	controllerType=0 controllerNumber=1 scan=10679	28.456
06717:2	1	W.SHNSNSMC[+57.021]WGK.D		C[+57]	654.268	2	1307.53	1307.53	0	1.8	22	CRagged	116.06	116.06	116.06	1.6	521	>sp|Q96H15|TIMD4_HUMAN T-cell immunoglobulin and mucin domain-containing protein 4 OS=Homo sapiens OX=9606 GN=TIMD4 PE=1 SV=2	1	240228_jc_tim4_pngasef_sme_trypsin.ScanId;v=1;d1=10677.10677.2	controllerType=0 controllerNumber=1 scan=10677	28.4528
06684:3	1	W.SHNSNSMC[+57.021]WGK.D		C[+57]	436.514	3	1307.53	1307.53	0	0.8	22	CRagged	285.22	285.22	285.22	3.23	521	>sp|Q96H15|TIMD4_HUMAN T-cell immunoglobulin and mucin domain-containing protein 4 OS=Homo sapiens OX=9606 GN=TIMD4 PE=1 SV=2	1	240228_jc_tim4_pngasef_sme_trypsin.ScanId;v=1;d1=10643.10643.3	controllerType=0 controllerNumber=1 scan=10643	28.3719
06703:3	1	W.SHNSNSMC[+57.021]WGK.D		C[+57]	436.514	3	1307.53	1307.53	0	1.7	22	CRagged	291.18	291.18	291.18	3.46	521	>sp|Q96H15|TIMD4_HUMAN T-cell immunoglobulin and mucin domain-containing protein 4 OS=Homo sapiens OX=9606 GN=TIMD4 PE=1 SV=2	1	240228_jc_tim4_pngasef_sme_trypsin.ScanId;v=1;d1=10663.10663.3	controllerType=0 controllerNumber=1 scan=10663	28.4204
08542:2	1	N.SNSMC[+57.021]WGK.D		C[+57]	485.2	2	969.393	969.392	0	1.3	25	CRagged	243.66	243.66	243.66	2.09	521	>sp|Q96H15|TIMD4_HUMAN T-cell immunoglobulin and mucin domain-containing protein 4 OS=Homo sapiens OX=9606 GN=TIMD4 PE=1 SV=2	1	240228_jc_tim4_pngasef_sme_trypsin.ScanId;v=1;d1=12593.12593.2	controllerType=0 controllerNumber=1 scan=12593	33.3113
08523:2	1	N.SNSMC[+57.021]WGK.D		C[+57]	485.2	2	969.394	969.392	0	1.9	25	CRagged	298.55	298.55	298.55	2.4	521	>sp|Q96H15|TIMD4_HUMAN T-cell immunoglobulin and mucin domain-containing protein 4 OS=Homo sapiens OX=9606 GN=TIMD4 PE=1 SV=2	1	240228_jc_tim4_pngasef_sme_trypsin.ScanId;v=1;d1=12573.12573.2	controllerType=0 controllerNumber=1 scan=12573	33.2666
08412:2	1	N.SNSMC[+57.021]WGK.D		C[+57]	485.2	2	969.393	969.392	0	1.7	25	CRagged	351.8	351.8	351.8	2.57	521	>sp|Q96H15|TIMD4_HUMAN T-cell immunoglobulin and mucin domain-containing protein 4 OS=Homo sapiens OX=9606 GN=TIMD4 PE=1 SV=2	1	240228_jc_tim4_pngasef_sme_trypsin.ScanId;v=1;d1=12457.12457.2	controllerType=0 controllerNumber=1 scan=12457	32.9832
08431:2	1	N.SNSMC[+57.021]WGK.D		C[+57]	485.2	2	969.393	969.392	0	1.5	25	CRagged	378.82	378.82	378.82	3.17	521	>sp|Q96H15|TIMD4_HUMAN T-cell immunoglobulin and mucin domain-containing protein 4 OS=Homo sapiens OX=9606 GN=TIMD4 PE=1 SV=2	1	240228_jc_tim4_pngasef_sme_trypsin.ScanId;v=1;d1=12477.12477.2	controllerType=0 controllerNumber=1 scan=12477	33.0322
10759:3	1	N.SNSMC[+57.021]WGKDQC[+57.021]PYSGC[+57.021]K.E		C[+57]*3	688.941	3	2064.81	2064.8	0	2.5	25	CRagged	103.61	103.61	103.61	0.44	521	>sp|Q96H15|TIMD4_HUMAN T-cell immunoglobulin and mucin domain-containing protein 4 OS=Homo sapiens OX=9606 GN=TIMD4 PE=1 SV=2	1	240228_jc_tim4_pngasef_sme_trypsin.ScanId;v=1;d1=14922.14922.3	controllerType=0 controllerNumber=1 scan=14922	39.1998
10854:3	1	N.SNSMC[+57.021]WGKDQC[+57.021]PYSGC[+57.021]K.E		C[+57]*3	688.941	3	2064.81	2064.8	0	2	25	CRagged	201.95	201.95	201.95	1.75	521	>sp|Q96H15|TIMD4_HUMAN T-cell immunoglobulin and mucin domain-containing protein 4 OS=Homo sapiens OX=9606 GN=TIMD4 PE=1 SV=2	1	240228_jc_tim4_pngasef_sme_trypsin.ScanId;v=1;d1=15022.15022.3	controllerType=0 controllerNumber=1 scan=15022	39.4363
10762:3	1	N.SNSMC[+57.021]WGKDQC[+57.021]PYSGC[+57.021]K.E		C[+57]*3	688.94	3	2064.8	2064.8	0	0.6	25	CRagged	420.77	393.15	393.15	3.71	521	>sp|Q96H15|TIMD4_HUMAN T-cell immunoglobulin and mucin domain-containing protein 4 OS=Homo sapiens OX=9606 GN=TIMD4 PE=1 SV=2	1	240228_jc_tim4_pngasef_sme_trypsin.ScanId;v=1;d1=14926.14926.3	controllerType=0 controllerNumber=1 scan=14926	39.2098
10757:3	1	N.SNSMC[+57.021]WGKDQC[+57.021]PYSGC[+57.021]K.E		C[+57]*3	688.941	3	2064.81	2064.8	0	2.5	25	CRagged	442.25	442.25	442.25	3.9	521	>sp|Q96H15|TIMD4_HUMAN T-cell immunoglobulin and mucin domain-containing protein 4 OS=Homo sapiens OX=9606 GN=TIMD4 PE=1 SV=2	1	240228_jc_tim4_pngasef_sme_trypsin.ScanId;v=1;d1=14920.14920.3	controllerType=0 controllerNumber=1 scan=14920	39.196
10836:3	1	N.SMC[+57.021]WGKDQC[+57.021]PYSGC[+57.021]K.E		C[+57]*3	621.914	3	1863.73	1863.73	0	0.5	27	CRagged	245.33	245.33	245.33	1.66	521	>sp|Q96H15|TIMD4_HUMAN T-cell immunoglobulin and mucin domain-containing protein 4 OS=Homo sapiens OX=9606 GN=TIMD4 PE=1 SV=2	1	240228_jc_tim4_pngasef_sme_trypsin.ScanId;v=1;d1=15003.15003.3	controllerType=0 controllerNumber=1 scan=15003	39.3876
10848:3	1	N.SMC[+57.021]WGKDQC[+57.021]PYSGC[+57.021]K.E		C[+57]*3	621.915	3	1863.73	1863.73	0	2.1	27	CRagged	375.32	375.32	375.32	2.55	521	>sp|Q96H15|TIMD4_HUMAN T-cell immunoglobulin and mucin domain-containing protein 4 OS=Homo sapiens OX=9606 GN=TIMD4 PE=1 SV=2	1	240228_jc_tim4_pngasef_sme_trypsin.ScanId;v=1;d1=15016.15016.3	controllerType=0 controllerNumber=1 scan=15016	39.4232
10834:3	1	N.SMC[+57.021]WGKDQC[+57.021]PYSGC[+57.021]K.E		C[+57]*3	621.914	3	1863.73	1863.73	0	0.5	27	CRagged	397.72	397.72	397.72	2.32	521	>sp|Q96H15|TIMD4_HUMAN T-cell immunoglobulin and mucin domain-containing protein 4 OS=Homo sapiens OX=9606 GN=TIMD4 PE=1 SV=2	1	240228_jc_tim4_pngasef_sme_trypsin.ScanId;v=1;d1=15001.15001.3	controllerType=0 controllerNumber=1 scan=15001	39.384
16478:2	1	K.DQC[+57.021]PYSGC[+57.021]K.E		C[+57]*2	557.719	2	1114.43	1114.43	0	1.2	33	Non	15.73	15.73	15.73	0.28	521	>sp|Q96H15|TIMD4_HUMAN T-cell immunoglobulin and mucin domain-containing protein 4 OS=Homo sapiens OX=9606 GN=TIMD4 PE=1 SV=2	1	240228_jc_tim4_pngasef_sme_trypsin.ScanId;v=1;d1=20962.20962.2	controllerType=0 controllerNumber=1 scan=20962	55.19
05929:2	1	K.DQC[+57.021]PYSGC[+57.021]K.E		C[+57]*2	557.719	2	1114.43	1114.43	0	1.2	33	Non	49.83	49.83	49.83	0.31	521	>sp|Q96H15|TIMD4_HUMAN T-cell immunoglobulin and mucin domain-containing protein 4 OS=Homo sapiens OX=9606 GN=TIMD4 PE=1 SV=2	1	240228_jc_tim4_pngasef_sme_trypsin.ScanId;v=1;d1=9851.9851.2	controllerType=0 controllerNumber=1 scan=9851	26.4753
09348:2	1	K.DQC[+57.021]PYSGC[+57.021]K.E		C[+57]*2	557.719	2	1114.43	1114.43	0	1.9	33	Non	59.03	59.03	59.03	0.35	521	>sp|Q96H15|TIMD4_HUMAN T-cell immunoglobulin and mucin domain-containing protein 4 OS=Homo sapiens OX=9606 GN=TIMD4 PE=1 SV=2	1	240228_jc_tim4_pngasef_sme_trypsin.ScanId;v=1;d1=13438.13438.2	controllerType=0 controllerNumber=1 scan=13438	35.4226
07115:2	1	K.DQC[+57.021]PYSGC[+57.021]K.E		C[+57]*2	557.719	2	1114.43	1114.43	0	1.5	33	Non	59.67	55.43	55.43	0.31	521	>sp|Q96H15|TIMD4_HUMAN T-cell immunoglobulin and mucin domain-containing protein 4 OS=Homo sapiens OX=9606 GN=TIMD4 PE=1 SV=2	1	240228_jc_tim4_pngasef_sme_trypsin.ScanId;v=1;d1=11095.11095.2	controllerType=0 controllerNumber=1 scan=11095	29.5216
09222:2	1	K.DQC[+57.021]PYSGC[+57.021]K.E		C[+57]*2	557.72	2	1114.43	1114.43	0	2.6	33	Non	60.74	42.34	42.34	0.35	521	>sp|Q96H15|TIMD4_HUMAN T-cell immunoglobulin and mucin domain-containing protein 4 OS=Homo sapiens OX=9606 GN=TIMD4 PE=1 SV=2	1	240228_jc_tim4_pngasef_sme_trypsin.ScanId;v=1;d1=13306.13306.2	controllerType=0 controllerNumber=1 scan=13306	35.1114
17423:2	1	K.DQC[+57.021]PYSGC[+57.021]K.E		C[+57]*2	557.719	2	1114.43	1114.43	0	1.7	33	Non	67.65	67.65	67.65	1.2	521	>sp|Q96H15|TIMD4_HUMAN T-cell immunoglobulin and mucin domain-containing protein 4 OS=Homo sapiens OX=9606 GN=TIMD4 PE=1 SV=2	1	240228_jc_tim4_pngasef_sme_trypsin.ScanId;v=1;d1=22007.22007.2	controllerType=0 controllerNumber=1 scan=22007	58.1409
09326:2	1	K.DQC[+57.021]PYSGC[+57.021]K.E		C[+57]*2	557.72	2	1114.43	1114.43	0	3.2	33	Non	68.89	68.82	68.82	0.3	521	>sp|Q96H15|TIMD4_HUMAN T-cell immunoglobulin and mucin domain-containing protein 4 OS=Homo sapiens OX=9606 GN=TIMD4 PE=1 SV=2	1	240228_jc_tim4_pngasef_sme_trypsin.ScanId;v=1;d1=13415.13415.2	controllerType=0 controllerNumber=1 scan=13415	35.3621
08003:2	1	K.DQC[+57.021]PYSGC[+57.021]K.E		C[+57]*2	557.72	2	1114.43	1114.43	0	3	33	Non	78.59	78.59	78.59	0.35	521	>sp|Q96H15|TIMD4_HUMAN T-cell immunoglobulin and mucin domain-containing protein 4 OS=Homo sapiens OX=9606 GN=TIMD4 PE=1 SV=2	1	240228_jc_tim4_pngasef_sme_trypsin.ScanId;v=1;d1=12026.12026.2	controllerType=0 controllerNumber=1 scan=12026	31.8525
07002:2	1	K.DQC[+57.021]PYSGC[+57.021]K.E		C[+57]*2	557.719	2	1114.43	1114.43	0	1.7	33	Non	78.72	71.48	71.48	0.35	521	>sp|Q96H15|TIMD4_HUMAN T-cell immunoglobulin and mucin domain-containing protein 4 OS=Homo sapiens OX=9606 GN=TIMD4 PE=1 SV=2	1	240228_jc_tim4_pngasef_sme_trypsin.ScanId;v=1;d1=10976.10976.2	controllerType=0 controllerNumber=1 scan=10976	29.2245
07017:2	1	K.DQC[+57.021]PYSGC[+57.021]K.E		C[+57]*2	557.719	2	1114.43	1114.43	0	1.7	33	Non	89.29	64.08	64.08	0.35	521	>sp|Q96H15|TIMD4_HUMAN T-cell immunoglobulin and mucin domain-containing protein 4 OS=Homo sapiens OX=9606 GN=TIMD4 PE=1 SV=2	1	240228_jc_tim4_pngasef_sme_trypsin.ScanId;v=1;d1=10992.10992.2	controllerType=0 controllerNumber=1 scan=10992	29.2661
06270:2	1	K.DQC[+57.021]PYSGC[+57.021]K.E		C[+57]*2	557.719	2	1114.43	1114.43	0	1.2	33	Non	101.21	101.21	101.21	0.3	521	>sp|Q96H15|TIMD4_HUMAN T-cell immunoglobulin and mucin domain-containing protein 4 OS=Homo sapiens OX=9606 GN=TIMD4 PE=1 SV=2	1	240228_jc_tim4_pngasef_sme_trypsin.ScanId;v=1;d1=10208.10208.2	controllerType=0 controllerNumber=1 scan=10208	27.3393
10615:2	1	K.DQC[+57.021]PYSGC[+57.021]K.E		C[+57]*2	557.72	2	1114.43	1114.43	0	2.6	33	Non	105.59	105.59	105.59	0.34	521	>sp|Q96H15|TIMD4_HUMAN T-cell immunoglobulin and mucin domain-containing protein 4 OS=Homo sapiens OX=9606 GN=TIMD4 PE=1 SV=2	1	240228_jc_tim4_pngasef_sme_trypsin.ScanId;v=1;d1=14771.14771.2	controllerType=0 controllerNumber=1 scan=14771	38.8228
07091:2	1	K.DQC[+57.021]PYSGC[+57.021]K.E		C[+57]*2	557.719	2	1114.43	1114.43	0	2.1	33	Non	108.59	77.09	77.09	0.35	521	>sp|Q96H15|TIMD4_HUMAN T-cell immunoglobulin and mucin domain-containing protein 4 OS=Homo sapiens OX=9606 GN=TIMD4 PE=1 SV=2	1	240228_jc_tim4_pngasef_sme_trypsin.ScanId;v=1;d1=11070.11070.2	controllerType=0 controllerNumber=1 scan=11070	29.4644
06035:2	1	K.DQC[+57.021]PYSGC[+57.021]K.E		C[+57]*2	557.719	2	1114.43	1114.43	0	1.5	33	Non	108.92	98.75	98.75	0.3	521	>sp|Q96H15|TIMD4_HUMAN T-cell immunoglobulin and mucin domain-containing protein 4 OS=Homo sapiens OX=9606 GN=TIMD4 PE=1 SV=2	1	240228_jc_tim4_pngasef_sme_trypsin.ScanId;v=1;d1=9962.9962.2	controllerType=0 controllerNumber=1 scan=9962	26.7297
16452:2	1	K.DQC[+57.021]PYSGC[+57.021]K.E		C[+57]*2	557.719	2	1114.43	1114.43	0	2.1	33	Non	112.62	112.62	112.62	1.17	521	>sp|Q96H15|TIMD4_HUMAN T-cell immunoglobulin and mucin domain-containing protein 4 OS=Homo sapiens OX=9606 GN=TIMD4 PE=1 SV=2	1	240228_jc_tim4_pngasef_sme_trypsin.ScanId;v=1;d1=20935.20935.2	controllerType=0 controllerNumber=1 scan=20935	55.1251
05956:2	1	K.DQC[+57.021]PYSGC[+57.021]K.E		C[+57]*2	557.719	2	1114.43	1114.43	0	1.2	33	Non	116.87	102.96	102.96	0.3	521	>sp|Q96H15|TIMD4_HUMAN T-cell immunoglobulin and mucin domain-containing protein 4 OS=Homo sapiens OX=9606 GN=TIMD4 PE=1 SV=2	1	240228_jc_tim4_pngasef_sme_trypsin.ScanId;v=1;d1=9879.9879.2	controllerType=0 controllerNumber=1 scan=9879	26.5407
09816:2	1	K.DQC[+57.021]PYSGC[+57.021]K.E		C[+57]*2	557.72	2	1114.43	1114.43	0	3.3	33	Non	120.62	117.07	117.07	0.3	521	>sp|Q96H15|TIMD4_HUMAN T-cell immunoglobulin and mucin domain-containing protein 4 OS=Homo sapiens OX=9606 GN=TIMD4 PE=1 SV=2	1	240228_jc_tim4_pngasef_sme_trypsin.ScanId;v=1;d1=13931.13931.2	controllerType=0 controllerNumber=1 scan=13931	36.6832
15904:2	1	K.DQC[+57.021]PYSGC[+57.021]K.E		C[+57]*2	557.719	2	1114.43	1114.43	0	1.2	33	Non	122.11	70.43	70.43	0.31	521	>sp|Q96H15|TIMD4_HUMAN T-cell immunoglobulin and mucin domain-containing protein 4 OS=Homo sapiens OX=9606 GN=TIMD4 PE=1 SV=2	1	240228_jc_tim4_pngasef_sme_trypsin.ScanId;v=1;d1=20353.20353.2	controllerType=0 controllerNumber=1 scan=20353	53.5857
06054:2	1	K.DQC[+57.021]PYSGC[+57.021]K.E		C[+57]*2	557.719	2	1114.43	1114.43	0	2.1	33	Non	123.96	89.55	89.55	0.34	521	>sp|Q96H15|TIMD4_HUMAN T-cell immunoglobulin and mucin domain-containing protein 4 OS=Homo sapiens OX=9606 GN=TIMD4 PE=1 SV=2	1	240228_jc_tim4_pngasef_sme_trypsin.ScanId;v=1;d1=9982.9982.2	controllerType=0 controllerNumber=1 scan=9982	26.7869
06137:2	1	K.DQC[+57.021]PYSGC[+57.021]K.E		C[+57]*2	557.719	2	1114.43	1114.43	0	1.5	33	Non	126.96	110.91	110.91	0.3	521	>sp|Q96H15|TIMD4_HUMAN T-cell immunoglobulin and mucin domain-containing protein 4 OS=Homo sapiens OX=9606 GN=TIMD4 PE=1 SV=2	1	240228_jc_tim4_pngasef_sme_trypsin.ScanId;v=1;d1=10069.10069.2	controllerType=0 controllerNumber=1 scan=10069	26.9944
08697:2	1	K.DQC[+57.021]PYSGC[+57.021]K.E		C[+57]*2	557.719	2	1114.43	1114.43	0	0.8	33	Non	129.2	57.56	57.56	0.31	521	>sp|Q96H15|TIMD4_HUMAN T-cell immunoglobulin and mucin domain-containing protein 4 OS=Homo sapiens OX=9606 GN=TIMD4 PE=1 SV=2	1	240228_jc_tim4_pngasef_sme_trypsin.ScanId;v=1;d1=12755.12755.2	controllerType=0 controllerNumber=1 scan=12755	33.7095
16247:2	1	K.DQC[+57.021]PYSGC[+57.021]K.E		C[+57]*2	557.719	2	1114.43	1114.43	0	2.1	33	Non	136.78	136.78	136.78	1.29	521	>sp|Q96H15|TIMD4_HUMAN T-cell immunoglobulin and mucin domain-containing protein 4 OS=Homo sapiens OX=9606 GN=TIMD4 PE=1 SV=2	1	240228_jc_tim4_pngasef_sme_trypsin.ScanId;v=1;d1=20717.20717.2	controllerType=0 controllerNumber=1 scan=20717	54.5876
16555:2	1	K.DQC[+57.021]PYSGC[+57.021]K.E		C[+57]*2	557.719	2	1114.43	1114.43	0	1.7	33	Non	148.39	148.39	148.39	1.29	521	>sp|Q96H15|TIMD4_HUMAN T-cell immunoglobulin and mucin domain-containing protein 4 OS=Homo sapiens OX=9606 GN=TIMD4 PE=1 SV=2	1	240228_jc_tim4_pngasef_sme_trypsin.ScanId;v=1;d1=21044.21044.2	controllerType=0 controllerNumber=1 scan=21044	55.402
15004:2	1	K.DQC[+57.021]PYSGC[+57.021]K.E		C[+57]*2	557.72	2	1114.43	1114.43	0	2.4	33	Non	151.6	151.6	151.6	1.29	521	>sp|Q96H15|TIMD4_HUMAN T-cell immunoglobulin and mucin domain-containing protein 4 OS=Homo sapiens OX=9606 GN=TIMD4 PE=1 SV=2	1	240228_jc_tim4_pngasef_sme_trypsin.ScanId;v=1;d1=19397.19397.2	controllerType=0 controllerNumber=1 scan=19397	51.0536
13240:2	1	K.DQC[+57.021]PYSGC[+57.021]K.E		C[+57]*2	557.719	2	1114.43	1114.43	0	0.8	33	Non	155.93	155.93	155.93	1.2	521	>sp|Q96H15|TIMD4_HUMAN T-cell immunoglobulin and mucin domain-containing protein 4 OS=Homo sapiens OX=9606 GN=TIMD4 PE=1 SV=2	1	240228_jc_tim4_pngasef_sme_trypsin.ScanId;v=1;d1=17537.17537.2	controllerType=0 controllerNumber=1 scan=17537	45.9923
16170:2	1	K.DQC[+57.021]PYSGC[+57.021]K.E		C[+57]*2	557.719	2	1114.43	1114.43	0	2.1	33	Non	155.96	155.96	155.96	1.24	521	>sp|Q96H15|TIMD4_HUMAN T-cell immunoglobulin and mucin domain-containing protein 4 OS=Homo sapiens OX=9606 GN=TIMD4 PE=1 SV=2	1	240228_jc_tim4_pngasef_sme_trypsin.ScanId;v=1;d1=20634.20634.2	controllerType=0 controllerNumber=1 scan=20634	54.3689
16358:2	1	K.DQC[+57.021]PYSGC[+57.021]K.E		C[+57]*2	557.719	2	1114.43	1114.43	0	2.1	33	Non	157.66	157.66	157.66	1.29	521	>sp|Q96H15|TIMD4_HUMAN T-cell immunoglobulin and mucin domain-containing protein 4 OS=Homo sapiens OX=9606 GN=TIMD4 PE=1 SV=2	1	240228_jc_tim4_pngasef_sme_trypsin.ScanId;v=1;d1=20836.20836.2	controllerType=0 controllerNumber=1 scan=20836	54.9007
06248:2	1	K.DQC[+57.021]PYSGC[+57.021]K.E		C[+57]*2	557.719	2	1114.43	1114.43	0	1.5	33	Non	159.06	124.07	124.07	0.35	521	>sp|Q96H15|TIMD4_HUMAN T-cell immunoglobulin and mucin domain-containing protein 4 OS=Homo sapiens OX=9606 GN=TIMD4 PE=1 SV=2	1	240228_jc_tim4_pngasef_sme_trypsin.ScanId;v=1;d1=10185.10185.2	controllerType=0 controllerNumber=1 scan=10185	27.2819
13226:2	1	K.DQC[+57.021]PYSGC[+57.021]K.E		C[+57]*2	557.719	2	1114.43	1114.43	0	1.7	33	Non	174.16	174.16	174.16	1.6	521	>sp|Q96H15|TIMD4_HUMAN T-cell immunoglobulin and mucin domain-containing protein 4 OS=Homo sapiens OX=9606 GN=TIMD4 PE=1 SV=2	1	240228_jc_tim4_pngasef_sme_trypsin.ScanId;v=1;d1=17522.17522.2	controllerType=0 controllerNumber=1 scan=17522	45.9524
15075:2	1	K.DQC[+57.021]PYSGC[+57.021]K.E		C[+57]*2	557.719	2	1114.43	1114.43	0	1.5	33	Non	182.44	182.44	182.44	1.31	521	>sp|Q96H15|TIMD4_HUMAN T-cell immunoglobulin and mucin domain-containing protein 4 OS=Homo sapiens OX=9606 GN=TIMD4 PE=1 SV=2	1	240228_jc_tim4_pngasef_sme_trypsin.ScanId;v=1;d1=19473.19473.2	controllerType=0 controllerNumber=1 scan=19473	51.2671
15663:2	1	K.DQC[+57.021]PYSGC[+57.021]K.E		C[+57]*2	557.719	2	1114.43	1114.43	0	1.9	33	Non	189.95	189.95	189.95	1.47	521	>sp|Q96H15|TIMD4_HUMAN T-cell immunoglobulin and mucin domain-containing protein 4 OS=Homo sapiens OX=9606 GN=TIMD4 PE=1 SV=2	1	240228_jc_tim4_pngasef_sme_trypsin.ScanId;v=1;d1=20095.20095.2	controllerType=0 controllerNumber=1 scan=20095	52.9093
12959:2	1	K.DQC[+57.021]PYSGC[+57.021]K.E		C[+57]*2	557.719	2	1114.43	1114.43	0	1.9	33	Non	192.09	192.09	192.09	1.52	521	>sp|Q96H15|TIMD4_HUMAN T-cell immunoglobulin and mucin domain-containing protein 4 OS=Homo sapiens OX=9606 GN=TIMD4 PE=1 SV=2	1	240228_jc_tim4_pngasef_sme_trypsin.ScanId;v=1;d1=17240.17240.2	controllerType=0 controllerNumber=1 scan=17240	45.2134
14449:2	1	K.DQC[+57.021]PYSGC[+57.021]K.E		C[+57]*2	557.719	2	1114.43	1114.43	0	1.7	33	Non	194.41	194.41	194.41	1.47	521	>sp|Q96H15|TIMD4_HUMAN T-cell immunoglobulin and mucin domain-containing protein 4 OS=Homo sapiens OX=9606 GN=TIMD4 PE=1 SV=2	1	240228_jc_tim4_pngasef_sme_trypsin.ScanId;v=1;d1=18812.18812.2	controllerType=0 controllerNumber=1 scan=18812	49.4737
13341:2	1	K.DQC[+57.021]PYSGC[+57.021]K.E		C[+57]*2	557.719	2	1114.43	1114.43	0	1.7	33	Non	201.3	201.3	201.3	1.68	521	>sp|Q96H15|TIMD4_HUMAN T-cell immunoglobulin and mucin domain-containing protein 4 OS=Homo sapiens OX=9606 GN=TIMD4 PE=1 SV=2	1	240228_jc_tim4_pngasef_sme_trypsin.ScanId;v=1;d1=17643.17643.2	controllerType=0 controllerNumber=1 scan=17643	46.2696
14652:2	1	K.DQC[+57.021]PYSGC[+57.021]K.E		C[+57]*2	557.72	2	1114.43	1114.43	0	2.8	33	Non	201.54	201.54	201.54	1.69	521	>sp|Q96H15|TIMD4_HUMAN T-cell immunoglobulin and mucin domain-containing protein 4 OS=Homo sapiens OX=9606 GN=TIMD4 PE=1 SV=2	1	240228_jc_tim4_pngasef_sme_trypsin.ScanId;v=1;d1=19026.19026.2	controllerType=0 controllerNumber=1 scan=19026	50.048
15616:2	1	K.DQC[+57.021]PYSGC[+57.021]K.E		C[+57]*2	557.719	2	1114.43	1114.43	0	2.1	33	Non	204.81	204.81	204.81	1.73	521	>sp|Q96H15|TIMD4_HUMAN T-cell immunoglobulin and mucin domain-containing protein 4 OS=Homo sapiens OX=9606 GN=TIMD4 PE=1 SV=2	1	240228_jc_tim4_pngasef_sme_trypsin.ScanId;v=1;d1=20045.20045.2	controllerType=0 controllerNumber=1 scan=20045	52.7901
15764:2	1	K.DQC[+57.021]PYSGC[+57.021]K.E		C[+57]*2	557.719	2	1114.43	1114.43	0	1.5	33	Non	213.89	213.89	213.89	1.54	521	>sp|Q96H15|TIMD4_HUMAN T-cell immunoglobulin and mucin domain-containing protein 4 OS=Homo sapiens OX=9606 GN=TIMD4 PE=1 SV=2	1	240228_jc_tim4_pngasef_sme_trypsin.ScanId;v=1;d1=20205.20205.2	controllerType=0 controllerNumber=1 scan=20205	53.2093
15902:2	1	K.DQC[+57.021]PYSGC[+57.021]K.E		C[+57]*2	557.719	2	1114.43	1114.43	0	1.2	33	Non	215.81	215.81	215.81	1.4	521	>sp|Q96H15|TIMD4_HUMAN T-cell immunoglobulin and mucin domain-containing protein 4 OS=Homo sapiens OX=9606 GN=TIMD4 PE=1 SV=2	1	240228_jc_tim4_pngasef_sme_trypsin.ScanId;v=1;d1=20351.20351.2	controllerType=0 controllerNumber=1 scan=20351	53.5772
15112:2	1	K.DQC[+57.021]PYSGC[+57.021]K.E		C[+57]*2	557.719	2	1114.43	1114.43	0	1.4	33	Non	215.95	215.95	215.95	1.4	521	>sp|Q96H15|TIMD4_HUMAN T-cell immunoglobulin and mucin domain-containing protein 4 OS=Homo sapiens OX=9606 GN=TIMD4 PE=1 SV=2	1	240228_jc_tim4_pngasef_sme_trypsin.ScanId;v=1;d1=19512.19512.2	controllerType=0 controllerNumber=1 scan=19512	51.367
15258:2	1	K.DQC[+57.021]PYSGC[+57.021]K.E		C[+57]*2	557.719	2	1114.43	1114.43	0	2.1	33	Non	237.92	237.92	237.92	1.56	521	>sp|Q96H15|TIMD4_HUMAN T-cell immunoglobulin and mucin domain-containing protein 4 OS=Homo sapiens OX=9606 GN=TIMD4 PE=1 SV=2	1	240228_jc_tim4_pngasef_sme_trypsin.ScanId;v=1;d1=19667.19667.2	controllerType=0 controllerNumber=1 scan=19667	51.7808
11405:2	1	K.DQC[+57.021]PYSGC[+57.021]K.E		C[+57]*2	557.72	2	1114.43	1114.43	0	2.6	33	Non	240.37	240.37	240.37	2.62	521	>sp|Q96H15|TIMD4_HUMAN T-cell immunoglobulin and mucin domain-containing protein 4 OS=Homo sapiens OX=9606 GN=TIMD4 PE=1 SV=2	1	240228_jc_tim4_pngasef_sme_trypsin.ScanId;v=1;d1=15600.15600.2	controllerType=0 controllerNumber=1 scan=15600	40.9169
11747:2	1	K.DQC[+57.021]PYSGC[+57.021]K.E		C[+57]*2	557.719	2	1114.43	1114.43	0	1.9	33	Non	244.23	244.23	244.23	2.54	521	>sp|Q96H15|TIMD4_HUMAN T-cell immunoglobulin and mucin domain-containing protein 4 OS=Homo sapiens OX=9606 GN=TIMD4 PE=1 SV=2	1	240228_jc_tim4_pngasef_sme_trypsin.ScanId;v=1;d1=15961.15961.2	controllerType=0 controllerNumber=1 scan=15961	41.8098
15284:2	1	K.DQC[+57.021]PYSGC[+57.021]K.E		C[+57]*2	557.719	2	1114.43	1114.43	0	1.7	33	Non	244.44	244.44	244.44	2.54	521	>sp|Q96H15|TIMD4_HUMAN T-cell immunoglobulin and mucin domain-containing protein 4 OS=Homo sapiens OX=9606 GN=TIMD4 PE=1 SV=2	1	240228_jc_tim4_pngasef_sme_trypsin.ScanId;v=1;d1=19695.19695.2	controllerType=0 controllerNumber=1 scan=19695	51.8462
10710:2	1	K.DQC[+57.021]PYSGC[+57.021]K.E		C[+57]*2	557.718	2	1114.43	1114.43	0	0.5	33	Non	246.23	246.23	246.23	2.5	521	>sp|Q96H15|TIMD4_HUMAN T-cell immunoglobulin and mucin domain-containing protein 4 OS=Homo sapiens OX=9606 GN=TIMD4 PE=1 SV=2	1	240228_jc_tim4_pngasef_sme_trypsin.ScanId;v=1;d1=14871.14871.2	controllerType=0 controllerNumber=1 scan=14871	39.0681
13416:2	1	K.DQC[+57.021]PYSGC[+57.021]K.E		C[+57]*2	557.719	2	1114.43	1114.43	0	1.5	33	Non	248.35	248.35	248.35	2.59	521	>sp|Q96H15|TIMD4_HUMAN T-cell immunoglobulin and mucin domain-containing protein 4 OS=Homo sapiens OX=9606 GN=TIMD4 PE=1 SV=2	1	240228_jc_tim4_pngasef_sme_trypsin.ScanId;v=1;d1=17722.17722.2	controllerType=0 controllerNumber=1 scan=17722	46.4803
14569:2	1	K.DQC[+57.021]PYSGC[+57.021]K.E		C[+57]*2	557.719	2	1114.43	1114.43	0	1.5	33	Non	255.07	255.07	255.07	3.35	521	>sp|Q96H15|TIMD4_HUMAN T-cell immunoglobulin and mucin domain-containing protein 4 OS=Homo sapiens OX=9606 GN=TIMD4 PE=1 SV=2	1	240228_jc_tim4_pngasef_sme_trypsin.ScanId;v=1;d1=18939.18939.2	controllerType=0 controllerNumber=1 scan=18939	49.8276
13477:2	1	K.DQC[+57.021]PYSGC[+57.021]K.E		C[+57]*2	557.719	2	1114.43	1114.43	0	2.1	33	Non	264.11	264.11	264.11	3.58	521	>sp|Q96H15|TIMD4_HUMAN T-cell immunoglobulin and mucin domain-containing protein 4 OS=Homo sapiens OX=9606 GN=TIMD4 PE=1 SV=2	1	240228_jc_tim4_pngasef_sme_trypsin.ScanId;v=1;d1=17786.17786.2	controllerType=0 controllerNumber=1 scan=17786	46.6408
12990:2	1	K.DQC[+57.021]PYSGC[+57.021]K.E		C[+57]*2	557.72	2	1114.43	1114.43	0	3.2	33	Non	264.55	264.55	264.55	2.26	521	>sp|Q96H15|TIMD4_HUMAN T-cell immunoglobulin and mucin domain-containing protein 4 OS=Homo sapiens OX=9606 GN=TIMD4 PE=1 SV=2	1	240228_jc_tim4_pngasef_sme_trypsin.ScanId;v=1;d1=17272.17272.2	controllerType=0 controllerNumber=1 scan=17272	45.2934
12467:2	1	K.DQC[+57.021]PYSGC[+57.021]K.E		C[+57]*2	557.72	2	1114.43	1114.43	0	3.3	33	Non	273.08	273.08	273.08	3.29	521	>sp|Q96H15|TIMD4_HUMAN T-cell immunoglobulin and mucin domain-containing protein 4 OS=Homo sapiens OX=9606 GN=TIMD4 PE=1 SV=2	1	240228_jc_tim4_pngasef_sme_trypsin.ScanId;v=1;d1=16722.16722.2	controllerType=0 controllerNumber=1 scan=16722	43.8102
12133:2	1	K.DQC[+57.021]PYSGC[+57.021]K.E		C[+57]*2	557.719	2	1114.43	1114.43	0	1.7	33	Non	273.77	273.77	273.77	2.75	521	>sp|Q96H15|TIMD4_HUMAN T-cell immunoglobulin and mucin domain-containing protein 4 OS=Homo sapiens OX=9606 GN=TIMD4 PE=1 SV=2	1	240228_jc_tim4_pngasef_sme_trypsin.ScanId;v=1;d1=16367.16367.2	controllerType=0 controllerNumber=1 scan=16367	42.8752
12235:2	1	K.DQC[+57.021]PYSGC[+57.021]K.E		C[+57]*2	557.72	2	1114.43	1114.43	0	2.6	33	Non	275.15	275.15	275.15	3.58	521	>sp|Q96H15|TIMD4_HUMAN T-cell immunoglobulin and mucin domain-containing protein 4 OS=Homo sapiens OX=9606 GN=TIMD4 PE=1 SV=2	1	240228_jc_tim4_pngasef_sme_trypsin.ScanId;v=1;d1=16476.16476.2	controllerType=0 controllerNumber=1 scan=16476	43.1485
14088:2	1	K.DQC[+57.021]PYSGC[+57.021]K.E		C[+57]*2	557.719	2	1114.43	1114.43	0	1.5	33	Non	277.38	277.38	277.38	3.35	521	>sp|Q96H15|TIMD4_HUMAN T-cell immunoglobulin and mucin domain-containing protein 4 OS=Homo sapiens OX=9606 GN=TIMD4 PE=1 SV=2	1	240228_jc_tim4_pngasef_sme_trypsin.ScanId;v=1;d1=18431.18431.2	controllerType=0 controllerNumber=1 scan=18431	48.4418
15733:2	1	K.DQC[+57.021]PYSGC[+57.021]K.E		C[+57]*2	557.719	2	1114.43	1114.43	0	1.9	33	Non	277.82	277.82	277.82	3.58	521	>sp|Q96H15|TIMD4_HUMAN T-cell immunoglobulin and mucin domain-containing protein 4 OS=Homo sapiens OX=9606 GN=TIMD4 PE=1 SV=2	1	240228_jc_tim4_pngasef_sme_trypsin.ScanId;v=1;d1=20172.20172.2	controllerType=0 controllerNumber=1 scan=20172	53.1186
08551:2	1	K.DQC[+57.021]PYSGC[+57.021]K.E		C[+57]*2	557.719	2	1114.43	1114.43	0	1.5	33	Non	282.15	282.15	282.15	2.6	521	>sp|Q96H15|TIMD4_HUMAN T-cell immunoglobulin and mucin domain-containing protein 4 OS=Homo sapiens OX=9606 GN=TIMD4 PE=1 SV=2	1	240228_jc_tim4_pngasef_sme_trypsin.ScanId;v=1;d1=12602.12602.2	controllerType=0 controllerNumber=1 scan=12602	33.3325
11860:2	1	K.DQC[+57.021]PYSGC[+57.021]K.E		C[+57]*2	557.719	2	1114.43	1114.43	0	1.7	33	Non	283.98	283.98	283.98	2.83	521	>sp|Q96H15|TIMD4_HUMAN T-cell immunoglobulin and mucin domain-containing protein 4 OS=Homo sapiens OX=9606 GN=TIMD4 PE=1 SV=2	1	240228_jc_tim4_pngasef_sme_trypsin.ScanId;v=1;d1=16079.16079.2	controllerType=0 controllerNumber=1 scan=16079	42.0901
14983:2	1	K.DQC[+57.021]PYSGC[+57.021]K.E		C[+57]*2	557.719	2	1114.43	1114.43	0	1.9	33	Non	284.9	284.9	284.9	3.66	521	>sp|Q96H15|TIMD4_HUMAN T-cell immunoglobulin and mucin domain-containing protein 4 OS=Homo sapiens OX=9606 GN=TIMD4 PE=1 SV=2	1	240228_jc_tim4_pngasef_sme_trypsin.ScanId;v=1;d1=19375.19375.2	controllerType=0 controllerNumber=1 scan=19375	50.9975
13764:2	1	K.DQC[+57.021]PYSGC[+57.021]K.E		C[+57]*2	557.719	2	1114.43	1114.43	0	2.1	33	Non	286.72	286.72	286.72	3.66	521	>sp|Q96H15|TIMD4_HUMAN T-cell immunoglobulin and mucin domain-containing protein 4 OS=Homo sapiens OX=9606 GN=TIMD4 PE=1 SV=2	1	240228_jc_tim4_pngasef_sme_trypsin.ScanId;v=1;d1=18089.18089.2	controllerType=0 controllerNumber=1 scan=18089	47.5006
11541:2	1	K.DQC[+57.021]PYSGC[+57.021]K.E		C[+57]*2	557.72	2	1114.43	1114.43	0	2.6	33	Non	295.4	295.4	295.4	2.83	521	>sp|Q96H15|TIMD4_HUMAN T-cell immunoglobulin and mucin domain-containing protein 4 OS=Homo sapiens OX=9606 GN=TIMD4 PE=1 SV=2	1	240228_jc_tim4_pngasef_sme_trypsin.ScanId;v=1;d1=15743.15743.2	controllerType=0 controllerNumber=1 scan=15743	41.2741
11319:2	1	K.DQC[+57.021]PYSGC[+57.021]K.E		C[+57]*2	557.719	2	1114.43	1114.43	0	1.2	33	Non	297.43	297.43	297.43	2.58	521	>sp|Q96H15|TIMD4_HUMAN T-cell immunoglobulin and mucin domain-containing protein 4 OS=Homo sapiens OX=9606 GN=TIMD4 PE=1 SV=2	1	240228_jc_tim4_pngasef_sme_trypsin.ScanId;v=1;d1=15510.15510.2	controllerType=0 controllerNumber=1 scan=15510	40.6745
11120:2	1	K.DQC[+57.021]PYSGC[+57.021]K.E		C[+57]*2	557.72	2	1114.43	1114.43	0	2.8	33	Non	300.53	300.53	300.53	2.62	521	>sp|Q96H15|TIMD4_HUMAN T-cell immunoglobulin and mucin domain-containing protein 4 OS=Homo sapiens OX=9606 GN=TIMD4 PE=1 SV=2	1	240228_jc_tim4_pngasef_sme_trypsin.ScanId;v=1;d1=15301.15301.2	controllerType=0 controllerNumber=1 scan=15301	40.1609
10979:2	1	K.DQC[+57.021]PYSGC[+57.021]K.E		C[+57]*2	557.72	2	1114.43	1114.43	0	2.6	33	Non	301	301	301	2.83	521	>sp|Q96H15|TIMD4_HUMAN T-cell immunoglobulin and mucin domain-containing protein 4 OS=Homo sapiens OX=9606 GN=TIMD4 PE=1 SV=2	1	240228_jc_tim4_pngasef_sme_trypsin.ScanId;v=1;d1=15153.15153.2	controllerType=0 controllerNumber=1 scan=15153	39.7648
14184:2	1	K.DQC[+57.021]PYSGC[+57.021]K.E		C[+57]*2	557.72	2	1114.43	1114.43	0	2.3	33	Non	301.69	301.69	301.69	3.66	521	>sp|Q96H15|TIMD4_HUMAN T-cell immunoglobulin and mucin domain-containing protein 4 OS=Homo sapiens OX=9606 GN=TIMD4 PE=1 SV=2	1	240228_jc_tim4_pngasef_sme_trypsin.ScanId;v=1;d1=18533.18533.2	controllerType=0 controllerNumber=1 scan=18533	48.7089
08570:2	1	K.DQC[+57.021]PYSGC[+57.021]K.E		C[+57]*2	557.719	2	1114.43	1114.43	0	2.1	33	Non	302.88	302.88	302.88	2.83	521	>sp|Q96H15|TIMD4_HUMAN T-cell immunoglobulin and mucin domain-containing protein 4 OS=Homo sapiens OX=9606 GN=TIMD4 PE=1 SV=2	1	240228_jc_tim4_pngasef_sme_trypsin.ScanId;v=1;d1=12622.12622.2	controllerType=0 controllerNumber=1 scan=12622	33.388
11871:2	1	K.DQC[+57.021]PYSGC[+57.021]K.E		C[+57]*2	557.719	2	1114.43	1114.43	0	1	33	Non	303.51	303.51	303.51	2.6	521	>sp|Q96H15|TIMD4_HUMAN T-cell immunoglobulin and mucin domain-containing protein 4 OS=Homo sapiens OX=9606 GN=TIMD4 PE=1 SV=2	1	240228_jc_tim4_pngasef_sme_trypsin.ScanId;v=1;d1=16091.16091.2	controllerType=0 controllerNumber=1 scan=16091	42.1204
14555:2	1	K.DQC[+57.021]PYSGC[+57.021]K.E		C[+57]*2	557.72	2	1114.43	1114.43	0	2.6	33	Non	303.87	303.87	303.87	3.66	521	>sp|Q96H15|TIMD4_HUMAN T-cell immunoglobulin and mucin domain-containing protein 4 OS=Homo sapiens OX=9606 GN=TIMD4 PE=1 SV=2	1	240228_jc_tim4_pngasef_sme_trypsin.ScanId;v=1;d1=18924.18924.2	controllerType=0 controllerNumber=1 scan=18924	49.7827
14106:2	1	K.DQC[+57.021]PYSGC[+57.021]K.E		C[+57]*2	557.719	2	1114.43	1114.43	0	1.2	33	Non	306.99	306.99	306.99	3.43	521	>sp|Q96H15|TIMD4_HUMAN T-cell immunoglobulin and mucin domain-containing protein 4 OS=Homo sapiens OX=9606 GN=TIMD4 PE=1 SV=2	1	240228_jc_tim4_pngasef_sme_trypsin.ScanId;v=1;d1=18450.18450.2	controllerType=0 controllerNumber=1 scan=18450	48.4911
12070:2	1	K.DQC[+57.021]PYSGC[+57.021]K.E		C[+57]*2	557.72	2	1114.43	1114.43	0	2.3	33	Non	307.08	307.08	307.08	2.62	521	>sp|Q96H15|TIMD4_HUMAN T-cell immunoglobulin and mucin domain-containing protein 4 OS=Homo sapiens OX=9606 GN=TIMD4 PE=1 SV=2	1	240228_jc_tim4_pngasef_sme_trypsin.ScanId;v=1;d1=16301.16301.2	controllerType=0 controllerNumber=1 scan=16301	42.6842
14466:2	1	K.DQC[+57.021]PYSGC[+57.021]K.E		C[+57]*2	557.719	2	1114.43	1114.43	0	1.9	33	Non	308.19	308.19	308.19	3.66	521	>sp|Q96H15|TIMD4_HUMAN T-cell immunoglobulin and mucin domain-containing protein 4 OS=Homo sapiens OX=9606 GN=TIMD4 PE=1 SV=2	1	240228_jc_tim4_pngasef_sme_trypsin.ScanId;v=1;d1=18830.18830.2	controllerType=0 controllerNumber=1 scan=18830	49.529
10098:2	1	K.DQC[+57.021]PYSGC[+57.021]K.E		C[+57]*2	557.72	2	1114.43	1114.43	0	2.3	33	Non	309.02	309.02	309.02	3.66	521	>sp|Q96H15|TIMD4_HUMAN T-cell immunoglobulin and mucin domain-containing protein 4 OS=Homo sapiens OX=9606 GN=TIMD4 PE=1 SV=2	1	240228_jc_tim4_pngasef_sme_trypsin.ScanId;v=1;d1=14229.14229.2	controllerType=0 controllerNumber=1 scan=14229	37.4786
12721:2	1	K.DQC[+57.021]PYSGC[+57.021]K.E		C[+57]*2	557.72	2	1114.43	1114.43	0	2.3	33	Non	310.35	310.35	310.35	3.66	521	>sp|Q96H15|TIMD4_HUMAN T-cell immunoglobulin and mucin domain-containing protein 4 OS=Homo sapiens OX=9606 GN=TIMD4 PE=1 SV=2	1	240228_jc_tim4_pngasef_sme_trypsin.ScanId;v=1;d1=16989.16989.2	controllerType=0 controllerNumber=1 scan=16989	44.529
13779:2	1	K.DQC[+57.021]PYSGC[+57.021]K.E		C[+57]*2	557.72	2	1114.43	1114.43	0	3.3	33	Non	311.61	311.61	311.61	2.54	521	>sp|Q96H15|TIMD4_HUMAN T-cell immunoglobulin and mucin domain-containing protein 4 OS=Homo sapiens OX=9606 GN=TIMD4 PE=1 SV=2	1	240228_jc_tim4_pngasef_sme_trypsin.ScanId;v=1;d1=18105.18105.2	controllerType=0 controllerNumber=1 scan=18105	47.5421
10596:2	1	K.DQC[+57.021]PYSGC[+57.021]K.E		C[+57]*2	557.719	2	1114.43	1114.43	0	1.7	33	Non	313.14	313.14	313.14	2.62	521	>sp|Q96H15|TIMD4_HUMAN T-cell immunoglobulin and mucin domain-containing protein 4 OS=Homo sapiens OX=9606 GN=TIMD4 PE=1 SV=2	1	240228_jc_tim4_pngasef_sme_trypsin.ScanId;v=1;d1=14751.14751.2	controllerType=0 controllerNumber=1 scan=14751	38.7761
11499:2	1	K.DQC[+57.021]PYSGC[+57.021]K.E		C[+57]*2	557.719	2	1114.43	1114.43	0	1.2	33	Non	313.56	313.56	313.56	2.6	521	>sp|Q96H15|TIMD4_HUMAN T-cell immunoglobulin and mucin domain-containing protein 4 OS=Homo sapiens OX=9606 GN=TIMD4 PE=1 SV=2	1	240228_jc_tim4_pngasef_sme_trypsin.ScanId;v=1;d1=15699.15699.2	controllerType=0 controllerNumber=1 scan=15699	41.1693
10480:2	1	K.DQC[+57.021]PYSGC[+57.021]K.E		C[+57]*2	557.72	2	1114.43	1114.43	0	3.2	33	Non	314.21	314.21	314.21	3.37	521	>sp|Q96H15|TIMD4_HUMAN T-cell immunoglobulin and mucin domain-containing protein 4 OS=Homo sapiens OX=9606 GN=TIMD4 PE=1 SV=2	1	240228_jc_tim4_pngasef_sme_trypsin.ScanId;v=1;d1=14630.14630.2	controllerType=0 controllerNumber=1 scan=14630	38.4934
10840:2	1	K.DQC[+57.021]PYSGC[+57.021]K.E		C[+57]*2	557.717	2	1114.43	1114.43	0	-1.3	33	Non	314.93	314.93	314.93	1.15	521	>sp|Q96H15|TIMD4_HUMAN T-cell immunoglobulin and mucin domain-containing protein 4 OS=Homo sapiens OX=9606 GN=TIMD4 PE=1 SV=2	1	240228_jc_tim4_pngasef_sme_trypsin.ScanId;v=1;d1=15007.15007.2	controllerType=0 controllerNumber=1 scan=15007	39.3981
10278:2	1	K.DQC[+57.021]PYSGC[+57.021]K.E		C[+57]*2	557.72	2	1114.43	1114.43	0	2.3	33	Non	316.09	316.09	316.09	3.66	521	>sp|Q96H15|TIMD4_HUMAN T-cell immunoglobulin and mucin domain-containing protein 4 OS=Homo sapiens OX=9606 GN=TIMD4 PE=1 SV=2	1	240228_jc_tim4_pngasef_sme_trypsin.ScanId;v=1;d1=14418.14418.2	controllerType=0 controllerNumber=1 scan=14418	37.9686
13640:2	1	K.DQC[+57.021]PYSGC[+57.021]K.E		C[+57]*2	557.719	2	1114.43	1114.43	0	1.7	33	Non	317.72	317.72	317.72	3.66	521	>sp|Q96H15|TIMD4_HUMAN T-cell immunoglobulin and mucin domain-containing protein 4 OS=Homo sapiens OX=9606 GN=TIMD4 PE=1 SV=2	1	240228_jc_tim4_pngasef_sme_trypsin.ScanId;v=1;d1=17958.17958.2	controllerType=0 controllerNumber=1 scan=17958	47.1263
09728:2	1	K.DQC[+57.021]PYSGC[+57.021]K.E		C[+57]*2	557.719	2	1114.43	1114.43	0	2.1	33	Non	318.14	318.14	318.14	2.9	521	>sp|Q96H15|TIMD4_HUMAN T-cell immunoglobulin and mucin domain-containing protein 4 OS=Homo sapiens OX=9606 GN=TIMD4 PE=1 SV=2	1	240228_jc_tim4_pngasef_sme_trypsin.ScanId;v=1;d1=13838.13838.2	controllerType=0 controllerNumber=1 scan=13838	36.4426
13121:2	1	K.DQC[+57.021]PYSGC[+57.021]K.E		C[+57]*2	557.72	2	1114.43	1114.43	0	2.4	33	Non	318.96	318.96	318.96	3.66	521	>sp|Q96H15|TIMD4_HUMAN T-cell immunoglobulin and mucin domain-containing protein 4 OS=Homo sapiens OX=9606 GN=TIMD4 PE=1 SV=2	1	240228_jc_tim4_pngasef_sme_trypsin.ScanId;v=1;d1=17410.17410.2	controllerType=0 controllerNumber=1 scan=17410	45.6649
12411:2	1	K.DQC[+57.021]PYSGC[+57.021]K.E		C[+57]*2	557.72	2	1114.43	1114.43	0	2.8	33	Non	322	322	322	3.84	521	>sp|Q96H15|TIMD4_HUMAN T-cell immunoglobulin and mucin domain-containing protein 4 OS=Homo sapiens OX=9606 GN=TIMD4 PE=1 SV=2	1	240228_jc_tim4_pngasef_sme_trypsin.ScanId;v=1;d1=16663.16663.2	controllerType=0 controllerNumber=1 scan=16663	43.6525
11646:2	1	K.DQC[+57.021]PYSGC[+57.021]K.E		C[+57]*2	557.719	2	1114.43	1114.43	0	2.1	33	Non	326.27	326.27	326.27	3.84	521	>sp|Q96H15|TIMD4_HUMAN T-cell immunoglobulin and mucin domain-containing protein 4 OS=Homo sapiens OX=9606 GN=TIMD4 PE=1 SV=2	1	240228_jc_tim4_pngasef_sme_trypsin.ScanId;v=1;d1=15854.15854.2	controllerType=0 controllerNumber=1 scan=15854	41.5501
13137:2	1	K.DQC[+57.021]PYSGC[+57.021]K.E		C[+57]*2	557.719	2	1114.43	1114.43	0	1.4	33	Non	327.69	327.69	327.69	3.61	521	>sp|Q96H15|TIMD4_HUMAN T-cell immunoglobulin and mucin domain-containing protein 4 OS=Homo sapiens OX=9606 GN=TIMD4 PE=1 SV=2	1	240228_jc_tim4_pngasef_sme_trypsin.ScanId;v=1;d1=17427.17427.2	controllerType=0 controllerNumber=1 scan=17427	45.712
09239:2	1	K.DQC[+57.021]PYSGC[+57.021]K.E		C[+57]*2	557.719	2	1114.43	1114.43	0	1.5	33	Non	328.28	328.28	328.28	3.61	521	>sp|Q96H15|TIMD4_HUMAN T-cell immunoglobulin and mucin domain-containing protein 4 OS=Homo sapiens OX=9606 GN=TIMD4 PE=1 SV=2	1	240228_jc_tim4_pngasef_sme_trypsin.ScanId;v=1;d1=13324.13324.2	controllerType=0 controllerNumber=1 scan=13324	35.1536
11655:2	1	K.DQC[+57.021]PYSGC[+57.021]K.E		C[+57]*2	557.72	2	1114.43	1114.43	0	2.4	33	Non	333.35	333.35	333.35	2.8	521	>sp|Q96H15|TIMD4_HUMAN T-cell immunoglobulin and mucin domain-containing protein 4 OS=Homo sapiens OX=9606 GN=TIMD4 PE=1 SV=2	1	240228_jc_tim4_pngasef_sme_trypsin.ScanId;v=1;d1=15864.15864.2	controllerType=0 controllerNumber=1 scan=15864	41.5719
08424:2	1	K.DQC[+57.021]PYSGC[+57.021]K.E		C[+57]*2	557.719	2	1114.43	1114.43	0	1.4	33	Non	333.89	333.89	333.89	3.61	521	>sp|Q96H15|TIMD4_HUMAN T-cell immunoglobulin and mucin domain-containing protein 4 OS=Homo sapiens OX=9606 GN=TIMD4 PE=1 SV=2	1	240228_jc_tim4_pngasef_sme_trypsin.ScanId;v=1;d1=12469.12469.2	controllerType=0 controllerNumber=1 scan=12469	33.0096
12328:2	1	K.DQC[+57.021]PYSGC[+57.021]K.E		C[+57]*2	557.719	2	1114.43	1114.43	0	2.1	33	Non	334.25	334.25	334.25	3.84	521	>sp|Q96H15|TIMD4_HUMAN T-cell immunoglobulin and mucin domain-containing protein 4 OS=Homo sapiens OX=9606 GN=TIMD4 PE=1 SV=2	1	240228_jc_tim4_pngasef_sme_trypsin.ScanId;v=1;d1=16576.16576.2	controllerType=0 controllerNumber=1 scan=16576	43.4028
09604:2	1	K.DQC[+57.021]PYSGC[+57.021]K.E		C[+57]*2	557.72	2	1114.43	1114.43	0	2.3	33	Non	335.71	335.71	335.71	3.07	521	>sp|Q96H15|TIMD4_HUMAN T-cell immunoglobulin and mucin domain-containing protein 4 OS=Homo sapiens OX=9606 GN=TIMD4 PE=1 SV=2	1	240228_jc_tim4_pngasef_sme_trypsin.ScanId;v=1;d1=13708.13708.2	controllerType=0 controllerNumber=1 scan=13708	36.1059
09708:2	1	K.DQC[+57.021]PYSGC[+57.021]K.E		C[+57]*2	557.719	2	1114.43	1114.43	0	2.1	33	Non	336.32	336.32	336.32	3	521	>sp|Q96H15|TIMD4_HUMAN T-cell immunoglobulin and mucin domain-containing protein 4 OS=Homo sapiens OX=9606 GN=TIMD4 PE=1 SV=2	1	240228_jc_tim4_pngasef_sme_trypsin.ScanId;v=1;d1=13817.13817.2	controllerType=0 controllerNumber=1 scan=13817	36.3871
09324:2	1	K.DQC[+57.021]PYSGC[+57.021]K.E		C[+57]*2	557.72	2	1114.43	1114.43	0	3.2	33	Non	336.99	336.99	336.99	3.55	521	>sp|Q96H15|TIMD4_HUMAN T-cell immunoglobulin and mucin domain-containing protein 4 OS=Homo sapiens OX=9606 GN=TIMD4 PE=1 SV=2	1	240228_jc_tim4_pngasef_sme_trypsin.ScanId;v=1;d1=13413.13413.2	controllerType=0 controllerNumber=1 scan=13413	35.3599
09629:2	1	K.DQC[+57.021]PYSGC[+57.021]K.E		C[+57]*2	557.719	2	1114.43	1114.43	0	1.7	33	Non	337.26	337.26	337.26	3	521	>sp|Q96H15|TIMD4_HUMAN T-cell immunoglobulin and mucin domain-containing protein 4 OS=Homo sapiens OX=9606 GN=TIMD4 PE=1 SV=2	1	240228_jc_tim4_pngasef_sme_trypsin.ScanId;v=1;d1=13734.13734.2	controllerType=0 controllerNumber=1 scan=13734	36.1772
08676:2	1	K.DQC[+57.021]PYSGC[+57.021]K.E		C[+57]*2	557.719	2	1114.43	1114.43	0	1.4	33	Non	338.19	338.19	338.19	2.76	521	>sp|Q96H15|TIMD4_HUMAN T-cell immunoglobulin and mucin domain-containing protein 4 OS=Homo sapiens OX=9606 GN=TIMD4 PE=1 SV=2	1	240228_jc_tim4_pngasef_sme_trypsin.ScanId;v=1;d1=12733.12733.2	controllerType=0 controllerNumber=1 scan=12733	33.66
09442:2	1	K.DQC[+57.021]PYSGC[+57.021]K.E		C[+57]*2	557.719	2	1114.43	1114.43	0	1.5	33	Non	339.07	339.07	339.07	3.61	521	>sp|Q96H15|TIMD4_HUMAN T-cell immunoglobulin and mucin domain-containing protein 4 OS=Homo sapiens OX=9606 GN=TIMD4 PE=1 SV=2	1	240228_jc_tim4_pngasef_sme_trypsin.ScanId;v=1;d1=13537.13537.2	controllerType=0 controllerNumber=1 scan=13537	35.67
09827:2	1	K.DQC[+57.021]PYSGC[+57.021]K.E		C[+57]*2	557.719	2	1114.43	1114.43	0	2.1	33	Non	339.72	339.72	339.72	2.8	521	>sp|Q96H15|TIMD4_HUMAN T-cell immunoglobulin and mucin domain-containing protein 4 OS=Homo sapiens OX=9606 GN=TIMD4 PE=1 SV=2	1	240228_jc_tim4_pngasef_sme_trypsin.ScanId;v=1;d1=13943.13943.2	controllerType=0 controllerNumber=1 scan=13943	36.7104
10816:2	1	K.DQC[+57.021]PYSGC[+57.021]K.E		C[+57]*2	557.718	2	1114.43	1114.43	0	-0.6	33	Non	340.07	340.07	340.07	2.42	521	>sp|Q96H15|TIMD4_HUMAN T-cell immunoglobulin and mucin domain-containing protein 4 OS=Homo sapiens OX=9606 GN=TIMD4 PE=1 SV=2	1	240228_jc_tim4_pngasef_sme_trypsin.ScanId;v=1;d1=14982.14982.2	controllerType=0 controllerNumber=1 scan=14982	39.3332
11306:2	1	K.DQC[+57.021]PYSGC[+57.021]K.E		C[+57]*2	557.72	2	1114.43	1114.43	0	2.4	33	Non	340.61	340.61	340.61	3.07	521	>sp|Q96H15|TIMD4_HUMAN T-cell immunoglobulin and mucin domain-containing protein 4 OS=Homo sapiens OX=9606 GN=TIMD4 PE=1 SV=2	1	240228_jc_tim4_pngasef_sme_trypsin.ScanId;v=1;d1=15496.15496.2	controllerType=0 controllerNumber=1 scan=15496	40.6377
12313:2	1	K.DQC[+57.021]PYSGC[+57.021]K.E		C[+57]*2	557.72	2	1114.43	1114.43	0	2.6	33	Non	341.1	341.1	341.1	3.84	521	>sp|Q96H15|TIMD4_HUMAN T-cell immunoglobulin and mucin domain-containing protein 4 OS=Homo sapiens OX=9606 GN=TIMD4 PE=1 SV=2	1	240228_jc_tim4_pngasef_sme_trypsin.ScanId;v=1;d1=16560.16560.2	controllerType=0 controllerNumber=1 scan=16560	43.3628
10505:2	1	K.DQC[+57.021]PYSGC[+57.021]K.E		C[+57]*2	557.719	2	1114.43	1114.43	0	1.5	33	Non	341.18	341.18	341.18	3.61	521	>sp|Q96H15|TIMD4_HUMAN T-cell immunoglobulin and mucin domain-containing protein 4 OS=Homo sapiens OX=9606 GN=TIMD4 PE=1 SV=2	1	240228_jc_tim4_pngasef_sme_trypsin.ScanId;v=1;d1=14656.14656.2	controllerType=0 controllerNumber=1 scan=14656	38.5495
11957:2	1	K.DQC[+57.021]PYSGC[+57.021]K.E		C[+57]*2	557.72	2	1114.43	1114.43	0	2.3	33	Non	343.12	343.12	343.12	3.84	521	>sp|Q96H15|TIMD4_HUMAN T-cell immunoglobulin and mucin domain-containing protein 4 OS=Homo sapiens OX=9606 GN=TIMD4 PE=1 SV=2	1	240228_jc_tim4_pngasef_sme_trypsin.ScanId;v=1;d1=16182.16182.2	controllerType=0 controllerNumber=1 scan=16182	42.3584
10613:2	1	K.DQC[+57.021]PYSGC[+57.021]K.E		C[+57]*2	557.72	2	1114.43	1114.43	0	2.6	33	Non	343.4	343.4	343.4	3.84	521	>sp|Q96H15|TIMD4_HUMAN T-cell immunoglobulin and mucin domain-containing protein 4 OS=Homo sapiens OX=9606 GN=TIMD4 PE=1 SV=2	1	240228_jc_tim4_pngasef_sme_trypsin.ScanId;v=1;d1=14769.14769.2	controllerType=0 controllerNumber=1 scan=14769	38.8134
09927:2	1	K.DQC[+57.021]PYSGC[+57.021]K.E		C[+57]*2	557.72	2	1114.43	1114.43	0	2.4	33	Non	344.23	344.23	344.23	3	521	>sp|Q96H15|TIMD4_HUMAN T-cell immunoglobulin and mucin domain-containing protein 4 OS=Homo sapiens OX=9606 GN=TIMD4 PE=1 SV=2	1	240228_jc_tim4_pngasef_sme_trypsin.ScanId;v=1;d1=14048.14048.2	controllerType=0 controllerNumber=1 scan=14048	37.0026
12223:2	1	K.DQC[+57.021]PYSGC[+57.021]K.E		C[+57]*2	557.72	2	1114.43	1114.43	0	2.3	33	Non	344.47	344.47	344.47	3.84	521	>sp|Q96H15|TIMD4_HUMAN T-cell immunoglobulin and mucin domain-containing protein 4 OS=Homo sapiens OX=9606 GN=TIMD4 PE=1 SV=2	1	240228_jc_tim4_pngasef_sme_trypsin.ScanId;v=1;d1=16463.16463.2	controllerType=0 controllerNumber=1 scan=16463	43.1209
10014:2	1	K.DQC[+57.021]PYSGC[+57.021]K.E		C[+57]*2	557.72	2	1114.43	1114.43	0	2.3	33	Non	345.06	345.06	345.06	3.84	521	>sp|Q96H15|TIMD4_HUMAN T-cell immunoglobulin and mucin domain-containing protein 4 OS=Homo sapiens OX=9606 GN=TIMD4 PE=1 SV=2	1	240228_jc_tim4_pngasef_sme_trypsin.ScanId;v=1;d1=14140.14140.2	controllerType=0 controllerNumber=1 scan=14140	37.2363
11140:2	1	K.DQC[+57.021]PYSGC[+57.021]K.E		C[+57]*2	557.72	2	1114.43	1114.43	0	2.4	33	Non	346.22	346.22	346.22	3.84	521	>sp|Q96H15|TIMD4_HUMAN T-cell immunoglobulin and mucin domain-containing protein 4 OS=Homo sapiens OX=9606 GN=TIMD4 PE=1 SV=2	1	240228_jc_tim4_pngasef_sme_trypsin.ScanId;v=1;d1=15322.15322.2	controllerType=0 controllerNumber=1 scan=15322	40.2095
09814:2	1	K.DQC[+57.021]PYSGC[+57.021]K.E		C[+57]*2	557.72	2	1114.43	1114.43	0	3.3	33	Non	346.38	346.38	346.38	2.79	521	>sp|Q96H15|TIMD4_HUMAN T-cell immunoglobulin and mucin domain-containing protein 4 OS=Homo sapiens OX=9606 GN=TIMD4 PE=1 SV=2	1	240228_jc_tim4_pngasef_sme_trypsin.ScanId;v=1;d1=13929.13929.2	controllerType=0 controllerNumber=1 scan=13929	36.6759
08789:2	1	K.DQC[+57.021]PYSGC[+57.021]K.E		C[+57]*2	557.719	2	1114.43	1114.43	0	1.4	33	Non	348.7	348.7	348.7	3.61	521	>sp|Q96H15|TIMD4_HUMAN T-cell immunoglobulin and mucin domain-containing protein 4 OS=Homo sapiens OX=9606 GN=TIMD4 PE=1 SV=2	1	240228_jc_tim4_pngasef_sme_trypsin.ScanId;v=1;d1=12852.12852.2	controllerType=0 controllerNumber=1 scan=12852	33.9516
09346:2	1	K.DQC[+57.021]PYSGC[+57.021]K.E		C[+57]*2	557.719	2	1114.43	1114.43	0	1.9	33	Non	348.89	348.89	348.89	3.84	521	>sp|Q96H15|TIMD4_HUMAN T-cell immunoglobulin and mucin domain-containing protein 4 OS=Homo sapiens OX=9606 GN=TIMD4 PE=1 SV=2	1	240228_jc_tim4_pngasef_sme_trypsin.ScanId;v=1;d1=13436.13436.2	controllerType=0 controllerNumber=1 scan=13436	35.4206
11769:2	1	K.DQC[+57.021]PYSGC[+57.021]K.E		C[+57]*2	557.719	2	1114.43	1114.43	0	2.1	33	Non	349.28	349.28	349.28	3.84	521	>sp|Q96H15|TIMD4_HUMAN T-cell immunoglobulin and mucin domain-containing protein 4 OS=Homo sapiens OX=9606 GN=TIMD4 PE=1 SV=2	1	240228_jc_tim4_pngasef_sme_trypsin.ScanId;v=1;d1=15984.15984.2	controllerType=0 controllerNumber=1 scan=15984	41.8691
08461:2	1	K.DQC[+57.021]PYSGC[+57.021]K.E		C[+57]*2	557.719	2	1114.43	1114.43	0	1.4	33	Non	349.64	349.64	349.64	3.61	521	>sp|Q96H15|TIMD4_HUMAN T-cell immunoglobulin and mucin domain-containing protein 4 OS=Homo sapiens OX=9606 GN=TIMD4 PE=1 SV=2	1	240228_jc_tim4_pngasef_sme_trypsin.ScanId;v=1;d1=12508.12508.2	controllerType=0 controllerNumber=1 scan=12508	33.1085
08810:2	1	K.DQC[+57.021]PYSGC[+57.021]K.E		C[+57]*2	557.719	2	1114.43	1114.43	0	1.7	33	Non	351.05	351.05	351.05	3.84	521	>sp|Q96H15|TIMD4_HUMAN T-cell immunoglobulin and mucin domain-containing protein 4 OS=Homo sapiens OX=9606 GN=TIMD4 PE=1 SV=2	1	240228_jc_tim4_pngasef_sme_trypsin.ScanId;v=1;d1=12874.12874.2	controllerType=0 controllerNumber=1 scan=12874	34.0083
10359:2	1	K.DQC[+57.021]PYSGC[+57.021]K.E		C[+57]*2	557.719	2	1114.43	1114.43	0	2.1	33	Non	351.51	351.51	351.51	3.84	521	>sp|Q96H15|TIMD4_HUMAN T-cell immunoglobulin and mucin domain-containing protein 4 OS=Homo sapiens OX=9606 GN=TIMD4 PE=1 SV=2	1	240228_jc_tim4_pngasef_sme_trypsin.ScanId;v=1;d1=14503.14503.2	controllerType=0 controllerNumber=1 scan=14503	38.1872
08176:2	1	K.DQC[+57.021]PYSGC[+57.021]K.E		C[+57]*2	557.72	2	1114.43	1114.43	0	2.4	33	Non	352.95	352.95	352.95	3.84	521	>sp|Q96H15|TIMD4_HUMAN T-cell immunoglobulin and mucin domain-containing protein 4 OS=Homo sapiens OX=9606 GN=TIMD4 PE=1 SV=2	1	240228_jc_tim4_pngasef_sme_trypsin.ScanId;v=1;d1=12209.12209.2	controllerType=0 controllerNumber=1 scan=12209	32.3453
08200:2	1	K.DQC[+57.021]PYSGC[+57.021]K.E		C[+57]*2	557.719	2	1114.43	1114.43	0	2.1	33	Non	353.02	353.02	353.02	3.84	521	>sp|Q96H15|TIMD4_HUMAN T-cell immunoglobulin and mucin domain-containing protein 4 OS=Homo sapiens OX=9606 GN=TIMD4 PE=1 SV=2	1	240228_jc_tim4_pngasef_sme_trypsin.ScanId;v=1;d1=12234.12234.2	controllerType=0 controllerNumber=1 scan=12234	32.4108
08694:2	1	K.DQC[+57.021]PYSGC[+57.021]K.E		C[+57]*2	557.719	2	1114.43	1114.43	0	0.8	33	Non	354.75	354.75	354.75	2.77	521	>sp|Q96H15|TIMD4_HUMAN T-cell immunoglobulin and mucin domain-containing protein 4 OS=Homo sapiens OX=9606 GN=TIMD4 PE=1 SV=2	1	240228_jc_tim4_pngasef_sme_trypsin.ScanId;v=1;d1=12752.12752.2	controllerType=0 controllerNumber=1 scan=12752	33.7035
08280:2	1	K.DQC[+57.021]PYSGC[+57.021]K.E		C[+57]*2	557.719	2	1114.43	1114.43	0	2.1	33	Non	356.38	356.38	356.38	3.84	521	>sp|Q96H15|TIMD4_HUMAN T-cell immunoglobulin and mucin domain-containing protein 4 OS=Homo sapiens OX=9606 GN=TIMD4 PE=1 SV=2	1	240228_jc_tim4_pngasef_sme_trypsin.ScanId;v=1;d1=12318.12318.2	controllerType=0 controllerNumber=1 scan=12318	32.6246
10245:2	1	K.DQC[+57.021]PYSGC[+57.021]K.E		C[+57]*2	557.72	2	1114.43	1114.43	0	2.6	33	Non	356.52	356.52	356.52	3.84	521	>sp|Q96H15|TIMD4_HUMAN T-cell immunoglobulin and mucin domain-containing protein 4 OS=Homo sapiens OX=9606 GN=TIMD4 PE=1 SV=2	1	240228_jc_tim4_pngasef_sme_trypsin.ScanId;v=1;d1=14384.14384.2	controllerType=0 controllerNumber=1 scan=14384	37.8849
12145:2	1	K.DQC[+57.021]PYSGC[+57.021]K.E		C[+57]*2	557.72	2	1114.43	1114.43	0	2.6	33	Non	357.05	357.05	357.05	3.84	521	>sp|Q96H15|TIMD4_HUMAN T-cell immunoglobulin and mucin domain-containing protein 4 OS=Homo sapiens OX=9606 GN=TIMD4 PE=1 SV=2	1	240228_jc_tim4_pngasef_sme_trypsin.ScanId;v=1;d1=16380.16380.2	controllerType=0 controllerNumber=1 scan=16380	42.9044
09003:2	1	K.DQC[+57.021]PYSGC[+57.021]K.E		C[+57]*2	557.719	2	1114.43	1114.43	0	2.1	33	Non	357.31	357.31	357.31	3.84	521	>sp|Q96H15|TIMD4_HUMAN T-cell immunoglobulin and mucin domain-containing protein 4 OS=Homo sapiens OX=9606 GN=TIMD4 PE=1 SV=2	1	240228_jc_tim4_pngasef_sme_trypsin.ScanId;v=1;d1=13076.13076.2	controllerType=0 controllerNumber=1 scan=13076	34.5206
09513:2	1	K.DQC[+57.021]PYSGC[+57.021]K.E		C[+57]*2	557.72	2	1114.43	1114.43	0	2.8	33	Non	364.01	364.01	364.01	4.66	521	>sp|Q96H15|TIMD4_HUMAN T-cell immunoglobulin and mucin domain-containing protein 4 OS=Homo sapiens OX=9606 GN=TIMD4 PE=1 SV=2	1	240228_jc_tim4_pngasef_sme_trypsin.ScanId;v=1;d1=13612.13612.2	controllerType=0 controllerNumber=1 scan=13612	35.8698
09114:2	1	K.DQC[+57.021]PYSGC[+57.021]K.E		C[+57]*2	557.72	2	1114.43	1114.43	0	2.6	33	Non	365.06	365.06	365.06	3.83	521	>sp|Q96H15|TIMD4_HUMAN T-cell immunoglobulin and mucin domain-containing protein 4 OS=Homo sapiens OX=9606 GN=TIMD4 PE=1 SV=2	1	240228_jc_tim4_pngasef_sme_trypsin.ScanId;v=1;d1=13193.13193.2	controllerType=0 controllerNumber=1 scan=13193	34.833
08915:2	1	K.DQC[+57.021]PYSGC[+57.021]K.E		C[+57]*2	557.719	2	1114.43	1114.43	0	2.1	33	Non	367.28	367.28	367.28	4.66	521	>sp|Q96H15|TIMD4_HUMAN T-cell immunoglobulin and mucin domain-containing protein 4 OS=Homo sapiens OX=9606 GN=TIMD4 PE=1 SV=2	1	240228_jc_tim4_pngasef_sme_trypsin.ScanId;v=1;d1=12984.12984.2	controllerType=0 controllerNumber=1 scan=12984	34.292
08104:2	1	K.DQC[+57.021]PYSGC[+57.021]K.E		C[+57]*2	557.72	2	1114.43	1114.43	0	2.4	33	Non	368.27	368.27	368.27	4.66	521	>sp|Q96H15|TIMD4_HUMAN T-cell immunoglobulin and mucin domain-containing protein 4 OS=Homo sapiens OX=9606 GN=TIMD4 PE=1 SV=2	1	240228_jc_tim4_pngasef_sme_trypsin.ScanId;v=1;d1=12133.12133.2	controllerType=0 controllerNumber=1 scan=12133	32.1299
08897:2	1	K.DQC[+57.021]PYSGC[+57.021]K.E		C[+57]*2	557.72	2	1114.43	1114.43	0	2.6	33	Non	368.59	368.59	368.59	3.62	521	>sp|Q96H15|TIMD4_HUMAN T-cell immunoglobulin and mucin domain-containing protein 4 OS=Homo sapiens OX=9606 GN=TIMD4 PE=1 SV=2	1	240228_jc_tim4_pngasef_sme_trypsin.ScanId;v=1;d1=12965.12965.2	controllerType=0 controllerNumber=1 scan=12965	34.2449
09901:2	1	K.DQC[+57.021]PYSGC[+57.021]K.E		C[+57]*2	557.719	2	1114.43	1114.43	0	2.1	33	Non	368.73	368.73	368.73	4.66	521	>sp|Q96H15|TIMD4_HUMAN T-cell immunoglobulin and mucin domain-containing protein 4 OS=Homo sapiens OX=9606 GN=TIMD4 PE=1 SV=2	1	240228_jc_tim4_pngasef_sme_trypsin.ScanId;v=1;d1=14021.14021.2	controllerType=0 controllerNumber=1 scan=14021	36.9259
09992:2	1	K.DQC[+57.021]PYSGC[+57.021]K.E		C[+57]*2	557.72	2	1114.43	1114.43	0	2.4	33	Non	370.34	370.34	370.34	4.66	521	>sp|Q96H15|TIMD4_HUMAN T-cell immunoglobulin and mucin domain-containing protein 4 OS=Homo sapiens OX=9606 GN=TIMD4 PE=1 SV=2	1	240228_jc_tim4_pngasef_sme_trypsin.ScanId;v=1;d1=14117.14117.2	controllerType=0 controllerNumber=1 scan=14117	37.1845
09023:2	1	K.DQC[+57.021]PYSGC[+57.021]K.E		C[+57]*2	557.719	2	1114.43	1114.43	0	1.5	33	Non	372.96	372.96	372.96	4.43	521	>sp|Q96H15|TIMD4_HUMAN T-cell immunoglobulin and mucin domain-containing protein 4 OS=Homo sapiens OX=9606 GN=TIMD4 PE=1 SV=2	1	240228_jc_tim4_pngasef_sme_trypsin.ScanId;v=1;d1=13097.13097.2	controllerType=0 controllerNumber=1 scan=13097	34.5712
06573:2	1	K.DQC[+57.021]PYSGC[+57.021]K.E		C[+57]*2	557.719	2	1114.43	1114.43	0	0.6	33	Non	373.58	373.58	373.58	4.43	521	>sp|Q96H15|TIMD4_HUMAN T-cell immunoglobulin and mucin domain-containing protein 4 OS=Homo sapiens OX=9606 GN=TIMD4 PE=1 SV=2	1	240228_jc_tim4_pngasef_sme_trypsin.ScanId;v=1;d1=10527.10527.2	controllerType=0 controllerNumber=1 scan=10527	28.0889
11051:2	1	K.DQC[+57.021]PYSGC[+57.021]K.E		C[+57]*2	557.719	2	1114.43	1114.43	0	2.1	33	Non	374.74	374.74	374.74	4.66	521	>sp|Q96H15|TIMD4_HUMAN T-cell immunoglobulin and mucin domain-containing protein 4 OS=Homo sapiens OX=9606 GN=TIMD4 PE=1 SV=2	1	240228_jc_tim4_pngasef_sme_trypsin.ScanId;v=1;d1=15229.15229.2	controllerType=0 controllerNumber=1 scan=15229	39.9664
10116:2	1	K.DQC[+57.021]PYSGC[+57.021]K.E		C[+57]*2	557.72	2	1114.43	1114.43	0	2.6	33	Non	378.41	378.41	378.41	3.62	521	>sp|Q96H15|TIMD4_HUMAN T-cell immunoglobulin and mucin domain-containing protein 4 OS=Homo sapiens OX=9606 GN=TIMD4 PE=1 SV=2	1	240228_jc_tim4_pngasef_sme_trypsin.ScanId;v=1;d1=14248.14248.2	controllerType=0 controllerNumber=1 scan=14248	37.536
08097:2	1	K.DQC[+57.021]PYSGC[+57.021]K.E		C[+57]*2	557.719	2	1114.43	1114.43	0	1.7	33	Non	381.61	381.61	381.61	4.66	521	>sp|Q96H15|TIMD4_HUMAN T-cell immunoglobulin and mucin domain-containing protein 4 OS=Homo sapiens OX=9606 GN=TIMD4 PE=1 SV=2	1	240228_jc_tim4_pngasef_sme_trypsin.ScanId;v=1;d1=12125.12125.2	controllerType=0 controllerNumber=1 scan=12125	32.1137
08297:2	1	K.DQC[+57.021]PYSGC[+57.021]K.E		C[+57]*2	557.72	2	1114.43	1114.43	0	2.6	33	Non	383.98	383.98	383.98	4.66	521	>sp|Q96H15|TIMD4_HUMAN T-cell immunoglobulin and mucin domain-containing protein 4 OS=Homo sapiens OX=9606 GN=TIMD4 PE=1 SV=2	1	240228_jc_tim4_pngasef_sme_trypsin.ScanId;v=1;d1=12336.12336.2	controllerType=0 controllerNumber=1 scan=12336	32.6765
10379:2	1	K.DQC[+57.021]PYSGC[+57.021]K.E		C[+57]*2	557.719	2	1114.43	1114.43	0	2.1	33	Non	385.69	385.69	385.69	4.66	521	>sp|Q96H15|TIMD4_HUMAN T-cell immunoglobulin and mucin domain-containing protein 4 OS=Homo sapiens OX=9606 GN=TIMD4 PE=1 SV=2	1	240228_jc_tim4_pngasef_sme_trypsin.ScanId;v=1;d1=14524.14524.2	controllerType=0 controllerNumber=1 scan=14524	38.2375
09529:2	1	K.DQC[+57.021]PYSGC[+57.021]K.E		C[+57]*2	557.719	2	1114.43	1114.43	0	2.1	33	Non	386.54	386.54	386.54	4.66	521	>sp|Q96H15|TIMD4_HUMAN T-cell immunoglobulin and mucin domain-containing protein 4 OS=Homo sapiens OX=9606 GN=TIMD4 PE=1 SV=2	1	240228_jc_tim4_pngasef_sme_trypsin.ScanId;v=1;d1=13629.13629.2	controllerType=0 controllerNumber=1 scan=13629	35.9131
06472:2	1	K.DQC[+57.021]PYSGC[+57.021]K.E		C[+57]*2	557.719	2	1114.43	1114.43	0	1.4	33	Non	388.89	388.89	388.89	4.43	521	>sp|Q96H15|TIMD4_HUMAN T-cell immunoglobulin and mucin domain-containing protein 4 OS=Homo sapiens OX=9606 GN=TIMD4 PE=1 SV=2	1	240228_jc_tim4_pngasef_sme_trypsin.ScanId;v=1;d1=10421.10421.2	controllerType=0 controllerNumber=1 scan=10421	27.8456
07782:2	1	K.DQC[+57.021]PYSGC[+57.021]K.E		C[+57]*2	557.719	2	1114.43	1114.43	0	1.2	33	Non	390.64	390.64	390.64	4.43	521	>sp|Q96H15|TIMD4_HUMAN T-cell immunoglobulin and mucin domain-containing protein 4 OS=Homo sapiens OX=9606 GN=TIMD4 PE=1 SV=2	1	240228_jc_tim4_pngasef_sme_trypsin.ScanId;v=1;d1=11794.11794.2	controllerType=0 controllerNumber=1 scan=11794	31.2388
09422:2	1	K.DQC[+57.021]PYSGC[+57.021]K.E		C[+57]*2	557.719	2	1114.43	1114.43	0	2.1	33	Non	391.97	391.97	391.97	4.66	521	>sp|Q96H15|TIMD4_HUMAN T-cell immunoglobulin and mucin domain-containing protein 4 OS=Homo sapiens OX=9606 GN=TIMD4 PE=1 SV=2	1	240228_jc_tim4_pngasef_sme_trypsin.ScanId;v=1;d1=13516.13516.2	controllerType=0 controllerNumber=1 scan=13516	35.619
07480:2	1	K.DQC[+57.021]PYSGC[+57.021]K.E		C[+57]*2	557.72	2	1114.43	1114.43	0	2.3	33	Non	392.18	392.18	392.18	4.66	521	>sp|Q96H15|TIMD4_HUMAN T-cell immunoglobulin and mucin domain-containing protein 4 OS=Homo sapiens OX=9606 GN=TIMD4 PE=1 SV=2	1	240228_jc_tim4_pngasef_sme_trypsin.ScanId;v=1;d1=11477.11477.2	controllerType=0 controllerNumber=1 scan=11477	30.4425
07015:2	1	K.DQC[+57.021]PYSGC[+57.021]K.E		C[+57]*2	557.719	2	1114.43	1114.43	0	1.7	33	Non	393.88	393.88	393.88	4.66	521	>sp|Q96H15|TIMD4_HUMAN T-cell immunoglobulin and mucin domain-containing protein 4 OS=Homo sapiens OX=9606 GN=TIMD4 PE=1 SV=2	1	240228_jc_tim4_pngasef_sme_trypsin.ScanId;v=1;d1=10990.10990.2	controllerType=0 controllerNumber=1 scan=10990	29.2591
06913:2	1	K.DQC[+57.021]PYSGC[+57.021]K.E		C[+57]*2	557.719	2	1114.43	1114.43	0	1.7	33	Non	395.1	395.1	395.1	3.62	521	>sp|Q96H15|TIMD4_HUMAN T-cell immunoglobulin and mucin domain-containing protein 4 OS=Homo sapiens OX=9606 GN=TIMD4 PE=1 SV=2	1	240228_jc_tim4_pngasef_sme_trypsin.ScanId;v=1;d1=10883.10883.2	controllerType=0 controllerNumber=1 scan=10883	28.9728
10970:2	1	K.DQC[+57.021]PYSGC[+57.021]K.E		C[+57]*2	557.719	2	1114.43	1114.43	0	2.1	33	Non	395.64	395.64	395.64	4.66	521	>sp|Q96H15|TIMD4_HUMAN T-cell immunoglobulin and mucin domain-containing protein 4 OS=Homo sapiens OX=9606 GN=TIMD4 PE=1 SV=2	1	240228_jc_tim4_pngasef_sme_trypsin.ScanId;v=1;d1=15143.15143.2	controllerType=0 controllerNumber=1 scan=15143	39.7383
09131:2	1	K.DQC[+57.021]PYSGC[+57.021]K.E		C[+57]*2	557.72	2	1114.43	1114.43	0	3.5	33	Non	396.15	396.15	396.15	4.38	521	>sp|Q96H15|TIMD4_HUMAN T-cell immunoglobulin and mucin domain-containing protein 4 OS=Homo sapiens OX=9606 GN=TIMD4 PE=1 SV=2	1	240228_jc_tim4_pngasef_sme_trypsin.ScanId;v=1;d1=13211.13211.2	controllerType=0 controllerNumber=1 scan=13211	34.8731
07001:2	1	K.DQC[+57.021]PYSGC[+57.021]K.E		C[+57]*2	557.719	2	1114.43	1114.43	0	1.7	33	Non	397.03	397.03	397.03	4.66	521	>sp|Q96H15|TIMD4_HUMAN T-cell immunoglobulin and mucin domain-containing protein 4 OS=Homo sapiens OX=9606 GN=TIMD4 PE=1 SV=2	1	240228_jc_tim4_pngasef_sme_trypsin.ScanId;v=1;d1=10975.10975.2	controllerType=0 controllerNumber=1 scan=10975	29.222
06596:2	1	K.DQC[+57.021]PYSGC[+57.021]K.E		C[+57]*2	557.719	2	1114.43	1114.43	0	1.5	33	Non	397.92	397.92	397.92	4.43	521	>sp|Q96H15|TIMD4_HUMAN T-cell immunoglobulin and mucin domain-containing protein 4 OS=Homo sapiens OX=9606 GN=TIMD4 PE=1 SV=2	1	240228_jc_tim4_pngasef_sme_trypsin.ScanId;v=1;d1=10551.10551.2	controllerType=0 controllerNumber=1 scan=10551	28.1463
08014:2	1	K.DQC[+57.021]PYSGC[+57.021]K.E		C[+57]*2	557.72	2	1114.43	1114.43	0	2.3	33	Non	398.6	398.6	398.6	4.66	521	>sp|Q96H15|TIMD4_HUMAN T-cell immunoglobulin and mucin domain-containing protein 4 OS=Homo sapiens OX=9606 GN=TIMD4 PE=1 SV=2	1	240228_jc_tim4_pngasef_sme_trypsin.ScanId;v=1;d1=12038.12038.2	controllerType=0 controllerNumber=1 scan=12038	31.8879
07686:2	1	K.DQC[+57.021]PYSGC[+57.021]K.E		C[+57]*2	557.72	2	1114.43	1114.43	0	2.3	33	Non	399.94	399.94	399.94	4.66	521	>sp|Q96H15|TIMD4_HUMAN T-cell immunoglobulin and mucin domain-containing protein 4 OS=Homo sapiens OX=9606 GN=TIMD4 PE=1 SV=2	1	240228_jc_tim4_pngasef_sme_trypsin.ScanId;v=1;d1=11693.11693.2	controllerType=0 controllerNumber=1 scan=11693	30.9762
09220:2	1	K.DQC[+57.021]PYSGC[+57.021]K.E		C[+57]*2	557.72	2	1114.43	1114.43	0	2.6	33	Non	400.64	400.64	400.64	4.66	521	>sp|Q96H15|TIMD4_HUMAN T-cell immunoglobulin and mucin domain-containing protein 4 OS=Homo sapiens OX=9606 GN=TIMD4 PE=1 SV=2	1	240228_jc_tim4_pngasef_sme_trypsin.ScanId;v=1;d1=13304.13304.2	controllerType=0 controllerNumber=1 scan=13304	35.1045
07805:2	1	K.DQC[+57.021]PYSGC[+57.021]K.E		C[+57]*2	557.719	2	1114.43	1114.43	0	1.7	33	Non	401.6	401.6	401.6	4.66	521	>sp|Q96H15|TIMD4_HUMAN T-cell immunoglobulin and mucin domain-containing protein 4 OS=Homo sapiens OX=9606 GN=TIMD4 PE=1 SV=2	1	240228_jc_tim4_pngasef_sme_trypsin.ScanId;v=1;d1=11818.11818.2	controllerType=0 controllerNumber=1 scan=11818	31.2924
06682:2	1	K.DQC[+57.021]PYSGC[+57.021]K.E		C[+57]*2	557.719	2	1114.43	1114.43	0	1.2	33	Non	402.85	402.85	402.85	4.43	521	>sp|Q96H15|TIMD4_HUMAN T-cell immunoglobulin and mucin domain-containing protein 4 OS=Homo sapiens OX=9606 GN=TIMD4 PE=1 SV=2	1	240228_jc_tim4_pngasef_sme_trypsin.ScanId;v=1;d1=10641.10641.2	controllerType=0 controllerNumber=1 scan=10641	28.3702
07205:2	1	K.DQC[+57.021]PYSGC[+57.021]K.E		C[+57]*2	557.719	2	1114.43	1114.43	0	1.5	33	Non	404.28	404.28	404.28	4.43	521	>sp|Q96H15|TIMD4_HUMAN T-cell immunoglobulin and mucin domain-containing protein 4 OS=Homo sapiens OX=9606 GN=TIMD4 PE=1 SV=2	1	240228_jc_tim4_pngasef_sme_trypsin.ScanId;v=1;d1=11189.11189.2	controllerType=0 controllerNumber=1 scan=11189	29.7368
07089:2	1	K.DQC[+57.021]PYSGC[+57.021]K.E		C[+57]*2	557.719	2	1114.43	1114.43	0	2.1	33	Non	405.55	405.55	405.55	4.66	521	>sp|Q96H15|TIMD4_HUMAN T-cell immunoglobulin and mucin domain-containing protein 4 OS=Homo sapiens OX=9606 GN=TIMD4 PE=1 SV=2	1	240228_jc_tim4_pngasef_sme_trypsin.ScanId;v=1;d1=11068.11068.2	controllerType=0 controllerNumber=1 scan=11068	29.4605
07497:2	1	K.DQC[+57.021]PYSGC[+57.021]K.E		C[+57]*2	557.719	2	1114.43	1114.43	0	1.5	33	Non	406.41	406.41	406.41	4.43	521	>sp|Q96H15|TIMD4_HUMAN T-cell immunoglobulin and mucin domain-containing protein 4 OS=Homo sapiens OX=9606 GN=TIMD4 PE=1 SV=2	1	240228_jc_tim4_pngasef_sme_trypsin.ScanId;v=1;d1=11495.11495.2	controllerType=0 controllerNumber=1 scan=11495	30.4899
07256:2	1	K.DQC[+57.021]PYSGC[+57.021]K.E		C[+57]*2	557.719	2	1114.43	1114.43	0	1.9	33	Non	407.07	407.07	407.07	4.66	521	>sp|Q96H15|TIMD4_HUMAN T-cell immunoglobulin and mucin domain-containing protein 4 OS=Homo sapiens OX=9606 GN=TIMD4 PE=1 SV=2	1	240228_jc_tim4_pngasef_sme_trypsin.ScanId;v=1;d1=11242.11242.2	controllerType=0 controllerNumber=1 scan=11242	29.8614
07113:2	1	K.DQC[+57.021]PYSGC[+57.021]K.E		C[+57]*2	557.719	2	1114.43	1114.43	0	1.5	33	Non	408.56	408.56	408.56	4.43	521	>sp|Q96H15|TIMD4_HUMAN T-cell immunoglobulin and mucin domain-containing protein 4 OS=Homo sapiens OX=9606 GN=TIMD4 PE=1 SV=2	1	240228_jc_tim4_pngasef_sme_trypsin.ScanId;v=1;d1=11093.11093.2	controllerType=0 controllerNumber=1 scan=11093	29.5178
06888:2	1	K.DQC[+57.021]PYSGC[+57.021]K.E		C[+57]*2	557.719	2	1114.43	1114.43	0	1.7	33	Non	410.45	410.45	410.45	4.66	521	>sp|Q96H15|TIMD4_HUMAN T-cell immunoglobulin and mucin domain-containing protein 4 OS=Homo sapiens OX=9606 GN=TIMD4 PE=1 SV=2	1	240228_jc_tim4_pngasef_sme_trypsin.ScanId;v=1;d1=10857.10857.2	controllerType=0 controllerNumber=1 scan=10857	28.9089
06439:2	1	K.DQC[+57.021]PYSGC[+57.021]K.E		C[+57]*2	557.719	2	1114.43	1114.43	0	1.7	33	Non	410.48	410.48	410.48	4.66	521	>sp|Q96H15|TIMD4_HUMAN T-cell immunoglobulin and mucin domain-containing protein 4 OS=Homo sapiens OX=9606 GN=TIMD4 PE=1 SV=2	1	240228_jc_tim4_pngasef_sme_trypsin.ScanId;v=1;d1=10387.10387.2	controllerType=0 controllerNumber=1 scan=10387	27.7665
08001:2	1	K.DQC[+57.021]PYSGC[+57.021]K.E		C[+57]*2	557.72	2	1114.43	1114.43	0	3	33	Non	414.75	414.75	414.75	4.66	521	>sp|Q96H15|TIMD4_HUMAN T-cell immunoglobulin and mucin domain-containing protein 4 OS=Homo sapiens OX=9606 GN=TIMD4 PE=1 SV=2	1	240228_jc_tim4_pngasef_sme_trypsin.ScanId;v=1;d1=12024.12024.2	controllerType=0 controllerNumber=1 scan=12024	31.8498
06268:2	1	K.DQC[+57.021]PYSGC[+57.021]K.E		C[+57]*2	557.719	2	1114.43	1114.43	0	1.2	33	Non	416.4	416.4	416.4	4.43	521	>sp|Q96H15|TIMD4_HUMAN T-cell immunoglobulin and mucin domain-containing protein 4 OS=Homo sapiens OX=9606 GN=TIMD4 PE=1 SV=2	1	240228_jc_tim4_pngasef_sme_trypsin.ScanId;v=1;d1=10206.10206.2	controllerType=0 controllerNumber=1 scan=10206	27.3325
06811:2	1	K.DQC[+57.021]PYSGC[+57.021]K.E		C[+57]*2	557.719	2	1114.43	1114.43	0	1.7	33	Non	416.8	393.53	393.53	4.66	521	>sp|Q96H15|TIMD4_HUMAN T-cell immunoglobulin and mucin domain-containing protein 4 OS=Homo sapiens OX=9606 GN=TIMD4 PE=1 SV=2	1	240228_jc_tim4_pngasef_sme_trypsin.ScanId;v=1;d1=10776.10776.2	controllerType=0 controllerNumber=1 scan=10776	28.6991
04469:2	1	K.DQC[+57.021]PYSGC[+57.021]K.E		C[+57]*2	557.718	2	1114.43	1114.43	0	-0.4	33	Non	418.28	406.53	406.53	3.25	521	>sp|Q96H15|TIMD4_HUMAN T-cell immunoglobulin and mucin domain-containing protein 4 OS=Homo sapiens OX=9606 GN=TIMD4 PE=1 SV=2	1	240228_jc_tim4_pngasef_sme_trypsin.ScanId;v=1;d1=8303.8303.2	controllerType=0 controllerNumber=1 scan=8303	22.8661
07387:2	1	K.DQC[+57.021]PYSGC[+57.021]K.E		C[+57]*2	557.72	2	1114.43	1114.43	0	2.8	33	Non	421.93	421.93	421.93	4.66	521	>sp|Q96H15|TIMD4_HUMAN T-cell immunoglobulin and mucin domain-containing protein 4 OS=Homo sapiens OX=9606 GN=TIMD4 PE=1 SV=2	1	240228_jc_tim4_pngasef_sme_trypsin.ScanId;v=1;d1=11379.11379.2	controllerType=0 controllerNumber=1 scan=11379	30.1774
06787:2	1	K.DQC[+57.021]PYSGC[+57.021]K.E		C[+57]*2	557.719	2	1114.43	1114.43	0	1.5	33	Non	422.62	422.62	422.62	4.43	521	>sp|Q96H15|TIMD4_HUMAN T-cell immunoglobulin and mucin domain-containing protein 4 OS=Homo sapiens OX=9606 GN=TIMD4 PE=1 SV=2	1	240228_jc_tim4_pngasef_sme_trypsin.ScanId;v=1;d1=10751.10751.2	controllerType=0 controllerNumber=1 scan=10751	28.6366
06699:2	1	K.DQC[+57.021]PYSGC[+57.021]K.E		C[+57]*2	557.719	2	1114.43	1114.43	0	1.7	33	Non	423.98	423.98	423.98	4.66	521	>sp|Q96H15|TIMD4_HUMAN T-cell immunoglobulin and mucin domain-containing protein 4 OS=Homo sapiens OX=9606 GN=TIMD4 PE=1 SV=2	1	240228_jc_tim4_pngasef_sme_trypsin.ScanId;v=1;d1=10659.10659.2	controllerType=0 controllerNumber=1 scan=10659	28.4141
06246:2	1	K.DQC[+57.021]PYSGC[+57.021]K.E		C[+57]*2	557.719	2	1114.43	1114.43	0	1.5	33	Non	428.48	428.48	428.48	4.43	521	>sp|Q96H15|TIMD4_HUMAN T-cell immunoglobulin and mucin domain-containing protein 4 OS=Homo sapiens OX=9606 GN=TIMD4 PE=1 SV=2	1	240228_jc_tim4_pngasef_sme_trypsin.ScanId;v=1;d1=10183.10183.2	controllerType=0 controllerNumber=1 scan=10183	27.2775
06346:2	1	K.DQC[+57.021]PYSGC[+57.021]K.E		C[+57]*2	557.719	2	1114.43	1114.43	0	1.5	33	Non	432.76	432.76	432.76	4.43	521	>sp|Q96H15|TIMD4_HUMAN T-cell immunoglobulin and mucin domain-containing protein 4 OS=Homo sapiens OX=9606 GN=TIMD4 PE=1 SV=2	1	240228_jc_tim4_pngasef_sme_trypsin.ScanId;v=1;d1=10289.10289.2	controllerType=0 controllerNumber=1 scan=10289	27.5373
07883:2	1	K.DQC[+57.021]PYSGC[+57.021]K.E		C[+57]*2	557.719	2	1114.43	1114.43	0	2.1	33	Non	433.96	433.96	433.96	4.66	521	>sp|Q96H15|TIMD4_HUMAN T-cell immunoglobulin and mucin domain-containing protein 4 OS=Homo sapiens OX=9606 GN=TIMD4 PE=1 SV=2	1	240228_jc_tim4_pngasef_sme_trypsin.ScanId;v=1;d1=11900.11900.2	controllerType=0 controllerNumber=1 scan=11900	31.511
06359:2	1	K.DQC[+57.021]PYSGC[+57.021]K.E		C[+57]*2	557.719	2	1114.43	1114.43	0	1.5	33	Non	434.99	434.99	434.99	4.43	521	>sp|Q96H15|TIMD4_HUMAN T-cell immunoglobulin and mucin domain-containing protein 4 OS=Homo sapiens OX=9606 GN=TIMD4 PE=1 SV=2	1	240228_jc_tim4_pngasef_sme_trypsin.ScanId;v=1;d1=10303.10303.2	controllerType=0 controllerNumber=1 scan=10303	27.5677
07704:2	1	K.DQC[+57.021]PYSGC[+57.021]K.E		C[+57]*2	557.72	2	1114.43	1114.43	0	2.8	33	Non	435.12	435.12	435.12	4.66	521	>sp|Q96H15|TIMD4_HUMAN T-cell immunoglobulin and mucin domain-containing protein 4 OS=Homo sapiens OX=9606 GN=TIMD4 PE=1 SV=2	1	240228_jc_tim4_pngasef_sme_trypsin.ScanId;v=1;d1=11712.11712.2	controllerType=0 controllerNumber=1 scan=11712	31.0224
07361:2	1	K.DQC[+57.021]PYSGC[+57.021]K.E		C[+57]*2	557.719	2	1114.43	1114.43	0	1.7	33	Non	440.79	440.79	440.79	4.62	521	>sp|Q96H15|TIMD4_HUMAN T-cell immunoglobulin and mucin domain-containing protein 4 OS=Homo sapiens OX=9606 GN=TIMD4 PE=1 SV=2	1	240228_jc_tim4_pngasef_sme_trypsin.ScanId;v=1;d1=11352.11352.2	controllerType=0 controllerNumber=1 scan=11352	30.1047
07902:2	1	K.DQC[+57.021]PYSGC[+57.021]K.E		C[+57]*2	557.719	2	1114.43	1114.43	0	2.1	33	Non	443.54	443.54	443.54	4.62	521	>sp|Q96H15|TIMD4_HUMAN T-cell immunoglobulin and mucin domain-containing protein 4 OS=Homo sapiens OX=9606 GN=TIMD4 PE=1 SV=2	1	240228_jc_tim4_pngasef_sme_trypsin.ScanId;v=1;d1=11920.11920.2	controllerType=0 controllerNumber=1 scan=11920	31.5742
07600:2	1	K.DQC[+57.021]PYSGC[+57.021]K.E		C[+57]*2	557.719	2	1114.43	1114.43	0	1.5	33	Non	444.12	444.12	444.12	4.39	521	>sp|Q96H15|TIMD4_HUMAN T-cell immunoglobulin and mucin domain-containing protein 4 OS=Homo sapiens OX=9606 GN=TIMD4 PE=1 SV=2	1	240228_jc_tim4_pngasef_sme_trypsin.ScanId;v=1;d1=11603.11603.2	controllerType=0 controllerNumber=1 scan=11603	30.7535
07580:2	1	K.DQC[+57.021]PYSGC[+57.021]K.E		C[+57]*2	557.719	2	1114.43	1114.43	0	1.7	33	Non	446.99	446.99	446.99	4.62	521	>sp|Q96H15|TIMD4_HUMAN T-cell immunoglobulin and mucin domain-containing protein 4 OS=Homo sapiens OX=9606 GN=TIMD4 PE=1 SV=2	1	240228_jc_tim4_pngasef_sme_trypsin.ScanId;v=1;d1=11582.11582.2	controllerType=0 controllerNumber=1 scan=11582	30.7021
06032:2	1	K.DQC[+57.021]PYSGC[+57.021]K.E		C[+57]*2	557.719	2	1114.43	1114.43	0	1.5	33	Non	447.98	398.47	398.47	4.39	521	>sp|Q96H15|TIMD4_HUMAN T-cell immunoglobulin and mucin domain-containing protein 4 OS=Homo sapiens OX=9606 GN=TIMD4 PE=1 SV=2	1	240228_jc_tim4_pngasef_sme_trypsin.ScanId;v=1;d1=9959.9959.2	controllerType=0 controllerNumber=1 scan=9959	26.7239
05954:2	1	K.DQC[+57.021]PYSGC[+57.021]K.E		C[+57]*2	557.719	2	1114.43	1114.43	0	1.2	33	Non	449.46	395.87	395.87	4.39	521	>sp|Q96H15|TIMD4_HUMAN T-cell immunoglobulin and mucin domain-containing protein 4 OS=Homo sapiens OX=9606 GN=TIMD4 PE=1 SV=2	1	240228_jc_tim4_pngasef_sme_trypsin.ScanId;v=1;d1=9877.9877.2	controllerType=0 controllerNumber=1 scan=9877	26.5384
04479:2	1	K.DQC[+57.021]PYSGC[+57.021]K.E		C[+57]*2	557.719	2	1114.43	1114.43	0	1.7	33	Non	453.06	417.14	417.14	4.62	521	>sp|Q96H15|TIMD4_HUMAN T-cell immunoglobulin and mucin domain-containing protein 4 OS=Homo sapiens OX=9606 GN=TIMD4 PE=1 SV=2	1	240228_jc_tim4_pngasef_sme_trypsin.ScanId;v=1;d1=8314.8314.2	controllerType=0 controllerNumber=1 scan=8314	22.8837
06135:2	1	K.DQC[+57.021]PYSGC[+57.021]K.E		C[+57]*2	557.719	2	1114.43	1114.43	0	1.5	33	Non	456.98	421.31	421.31	4.39	521	>sp|Q96H15|TIMD4_HUMAN T-cell immunoglobulin and mucin domain-containing protein 4 OS=Homo sapiens OX=9606 GN=TIMD4 PE=1 SV=2	1	240228_jc_tim4_pngasef_sme_trypsin.ScanId;v=1;d1=10067.10067.2	controllerType=0 controllerNumber=1 scan=10067	26.9896
05595:2	1	K.DQC[+57.021]PYSGC[+57.021]K.E		C[+57]*2	557.719	2	1114.43	1114.43	0	2.1	33	Non	472.31	352.69	352.69	3.09	521	>sp|Q96H15|TIMD4_HUMAN T-cell immunoglobulin and mucin domain-containing protein 4 OS=Homo sapiens OX=9606 GN=TIMD4 PE=1 SV=2	1	240228_jc_tim4_pngasef_sme_trypsin.ScanId;v=1;d1=9502.9502.2	controllerType=0 controllerNumber=1 scan=9502	25.6661
05270:2	1	K.DQC[+57.021]PYSGC[+57.021]K.E		C[+57]*2	557.719	2	1114.43	1114.43	0	1.5	33	Non	472.54	364.84	364.84	4.39	521	>sp|Q96H15|TIMD4_HUMAN T-cell immunoglobulin and mucin domain-containing protein 4 OS=Homo sapiens OX=9606 GN=TIMD4 PE=1 SV=2	1	240228_jc_tim4_pngasef_sme_trypsin.ScanId;v=1;d1=9162.9162.2	controllerType=0 controllerNumber=1 scan=9162	24.8545
05490:2	1	K.DQC[+57.021]PYSGC[+57.021]K.E		C[+57]*2	557.719	2	1114.43	1114.43	0	2.1	33	Non	473.53	398.21	398.21	3.79	521	>sp|Q96H15|TIMD4_HUMAN T-cell immunoglobulin and mucin domain-containing protein 4 OS=Homo sapiens OX=9606 GN=TIMD4 PE=1 SV=2	1	240228_jc_tim4_pngasef_sme_trypsin.ScanId;v=1;d1=9392.9392.2	controllerType=0 controllerNumber=1 scan=9392	25.3954
06158:2	1	K.DQC[+57.021]PYSGC[+57.021]K.E		C[+57]*2	557.719	2	1114.43	1114.43	0	1.5	33	Non	479.34	395.92	395.92	4.39	521	>sp|Q96H15|TIMD4_HUMAN T-cell immunoglobulin and mucin domain-containing protein 4 OS=Homo sapiens OX=9606 GN=TIMD4 PE=1 SV=2	1	240228_jc_tim4_pngasef_sme_trypsin.ScanId;v=1;d1=10091.10091.2	controllerType=0 controllerNumber=1 scan=10091	27.0481
05185:2	1	K.DQC[+57.021]PYSGC[+57.021]K.E		C[+57]*2	557.719	2	1114.43	1114.43	0	2.1	33	Non	481.01	383.43	383.43	4.61	521	>sp|Q96H15|TIMD4_HUMAN T-cell immunoglobulin and mucin domain-containing protein 4 OS=Homo sapiens OX=9606 GN=TIMD4 PE=1 SV=2	1	240228_jc_tim4_pngasef_sme_trypsin.ScanId;v=1;d1=9073.9073.2	controllerType=0 controllerNumber=1 scan=9073	24.6516
06052:2	1	K.DQC[+57.021]PYSGC[+57.021]K.E		C[+57]*2	557.719	2	1114.43	1114.43	0	2.1	33	Non	481.41	419.86	419.86	4.61	521	>sp|Q96H15|TIMD4_HUMAN T-cell immunoglobulin and mucin domain-containing protein 4 OS=Homo sapiens OX=9606 GN=TIMD4 PE=1 SV=2	1	240228_jc_tim4_pngasef_sme_trypsin.ScanId;v=1;d1=9980.9980.2	controllerType=0 controllerNumber=1 scan=9980	26.7806
05927:2	1	K.DQC[+57.021]PYSGC[+57.021]K.E		C[+57]*2	557.719	2	1114.43	1114.43	0	1.2	33	Non	483.28	390.43	390.43	4.38	521	>sp|Q96H15|TIMD4_HUMAN T-cell immunoglobulin and mucin domain-containing protein 4 OS=Homo sapiens OX=9606 GN=TIMD4 PE=1 SV=2	1	240228_jc_tim4_pngasef_sme_trypsin.ScanId;v=1;d1=9849.9849.2	controllerType=0 controllerNumber=1 scan=9849	26.4711
05840:2	1	K.DQC[+57.021]PYSGC[+57.021]K.E		C[+57]*2	557.719	2	1114.43	1114.43	0	1.7	33	Non	484.11	439.03	439.03	4.61	521	>sp|Q96H15|TIMD4_HUMAN T-cell immunoglobulin and mucin domain-containing protein 4 OS=Homo sapiens OX=9606 GN=TIMD4 PE=1 SV=2	1	240228_jc_tim4_pngasef_sme_trypsin.ScanId;v=1;d1=9758.9758.2	controllerType=0 controllerNumber=1 scan=9758	26.2537
04766:2	1	K.DQC[+57.021]PYSGC[+57.021]K.E		C[+57]*2	557.719	2	1114.43	1114.43	0	2.1	33	Non	486.31	280.55	280.55	2.84	521	>sp|Q96H15|TIMD4_HUMAN T-cell immunoglobulin and mucin domain-containing protein 4 OS=Homo sapiens OX=9606 GN=TIMD4 PE=1 SV=2	1	240228_jc_tim4_pngasef_sme_trypsin.ScanId;v=1;d1=8630.8630.2	controllerType=0 controllerNumber=1 scan=8630	23.6234
05512:2	1	K.DQC[+57.021]PYSGC[+57.021]K.E		C[+57]*2	557.719	2	1114.43	1114.43	0	1.7	33	Non	486.33	364.42	364.42	3.57	521	>sp|Q96H15|TIMD4_HUMAN T-cell immunoglobulin and mucin domain-containing protein 4 OS=Homo sapiens OX=9606 GN=TIMD4 PE=1 SV=2	1	240228_jc_tim4_pngasef_sme_trypsin.ScanId;v=1;d1=9415.9415.2	controllerType=0 controllerNumber=1 scan=9415	25.4485
04970:2	1	K.DQC[+57.021]PYSGC[+57.021]K.E		C[+57]*2	557.719	2	1114.43	1114.43	0	0.8	33	Non	490.06	398.42	398.42	3.34	521	>sp|Q96H15|TIMD4_HUMAN T-cell immunoglobulin and mucin domain-containing protein 4 OS=Homo sapiens OX=9606 GN=TIMD4 PE=1 SV=2	1	240228_jc_tim4_pngasef_sme_trypsin.ScanId;v=1;d1=8847.8847.2	controllerType=0 controllerNumber=1 scan=8847	24.0743
05378:2	1	K.DQC[+57.021]PYSGC[+57.021]K.E		C[+57]*2	557.719	2	1114.43	1114.43	0	1.9	33	Non	490.64	404.76	404.76	4.61	521	>sp|Q96H15|TIMD4_HUMAN T-cell immunoglobulin and mucin domain-containing protein 4 OS=Homo sapiens OX=9606 GN=TIMD4 PE=1 SV=2	1	240228_jc_tim4_pngasef_sme_trypsin.ScanId;v=1;d1=9275.9275.2	controllerType=0 controllerNumber=1 scan=9275	25.1226
05704:2	1	K.DQC[+57.021]PYSGC[+57.021]K.E		C[+57]*2	557.719	2	1114.43	1114.43	0	1.5	33	Non	492.36	392.98	392.98	3.34	521	>sp|Q96H15|TIMD4_HUMAN T-cell immunoglobulin and mucin domain-containing protein 4 OS=Homo sapiens OX=9606 GN=TIMD4 PE=1 SV=2	1	240228_jc_tim4_pngasef_sme_trypsin.ScanId;v=1;d1=9616.9616.2	controllerType=0 controllerNumber=1 scan=9616	25.9341
05087:2	1	K.DQC[+57.021]PYSGC[+57.021]K.E		C[+57]*2	557.72	2	1114.43	1114.43	0	2.6	33	Non	493.67	370.81	370.81	4.61	521	>sp|Q96H15|TIMD4_HUMAN T-cell immunoglobulin and mucin domain-containing protein 4 OS=Homo sapiens OX=9606 GN=TIMD4 PE=1 SV=2	1	240228_jc_tim4_pngasef_sme_trypsin.ScanId;v=1;d1=8970.8970.2	controllerType=0 controllerNumber=1 scan=8970	24.3914
04882:2	1	K.DQC[+57.021]PYSGC[+57.021]K.E		C[+57]*2	557.718	2	1114.43	1114.43	0	0.1	33	Non	494.81	362.42	362.42	3.19	521	>sp|Q96H15|TIMD4_HUMAN T-cell immunoglobulin and mucin domain-containing protein 4 OS=Homo sapiens OX=9606 GN=TIMD4 PE=1 SV=2	1	240228_jc_tim4_pngasef_sme_trypsin.ScanId;v=1;d1=8753.8753.2	controllerType=0 controllerNumber=1 scan=8753	23.8729
04867:2	1	K.DQC[+57.021]PYSGC[+57.021]K.E		C[+57]*2	557.718	2	1114.43	1114.43	0	0.1	33	Non	496.1	408.97	408.97	3.19	521	>sp|Q96H15|TIMD4_HUMAN T-cell immunoglobulin and mucin domain-containing protein 4 OS=Homo sapiens OX=9606 GN=TIMD4 PE=1 SV=2	1	240228_jc_tim4_pngasef_sme_trypsin.ScanId;v=1;d1=8737.8737.2	controllerType=0 controllerNumber=1 scan=8737	23.8472
04993:2	1	K.DQC[+57.021]PYSGC[+57.021]K.E		C[+57]*2	557.719	2	1114.43	1114.43	0	1.4	33	Non	497.41	443.35	443.35	4.38	521	>sp|Q96H15|TIMD4_HUMAN T-cell immunoglobulin and mucin domain-containing protein 4 OS=Homo sapiens OX=9606 GN=TIMD4 PE=1 SV=2	1	240228_jc_tim4_pngasef_sme_trypsin.ScanId;v=1;d1=8871.8871.2	controllerType=0 controllerNumber=1 scan=8871	24.1333
05067:2	1	K.DQC[+57.021]PYSGC[+57.021]K.E		C[+57]*2	557.719	2	1114.43	1114.43	0	2.1	33	Non	497.83	370.93	370.93	4.61	521	>sp|Q96H15|TIMD4_HUMAN T-cell immunoglobulin and mucin domain-containing protein 4 OS=Homo sapiens OX=9606 GN=TIMD4 PE=1 SV=2	1	240228_jc_tim4_pngasef_sme_trypsin.ScanId;v=1;d1=8949.8949.2	controllerType=0 controllerNumber=1 scan=8949	24.3399
05813:2	1	K.DQC[+57.021]PYSGC[+57.021]K.E		C[+57]*2	557.718	2	1114.43	1114.43	0	0.5	33	Non	500.36	416.99	416.99	3.34	521	>sp|Q96H15|TIMD4_HUMAN T-cell immunoglobulin and mucin domain-containing protein 4 OS=Homo sapiens OX=9606 GN=TIMD4 PE=1 SV=2	1	240228_jc_tim4_pngasef_sme_trypsin.ScanId;v=1;d1=9730.9730.2	controllerType=0 controllerNumber=1 scan=9730	26.1922
05721:2	1	K.DQC[+57.021]PYSGC[+57.021]K.E		C[+57]*2	557.719	2	1114.43	1114.43	0	1	33	Non	502.13	362.68	362.68	3.55	521	>sp|Q96H15|TIMD4_HUMAN T-cell immunoglobulin and mucin domain-containing protein 4 OS=Homo sapiens OX=9606 GN=TIMD4 PE=1 SV=2	1	240228_jc_tim4_pngasef_sme_trypsin.ScanId;v=1;d1=9634.9634.2	controllerType=0 controllerNumber=1 scan=9634	25.9771
05617:2	1	K.DQC[+57.021]PYSGC[+57.021]K.E		C[+57]*2	557.719	2	1114.43	1114.43	0	1.7	33	Non	503.15	409.11	409.11	4.61	521	>sp|Q96H15|TIMD4_HUMAN T-cell immunoglobulin and mucin domain-containing protein 4 OS=Homo sapiens OX=9606 GN=TIMD4 PE=1 SV=2	1	240228_jc_tim4_pngasef_sme_trypsin.ScanId;v=1;d1=9525.9525.2	controllerType=0 controllerNumber=1 scan=9525	25.7136
05167:2	1	K.DQC[+57.021]PYSGC[+57.021]K.E		C[+57]*2	557.719	2	1114.43	1114.43	0	1.5	33	Non	506.79	388.73	388.73	4.38	521	>sp|Q96H15|TIMD4_HUMAN T-cell immunoglobulin and mucin domain-containing protein 4 OS=Homo sapiens OX=9606 GN=TIMD4 PE=1 SV=2	1	240228_jc_tim4_pngasef_sme_trypsin.ScanId;v=1;d1=9054.9054.2	controllerType=0 controllerNumber=1 scan=9054	24.6034
04772:2	1	K.DQC[+57.021]PYSGC[+57.021]K.E		C[+57]*2	557.719	2	1114.43	1114.43	0	1.5	33	Non	513.17	310.89	310.89	2.41	521	>sp|Q96H15|TIMD4_HUMAN T-cell immunoglobulin and mucin domain-containing protein 4 OS=Homo sapiens OX=9606 GN=TIMD4 PE=1 SV=2	1	240228_jc_tim4_pngasef_sme_trypsin.ScanId;v=1;d1=8637.8637.2	controllerType=0 controllerNumber=1 scan=8637	23.6392
05294:2	1	K.DQC[+57.021]PYSGC[+57.021]K.E		C[+57]*2	557.719	2	1114.43	1114.43	0	1.7	33	Non	516.09	404.64	404.64	4.61	521	>sp|Q96H15|TIMD4_HUMAN T-cell immunoglobulin and mucin domain-containing protein 4 OS=Homo sapiens OX=9606 GN=TIMD4 PE=1 SV=2	1	240228_jc_tim4_pngasef_sme_trypsin.ScanId;v=1;d1=9187.9187.2	controllerType=0 controllerNumber=1 scan=9187	24.9139
05402:2	1	K.DQC[+57.021]PYSGC[+57.021]K.E		C[+57]*2	557.719	2	1114.43	1114.43	0	1.9	33	Non	517.36	424.9	424.9	3.57	521	>sp|Q96H15|TIMD4_HUMAN T-cell immunoglobulin and mucin domain-containing protein 4 OS=Homo sapiens OX=9606 GN=TIMD4 PE=1 SV=2	1	240228_jc_tim4_pngasef_sme_trypsin.ScanId;v=1;d1=9300.9300.2	controllerType=0 controllerNumber=1 scan=9300	25.1804
11085:2	1	K.DQC[+57.021]PYSGC[+57.021]KEALIR.T		C[+57]*2	848.895	2	1696.78	1696.78	0	2.5	33	NRagged	260.83	260.83	260.83	3.87	521	>sp|Q96H15|TIMD4_HUMAN T-cell immunoglobulin and mucin domain-containing protein 4 OS=Homo sapiens OX=9606 GN=TIMD4 PE=1 SV=2	1	240228_jc_tim4_pngasef_sme_trypsin.ScanId;v=1;d1=15264.15264.2	controllerType=0 controllerNumber=1 scan=15264	40.0554
11109:3	1	K.DQC[+57.021]PYSGC[+57.021]KEALIR.T		C[+57]*2	566.265	3	1696.78	1696.78	0	1.5	33	NRagged	569.92	569.92	569.92	5.87	521	>sp|Q96H15|TIMD4_HUMAN T-cell immunoglobulin and mucin domain-containing protein 4 OS=Homo sapiens OX=9606 GN=TIMD4 PE=1 SV=2	1	240228_jc_tim4_pngasef_sme_trypsin.ScanId;v=1;d1=15290.15290.3	controllerType=0 controllerNumber=1 scan=15290	40.1319
11069:3	1	K.DQC[+57.021]PYSGC[+57.021]KEALIR.T		C[+57]*2	566.266	3	1696.78	1696.78	0	2.4	33	NRagged	710.17	710.17	710.17	9.1	521	>sp|Q96H15|TIMD4_HUMAN T-cell immunoglobulin and mucin domain-containing protein 4 OS=Homo sapiens OX=9606 GN=TIMD4 PE=1 SV=2	1	240228_jc_tim4_pngasef_sme_trypsin.ScanId;v=1;d1=15248.15248.3	controllerType=0 controllerNumber=1 scan=15248	40.0155
12311:4	1	K.DQC[+57.021]PYSGC[+57.021]KEALIRTDGMR.V		C[+57]*2	565.011	4	2257.02	2257.02	0	3.2	33	Non	58.63	58.63	58.63	0.25	521	>sp|Q96H15|TIMD4_HUMAN T-cell immunoglobulin and mucin domain-containing protein 4 OS=Homo sapiens OX=9606 GN=TIMD4 PE=1 SV=2	1	240228_jc_tim4_pngasef_sme_trypsin.ScanId;v=1;d1=16558.16558.4	controllerType=0 controllerNumber=1 scan=16558	43.361
09774:2	1	K.EALIRTDGMR.V			581.307	2	1161.61	1161.6	0	2.6	42	Non	84.41	84.41	84.41	0.34	521	>sp|Q96H15|TIMD4_HUMAN T-cell immunoglobulin and mucin domain-containing protein 4 OS=Homo sapiens OX=9606 GN=TIMD4 PE=1 SV=2	1	240228_jc_tim4_pngasef_sme_trypsin.ScanId;v=1;d1=13886.13886.2	controllerType=0 controllerNumber=1 scan=13886	36.5663
09689:2	1	K.EALIRTDGMR.V			581.307	2	1161.61	1161.6	0	1.8	42	Non	328.33	328.33	328.33	2.85	521	>sp|Q96H15|TIMD4_HUMAN T-cell immunoglobulin and mucin domain-containing protein 4 OS=Homo sapiens OX=9606 GN=TIMD4 PE=1 SV=2	1	240228_jc_tim4_pngasef_sme_trypsin.ScanId;v=1;d1=13797.13797.2	controllerType=0 controllerNumber=1 scan=13797	36.3402
09680:2	1	K.EALIRTDGMR.V			581.308	2	1161.61	1161.6	0	3.3	42	Non	342.29	342.29	342.29	2.57	521	>sp|Q96H15|TIMD4_HUMAN T-cell immunoglobulin and mucin domain-containing protein 4 OS=Homo sapiens OX=9606 GN=TIMD4 PE=1 SV=2	1	240228_jc_tim4_pngasef_sme_trypsin.ScanId;v=1;d1=13787.13787.2	controllerType=0 controllerNumber=1 scan=13787	36.3148
05981:2	1	R.TDGMRVTSR.K			511.758	2	1022.51	1022.5	0	3.1	47	CRagged	379.66	178.48	178.48	2.44	521	>sp|Q96H15|TIMD4_HUMAN T-cell immunoglobulin and mucin domain-containing protein 4 OS=Homo sapiens OX=9606 GN=TIMD4 PE=1 SV=2	1	240228_jc_tim4_pngasef_sme_trypsin.ScanId;v=1;d1=9905.9905.2	controllerType=0 controllerNumber=1 scan=9905	26.6005
05963:2	1	R.TDGMRVTSR.K			511.757	2	1022.51	1022.5	0	1.1	47	CRagged	395.35	155.31	155.31	2.18	521	>sp|Q96H15|TIMD4_HUMAN T-cell immunoglobulin and mucin domain-containing protein 4 OS=Homo sapiens OX=9606 GN=TIMD4 PE=1 SV=2	1	240228_jc_tim4_pngasef_sme_trypsin.ScanId;v=1;d1=9886.9886.2	controllerType=0 controllerNumber=1 scan=9886	26.5585
03452:2	1	R.VT[+730.264].S	HexNAc(2)Hex(2)	T[+730]	475.204	2	949.4	949.398	0	2.1	52	NRagged	62.91	47	47	0.7	521	>sp|Q96H15|TIMD4_HUMAN T-cell immunoglobulin and mucin domain-containing protein 4 OS=Homo sapiens OX=9606 GN=TIMD4 PE=1 SV=2	1	240228_jc_tim4_pngasef_sme_trypsin.ScanId;v=1;d1=7172.7172.2	controllerType=0 controllerNumber=1 scan=7172	20.0916
03180:2	1	R.VT[+730.264].S	HexNAc(2)Hex(2)	T[+730]	475.204	2	949.4	949.398	0	2.1	52	NRagged	63.9	47	47	0.7	521	>sp|Q96H15|TIMD4_HUMAN T-cell immunoglobulin and mucin domain-containing protein 4 OS=Homo sapiens OX=9606 GN=TIMD4 PE=1 SV=2	1	240228_jc_tim4_pngasef_sme_trypsin.ScanId;v=1;d1=6863.6863.2	controllerType=0 controllerNumber=1 scan=6863	19.2893
03242:2	1	R.VT[+730.264].S	HexNAc(2)Hex(2)	T[+730]	475.204	2	949.4	949.398	0	1.7	52	NRagged	74.47	47	47	0.7	521	>sp|Q96H15|TIMD4_HUMAN T-cell immunoglobulin and mucin domain-containing protein 4 OS=Homo sapiens OX=9606 GN=TIMD4 PE=1 SV=2	1	240228_jc_tim4_pngasef_sme_trypsin.ScanId;v=1;d1=6937.6937.2	controllerType=0 controllerNumber=1 scan=6937	19.4657
03364:2	1	R.VT[+730.264].S	HexNAc(2)Hex(2)	T[+730]	475.204	2	949.4	949.398	0	2.3	52	NRagged	105.35	47	47	0.81	521	>sp|Q96H15|TIMD4_HUMAN T-cell immunoglobulin and mucin domain-containing protein 4 OS=Homo sapiens OX=9606 GN=TIMD4 PE=1 SV=2	1	240228_jc_tim4_pngasef_sme_trypsin.ScanId;v=1;d1=7076.7076.2	controllerType=0 controllerNumber=1 scan=7076	19.8348
09478:2	1	R.VT[+1312.455].S	HexNAc(2)Hex(2)NeuAc(2)	T[+1312]	766.3	2	1531.59	1531.59	0	2.8	52	NRagged	110.13	47	47	0.64	521	>sp|Q96H15|TIMD4_HUMAN T-cell immunoglobulin and mucin domain-containing protein 4 OS=Homo sapiens OX=9606 GN=TIMD4 PE=1 SV=2	1	240228_jc_tim4_pngasef_sme_trypsin.ScanId;v=1;d1=13575.13575.2	controllerType=0 controllerNumber=1 scan=13575	35.77
06557:2	1	R.VT[+1021.360].S	HexNAc(2)Hex(2)NeuAc(1)	T[+1021]	620.752	2	1240.5	1240.49	0	1.8	52	NRagged	134.98	47	47	0.64	521	>sp|Q96H15|TIMD4_HUMAN T-cell immunoglobulin and mucin domain-containing protein 4 OS=Homo sapiens OX=9606 GN=TIMD4 PE=1 SV=2	1	240228_jc_tim4_pngasef_sme_trypsin.ScanId;v=1;d1=10510.10510.2	controllerType=0 controllerNumber=1 scan=10510	28.0525
09189:2	1	R.VT[+1312.455].S	HexNAc(2)Hex(2)NeuAc(2)	T[+1312]	766.301	2	1531.59	1531.59	0	3	52	NRagged	189.49	47	47	1.16	521	>sp|Q96H15|TIMD4_HUMAN T-cell immunoglobulin and mucin domain-containing protein 4 OS=Homo sapiens OX=9606 GN=TIMD4 PE=1 SV=2	1	240228_jc_tim4_pngasef_sme_trypsin.ScanId;v=1;d1=13272.13272.2	controllerType=0 controllerNumber=1 scan=13272	35.0249
10684:2	1	K.YRLQGTIPR.G			552.321	2	1103.63	1103.63	0	1.9	60	Non	384.52	384.52	384.52	4.39	521	>sp|Q96H15|TIMD4_HUMAN T-cell immunoglobulin and mucin domain-containing protein 4 OS=Homo sapiens OX=9606 GN=TIMD4 PE=1 SV=2	1	240228_jc_tim4_pngasef_sme_trypsin.ScanId;v=1;d1=14844.14844.2	controllerType=0 controllerNumber=1 scan=14844	39.0063
10667:2	1	K.YRLQGTIPR.G			552.321	2	1103.63	1103.63	0	1.9	60	Non	418.16	418.16	418.16	4.39	521	>sp|Q96H15|TIMD4_HUMAN T-cell immunoglobulin and mucin domain-containing protein 4 OS=Homo sapiens OX=9606 GN=TIMD4 PE=1 SV=2	1	240228_jc_tim4_pngasef_sme_trypsin.ScanId;v=1;d1=14826.14826.2	controllerType=0 controllerNumber=1 scan=14826	38.9652
10569:2	1	K.YRLQGTIPR.G			552.32	2	1103.63	1103.63	0	1.4	60	Non	433.43	433.43	433.43	4.16	521	>sp|Q96H15|TIMD4_HUMAN T-cell immunoglobulin and mucin domain-containing protein 4 OS=Homo sapiens OX=9606 GN=TIMD4 PE=1 SV=2	1	240228_jc_tim4_pngasef_sme_trypsin.ScanId;v=1;d1=14723.14723.2	controllerType=0 controllerNumber=1 scan=14723	38.716
10586:2	1	K.YRLQGTIPR.G			552.32	2	1103.63	1103.63	0	1.4	60	Non	443.44	443.44	443.44	3.08	521	>sp|Q96H15|TIMD4_HUMAN T-cell immunoglobulin and mucin domain-containing protein 4 OS=Homo sapiens OX=9606 GN=TIMD4 PE=1 SV=2	1	240228_jc_tim4_pngasef_sme_trypsin.ScanId;v=1;d1=14741.14741.2	controllerType=0 controllerNumber=1 scan=14741	38.7555
18587:3	1	R.GDVSLTILNPSESDSGVYC[+57.021]C[+57.021]R.I		C[+57]*2	777.021	3	2329.05	2329.04	0	2.4	69	Non	20.2	20.2	20.2	0.5	521	>sp|Q96H15|TIMD4_HUMAN T-cell immunoglobulin and mucin domain-containing protein 4 OS=Homo sapiens OX=9606 GN=TIMD4 PE=1 SV=2	1	240228_jc_tim4_pngasef_sme_trypsin.ScanId;v=1;d1=23452.23452.3	controllerType=0 controllerNumber=1 scan=23452	62.2372
18584:3	1	R.GDVSLTILNPSESDSGVYC[+57.021]C[+57.021]R.I		C[+57]*2	777.022	3	2329.05	2329.04	0	3.9	69	Non	62.1	62.1	62.1	1.17	521	>sp|Q96H15|TIMD4_HUMAN T-cell immunoglobulin and mucin domain-containing protein 4 OS=Homo sapiens OX=9606 GN=TIMD4 PE=1 SV=2	1	240228_jc_tim4_pngasef_sme_trypsin.ScanId;v=1;d1=23448.23448.3	controllerType=0 controllerNumber=1 scan=23448	62.226
18586:3	1	R.GDVSLTILNPSESDSGVYC[+57.021]C[+57.021]R.I		C[+57]*2	777.022	3	2329.05	2329.04	0	3.9	69	Non	159.26	159.26	159.26	1.38	521	>sp|Q96H15|TIMD4_HUMAN T-cell immunoglobulin and mucin domain-containing protein 4 OS=Homo sapiens OX=9606 GN=TIMD4 PE=1 SV=2	1	240228_jc_tim4_pngasef_sme_trypsin.ScanId;v=1;d1=23450.23450.3	controllerType=0 controllerNumber=1 scan=23450	62.2302
18588:3	1	R.GDVSLTILNPSESDSGVYC[+57.021]C[+57.021]R.I		C[+57]*2	777.021	3	2329.05	2329.04	0	2.4	69	Non	183.67	183.67	183.67	1.77	521	>sp|Q96H15|TIMD4_HUMAN T-cell immunoglobulin and mucin domain-containing protein 4 OS=Homo sapiens OX=9606 GN=TIMD4 PE=1 SV=2	1	240228_jc_tim4_pngasef_sme_trypsin.ScanId;v=1;d1=23453.23453.3	controllerType=0 controllerNumber=1 scan=23453	62.24
18352:3	1	R.GDVSLTILNPSESDSGVYC[+57.021]C[+57.021]R.I		C[+57]*2	777.021	3	2329.05	2329.04	0	2.3	69	Non	234.86	234.86	234.86	2.6	521	>sp|Q96H15|TIMD4_HUMAN T-cell immunoglobulin and mucin domain-containing protein 4 OS=Homo sapiens OX=9606 GN=TIMD4 PE=1 SV=2	1	240228_jc_tim4_pngasef_sme_trypsin.ScanId;v=1;d1=23169.23169.3	controllerType=0 controllerNumber=1 scan=23169	61.4847
18547:3	1	R.GDVSLTILNPSESDSGVYC[+57.021]C[+57.021]R.I		C[+57]*2	777.021	3	2329.05	2329.04	0	2.3	69	Non	277.78	277.78	277.78	3.87	521	>sp|Q96H15|TIMD4_HUMAN T-cell immunoglobulin and mucin domain-containing protein 4 OS=Homo sapiens OX=9606 GN=TIMD4 PE=1 SV=2	1	240228_jc_tim4_pngasef_sme_trypsin.ScanId;v=1;d1=23396.23396.3	controllerType=0 controllerNumber=1 scan=23396	62.0832
18549:3	1	R.GDVSLTILNPSESDSGVYC[+57.021]C[+57.021]R.I		C[+57]*2	777.021	3	2329.05	2329.04	0	2.3	69	Non	286.05	286.05	286.05	3.19	521	>sp|Q96H15|TIMD4_HUMAN T-cell immunoglobulin and mucin domain-containing protein 4 OS=Homo sapiens OX=9606 GN=TIMD4 PE=1 SV=2	1	240228_jc_tim4_pngasef_sme_trypsin.ScanId;v=1;d1=23398.23398.3	controllerType=0 controllerNumber=1 scan=23398	62.0881
18544:3	1	R.GDVSLTILNPSESDSGVYC[+57.021]C[+57.021]R.I		C[+57]*2	777.021	3	2329.05	2329.04	0	2.6	69	Non	301.5	301.5	301.5	3.95	521	>sp|Q96H15|TIMD4_HUMAN T-cell immunoglobulin and mucin domain-containing protein 4 OS=Homo sapiens OX=9606 GN=TIMD4 PE=1 SV=2	1	240228_jc_tim4_pngasef_sme_trypsin.ScanId;v=1;d1=23392.23392.3	controllerType=0 controllerNumber=1 scan=23392	62.0713
18546:3	1	R.GDVSLTILNPSESDSGVYC[+57.021]C[+57.021]R.I		C[+57]*2	777.021	3	2329.05	2329.04	0	2.6	69	Non	344.07	344.07	344.07	3.09	521	>sp|Q96H15|TIMD4_HUMAN T-cell immunoglobulin and mucin domain-containing protein 4 OS=Homo sapiens OX=9606 GN=TIMD4 PE=1 SV=2	1	240228_jc_tim4_pngasef_sme_trypsin.ScanId;v=1;d1=23394.23394.3	controllerType=0 controllerNumber=1 scan=23394	62.0762
18515:2	1	R.GDVSLTILNPSESDSGVYC[+57.021]C[+57.021]R.I		C[+57]*2	1165.03	2	2329.05	2329.04	0	1.6	69	Non	384.24	384.24	384.24	4.94	521	>sp|Q96H15|TIMD4_HUMAN T-cell immunoglobulin and mucin domain-containing protein 4 OS=Homo sapiens OX=9606 GN=TIMD4 PE=1 SV=2	1	240228_jc_tim4_pngasef_sme_trypsin.ScanId;v=1;d1=23355.23355.2	controllerType=0 controllerNumber=1 scan=23355	61.9746
18364:3	1	R.GDVSLTILNPSESDSGVYC[+57.021]C[+57.021]R.I		C[+57]*2	777.02	3	2329.05	2329.04	0	0.8	69	Non	415.28	415.28	415.28	3.69	521	>sp|Q96H15|TIMD4_HUMAN T-cell immunoglobulin and mucin domain-containing protein 4 OS=Homo sapiens OX=9606 GN=TIMD4 PE=1 SV=2	1	240228_jc_tim4_pngasef_sme_trypsin.ScanId;v=1;d1=23182.23182.3	controllerType=0 controllerNumber=1 scan=23182	61.5218
18511:2	1	R.GDVSLTILNPSESDSGVYC[+57.021]C[+57.021]R.I		C[+57]*2	1165.03	2	2329.05	2329.04	0	2.8	69	Non	430.84	430.84	430.84	4.94	521	>sp|Q96H15|TIMD4_HUMAN T-cell immunoglobulin and mucin domain-containing protein 4 OS=Homo sapiens OX=9606 GN=TIMD4 PE=1 SV=2	1	240228_jc_tim4_pngasef_sme_trypsin.ScanId;v=1;d1=23350.23350.2	controllerType=0 controllerNumber=1 scan=23350	61.9574
18362:3	1	R.GDVSLTILNPSESDSGVYC[+57.021]C[+57.021]R.I		C[+57]*2	777.02	3	2329.05	2329.04	0	0.8	69	Non	472.73	472.73	472.73	4.69	521	>sp|Q96H15|TIMD4_HUMAN T-cell immunoglobulin and mucin domain-containing protein 4 OS=Homo sapiens OX=9606 GN=TIMD4 PE=1 SV=2	1	240228_jc_tim4_pngasef_sme_trypsin.ScanId;v=1;d1=23180.23180.3	controllerType=0 controllerNumber=1 scan=23180	61.5179
18457:2	1	R.GDVSLTILNPSESDSGVYC[+57.021]C[+57.021]R.I		C[+57]*2	1165.03	2	2329.05	2329.04	0	1.6	69	Non	474.04	474.04	474.04	4.9	521	>sp|Q96H15|TIMD4_HUMAN T-cell immunoglobulin and mucin domain-containing protein 4 OS=Homo sapiens OX=9606 GN=TIMD4 PE=1 SV=2	1	240228_jc_tim4_pngasef_sme_trypsin.ScanId;v=1;d1=23282.23282.2	controllerType=0 controllerNumber=1 scan=23282	61.7934
18509:2	1	R.GDVSLTILNPSESDSGVYC[+57.021]C[+57.021]R.I		C[+57]*2	1165.03	2	2329.05	2329.04	0	1.9	69	Non	491.12	491.12	491.12	4.88	521	>sp|Q96H15|TIMD4_HUMAN T-cell immunoglobulin and mucin domain-containing protein 4 OS=Homo sapiens OX=9606 GN=TIMD4 PE=1 SV=2	1	240228_jc_tim4_pngasef_sme_trypsin.ScanId;v=1;d1=23347.23347.2	controllerType=0 controllerNumber=1 scan=23347	61.9512
18504:3	1	R.GDVSLTILNPSESDSGVYC[+57.021]C[+57.021]R.I		C[+57]*2	777.021	3	2329.05	2329.04	0	2.1	69	Non	504.36	504.36	504.36	4.9	521	>sp|Q96H15|TIMD4_HUMAN T-cell immunoglobulin and mucin domain-containing protein 4 OS=Homo sapiens OX=9606 GN=TIMD4 PE=1 SV=2	1	240228_jc_tim4_pngasef_sme_trypsin.ScanId;v=1;d1=23341.23341.3	controllerType=0 controllerNumber=1 scan=23341	61.9353
18500:3	1	R.GDVSLTILNPSESDSGVYC[+57.021]C[+57.021]R.I		C[+57]*2	777.022	3	2329.05	2329.04	0	2.9	69	Non	520.11	520.11	520.11	5.06	521	>sp|Q96H15|TIMD4_HUMAN T-cell immunoglobulin and mucin domain-containing protein 4 OS=Homo sapiens OX=9606 GN=TIMD4 PE=1 SV=2	1	240228_jc_tim4_pngasef_sme_trypsin.ScanId;v=1;d1=23336.23336.3	controllerType=0 controllerNumber=1 scan=23336	61.9244
18465:2	1	R.GDVSLTILNPSESDSGVYC[+57.021]C[+57.021]R.I		C[+57]*2	1165.03	2	2329.05	2329.04	0	2.3	69	Non	557.59	557.59	557.59	5.04	521	>sp|Q96H15|TIMD4_HUMAN T-cell immunoglobulin and mucin domain-containing protein 4 OS=Homo sapiens OX=9606 GN=TIMD4 PE=1 SV=2	1	240228_jc_tim4_pngasef_sme_trypsin.ScanId;v=1;d1=23291.23291.2	controllerType=0 controllerNumber=1 scan=23291	61.8149
18372:2	1	R.GDVSLTILNPSESDSGVYC[+57.021]C[+57.021]R.I		C[+57]*2	1165.03	2	2329.05	2329.04	0	1.9	69	Non	558.32	558.32	558.32	5.04	521	>sp|Q96H15|TIMD4_HUMAN T-cell immunoglobulin and mucin domain-containing protein 4 OS=Homo sapiens OX=9606 GN=TIMD4 PE=1 SV=2	1	240228_jc_tim4_pngasef_sme_trypsin.ScanId;v=1;d1=23191.23191.2	controllerType=0 controllerNumber=1 scan=23191	61.5489
18378:2	1	R.GDVSLTILNPSESDSGVYC[+57.021]C[+57.021]R.I		C[+57]*2	1165.03	2	2329.05	2329.04	0	2.1	69	Non	592.44	592.44	592.44	5.52	521	>sp|Q96H15|TIMD4_HUMAN T-cell immunoglobulin and mucin domain-containing protein 4 OS=Homo sapiens OX=9606 GN=TIMD4 PE=1 SV=2	1	240228_jc_tim4_pngasef_sme_trypsin.ScanId;v=1;d1=23198.23198.2	controllerType=0 controllerNumber=1 scan=23198	61.5616
18389:2	1	R.GDVSLTILNPSESDSGVYC[+57.021]C[+57.021]R.I		C[+57]*2	1165.03	2	2329.05	2329.04	0	1.3	69	Non	626.42	626.42	626.42	6.29	521	>sp|Q96H15|TIMD4_HUMAN T-cell immunoglobulin and mucin domain-containing protein 4 OS=Homo sapiens OX=9606 GN=TIMD4 PE=1 SV=2	1	240228_jc_tim4_pngasef_sme_trypsin.ScanId;v=1;d1=23210.23210.2	controllerType=0 controllerNumber=1 scan=23210	61.5942
18452:3	1	R.GDVSLTILNPSESDSGVYC[+57.021]C[+57.021]R.I		C[+57]*2	777.021	3	2329.05	2329.04	0	1.6	69	Non	654.77	654.77	654.77	7.54	521	>sp|Q96H15|TIMD4_HUMAN T-cell immunoglobulin and mucin domain-containing protein 4 OS=Homo sapiens OX=9606 GN=TIMD4 PE=1 SV=2	1	240228_jc_tim4_pngasef_sme_trypsin.ScanId;v=1;d1=23277.23277.3	controllerType=0 controllerNumber=1 scan=23277	61.7813
18435:3	1	R.GDVSLTILNPSESDSGVYC[+57.021]C[+57.021]R.I		C[+57]*2	777.02	3	2329.05	2329.04	0	0.7	69	Non	659.83	659.83	659.83	7.31	521	>sp|Q96H15|TIMD4_HUMAN T-cell immunoglobulin and mucin domain-containing protein 4 OS=Homo sapiens OX=9606 GN=TIMD4 PE=1 SV=2	1	240228_jc_tim4_pngasef_sme_trypsin.ScanId;v=1;d1=23259.23259.3	controllerType=0 controllerNumber=1 scan=23259	61.7298
19146:2	1	R.IEVPGWFNDVK.I			652.339	2	1303.67	1303.67	0	1.8	90	Non	133	133	133	1.84	521	>sp|Q96H15|TIMD4_HUMAN T-cell immunoglobulin and mucin domain-containing protein 4 OS=Homo sapiens OX=9606 GN=TIMD4 PE=1 SV=2	1	240228_jc_tim4_pngasef_sme_trypsin.ScanId;v=1;d1=24506.24506.2	controllerType=0 controllerNumber=1 scan=24506	65.5588
19187:2	1	R.IEVPGWFNDVK.I			652.339	2	1303.67	1303.67	0	1.7	90	Non	190.4	190.4	190.4	2.02	521	>sp|Q96H15|TIMD4_HUMAN T-cell immunoglobulin and mucin domain-containing protein 4 OS=Homo sapiens OX=9606 GN=TIMD4 PE=1 SV=2	1	240228_jc_tim4_pngasef_sme_trypsin.ScanId;v=1;d1=24688.24688.2	controllerType=0 controllerNumber=1 scan=24688	66.1219
19147:2	1	R.IEVPGWFNDVK.I			652.339	2	1303.67	1303.67	0	1.4	90	Non	198.56	198.56	198.56	1.75	521	>sp|Q96H15|TIMD4_HUMAN T-cell immunoglobulin and mucin domain-containing protein 4 OS=Homo sapiens OX=9606 GN=TIMD4 PE=1 SV=2	1	240228_jc_tim4_pngasef_sme_trypsin.ScanId;v=1;d1=24508.24508.2	controllerType=0 controllerNumber=1 scan=24508	65.5627
19188:2	1	R.IEVPGWFNDVK.I			652.339	2	1303.67	1303.67	0	1.8	90	Non	206.09	206.09	206.09	2.41	521	>sp|Q96H15|TIMD4_HUMAN T-cell immunoglobulin and mucin domain-containing protein 4 OS=Homo sapiens OX=9606 GN=TIMD4 PE=1 SV=2	1	240228_jc_tim4_pngasef_sme_trypsin.ScanId;v=1;d1=24692.24692.2	controllerType=0 controllerNumber=1 scan=24692	66.1337
19177:2	1	R.IEVPGWFNDVK.I			652.339	2	1303.67	1303.67	0	1.5	90	Non	336.48	336.48	336.48	4.7	521	>sp|Q96H15|TIMD4_HUMAN T-cell immunoglobulin and mucin domain-containing protein 4 OS=Homo sapiens OX=9606 GN=TIMD4 PE=1 SV=2	1	240228_jc_tim4_pngasef_sme_trypsin.ScanId;v=1;d1=24643.24643.2	controllerType=0 controllerNumber=1 scan=24643	65.9809
19176:2	1	R.IEVPGWFNDVK.I			652.339	2	1303.67	1303.67	0	1.4	90	Non	369.83	369.83	369.83	5.29	521	>sp|Q96H15|TIMD4_HUMAN T-cell immunoglobulin and mucin domain-containing protein 4 OS=Homo sapiens OX=9606 GN=TIMD4 PE=1 SV=2	1	240228_jc_tim4_pngasef_sme_trypsin.ScanId;v=1;d1=24641.24641.2	controllerType=0 controllerNumber=1 scan=24641	65.9764
19159:2	1	R.IEVPGWFNDVK.I			652.338	2	1303.67	1303.67	0	1.1	90	Non	469.41	469.41	469.41	5.26	521	>sp|Q96H15|TIMD4_HUMAN T-cell immunoglobulin and mucin domain-containing protein 4 OS=Homo sapiens OX=9606 GN=TIMD4 PE=1 SV=2	1	240228_jc_tim4_pngasef_sme_trypsin.ScanId;v=1;d1=24555.24555.2	controllerType=0 controllerNumber=1 scan=24555	65.7037
19167:2	1	R.IEVPGWFNDVK.I			652.338	2	1303.67	1303.67	0	1.2	90	Non	476.02	476.02	476.02	5.26	521	>sp|Q96H15|TIMD4_HUMAN T-cell immunoglobulin and mucin domain-containing protein 4 OS=Homo sapiens OX=9606 GN=TIMD4 PE=1 SV=2	1	240228_jc_tim4_pngasef_sme_trypsin.ScanId;v=1;d1=24597.24597.2	controllerType=0 controllerNumber=1 scan=24597	65.8382
19158:2	1	R.IEVPGWFNDVK.I			652.339	2	1303.67	1303.67	0	1.5	90	Non	478.54	478.54	478.54	5.49	521	>sp|Q96H15|TIMD4_HUMAN T-cell immunoglobulin and mucin domain-containing protein 4 OS=Homo sapiens OX=9606 GN=TIMD4 PE=1 SV=2	1	240228_jc_tim4_pngasef_sme_trypsin.ScanId;v=1;d1=24553.24553.2	controllerType=0 controllerNumber=1 scan=24553	65.7
19168:2	1	R.IEVPGWFNDVK.I			652.338	2	1303.67	1303.67	0	1.2	90	Non	485.68	485.68	485.68	5.24	521	>sp|Q96H15|TIMD4_HUMAN T-cell immunoglobulin and mucin domain-containing protein 4 OS=Homo sapiens OX=9606 GN=TIMD4 PE=1 SV=2	1	240228_jc_tim4_pngasef_sme_trypsin.ScanId;v=1;d1=24599.24599.2	controllerType=0 controllerNumber=1 scan=24599	65.8421
19182:2	1	R.IEVPGWFN[+0.984]DVK.I		N[+1]	652.833	2	1304.66	1304.65	0	5.4	90	Non	188.86	188.86	188.86	1.5	521	>sp|Q96H15|TIMD4_HUMAN T-cell immunoglobulin and mucin domain-containing protein 4 OS=Homo sapiens OX=9606 GN=TIMD4 PE=1 SV=2	1	240228_jc_tim4_pngasef_sme_trypsin.ScanId;v=1;d1=24673.24673.2	controllerType=0 controllerNumber=1 scan=24673	66.0816
12170:2	1	K.INVRLNLQR.A			563.347	2	1125.69	1125.69	0	0.9	101	Non	12.42	12.42	12.42	0.31	521	>sp|Q96H15|TIMD4_HUMAN T-cell immunoglobulin and mucin domain-containing protein 4 OS=Homo sapiens OX=9606 GN=TIMD4 PE=1 SV=2	1	240228_jc_tim4_pngasef_sme_trypsin.ScanId;v=1;d1=16406.16406.2	controllerType=0 controllerNumber=1 scan=16406	42.9694
03714:4	1	R.LNLQRAST[+730.264]T[+568.212]THR.T	HexNAc(2)Hex(2),HexNAc(2)Hex(1)	T[+568][+730]	674.816	4	2696.24	2696.24	0	1.9	105	NRagged	72.69	72.69	9.6	1.96	521	>sp|Q96H15|TIMD4_HUMAN T-cell immunoglobulin and mucin domain-containing protein 4 OS=Homo sapiens OX=9606 GN=TIMD4 PE=1 SV=2	1	240228_jc_tim4_pngasef_sme_trypsin.ScanId;v=1;d1=7469.7469.4	controllerType=0 controllerNumber=1 scan=7469	20.8937
03960:4	1	R.LNLQRAS[+568.212]TT[+730.264]THR.T	HexNAc(2)Hex(1),HexNAc(2)Hex(2)	S[+568], T[+730]	674.816	4	2696.24	2696.24	0	1.9	105	NRagged	82.62	82.62	2.31	1.94	521	>sp|Q96H15|TIMD4_HUMAN T-cell immunoglobulin and mucin domain-containing protein 4 OS=Homo sapiens OX=9606 GN=TIMD4 PE=1 SV=2	1	240228_jc_tim4_pngasef_sme_trypsin.ScanId;v=1;d1=7737.7737.4	controllerType=0 controllerNumber=1 scan=7737	21.5306
04415:4	1	R.LNLQRAST[+1021.360]T[+568.212]THR.T	HexNAc(2)Hex(2)NeuAc(1),HexNAc(2)Hex(1)	T[+568][+1021]	747.589	4	2987.33	2987.33	0	0.8	105	NRagged	120.33	120.33	2	1.82	521	>sp|Q96H15|TIMD4_HUMAN T-cell immunoglobulin and mucin domain-containing protein 4 OS=Homo sapiens OX=9606 GN=TIMD4 PE=1 SV=2	1	240228_jc_tim4_pngasef_sme_trypsin.ScanId;v=1;d1=8247.8247.4	controllerType=0 controllerNumber=1 scan=8247	22.7384
03604:4	1	R.LNLQRAS[+568.212]TT[+730.264]THR.T	HexNAc(2)Hex(1),HexNAc(2)Hex(2)	S[+568], T[+730]	674.816	4	2696.24	2696.24	0	1.4	105	NRagged	162.96	162.96	9.25	2.14	521	>sp|Q96H15|TIMD4_HUMAN T-cell immunoglobulin and mucin domain-containing protein 4 OS=Homo sapiens OX=9606 GN=TIMD4 PE=1 SV=2	1	240228_jc_tim4_pngasef_sme_trypsin.ScanId;v=1;d1=7339.7339.4	controllerType=0 controllerNumber=1 scan=7339	20.5599
03836:4	1	R.LNLQRAS[+365.132]T[+568.212]TT[+203.079]HR.T	HexNAc(1)Hex(1),HexNAc(2)Hex(1),HexNAc(1)	S[+365], T[+203][+568]	634.303	4	2534.19	2534.18	0	2.1	105	NRagged	47.84	47.84	4.6	1.88	521	>sp|Q96H15|TIMD4_HUMAN T-cell immunoglobulin and mucin domain-containing protein 4 OS=Homo sapiens OX=9606 GN=TIMD4 PE=1 SV=2	1	240228_jc_tim4_pngasef_sme_trypsin.ScanId;v=1;d1=7606.7606.4	controllerType=0 controllerNumber=1 scan=7606	21.2024
04437:4	1	R.LNLQRAS[+365.132]T[+1021.360]TT[+203.079]HR.T	HexNAc(1)Hex(1),HexNAc(2)Hex(2)NeuAc(1),HexNAc(1)	S[+365], T[+203][+1021]	747.59	4	2987.34	2987.33	0	1.9	105	NRagged	49.68	49.68	2	1.88	521	>sp|Q96H15|TIMD4_HUMAN T-cell immunoglobulin and mucin domain-containing protein 4 OS=Homo sapiens OX=9606 GN=TIMD4 PE=1 SV=2	1	240228_jc_tim4_pngasef_sme_trypsin.ScanId;v=1;d1=8270.8270.4	controllerType=0 controllerNumber=1 scan=8270	22.7953
03140:4	1	R.LNLQRAST[+730.264]T[+730.264]T[+365.132]HR.T	HexNAc(2)Hex(2),HexNAc(2)Hex(2),HexNAc(1)Hex(1)	T[+365][+730]*2	806.611	4	3223.42	3223.42	0	0.6	105	NRagged	49.71	49.71	11.6	1.77	521	>sp|Q96H15|TIMD4_HUMAN T-cell immunoglobulin and mucin domain-containing protein 4 OS=Homo sapiens OX=9606 GN=TIMD4 PE=1 SV=2	1	240228_jc_tim4_pngasef_sme_trypsin.ScanId;v=1;d1=6809.6809.4	controllerType=0 controllerNumber=1 scan=6809	19.1262
04265:4	1	R.LNLQRAST[+656.228]T[+730.264]T[+365.132]HR.T	HexNAc(1)Hex(1)NeuAc(1),HexNAc(2)Hex(2),HexNAc(1)Hex(1)	T[+365][+656][+730]	788.103	4	3149.39	3149.39	0	1.9	105	NRagged	57.3	57.3	7.78	1.88	521	>sp|Q96H15|TIMD4_HUMAN T-cell immunoglobulin and mucin domain-containing protein 4 OS=Homo sapiens OX=9606 GN=TIMD4 PE=1 SV=2	1	240228_jc_tim4_pngasef_sme_trypsin.ScanId;v=1;d1=8068.8068.4	controllerType=0 controllerNumber=1 scan=8068	22.3634
03104:4	1	R.LNLQRAST[+730.264]T[+730.264]T[+365.132]HR.T	HexNAc(2)Hex(2),HexNAc(2)Hex(2),HexNAc(1)Hex(1)	T[+365][+730]*2	806.612	4	3223.43	3223.42	0	1.1	105	NRagged	73.94	73.94	2	1.82	521	>sp|Q96H15|TIMD4_HUMAN T-cell immunoglobulin and mucin domain-containing protein 4 OS=Homo sapiens OX=9606 GN=TIMD4 PE=1 SV=2	1	240228_jc_tim4_pngasef_sme_trypsin.ScanId;v=1;d1=6755.6755.4	controllerType=0 controllerNumber=1 scan=6755	18.9775
03092:4	1	R.LNLQRAS[+730.264]T[+730.264]TT[+365.132]HR.T	HexNAc(2)Hex(2),HexNAc(2)Hex(2),HexNAc(1)Hex(1)	S[+730], T[+365][+730]	806.612	4	3223.43	3223.42	0	1.6	105	NRagged	77.15	77.15	7.95	1.88	521	>sp|Q96H15|TIMD4_HUMAN T-cell immunoglobulin and mucin domain-containing protein 4 OS=Homo sapiens OX=9606 GN=TIMD4 PE=1 SV=2	1	240228_jc_tim4_pngasef_sme_trypsin.ScanId;v=1;d1=6738.6738.4	controllerType=0 controllerNumber=1 scan=6738	18.93
03698:4	1	R.LNLQRAS[+365.132]T[+365.132]T[+1021.360]THR.T	HexNAc(1)Hex(1),HexNAc(1)Hex(1),HexNAc(2)Hex(2)NeuAc(1)	S[+365], T[+365][+1021]	788.101	4	3149.38	3149.39	0	-0.5	105	NRagged	85.14	85.14	9.6	1.16	521	>sp|Q96H15|TIMD4_HUMAN T-cell immunoglobulin and mucin domain-containing protein 4 OS=Homo sapiens OX=9606 GN=TIMD4 PE=1 SV=2	1	240228_jc_tim4_pngasef_sme_trypsin.ScanId;v=1;d1=7449.7449.4	controllerType=0 controllerNumber=1 scan=7449	20.8413
03400:4	1	R.LNLQRAS[+365.132]T[+730.264]T[+365.132]THR.T	HexNAc(1)Hex(1),HexNAc(2)Hex(2),HexNAc(1)Hex(1)	S[+365], T[+365][+730]	715.33	4	2858.3	2858.29	0	2.7	105	NRagged	87.8	87.8	0	1.94	521	>sp|Q96H15|TIMD4_HUMAN T-cell immunoglobulin and mucin domain-containing protein 4 OS=Homo sapiens OX=9606 GN=TIMD4 PE=1 SV=2	1	240228_jc_tim4_pngasef_sme_trypsin.ScanId;v=1;d1=7115.7115.4	controllerType=0 controllerNumber=1 scan=7115	19.9353
03255:4	1	R.LNLQRAS[+730.264]T[+730.264]TT[+203.079]HR.T	HexNAc(2)Hex(2),HexNAc(2)Hex(2),HexNAc(1)	S[+730], T[+203][+730]	766.098	4	3061.37	3061.37	0	0.5	105	NRagged	97.58	97.58	7.47	1.82	521	>sp|Q96H15|TIMD4_HUMAN T-cell immunoglobulin and mucin domain-containing protein 4 OS=Homo sapiens OX=9606 GN=TIMD4 PE=1 SV=2	1	240228_jc_tim4_pngasef_sme_trypsin.ScanId;v=1;d1=6951.6951.4	controllerType=0 controllerNumber=1 scan=6951	19.5031
04254:4	1	R.LNLQRAST[+656.228]T[+730.264]T[+365.132]HR.T	HexNAc(1)Hex(1)NeuAc(1),HexNAc(2)Hex(2),HexNAc(1)Hex(1)	T[+365][+656][+730]	788.103	4	3149.39	3149.39	0	2	105	NRagged	103.35	103.35	0.32	1.94	521	>sp|Q96H15|TIMD4_HUMAN T-cell immunoglobulin and mucin domain-containing protein 4 OS=Homo sapiens OX=9606 GN=TIMD4 PE=1 SV=2	1	240228_jc_tim4_pngasef_sme_trypsin.ScanId;v=1;d1=8056.8056.4	controllerType=0 controllerNumber=1 scan=8056	22.3358
03245:4	1	R.LNLQRAS[+730.264]T[+730.264]TT[+203.079]HR.T	HexNAc(2)Hex(2),HexNAc(2)Hex(2),HexNAc(1)	S[+730], T[+203][+730]	766.099	4	3061.37	3061.37	0	1.3	105	NRagged	105.62	105.62	5.87	1.82	521	>sp|Q96H15|TIMD4_HUMAN T-cell immunoglobulin and mucin domain-containing protein 4 OS=Homo sapiens OX=9606 GN=TIMD4 PE=1 SV=2	1	240228_jc_tim4_pngasef_sme_trypsin.ScanId;v=1;d1=6940.6940.4	controllerType=0 controllerNumber=1 scan=6940	19.4755
03786:4	1	R.LNLQRAS[+365.132]T[+568.212]TT[+203.079]HR.T	HexNAc(1)Hex(1),HexNAc(2)Hex(1),HexNAc(1)	S[+365], T[+203][+568]	634.302	4	2534.19	2534.18	0	1.4	105	NRagged	111.61	111.61	9.6	1.82	521	>sp|Q96H15|TIMD4_HUMAN T-cell immunoglobulin and mucin domain-containing protein 4 OS=Homo sapiens OX=9606 GN=TIMD4 PE=1 SV=2	1	240228_jc_tim4_pngasef_sme_trypsin.ScanId;v=1;d1=7552.7552.4	controllerType=0 controllerNumber=1 scan=7552	21.0801
03142:4	1	R.LNLQRAS[+365.132]T[+568.212]T[+730.264]THR.T	HexNAc(1)Hex(1),HexNAc(2)Hex(1),HexNAc(2)Hex(2)	S[+365], T[+568][+730]	766.099	4	3061.37	3061.37	0	1.6	105	NRagged	120.2	120.2	0	2	521	>sp|Q96H15|TIMD4_HUMAN T-cell immunoglobulin and mucin domain-containing protein 4 OS=Homo sapiens OX=9606 GN=TIMD4 PE=1 SV=2	1	240228_jc_tim4_pngasef_sme_trypsin.ScanId;v=1;d1=6811.6811.4	controllerType=0 controllerNumber=1 scan=6811	19.1329
03220:4	1	R.LNLQRAS[+365.132]T[+730.264]TT[+365.132]HR.T	HexNAc(1)Hex(1),HexNAc(2)Hex(2),HexNAc(1)Hex(1)	S[+365], T[+365][+730]	715.328	4	2858.29	2858.29	0	0.6	105	NRagged	122.44	122.44	9.6	1.96	521	>sp|Q96H15|TIMD4_HUMAN T-cell immunoglobulin and mucin domain-containing protein 4 OS=Homo sapiens OX=9606 GN=TIMD4 PE=1 SV=2	1	240228_jc_tim4_pngasef_sme_trypsin.ScanId;v=1;d1=6910.6910.4	controllerType=0 controllerNumber=1 scan=6910	19.3949
03433:4	1	R.LNLQRAS[+365.132]T[+730.264]TT[+365.132]HR.T	HexNAc(1)Hex(1),HexNAc(2)Hex(2),HexNAc(1)Hex(1)	S[+365], T[+365][+730]	715.329	4	2858.29	2858.29	0	1.6	105	NRagged	128.54	128.54	9.6	2.19	521	>sp|Q96H15|TIMD4_HUMAN T-cell immunoglobulin and mucin domain-containing protein 4 OS=Homo sapiens OX=9606 GN=TIMD4 PE=1 SV=2	1	240228_jc_tim4_pngasef_sme_trypsin.ScanId;v=1;d1=7151.7151.4	controllerType=0 controllerNumber=1 scan=7151	20.0264
04351:4	1	R.LNLQRAS[+365.132]T[+1021.360]TT[+203.079]HR.T	HexNAc(1)Hex(1),HexNAc(2)Hex(2)NeuAc(1),HexNAc(1)	S[+365], T[+203][+1021]	747.59	4	2987.34	2987.33	0	2.3	105	NRagged	134.33	134.33	2	2.19	521	>sp|Q96H15|TIMD4_HUMAN T-cell immunoglobulin and mucin domain-containing protein 4 OS=Homo sapiens OX=9606 GN=TIMD4 PE=1 SV=2	1	240228_jc_tim4_pngasef_sme_trypsin.ScanId;v=1;d1=8171.8171.4	controllerType=0 controllerNumber=1 scan=8171	22.5825
03216:4	1	R.LNLQRAS[+365.132]T[+730.264]TT[+365.132]HR.T	HexNAc(1)Hex(1),HexNAc(2)Hex(2),HexNAc(1)Hex(1)	S[+365], T[+365][+730]	715.329	4	2858.29	2858.29	0	1.5	105	NRagged	139.73	139.73	4.2	1.96	521	>sp|Q96H15|TIMD4_HUMAN T-cell immunoglobulin and mucin domain-containing protein 4 OS=Homo sapiens OX=9606 GN=TIMD4 PE=1 SV=2	1	240228_jc_tim4_pngasef_sme_trypsin.ScanId;v=1;d1=6905.6905.4	controllerType=0 controllerNumber=1 scan=6905	19.3831
03147:4	1	R.LNLQRAS[+730.264]T[+730.264]TT[+203.079]HR.T	HexNAc(2)Hex(2),HexNAc(2)Hex(2),HexNAc(1)	S[+730], T[+203][+730]	766.098	4	3061.37	3061.37	0	0.4	105	NRagged	142.34	142.34	1.77	2.02	521	>sp|Q96H15|TIMD4_HUMAN T-cell immunoglobulin and mucin domain-containing protein 4 OS=Homo sapiens OX=9606 GN=TIMD4 PE=1 SV=2	1	240228_jc_tim4_pngasef_sme_trypsin.ScanId;v=1;d1=6817.6817.4	controllerType=0 controllerNumber=1 scan=6817	19.1511
03338:4	1	R.LNLQRAS[+365.132]T[+730.264]TT[+365.132]HR.T	HexNAc(1)Hex(1),HexNAc(2)Hex(2),HexNAc(1)Hex(1)	S[+365], T[+365][+730]	715.33	4	2858.3	2858.29	0	2.7	105	NRagged	151.06	151.06	9.6	2.19	521	>sp|Q96H15|TIMD4_HUMAN T-cell immunoglobulin and mucin domain-containing protein 4 OS=Homo sapiens OX=9606 GN=TIMD4 PE=1 SV=2	1	240228_jc_tim4_pngasef_sme_trypsin.ScanId;v=1;d1=7047.7047.4	controllerType=0 controllerNumber=1 scan=7047	19.7568
03871:4	1	R.LNLQRAS[+365.132]T[+365.132]T[+568.212]THR.T	HexNAc(1)Hex(1),HexNAc(1)Hex(1),HexNAc(2)Hex(1)	S[+365], T[+365][+568]	674.816	4	2696.24	2696.24	0	1.4	105	NRagged	152.04	152.04	3.97	2.02	521	>sp|Q96H15|TIMD4_HUMAN T-cell immunoglobulin and mucin domain-containing protein 4 OS=Homo sapiens OX=9606 GN=TIMD4 PE=1 SV=2	1	240228_jc_tim4_pngasef_sme_trypsin.ScanId;v=1;d1=7643.7643.4	controllerType=0 controllerNumber=1 scan=7643	21.2939
03659:4	1	R.LNLQRAS[+365.132]T[+730.264]TT[+203.079]HR.T	HexNAc(1)Hex(1),HexNAc(2)Hex(2),HexNAc(1)	S[+365], T[+203][+730]	674.816	4	2696.24	2696.24	0	1.9	105	NRagged	159.69	159.69	7.7	2.24	521	>sp|Q96H15|TIMD4_HUMAN T-cell immunoglobulin and mucin domain-containing protein 4 OS=Homo sapiens OX=9606 GN=TIMD4 PE=1 SV=2	1	240228_jc_tim4_pngasef_sme_trypsin.ScanId;v=1;d1=7405.7405.4	controllerType=0 controllerNumber=1 scan=7405	20.7341
03273:4	1	R.LNLQRAS[+365.132]T[+730.264]TT[+365.132]HR.T	HexNAc(1)Hex(1),HexNAc(2)Hex(2),HexNAc(1)Hex(1)	S[+365], T[+365][+730]	715.329	4	2858.29	2858.29	0	1.6	105	NRagged	161.51	161.51	9.6	2.5	521	>sp|Q96H15|TIMD4_HUMAN T-cell immunoglobulin and mucin domain-containing protein 4 OS=Homo sapiens OX=9606 GN=TIMD4 PE=1 SV=2	1	240228_jc_tim4_pngasef_sme_trypsin.ScanId;v=1;d1=6973.6973.4	controllerType=0 controllerNumber=1 scan=6973	19.5564
03655:4	1	R.LNLQRAS[+365.132]T[+203.079]T[+730.264]THR.T	HexNAc(1)Hex(1),HexNAc(1),HexNAc(2)Hex(2)	S[+365], T[+203][+730]	674.816	4	2696.24	2696.24	0	1.7	105	NRagged	170.16	170.16	3.64	2.37	521	>sp|Q96H15|TIMD4_HUMAN T-cell immunoglobulin and mucin domain-containing protein 4 OS=Homo sapiens OX=9606 GN=TIMD4 PE=1 SV=2	1	240228_jc_tim4_pngasef_sme_trypsin.ScanId;v=1;d1=7400.7400.4	controllerType=0 controllerNumber=1 scan=7400	20.7202
04344:4	1	R.LNLQRAS[+365.132]T[+1021.360]TT[+203.079]HR.T	HexNAc(1)Hex(1),HexNAc(2)Hex(2)NeuAc(1),HexNAc(1)	S[+365], T[+203][+1021]	747.589	4	2987.34	2987.33	0	1.2	105	NRagged	178.24	178.24	14.72	2.33	521	>sp|Q96H15|TIMD4_HUMAN T-cell immunoglobulin and mucin domain-containing protein 4 OS=Homo sapiens OX=9606 GN=TIMD4 PE=1 SV=2	1	240228_jc_tim4_pngasef_sme_trypsin.ScanId;v=1;d1=8162.8162.4	controllerType=0 controllerNumber=1 scan=8162	22.5678
03181:4	1	R.LNLQRAST[+730.264]T[+730.264]T[+203.079]HR.T	HexNAc(2)Hex(2),HexNAc(2)Hex(2),HexNAc(1)	T[+203][+730]*2	766.1	4	3061.38	3061.37	0	2.9	105	NRagged	187.6	187.6	2	2.56	521	>sp|Q96H15|TIMD4_HUMAN T-cell immunoglobulin and mucin domain-containing protein 4 OS=Homo sapiens OX=9606 GN=TIMD4 PE=1 SV=2	1	240228_jc_tim4_pngasef_sme_trypsin.ScanId;v=1;d1=6864.6864.4	controllerType=0 controllerNumber=1 scan=6864	19.292
03967:4	1	R.LNLQRAS[+365.132]T[+568.212]TT[+203.079]HR.T	HexNAc(1)Hex(1),HexNAc(2)Hex(1),HexNAc(1)	S[+365], T[+203][+568]	634.303	4	2534.19	2534.18	0	2.3	105	NRagged	188.43	188.43	9.6	2.56	521	>sp|Q96H15|TIMD4_HUMAN T-cell immunoglobulin and mucin domain-containing protein 4 OS=Homo sapiens OX=9606 GN=TIMD4 PE=1 SV=2	1	240228_jc_tim4_pngasef_sme_trypsin.ScanId;v=1;d1=7744.7744.4	controllerType=0 controllerNumber=1 scan=7744	21.5488
03186:4	1	R.LNLQRAST[+730.264]T[+730.264]T[+203.079]HR.T	HexNAc(2)Hex(2),HexNAc(2)Hex(2),HexNAc(1)	T[+203][+730]*2	766.099	4	3061.37	3061.37	0	1.8	105	NRagged	192.76	192.76	2	2.37	521	>sp|Q96H15|TIMD4_HUMAN T-cell immunoglobulin and mucin domain-containing protein 4 OS=Homo sapiens OX=9606 GN=TIMD4 PE=1 SV=2	1	240228_jc_tim4_pngasef_sme_trypsin.ScanId;v=1;d1=6870.6870.4	controllerType=0 controllerNumber=1 scan=6870	19.3072
03987:4	1	R.LNLQRAS[+365.132]T[+568.212]TT[+203.079]HR.T	HexNAc(1)Hex(1),HexNAc(2)Hex(1),HexNAc(1)	S[+365], T[+203][+568]	634.304	4	2534.19	2534.18	0	3.4	105	NRagged	195.61	195.61	9.6	2.08	521	>sp|Q96H15|TIMD4_HUMAN T-cell immunoglobulin and mucin domain-containing protein 4 OS=Homo sapiens OX=9606 GN=TIMD4 PE=1 SV=2	1	240228_jc_tim4_pngasef_sme_trypsin.ScanId;v=1;d1=7765.7765.4	controllerType=0 controllerNumber=1 scan=7765	21.6029
03490:4	1	R.LNLQRAS[+365.132]T[+730.264]TT[+203.079]HR.T	HexNAc(1)Hex(1),HexNAc(2)Hex(2),HexNAc(1)	S[+365], T[+203][+730]	674.816	4	2696.24	2696.24	0	1.7	105	NRagged	196.89	196.89	9.6	2.56	521	>sp|Q96H15|TIMD4_HUMAN T-cell immunoglobulin and mucin domain-containing protein 4 OS=Homo sapiens OX=9606 GN=TIMD4 PE=1 SV=2	1	240228_jc_tim4_pngasef_sme_trypsin.ScanId;v=1;d1=7213.7213.4	controllerType=0 controllerNumber=1 scan=7213	20.2231
03268:4	1	R.LNLQRAS[+365.132]T[+365.132]T[+730.264]THR.T	HexNAc(1)Hex(1),HexNAc(1)Hex(1),HexNAc(2)Hex(2)	S[+365], T[+365][+730]	715.33	4	2858.3	2858.29	0	2.3	105	NRagged	244.25	244.25	3.26	3.96	521	>sp|Q96H15|TIMD4_HUMAN T-cell immunoglobulin and mucin domain-containing protein 4 OS=Homo sapiens OX=9606 GN=TIMD4 PE=1 SV=2	1	240228_jc_tim4_pngasef_sme_trypsin.ScanId;v=1;d1=6967.6967.4	controllerType=0 controllerNumber=1 scan=6967	19.5399
03348:4	1	R.LNLQRAS[+365.132]T[+730.264]TT[+203.079]HR.T	HexNAc(1)Hex(1),HexNAc(2)Hex(2),HexNAc(1)	S[+365], T[+203][+730]	674.817	4	2696.25	2696.24	0	3.2	105	NRagged	253.97	253.97	9.6	3.67	521	>sp|Q96H15|TIMD4_HUMAN T-cell immunoglobulin and mucin domain-containing protein 4 OS=Homo sapiens OX=9606 GN=TIMD4 PE=1 SV=2	1	240228_jc_tim4_pngasef_sme_trypsin.ScanId;v=1;d1=7058.7058.4	controllerType=0 controllerNumber=1 scan=7058	19.7856
03429:4	1	R.LNLQRAST[+730.264]T[+365.132]T[+203.079]HR.T	HexNAc(2)Hex(2),HexNAc(1)Hex(1),HexNAc(1)	T[+203][+365][+730]	674.816	4	2696.24	2696.24	0	2	105	NRagged	257.84	257.84	11.6	3.96	521	>sp|Q96H15|TIMD4_HUMAN T-cell immunoglobulin and mucin domain-containing protein 4 OS=Homo sapiens OX=9606 GN=TIMD4 PE=1 SV=2	1	240228_jc_tim4_pngasef_sme_trypsin.ScanId;v=1;d1=7147.7147.4	controllerType=0 controllerNumber=1 scan=7147	20.0155
03358:4	1	R.LNLQRAST[+730.264]T[+365.132]T[+203.079]HR.T	HexNAc(2)Hex(2),HexNAc(1)Hex(1),HexNAc(1)	T[+203][+365][+730]	674.816	4	2696.24	2696.24	0	2.2	105	NRagged	271.92	271.92	3.21	4.04	521	>sp|Q96H15|TIMD4_HUMAN T-cell immunoglobulin and mucin domain-containing protein 4 OS=Homo sapiens OX=9606 GN=TIMD4 PE=1 SV=2	1	240228_jc_tim4_pngasef_sme_trypsin.ScanId;v=1;d1=7069.7069.4	controllerType=0 controllerNumber=1 scan=7069	19.8168
03322:4	1	R.LNLQRAS[+365.132]T[+730.264]TT[+365.132]HR.T	HexNAc(1)Hex(1),HexNAc(2)Hex(2),HexNAc(1)Hex(1)	S[+365], T[+365][+730]	715.329	4	2858.3	2858.29	0	2.2	105	NRagged	272.02	272.02	9.6	4.04	521	>sp|Q96H15|TIMD4_HUMAN T-cell immunoglobulin and mucin domain-containing protein 4 OS=Homo sapiens OX=9606 GN=TIMD4 PE=1 SV=2	1	240228_jc_tim4_pngasef_sme_trypsin.ScanId;v=1;d1=7030.7030.4	controllerType=0 controllerNumber=1 scan=7030	19.7084
03422:4	1	R.LNLQRAST[+730.264]T[+365.132]T[+203.079]HR.T	HexNAc(2)Hex(2),HexNAc(1)Hex(1),HexNAc(1)	T[+203][+365][+730]	674.816	4	2696.24	2696.24	0	1.7	105	NRagged	286.01	286.01	11.6	4.12	521	>sp|Q96H15|TIMD4_HUMAN T-cell immunoglobulin and mucin domain-containing protein 4 OS=Homo sapiens OX=9606 GN=TIMD4 PE=1 SV=2	1	240228_jc_tim4_pngasef_sme_trypsin.ScanId;v=1;d1=7139.7139.4	controllerType=0 controllerNumber=1 scan=7139	19.9962
13909:2	1	S.T[+365.132]T[+568.212]T[+1021.360]HR.T	HexNAc(1)Hex(1),HexNAc(2)Hex(1),HexNAc(2)Hex(2)NeuAc(1)	T[+365][+568][+1021]	1285.52	2	2570.03	2570.02	0	1	112	Specific	130.33	130.33	0	1.15	521	>sp|Q96H15|TIMD4_HUMAN T-cell immunoglobulin and mucin domain-containing protein 4 OS=Homo sapiens OX=9606 GN=TIMD4 PE=1 SV=2	1	240228_jc_tim4_pngasef_sme_trypsin.ScanId;v=1;d1=18243.18243.2	controllerType=0 controllerNumber=1 scan=18243	47.938
09761:3	1	M.T[+1021.360]T[+730.264]TPAALP.T	HexNAc(2)Hex(2)NeuAc(1),HexNAc(2)Hex(2)	T[+730][+1021]	841.69	3	2523.06	2523.05	0	2.8	137	Specific	136.1	127.7	0	0.39	521	>sp|Q96H15|TIMD4_HUMAN T-cell immunoglobulin and mucin domain-containing protein 4 OS=Homo sapiens OX=9606 GN=TIMD4 PE=1 SV=2	1	240228_jc_tim4_pngasef_sme_trypsin.ScanId;v=1;d1=13873.13873.3	controllerType=0 controllerNumber=1 scan=13873	36.5348
07763:2	1	M.T[+365.132]T[+730.264]TPAALP.T	HexNAc(1)Hex(1),HexNAc(2)Hex(2)	T[+365][+730]	933.917	2	1866.83	1866.82	0	2.5	137	Specific	193.69	193.69	0	1.29	521	>sp|Q96H15|TIMD4_HUMAN T-cell immunoglobulin and mucin domain-containing protein 4 OS=Homo sapiens OX=9606 GN=TIMD4 PE=1 SV=2	1	240228_jc_tim4_pngasef_sme_trypsin.ScanId;v=1;d1=11774.11774.2	controllerType=0 controllerNumber=1 scan=11774	31.1863
07807:2	1	M.T[+365.132]T[+730.264]TPAALP.T	HexNAc(1)Hex(1),HexNAc(2)Hex(2)	T[+365][+730]	933.917	2	1866.83	1866.82	0	2.5	137	Specific	208.22	184.13	0	1.29	521	>sp|Q96H15|TIMD4_HUMAN T-cell immunoglobulin and mucin domain-containing protein 4 OS=Homo sapiens OX=9606 GN=TIMD4 PE=1 SV=2	1	240228_jc_tim4_pngasef_sme_trypsin.ScanId;v=1;d1=11820.11820.2	controllerType=0 controllerNumber=1 scan=11820	31.3
09009:3	1	M.T[+730.264]T[+1021.360]T[+365.132]PAALP.T	HexNAc(2)Hex(2),HexNAc(2)Hex(2)NeuAc(1),HexNAc(1)Hex(1)	T[+365][+730][+1021]	963.401	3	2888.19	2888.18	0	2.3	137	Specific	205.81	132.2	1.2	0.39	521	>sp|Q96H15|TIMD4_HUMAN T-cell immunoglobulin and mucin domain-containing protein 4 OS=Homo sapiens OX=9606 GN=TIMD4 PE=1 SV=2	1	240228_jc_tim4_pngasef_sme_trypsin.ScanId;v=1;d1=13083.13083.3	controllerType=0 controllerNumber=1 scan=13083	34.5388
09477:2	1	T.T[+568.212]TPAALP.T	HexNAc(2)Hex(1)	T[+568]	619.8	2	1238.59	1238.59	0	2.7	138	Specific	166.65	71.9	0	0.28	521	>sp|Q96H15|TIMD4_HUMAN T-cell immunoglobulin and mucin domain-containing protein 4 OS=Homo sapiens OX=9606 GN=TIMD4 PE=1 SV=2	1	240228_jc_tim4_pngasef_sme_trypsin.ScanId;v=1;d1=13574.13574.2	controllerType=0 controllerNumber=1 scan=13574	35.7699
09264:2	1	T.T[+568.212]TPAALP.T	HexNAc(2)Hex(1)	T[+568]	619.799	2	1238.59	1238.59	0	1.2	138	Specific	177.55	93.79	0	0.26	521	>sp|Q96H15|TIMD4_HUMAN T-cell immunoglobulin and mucin domain-containing protein 4 OS=Homo sapiens OX=9606 GN=TIMD4 PE=1 SV=2	1	240228_jc_tim4_pngasef_sme_trypsin.ScanId;v=1;d1=13350.13350.2	controllerType=0 controllerNumber=1 scan=13350	35.2141
10902:2	1	T.TT[+1021.360]PAALP.T	HexNAc(2)Hex(2)NeuAc(1)	T[+1021]	846.374	2	1691.74	1691.74	0	1.9	138	Specific	186.92	59.25	0	1.14	521	>sp|Q96H15|TIMD4_HUMAN T-cell immunoglobulin and mucin domain-containing protein 4 OS=Homo sapiens OX=9606 GN=TIMD4 PE=1 SV=2	1	240228_jc_tim4_pngasef_sme_trypsin.ScanId;v=1;d1=15072.15072.2	controllerType=0 controllerNumber=1 scan=15072	39.5547
09289:2	1	T.T[+568.212]TPAALP.T	HexNAc(2)Hex(1)	T[+568]	619.799	2	1238.59	1238.59	0	2.2	138	Specific	209.52	99.93	0	0.26	521	>sp|Q96H15|TIMD4_HUMAN T-cell immunoglobulin and mucin domain-containing protein 4 OS=Homo sapiens OX=9606 GN=TIMD4 PE=1 SV=2	1	240228_jc_tim4_pngasef_sme_trypsin.ScanId;v=1;d1=13376.13376.2	controllerType=0 controllerNumber=1 scan=13376	35.2756
09403:2	1	T.T[+568.212]TPAALP.T	HexNAc(2)Hex(1)	T[+568]	619.799	2	1238.59	1238.59	0	1.9	138	Specific	212.48	113.15	0	0.26	521	>sp|Q96H15|TIMD4_HUMAN T-cell immunoglobulin and mucin domain-containing protein 4 OS=Homo sapiens OX=9606 GN=TIMD4 PE=1 SV=2	1	240228_jc_tim4_pngasef_sme_trypsin.ScanId;v=1;d1=13496.13496.2	controllerType=0 controllerNumber=1 scan=13496	35.5693
09385:2	1	T.T[+568.212]TPAALP.T	HexNAc(2)Hex(1)	T[+568]	619.8	2	1238.59	1238.59	0	2.7	138	Specific	213.82	90.22	0	0.26	521	>sp|Q96H15|TIMD4_HUMAN T-cell immunoglobulin and mucin domain-containing protein 4 OS=Homo sapiens OX=9606 GN=TIMD4 PE=1 SV=2	1	240228_jc_tim4_pngasef_sme_trypsin.ScanId;v=1;d1=13477.13477.2	controllerType=0 controllerNumber=1 scan=13477	35.526
08591:2	1	T.T[+568.212]TPAALP.T	HexNAc(2)Hex(1)	T[+568]	619.799	2	1238.59	1238.59	0	1.4	138	Specific	215.19	86.79	0	0.26	521	>sp|Q96H15|TIMD4_HUMAN T-cell immunoglobulin and mucin domain-containing protein 4 OS=Homo sapiens OX=9606 GN=TIMD4 PE=1 SV=2	1	240228_jc_tim4_pngasef_sme_trypsin.ScanId;v=1;d1=12644.12644.2	controllerType=0 controllerNumber=1 scan=12644	33.4379
10921:2	1	T.TT[+1021.360]PAALP.T	HexNAc(2)Hex(2)NeuAc(1)	T[+1021]	846.374	2	1691.74	1691.74	0	2.4	138	Specific	217.57	51.03	0	1.14	521	>sp|Q96H15|TIMD4_HUMAN T-cell immunoglobulin and mucin domain-containing protein 4 OS=Homo sapiens OX=9606 GN=TIMD4 PE=1 SV=2	1	240228_jc_tim4_pngasef_sme_trypsin.ScanId;v=1;d1=15092.15092.2	controllerType=0 controllerNumber=1 scan=15092	39.6096
08825:2	1	T.T[+730.264]TPAALP.T	HexNAc(2)Hex(2)	T[+730]	700.826	2	1400.64	1400.64	0	2.4	138	Specific	231.91	75.01	0	1.14	521	>sp|Q96H15|TIMD4_HUMAN T-cell immunoglobulin and mucin domain-containing protein 4 OS=Homo sapiens OX=9606 GN=TIMD4 PE=1 SV=2	1	240228_jc_tim4_pngasef_sme_trypsin.ScanId;v=1;d1=12890.12890.2	controllerType=0 controllerNumber=1 scan=12890	34.0567
11201:2	1	T.T[+1021.360]TPAALP.T	HexNAc(2)Hex(2)NeuAc(1)	T[+1021]	846.374	2	1691.74	1691.74	0	2.2	138	Specific	243.12	51.2	0	1.63	521	>sp|Q96H15|TIMD4_HUMAN T-cell immunoglobulin and mucin domain-containing protein 4 OS=Homo sapiens OX=9606 GN=TIMD4 PE=1 SV=2	1	240228_jc_tim4_pngasef_sme_trypsin.ScanId;v=1;d1=15386.15386.2	controllerType=0 controllerNumber=1 scan=15386	40.3699
11219:2	1	T.TT[+1021.360]PAALP.T	HexNAc(2)Hex(2)NeuAc(1)	T[+1021]	846.375	2	1691.74	1691.74	0	2.9	138	Specific	247.16	55.32	0	1.63	521	>sp|Q96H15|TIMD4_HUMAN T-cell immunoglobulin and mucin domain-containing protein 4 OS=Homo sapiens OX=9606 GN=TIMD4 PE=1 SV=2	1	240228_jc_tim4_pngasef_sme_trypsin.ScanId;v=1;d1=15405.15405.2	controllerType=0 controllerNumber=1 scan=15405	40.4207
08416:2	1	T.T[+730.264]TPAALP.T	HexNAc(2)Hex(2)	T[+730]	700.826	2	1400.64	1400.64	0	1.8	138	Specific	273.77	97.03	0	1.62	521	>sp|Q96H15|TIMD4_HUMAN T-cell immunoglobulin and mucin domain-containing protein 4 OS=Homo sapiens OX=9606 GN=TIMD4 PE=1 SV=2	1	240228_jc_tim4_pngasef_sme_trypsin.ScanId;v=1;d1=12461.12461.2	controllerType=0 controllerNumber=1 scan=12461	32.9881
11115:2	1	T.T[+1021.360]TPAALP.T	HexNAc(2)Hex(2)NeuAc(1)	T[+1021]	846.375	2	1691.74	1691.74	0	3.4	138	Specific	278.51	65.46	0	1.43	521	>sp|Q96H15|TIMD4_HUMAN T-cell immunoglobulin and mucin domain-containing protein 4 OS=Homo sapiens OX=9606 GN=TIMD4 PE=1 SV=2	1	240228_jc_tim4_pngasef_sme_trypsin.ScanId;v=1;d1=15296.15296.2	controllerType=0 controllerNumber=1 scan=15296	40.1472
11093:2	1	T.T[+1021.360]TPAALP.T	HexNAc(2)Hex(2)NeuAc(1)	T[+1021]	846.374	2	1691.74	1691.74	0	2.4	138	Specific	284.68	74.84	0	1.61	521	>sp|Q96H15|TIMD4_HUMAN T-cell immunoglobulin and mucin domain-containing protein 4 OS=Homo sapiens OX=9606 GN=TIMD4 PE=1 SV=2	1	240228_jc_tim4_pngasef_sme_trypsin.ScanId;v=1;d1=15273.15273.2	controllerType=0 controllerNumber=1 scan=15273	40.0783
08636:2	1	T.T[+730.264]TPAALP.T	HexNAc(2)Hex(2)	T[+730]	700.825	2	1400.64	1400.64	0	0.4	138	Specific	287.47	94.76	0	1.44	521	>sp|Q96H15|TIMD4_HUMAN T-cell immunoglobulin and mucin domain-containing protein 4 OS=Homo sapiens OX=9606 GN=TIMD4 PE=1 SV=2	1	240228_jc_tim4_pngasef_sme_trypsin.ScanId;v=1;d1=12692.12692.2	controllerType=0 controllerNumber=1 scan=12692	33.5597
08717:2	1	T.T[+730.264]TPAALP.T	HexNAc(2)Hex(2)	T[+730]	700.825	2	1400.64	1400.64	0	0.9	138	Specific	288.87	96.06	0	1.44	521	>sp|Q96H15|TIMD4_HUMAN T-cell immunoglobulin and mucin domain-containing protein 4 OS=Homo sapiens OX=9606 GN=TIMD4 PE=1 SV=2	1	240228_jc_tim4_pngasef_sme_trypsin.ScanId;v=1;d1=12777.12777.2	controllerType=0 controllerNumber=1 scan=12777	33.7718
08737:2	1	T.T[+730.264]TPAALP.T	HexNAc(2)Hex(2)	T[+730]	700.825	2	1400.64	1400.64	0	1.2	138	Specific	299.06	107.67	0	1.44	521	>sp|Q96H15|TIMD4_HUMAN T-cell immunoglobulin and mucin domain-containing protein 4 OS=Homo sapiens OX=9606 GN=TIMD4 PE=1 SV=2	1	240228_jc_tim4_pngasef_sme_trypsin.ScanId;v=1;d1=12798.12798.2	controllerType=0 controllerNumber=1 scan=12798	33.829
11000:2	1	T.T[+1021.360]TPAALP.T	HexNAc(2)Hex(2)NeuAc(1)	T[+1021]	846.373	2	1691.74	1691.74	0	1.4	138	Specific	309.12	76.36	0	1.45	521	>sp|Q96H15|TIMD4_HUMAN T-cell immunoglobulin and mucin domain-containing protein 4 OS=Homo sapiens OX=9606 GN=TIMD4 PE=1 SV=2	1	240228_jc_tim4_pngasef_sme_trypsin.ScanId;v=1;d1=15175.15175.2	controllerType=0 controllerNumber=1 scan=15175	39.8228
11017:2	1	T.T[+1021.360]TPAALP.T	HexNAc(2)Hex(2)NeuAc(1)	T[+1021]	846.373	2	1691.74	1691.74	0	0.9	138	Specific	313.15	90.81	0	1.44	521	>sp|Q96H15|TIMD4_HUMAN T-cell immunoglobulin and mucin domain-containing protein 4 OS=Homo sapiens OX=9606 GN=TIMD4 PE=1 SV=2	1	240228_jc_tim4_pngasef_sme_trypsin.ScanId;v=1;d1=15193.15193.2	controllerType=0 controllerNumber=1 scan=15193	39.8717
08433:2	1	T.T[+730.264]TPAALP.T	HexNAc(2)Hex(2)	T[+730]	700.825	2	1400.64	1400.64	0	1.5	138	Specific	327.37	103.91	0	1.45	521	>sp|Q96H15|TIMD4_HUMAN T-cell immunoglobulin and mucin domain-containing protein 4 OS=Homo sapiens OX=9606 GN=TIMD4 PE=1 SV=2	1	240228_jc_tim4_pngasef_sme_trypsin.ScanId;v=1;d1=12479.12479.2	controllerType=0 controllerNumber=1 scan=12479	33.0355
08514:2	1	T.T[+730.264]TPAALP.T	HexNAc(2)Hex(2)	T[+730]	700.826	2	1400.64	1400.64	0	1.9	138	Specific	333.43	98.91	0	1.61	521	>sp|Q96H15|TIMD4_HUMAN T-cell immunoglobulin and mucin domain-containing protein 4 OS=Homo sapiens OX=9606 GN=TIMD4 PE=1 SV=2	1	240228_jc_tim4_pngasef_sme_trypsin.ScanId;v=1;d1=12564.12564.2	controllerType=0 controllerNumber=1 scan=12564	33.2433
08498:2	1	T.T[+568.212]TPAALP.T	HexNAc(2)Hex(1)	T[+568]	619.799	2	1238.59	1238.59	0	1.1	138	Specific	339.45	105	0	1.45	521	>sp|Q96H15|TIMD4_HUMAN T-cell immunoglobulin and mucin domain-containing protein 4 OS=Homo sapiens OX=9606 GN=TIMD4 PE=1 SV=2	1	240228_jc_tim4_pngasef_sme_trypsin.ScanId;v=1;d1=12547.12547.2	controllerType=0 controllerNumber=1 scan=12547	33.1968
08475:2	1	T.T[+568.212]TPAALP.T	HexNAc(2)Hex(1)	T[+568]	619.798	2	1238.59	1238.59	0	0.6	138	Specific	344.14	109.31	0	1.45	521	>sp|Q96H15|TIMD4_HUMAN T-cell immunoglobulin and mucin domain-containing protein 4 OS=Homo sapiens OX=9606 GN=TIMD4 PE=1 SV=2	1	240228_jc_tim4_pngasef_sme_trypsin.ScanId;v=1;d1=12523.12523.2	controllerType=0 controllerNumber=1 scan=12523	33.1418
08538:2	1	T.T[+730.264]TPAALP.T	HexNAc(2)Hex(2)	T[+730]	700.825	2	1400.64	1400.64	0	1.4	138	Specific	377.27	105.36	0	1.49	521	>sp|Q96H15|TIMD4_HUMAN T-cell immunoglobulin and mucin domain-containing protein 4 OS=Homo sapiens OX=9606 GN=TIMD4 PE=1 SV=2	1	240228_jc_tim4_pngasef_sme_trypsin.ScanId;v=1;d1=12589.12589.2	controllerType=0 controllerNumber=1 scan=12589	33.3005
10545:2	1	T.T[+365.132]T[+1021.360]PAALP.T	HexNAc(1)Hex(1),HexNAc(2)Hex(2)NeuAc(1)	T[+365][+1021]	1028.94	2	2056.87	2056.87	0	2	138	Specific	46.9	46.9	0.35	0.29	521	>sp|Q96H15|TIMD4_HUMAN T-cell immunoglobulin and mucin domain-containing protein 4 OS=Homo sapiens OX=9606 GN=TIMD4 PE=1 SV=2	1	240228_jc_tim4_pngasef_sme_trypsin.ScanId;v=1;d1=14698.14698.2	controllerType=0 controllerNumber=1 scan=14698	38.6545
09611:2	1	T.T[+203.079]T[+203.079]PAALP.T	HexNAc(1),HexNAc(1)	T[+203]*2	538.773	2	1076.54	1076.54	0	2	138	Specific	53.76	53.76	53.76	0.3	521	>sp|Q96H15|TIMD4_HUMAN T-cell immunoglobulin and mucin domain-containing protein 4 OS=Homo sapiens OX=9606 GN=TIMD4 PE=1 SV=2	1	240228_jc_tim4_pngasef_sme_trypsin.ScanId;v=1;d1=13715.13715.2	controllerType=0 controllerNumber=1 scan=13715	36.1241
09633:2	1	T.T[+203.079]T[+203.079]PAALP.T	HexNAc(1),HexNAc(1)	T[+203]*2	538.773	2	1076.54	1076.54	0	1.8	138	Specific	53.82	49.36	49.36	0.3	521	>sp|Q96H15|TIMD4_HUMAN T-cell immunoglobulin and mucin domain-containing protein 4 OS=Homo sapiens OX=9606 GN=TIMD4 PE=1 SV=2	1	240228_jc_tim4_pngasef_sme_trypsin.ScanId;v=1;d1=13738.13738.2	controllerType=0 controllerNumber=1 scan=13738	36.1869
07877:2	1	T.T[+365.132]T[+730.264]PAALP.T	HexNAc(1)Hex(1),HexNAc(2)Hex(2)	T[+365][+730]	883.393	2	1765.78	1765.77	0	2.3	138	Specific	59.96	50.28	2.22	0.28	521	>sp|Q96H15|TIMD4_HUMAN T-cell immunoglobulin and mucin domain-containing protein 4 OS=Homo sapiens OX=9606 GN=TIMD4 PE=1 SV=2	1	240228_jc_tim4_pngasef_sme_trypsin.ScanId;v=1;d1=11894.11894.2	controllerType=0 controllerNumber=1 scan=11894	31.4993
10726:2	1	T.T[+656.228]T[+730.264]PAALP.T	HexNAc(1)Hex(1)NeuAc(1),HexNAc(2)Hex(2)	T[+656][+730]	1028.94	2	2056.87	2056.87	0	2.6	138	Specific	60.23	45.6	0	0.29	521	>sp|Q96H15|TIMD4_HUMAN T-cell immunoglobulin and mucin domain-containing protein 4 OS=Homo sapiens OX=9606 GN=TIMD4 PE=1 SV=2	1	240228_jc_tim4_pngasef_sme_trypsin.ScanId;v=1;d1=14888.14888.2	controllerType=0 controllerNumber=1 scan=14888	39.1056
07948:2	1	T.T[+365.132]T[+730.264]PAALP.T	HexNAc(1)Hex(1),HexNAc(2)Hex(2)	T[+365][+730]	883.392	2	1765.78	1765.77	0	2.1	138	Specific	63.33	44.18	1.28	0.28	521	>sp|Q96H15|TIMD4_HUMAN T-cell immunoglobulin and mucin domain-containing protein 4 OS=Homo sapiens OX=9606 GN=TIMD4 PE=1 SV=2	1	240228_jc_tim4_pngasef_sme_trypsin.ScanId;v=1;d1=11969.11969.2	controllerType=0 controllerNumber=1 scan=11969	31.7008
07968:2	1	T.T[+365.132]T[+730.264]PAALP.T	HexNAc(1)Hex(1),HexNAc(2)Hex(2)	T[+365][+730]	883.392	2	1765.78	1765.77	0	2.1	138	Specific	69.12	55.45	1.28	0.28	521	>sp|Q96H15|TIMD4_HUMAN T-cell immunoglobulin and mucin domain-containing protein 4 OS=Homo sapiens OX=9606 GN=TIMD4 PE=1 SV=2	1	240228_jc_tim4_pngasef_sme_trypsin.ScanId;v=1;d1=11990.11990.2	controllerType=0 controllerNumber=1 scan=11990	31.7601
08450:2	1	T.T[+365.132]T[+730.264]PAALP.T	HexNAc(1)Hex(1),HexNAc(2)Hex(2)	T[+365][+730]	883.392	2	1765.78	1765.77	0	1.5	138	Specific	69.13	56.83	0	0.29	521	>sp|Q96H15|TIMD4_HUMAN T-cell immunoglobulin and mucin domain-containing protein 4 OS=Homo sapiens OX=9606 GN=TIMD4 PE=1 SV=2	1	240228_jc_tim4_pngasef_sme_trypsin.ScanId;v=1;d1=12497.12497.2	controllerType=0 controllerNumber=1 scan=12497	33.0821
09723:2	1	T.T[+203.079]T[+203.079]PAALP.T	HexNAc(1),HexNAc(1)	T[+203]*2	538.773	2	1076.54	1076.54	0	1.8	138	Specific	70.84	70.84	70.84	0.3	521	>sp|Q96H15|TIMD4_HUMAN T-cell immunoglobulin and mucin domain-containing protein 4 OS=Homo sapiens OX=9606 GN=TIMD4 PE=1 SV=2	1	240228_jc_tim4_pngasef_sme_trypsin.ScanId;v=1;d1=13833.13833.2	controllerType=0 controllerNumber=1 scan=13833	36.4283
08066:2	1	T.T[+365.132]T[+730.264]PAALP.T	HexNAc(1)Hex(1),HexNAc(2)Hex(2)	T[+365][+730]	883.392	2	1765.78	1765.77	0	2	138	Specific	76.99	58.23	1.28	0.28	521	>sp|Q96H15|TIMD4_HUMAN T-cell immunoglobulin and mucin domain-containing protein 4 OS=Homo sapiens OX=9606 GN=TIMD4 PE=1 SV=2	1	240228_jc_tim4_pngasef_sme_trypsin.ScanId;v=1;d1=12093.12093.2	controllerType=0 controllerNumber=1 scan=12093	32.0258
08272:2	1	T.T[+365.132]T[+568.212]PAALP.T	HexNAc(1)Hex(1),HexNAc(2)Hex(1)	T[+365][+568]	802.366	2	1603.72	1603.72	0	2.2	138	Specific	85.54	64.41	0	0.29	521	>sp|Q96H15|TIMD4_HUMAN T-cell immunoglobulin and mucin domain-containing protein 4 OS=Homo sapiens OX=9606 GN=TIMD4 PE=1 SV=2	1	240228_jc_tim4_pngasef_sme_trypsin.ScanId;v=1;d1=12309.12309.2	controllerType=0 controllerNumber=1 scan=12309	32.599
08563:2	1	T.T[+365.132]T[+730.264]PAALP.T	HexNAc(1)Hex(1),HexNAc(2)Hex(2)	T[+365][+730]	883.392	2	1765.78	1765.77	0	2	138	Specific	104.29	65.84	0	0.29	521	>sp|Q96H15|TIMD4_HUMAN T-cell immunoglobulin and mucin domain-containing protein 4 OS=Homo sapiens OX=9606 GN=TIMD4 PE=1 SV=2	1	240228_jc_tim4_pngasef_sme_trypsin.ScanId;v=1;d1=12615.12615.2	controllerType=0 controllerNumber=1 scan=12615	33.3679
08768:2	1	T.T[+365.132]T[+568.212]PAALP.T	HexNAc(1)Hex(1),HexNAc(2)Hex(1)	T[+365][+568]	802.366	2	1603.72	1603.72	0	2.5	138	Specific	113.42	59.29	0	0.29	521	>sp|Q96H15|TIMD4_HUMAN T-cell immunoglobulin and mucin domain-containing protein 4 OS=Homo sapiens OX=9606 GN=TIMD4 PE=1 SV=2	1	240228_jc_tim4_pngasef_sme_trypsin.ScanId;v=1;d1=12830.12830.2	controllerType=0 controllerNumber=1 scan=12830	33.9012
08142:2	1	T.T[+568.212]T[+568.212]PAALP.T	HexNAc(2)Hex(1),HexNAc(2)Hex(1)	T[+568]*2	903.907	2	1806.81	1806.8	0	3.4	138	Specific	164.91	48.35	48.35	0.24	521	>sp|Q96H15|TIMD4_HUMAN T-cell immunoglobulin and mucin domain-containing protein 4 OS=Homo sapiens OX=9606 GN=TIMD4 PE=1 SV=2	1	240228_jc_tim4_pngasef_sme_trypsin.ScanId;v=1;d1=12173.12173.2	controllerType=0 controllerNumber=1 scan=12173	32.2457
09161:2	1	T.T[+203.079]T[+568.212]PAALP.T	HexNAc(1),HexNAc(2)Hex(1)	T[+203][+568]	721.34	2	1441.67	1441.67	0	2.7	138	Specific	173.14	46.68	0	0.26	521	>sp|Q96H15|TIMD4_HUMAN T-cell immunoglobulin and mucin domain-containing protein 4 OS=Homo sapiens OX=9606 GN=TIMD4 PE=1 SV=2	1	240228_jc_tim4_pngasef_sme_trypsin.ScanId;v=1;d1=13242.13242.2	controllerType=0 controllerNumber=1 scan=13242	34.9535
08023:2	1	T.T[+730.264]T[+730.264]PAALP.T	HexNAc(2)Hex(2),HexNAc(2)Hex(2)	T[+730]*2	1065.96	2	2130.91	2130.91	0	3.1	138	Specific	173.33	61.11	61.11	0.58	521	>sp|Q96H15|TIMD4_HUMAN T-cell immunoglobulin and mucin domain-containing protein 4 OS=Homo sapiens OX=9606 GN=TIMD4 PE=1 SV=2	1	240228_jc_tim4_pngasef_sme_trypsin.ScanId;v=1;d1=12048.12048.2	controllerType=0 controllerNumber=1 scan=12048	31.9139
10231:3	1	T.T[+730.264]T[+656.228]PAALP.T	HexNAc(2)Hex(2),HexNAc(1)Hex(1)NeuAc(1)	T[+656][+730]	686.296	3	2056.87	2056.87	0	2.2	138	Specific	175.22	32.27	0	0.22	521	>sp|Q96H15|TIMD4_HUMAN T-cell immunoglobulin and mucin domain-containing protein 4 OS=Homo sapiens OX=9606 GN=TIMD4 PE=1 SV=2	1	240228_jc_tim4_pngasef_sme_trypsin.ScanId;v=1;d1=14369.14369.3	controllerType=0 controllerNumber=1 scan=14369	37.8421
07912:2	1	T.T[+730.264]T[+730.264]PAALP.T	HexNAc(2)Hex(2),HexNAc(2)Hex(2)	T[+730]*2	1065.96	2	2130.91	2130.91	0	2.8	138	Specific	177.41	52.59	52.59	1.14	521	>sp|Q96H15|TIMD4_HUMAN T-cell immunoglobulin and mucin domain-containing protein 4 OS=Homo sapiens OX=9606 GN=TIMD4 PE=1 SV=2	1	240228_jc_tim4_pngasef_sme_trypsin.ScanId;v=1;d1=11931.11931.2	controllerType=0 controllerNumber=1 scan=11931	31.5992
08075:2	1	T.T[+365.132]T[+568.212]PAALP.T	HexNAc(1)Hex(1),HexNAc(2)Hex(1)	T[+365][+568]	802.366	2	1603.72	1603.72	0	2.6	138	Specific	180.85	61.63	0	0.26	521	>sp|Q96H15|TIMD4_HUMAN T-cell immunoglobulin and mucin domain-containing protein 4 OS=Homo sapiens OX=9606 GN=TIMD4 PE=1 SV=2	1	240228_jc_tim4_pngasef_sme_trypsin.ScanId;v=1;d1=12102.12102.2	controllerType=0 controllerNumber=1 scan=12102	32.0483
09060:2	1	T.T[+568.212]T[+568.212]PAALP.T	HexNAc(2)Hex(1),HexNAc(2)Hex(1)	T[+568]*2	903.907	2	1806.81	1806.8	0	3.2	138	Specific	183.26	66.76	66.76	0.58	521	>sp|Q96H15|TIMD4_HUMAN T-cell immunoglobulin and mucin domain-containing protein 4 OS=Homo sapiens OX=9606 GN=TIMD4 PE=1 SV=2	1	240228_jc_tim4_pngasef_sme_trypsin.ScanId;v=1;d1=13137.13137.2	controllerType=0 controllerNumber=1 scan=13137	34.6928
10320:3	1	T.T[+730.264]T[+656.228]PAALP.T	HexNAc(2)Hex(2),HexNAc(1)Hex(1)NeuAc(1)	T[+656][+730]	686.297	3	2056.88	2056.87	0	3	138	Specific	184.09	31.78	0	0.22	521	>sp|Q96H15|TIMD4_HUMAN T-cell immunoglobulin and mucin domain-containing protein 4 OS=Homo sapiens OX=9606 GN=TIMD4 PE=1 SV=2	1	240228_jc_tim4_pngasef_sme_trypsin.ScanId;v=1;d1=14462.14462.3	controllerType=0 controllerNumber=1 scan=14462	38.0808
08170:2	1	T.T[+365.132]T[+568.212]PAALP.T	HexNAc(1)Hex(1),HexNAc(2)Hex(1)	T[+365][+568]	802.366	2	1603.72	1603.72	0	2.5	138	Specific	185.78	61.05	0	0.26	521	>sp|Q96H15|TIMD4_HUMAN T-cell immunoglobulin and mucin domain-containing protein 4 OS=Homo sapiens OX=9606 GN=TIMD4 PE=1 SV=2	1	240228_jc_tim4_pngasef_sme_trypsin.ScanId;v=1;d1=12202.12202.2	controllerType=0 controllerNumber=1 scan=12202	32.3288
08148:2	1	T.T[+730.264]T[+203.079]PAALP.T	HexNAc(2)Hex(2),HexNAc(1)	T[+203][+730]	802.366	2	1603.73	1603.72	0	3.1	138	Specific	187.29	57.05	3.71	0.24	521	>sp|Q96H15|TIMD4_HUMAN T-cell immunoglobulin and mucin domain-containing protein 4 OS=Homo sapiens OX=9606 GN=TIMD4 PE=1 SV=2	1	240228_jc_tim4_pngasef_sme_trypsin.ScanId;v=1;d1=12179.12179.2	controllerType=0 controllerNumber=1 scan=12179	32.267
10003:2	1	T.T[+730.264]T[+656.228]PAALP.T	HexNAc(2)Hex(2),HexNAc(1)Hex(1)NeuAc(1)	T[+656][+730]	1028.94	2	2056.88	2056.87	0	3	138	Specific	189.83	35.64	0	0.26	521	>sp|Q96H15|TIMD4_HUMAN T-cell immunoglobulin and mucin domain-containing protein 4 OS=Homo sapiens OX=9606 GN=TIMD4 PE=1 SV=2	1	240228_jc_tim4_pngasef_sme_trypsin.ScanId;v=1;d1=14128.14128.2	controllerType=0 controllerNumber=1 scan=14128	37.2109
08358:2	1	T.T[+365.132]T[+730.264]PAALP.T	HexNAc(1)Hex(1),HexNAc(2)Hex(2)	T[+365][+730]	883.391	2	1765.77	1765.77	0	0.4	138	Specific	195.14	56.77	0	0.64	521	>sp|Q96H15|TIMD4_HUMAN T-cell immunoglobulin and mucin domain-containing protein 4 OS=Homo sapiens OX=9606 GN=TIMD4 PE=1 SV=2	1	240228_jc_tim4_pngasef_sme_trypsin.ScanId;v=1;d1=12400.12400.2	controllerType=0 controllerNumber=1 scan=12400	32.8362
08232:2	1	T.T[+365.132]T[+730.264]PAALP.T	HexNAc(1)Hex(1),HexNAc(2)Hex(2)	T[+365][+730]	883.393	2	1765.78	1765.77	0	2.7	138	Specific	196.76	78.92	0	1.14	521	>sp|Q96H15|TIMD4_HUMAN T-cell immunoglobulin and mucin domain-containing protein 4 OS=Homo sapiens OX=9606 GN=TIMD4 PE=1 SV=2	1	240228_jc_tim4_pngasef_sme_trypsin.ScanId;v=1;d1=12268.12268.2	controllerType=0 controllerNumber=1 scan=12268	32.5007
09963:2	1	T.T[+730.264]T[+656.228]PAALP.T	HexNAc(2)Hex(2),HexNAc(1)Hex(1)NeuAc(1)	T[+656][+730]	1028.94	2	2056.87	2056.87	0	2.8	138	Specific	200.81	34.16	0	0.26	521	>sp|Q96H15|TIMD4_HUMAN T-cell immunoglobulin and mucin domain-containing protein 4 OS=Homo sapiens OX=9606 GN=TIMD4 PE=1 SV=2	1	240228_jc_tim4_pngasef_sme_trypsin.ScanId;v=1;d1=14086.14086.2	controllerType=0 controllerNumber=1 scan=14086	37.1
09920:3	1	T.T[+730.264]T[+1021.360]PAALP.T	HexNAc(2)Hex(2),HexNAc(2)Hex(2)NeuAc(1)	T[+730][+1021]	808.007	3	2422.01	2422	0	2.7	138	Specific	206.1	45.1	0	0.29	521	>sp|Q96H15|TIMD4_HUMAN T-cell immunoglobulin and mucin domain-containing protein 4 OS=Homo sapiens OX=9606 GN=TIMD4 PE=1 SV=2	1	240228_jc_tim4_pngasef_sme_trypsin.ScanId;v=1;d1=14041.14041.3	controllerType=0 controllerNumber=1 scan=14041	36.9813
09251:2	1	T.T[+203.079]T[+568.212]PAALP.T	HexNAc(1),HexNAc(2)Hex(1)	T[+203][+568]	721.339	2	1441.67	1441.67	0	1.5	138	Specific	206.56	74.6	0	0.64	521	>sp|Q96H15|TIMD4_HUMAN T-cell immunoglobulin and mucin domain-containing protein 4 OS=Homo sapiens OX=9606 GN=TIMD4 PE=1 SV=2	1	240228_jc_tim4_pngasef_sme_trypsin.ScanId;v=1;d1=13337.13337.2	controllerType=0 controllerNumber=1 scan=13337	35.1855
08042:2	1	T.T[+365.132]T[+730.264]PAALP.T	HexNAc(1)Hex(1),HexNAc(2)Hex(2)	T[+365][+730]	883.393	2	1765.78	1765.77	0	2.7	138	Specific	208.11	63.45	0	1.14	521	>sp|Q96H15|TIMD4_HUMAN T-cell immunoglobulin and mucin domain-containing protein 4 OS=Homo sapiens OX=9606 GN=TIMD4 PE=1 SV=2	1	240228_jc_tim4_pngasef_sme_trypsin.ScanId;v=1;d1=12068.12068.2	controllerType=0 controllerNumber=1 scan=12068	31.9657
09360:2	1	T.T[+203.079]T[+568.212]PAALP.T	HexNAc(1),HexNAc(2)Hex(1)	T[+203][+568]	721.339	2	1441.67	1441.67	0	2.5	138	Specific	212.23	55.2	0	1.14	521	>sp|Q96H15|TIMD4_HUMAN T-cell immunoglobulin and mucin domain-containing protein 4 OS=Homo sapiens OX=9606 GN=TIMD4 PE=1 SV=2	1	240228_jc_tim4_pngasef_sme_trypsin.ScanId;v=1;d1=13451.13451.2	controllerType=0 controllerNumber=1 scan=13451	35.4579
07928:2	1	T.T[+730.264]T[+730.264]PAALP.T	HexNAc(2)Hex(2),HexNAc(2)Hex(2)	T[+730]*2	1065.96	2	2130.91	2130.91	0	2.3	138	Specific	213.04	54.78	54.78	1.14	521	>sp|Q96H15|TIMD4_HUMAN T-cell immunoglobulin and mucin domain-containing protein 4 OS=Homo sapiens OX=9606 GN=TIMD4 PE=1 SV=2	1	240228_jc_tim4_pngasef_sme_trypsin.ScanId;v=1;d1=11948.11948.2	controllerType=0 controllerNumber=1 scan=11948	31.649
10006:3	1	T.T[+730.264]T[+1021.360]PAALP.T	HexNAc(2)Hex(2),HexNAc(2)Hex(2)NeuAc(1)	T[+730][+1021]	808.008	3	2422.01	2422	0	2.9	138	Specific	215.03	48.95	0	0.29	521	>sp|Q96H15|TIMD4_HUMAN T-cell immunoglobulin and mucin domain-containing protein 4 OS=Homo sapiens OX=9606 GN=TIMD4 PE=1 SV=2	1	240228_jc_tim4_pngasef_sme_trypsin.ScanId;v=1;d1=14132.14132.3	controllerType=0 controllerNumber=1 scan=14132	37.2174
12365:3	1	T.T[+730.264]T[+1312.455]PAALP.T	HexNAc(2)Hex(2),HexNAc(2)Hex(2)NeuAc(2)	T[+730][+1312]	905.039	3	2713.1	2713.1	0	2.6	138	Specific	215.9	59.45	1.2	0.29	521	>sp|Q96H15|TIMD4_HUMAN T-cell immunoglobulin and mucin domain-containing protein 4 OS=Homo sapiens OX=9606 GN=TIMD4 PE=1 SV=2	1	240228_jc_tim4_pngasef_sme_trypsin.ScanId;v=1;d1=16615.16615.3	controllerType=0 controllerNumber=1 scan=16615	43.5179
07822:2	1	T.T[+730.264]T[+730.264]PAALP.T	HexNAc(2)Hex(2),HexNAc(2)Hex(2)	T[+730]*2	1065.96	2	2130.91	2130.91	0	1.2	138	Specific	216.91	53.4	53.4	0.64	521	>sp|Q96H15|TIMD4_HUMAN T-cell immunoglobulin and mucin domain-containing protein 4 OS=Homo sapiens OX=9606 GN=TIMD4 PE=1 SV=2	1	240228_jc_tim4_pngasef_sme_trypsin.ScanId;v=1;d1=11836.11836.2	controllerType=0 controllerNumber=1 scan=11836	31.342
08056:2	1	T.T[+365.132]T[+568.212]PAALP.T	HexNAc(1)Hex(1),HexNAc(2)Hex(1)	T[+365][+568]	802.367	2	1603.73	1603.72	0	3.3	138	Specific	217.98	63.25	0	0.58	521	>sp|Q96H15|TIMD4_HUMAN T-cell immunoglobulin and mucin domain-containing protein 4 OS=Homo sapiens OX=9606 GN=TIMD4 PE=1 SV=2	1	240228_jc_tim4_pngasef_sme_trypsin.ScanId;v=1;d1=12082.12082.2	controllerType=0 controllerNumber=1 scan=12082	31.9976
09049:2	1	T.T[+568.212]T[+568.212]PAALP.T	HexNAc(2)Hex(1),HexNAc(2)Hex(1)	T[+568]*2	903.907	2	1806.81	1806.8	0	3.6	138	Specific	218.36	66.39	66.39	0.58	521	>sp|Q96H15|TIMD4_HUMAN T-cell immunoglobulin and mucin domain-containing protein 4 OS=Homo sapiens OX=9606 GN=TIMD4 PE=1 SV=2	1	240228_jc_tim4_pngasef_sme_trypsin.ScanId;v=1;d1=13125.13125.2	controllerType=0 controllerNumber=1 scan=13125	34.657
08339:2	1	T.T[+365.132]T[+730.264]PAALP.T	HexNAc(1)Hex(1),HexNAc(2)Hex(2)	T[+365][+730]	883.393	2	1765.78	1765.77	0	2.3	138	Specific	218.45	75.83	0	1.14	521	>sp|Q96H15|TIMD4_HUMAN T-cell immunoglobulin and mucin domain-containing protein 4 OS=Homo sapiens OX=9606 GN=TIMD4 PE=1 SV=2	1	240228_jc_tim4_pngasef_sme_trypsin.ScanId;v=1;d1=12380.12380.2	controllerType=0 controllerNumber=1 scan=12380	32.7832
08006:2	1	T.T[+730.264]T[+730.264]PAALP.T	HexNAc(2)Hex(2),HexNAc(2)Hex(2)	T[+730]*2	1065.96	2	2130.91	2130.91	0	2.5	138	Specific	219.02	84.2	84.2	1.09	521	>sp|Q96H15|TIMD4_HUMAN T-cell immunoglobulin and mucin domain-containing protein 4 OS=Homo sapiens OX=9606 GN=TIMD4 PE=1 SV=2	1	240228_jc_tim4_pngasef_sme_trypsin.ScanId;v=1;d1=12030.12030.2	controllerType=0 controllerNumber=1 scan=12030	31.8635
07839:2	1	T.T[+730.264]T[+730.264]PAALP.T	HexNAc(2)Hex(2),HexNAc(2)Hex(2)	T[+730]*2	1065.96	2	2130.91	2130.91	0	2.9	138	Specific	221.19	60.59	60.59	1.14	521	>sp|Q96H15|TIMD4_HUMAN T-cell immunoglobulin and mucin domain-containing protein 4 OS=Homo sapiens OX=9606 GN=TIMD4 PE=1 SV=2	1	240228_jc_tim4_pngasef_sme_trypsin.ScanId;v=1;d1=11854.11854.2	controllerType=0 controllerNumber=1 scan=11854	31.3836
10141:2	1	T.T[+730.264]T[+1021.360]PAALP.T	HexNAc(2)Hex(2),HexNAc(2)Hex(2)NeuAc(1)	T[+730][+1021]	1211.51	2	2422.01	2422	0	3.8	138	Specific	223.11	74.49	0	0.58	521	>sp|Q96H15|TIMD4_HUMAN T-cell immunoglobulin and mucin domain-containing protein 4 OS=Homo sapiens OX=9606 GN=TIMD4 PE=1 SV=2	1	240228_jc_tim4_pngasef_sme_trypsin.ScanId;v=1;d1=14275.14275.2	controllerType=0 controllerNumber=1 scan=14275	37.6006
08973:2	1	T.T[+568.212]T[+568.212]PAALP.T	HexNAc(2)Hex(1),HexNAc(2)Hex(1)	T[+568]*2	903.906	2	1806.81	1806.8	0	3	138	Specific	223.22	72.45	72.45	1.14	521	>sp|Q96H15|TIMD4_HUMAN T-cell immunoglobulin and mucin domain-containing protein 4 OS=Homo sapiens OX=9606 GN=TIMD4 PE=1 SV=2	1	240228_jc_tim4_pngasef_sme_trypsin.ScanId;v=1;d1=13045.13045.2	controllerType=0 controllerNumber=1 scan=13045	34.4407
12293:3	1	T.T[+730.264]T[+1312.455]PAALP.T	HexNAc(2)Hex(2),HexNAc(2)Hex(2)NeuAc(2)	T[+730][+1312]	905.041	3	2713.11	2713.1	0	4.1	138	Specific	228.25	57.41	1.2	0.26	521	>sp|Q96H15|TIMD4_HUMAN T-cell immunoglobulin and mucin domain-containing protein 4 OS=Homo sapiens OX=9606 GN=TIMD4 PE=1 SV=2	1	240228_jc_tim4_pngasef_sme_trypsin.ScanId;v=1;d1=16539.16539.3	controllerType=0 controllerNumber=1 scan=16539	43.3116
10027:3	1	T.T[+730.264]T[+1021.360]PAALP.T	HexNAc(2)Hex(2),HexNAc(2)Hex(2)NeuAc(1)	T[+730][+1021]	808.008	3	2422.01	2422	0	3.4	138	Specific	232.71	49.3	0	0.26	521	>sp|Q96H15|TIMD4_HUMAN T-cell immunoglobulin and mucin domain-containing protein 4 OS=Homo sapiens OX=9606 GN=TIMD4 PE=1 SV=2	1	240228_jc_tim4_pngasef_sme_trypsin.ScanId;v=1;d1=14154.14154.3	controllerType=0 controllerNumber=1 scan=14154	37.2706
08952:2	1	T.T[+568.212]T[+568.212]PAALP.T	HexNAc(2)Hex(1),HexNAc(2)Hex(1)	T[+568]*2	903.905	2	1806.8	1806.8	0	2	138	Specific	234.61	54.1	54.1	1.14	521	>sp|Q96H15|TIMD4_HUMAN T-cell immunoglobulin and mucin domain-containing protein 4 OS=Homo sapiens OX=9606 GN=TIMD4 PE=1 SV=2	1	240228_jc_tim4_pngasef_sme_trypsin.ScanId;v=1;d1=13023.13023.2	controllerType=0 controllerNumber=1 scan=13023	34.3864
09938:3	1	T.T[+730.264]T[+1021.360]PAALP.T	HexNAc(2)Hex(2),HexNAc(2)Hex(2)NeuAc(1)	T[+730][+1021]	808.008	3	2422.01	2422	0	3.5	138	Specific	235.1	75.55	0	0.26	521	>sp|Q96H15|TIMD4_HUMAN T-cell immunoglobulin and mucin domain-containing protein 4 OS=Homo sapiens OX=9606 GN=TIMD4 PE=1 SV=2	1	240228_jc_tim4_pngasef_sme_trypsin.ScanId;v=1;d1=14060.14060.3	controllerType=0 controllerNumber=1 scan=14060	37.032
07966:2	1	T.T[+730.264]T[+365.132]PAALP.T	HexNAc(2)Hex(2),HexNAc(1)Hex(1)	T[+365][+730]	883.392	2	1765.78	1765.77	0	2.1	138	Specific	237.95	54.48	3.03	1.14	521	>sp|Q96H15|TIMD4_HUMAN T-cell immunoglobulin and mucin domain-containing protein 4 OS=Homo sapiens OX=9606 GN=TIMD4 PE=1 SV=2	1	240228_jc_tim4_pngasef_sme_trypsin.ScanId;v=1;d1=11988.11988.2	controllerType=0 controllerNumber=1 scan=11988	31.7522
09280:2	1	T.T[+203.079]T[+568.212]PAALP.T	HexNAc(1),HexNAc(2)Hex(1)	T[+203][+568]	721.339	2	1441.67	1441.67	0	2.2	138	Specific	238.6	79.91	0	1.14	521	>sp|Q96H15|TIMD4_HUMAN T-cell immunoglobulin and mucin domain-containing protein 4 OS=Homo sapiens OX=9606 GN=TIMD4 PE=1 SV=2	1	240228_jc_tim4_pngasef_sme_trypsin.ScanId;v=1;d1=13367.13367.2	controllerType=0 controllerNumber=1 scan=13367	35.2539
12281:3	1	T.T[+1021.360]T[+1021.360]PAALP.T	HexNAc(2)Hex(2)NeuAc(1),HexNAc(2)Hex(2)NeuAc(1)	T[+1021]*2	905.039	3	2713.1	2713.1	0	2.4	138	Specific	240.52	48.74	10.69	1.17	521	>sp|Q96H15|TIMD4_HUMAN T-cell immunoglobulin and mucin domain-containing protein 4 OS=Homo sapiens OX=9606 GN=TIMD4 PE=1 SV=2	1	240228_jc_tim4_pngasef_sme_trypsin.ScanId;v=1;d1=16526.16526.3	controllerType=0 controllerNumber=1 scan=16526	43.2756
10724:2	1	T.T[+730.264]T[+656.228]PAALP.T	HexNAc(2)Hex(2),HexNAc(1)Hex(1)NeuAc(1)	T[+656][+730]	1028.94	2	2056.87	2056.87	0	2.6	138	Specific	241.5	59.04	0	1.63	521	>sp|Q96H15|TIMD4_HUMAN T-cell immunoglobulin and mucin domain-containing protein 4 OS=Homo sapiens OX=9606 GN=TIMD4 PE=1 SV=2	1	240228_jc_tim4_pngasef_sme_trypsin.ScanId;v=1;d1=14886.14886.2	controllerType=0 controllerNumber=1 scan=14886	39.1022
10430:2	1	T.T[+730.264]T[+656.228]PAALP.T	HexNAc(2)Hex(2),HexNAc(1)Hex(1)NeuAc(1)	T[+656][+730]	1028.94	2	2056.87	2056.87	0	1.6	138	Specific	241.62	53.22	0	1.47	521	>sp|Q96H15|TIMD4_HUMAN T-cell immunoglobulin and mucin domain-containing protein 4 OS=Homo sapiens OX=9606 GN=TIMD4 PE=1 SV=2	1	240228_jc_tim4_pngasef_sme_trypsin.ScanId;v=1;d1=14578.14578.2	controllerType=0 controllerNumber=1 scan=14578	38.3673
12254:3	1	T.T[+730.264]T[+1312.455]PAALP.T	HexNAc(2)Hex(2),HexNAc(2)Hex(2)NeuAc(2)	T[+730][+1312]	905.039	3	2713.1	2713.1	0	2	138	Specific	248.59	46.75	1.2	1.17	521	>sp|Q96H15|TIMD4_HUMAN T-cell immunoglobulin and mucin domain-containing protein 4 OS=Homo sapiens OX=9606 GN=TIMD4 PE=1 SV=2	1	240228_jc_tim4_pngasef_sme_trypsin.ScanId;v=1;d1=16496.16496.3	controllerType=0 controllerNumber=1 scan=16496	43.1961
08138:2	1	T.T[+365.132]T[+730.264]PAALP.T	HexNAc(1)Hex(1),HexNAc(2)Hex(2)	T[+365][+730]	883.393	2	1765.78	1765.77	0	3.2	138	Specific	250.65	63.22	0	1.43	521	>sp|Q96H15|TIMD4_HUMAN T-cell immunoglobulin and mucin domain-containing protein 4 OS=Homo sapiens OX=9606 GN=TIMD4 PE=1 SV=2	1	240228_jc_tim4_pngasef_sme_trypsin.ScanId;v=1;d1=12169.12169.2	controllerType=0 controllerNumber=1 scan=12169	32.2369
08156:2	1	T.T[+365.132]T[+730.264]PAALP.T	HexNAc(1)Hex(1),HexNAc(2)Hex(2)	T[+365][+730]	883.392	2	1765.78	1765.77	0	2	138	Specific	253.55	61.94	0	1.63	521	>sp|Q96H15|TIMD4_HUMAN T-cell immunoglobulin and mucin domain-containing protein 4 OS=Homo sapiens OX=9606 GN=TIMD4 PE=1 SV=2	1	240228_jc_tim4_pngasef_sme_trypsin.ScanId;v=1;d1=12188.12188.2	controllerType=0 controllerNumber=1 scan=12188	32.2871
10826:2	1	T.T[+730.264]T[+656.228]PAALP.T	HexNAc(2)Hex(2),HexNAc(1)Hex(1)NeuAc(1)	T[+656][+730]	1028.94	2	2056.87	2056.87	0	0.5	138	Specific	255.06	70.54	0	1.47	521	>sp|Q96H15|TIMD4_HUMAN T-cell immunoglobulin and mucin domain-containing protein 4 OS=Homo sapiens OX=9606 GN=TIMD4 PE=1 SV=2	1	240228_jc_tim4_pngasef_sme_trypsin.ScanId;v=1;d1=14993.14993.2	controllerType=0 controllerNumber=1 scan=14993	39.3632
10523:2	1	T.T[+730.264]T[+656.228]PAALP.T	HexNAc(2)Hex(2),HexNAc(1)Hex(1)NeuAc(1)	T[+656][+730]	1028.94	2	2056.87	2056.87	0	1.6	138	Specific	256.09	36.76	0	0.94	521	>sp|Q96H15|TIMD4_HUMAN T-cell immunoglobulin and mucin domain-containing protein 4 OS=Homo sapiens OX=9606 GN=TIMD4 PE=1 SV=2	1	240228_jc_tim4_pngasef_sme_trypsin.ScanId;v=1;d1=14675.14675.2	controllerType=0 controllerNumber=1 scan=14675	38.5933
08064:2	1	T.T[+365.132]T[+730.264]PAALP.T	HexNAc(1)Hex(1),HexNAc(2)Hex(2)	T[+365][+730]	883.392	2	1765.78	1765.77	0	2	138	Specific	256.3	76.15	0	1.63	521	>sp|Q96H15|TIMD4_HUMAN T-cell immunoglobulin and mucin domain-containing protein 4 OS=Homo sapiens OX=9606 GN=TIMD4 PE=1 SV=2	1	240228_jc_tim4_pngasef_sme_trypsin.ScanId;v=1;d1=12091.12091.2	controllerType=0 controllerNumber=1 scan=12091	32.021
12454:3	1	T.T[+1021.360]T[+1021.360]PAALP.T	HexNAc(2)Hex(2)NeuAc(1),HexNAc(2)Hex(2)NeuAc(1)	T[+1021]*2	905.041	3	2713.11	2713.1	0	4	138	Specific	258.54	54.61	1.41	1.15	521	>sp|Q96H15|TIMD4_HUMAN T-cell immunoglobulin and mucin domain-containing protein 4 OS=Homo sapiens OX=9606 GN=TIMD4 PE=1 SV=2	1	240228_jc_tim4_pngasef_sme_trypsin.ScanId;v=1;d1=16709.16709.3	controllerType=0 controllerNumber=1 scan=16709	43.7757
09879:2	1	T.T[+1021.360]T[+730.264]PAALP.T	HexNAc(2)Hex(2)NeuAc(1),HexNAc(2)Hex(2)	T[+730][+1021]	1211.51	2	2422.01	2422	0	2.9	138	Specific	260.97	60.68	0	1.63	521	>sp|Q96H15|TIMD4_HUMAN T-cell immunoglobulin and mucin domain-containing protein 4 OS=Homo sapiens OX=9606 GN=TIMD4 PE=1 SV=2	1	240228_jc_tim4_pngasef_sme_trypsin.ScanId;v=1;d1=13998.13998.2	controllerType=0 controllerNumber=1 scan=13998	36.8634
09857:2	1	T.T[+730.264]T[+1021.360]PAALP.T	HexNAc(2)Hex(2),HexNAc(2)Hex(2)NeuAc(1)	T[+730][+1021]	1211.51	2	2422.01	2422	0	3.2	138	Specific	261.08	52.01	0	1.43	521	>sp|Q96H15|TIMD4_HUMAN T-cell immunoglobulin and mucin domain-containing protein 4 OS=Homo sapiens OX=9606 GN=TIMD4 PE=1 SV=2	1	240228_jc_tim4_pngasef_sme_trypsin.ScanId;v=1;d1=13974.13974.2	controllerType=0 controllerNumber=1 scan=13974	36.8003
10621:2	1	T.T[+730.264]T[+656.228]PAALP.T	HexNAc(2)Hex(2),HexNAc(1)Hex(1)NeuAc(1)	T[+656][+730]	1028.94	2	2056.87	2056.87	0	2.4	138	Specific	265.25	58.9	0	1.63	521	>sp|Q96H15|TIMD4_HUMAN T-cell immunoglobulin and mucin domain-containing protein 4 OS=Homo sapiens OX=9606 GN=TIMD4 PE=1 SV=2	1	240228_jc_tim4_pngasef_sme_trypsin.ScanId;v=1;d1=14778.14778.2	controllerType=0 controllerNumber=1 scan=14778	38.84
10644:2	1	T.T[+730.264]T[+656.228]PAALP.T	HexNAc(2)Hex(2),HexNAc(1)Hex(1)NeuAc(1)	T[+656][+730]	1028.94	2	2056.87	2056.87	0	2.2	138	Specific	268.54	68.59	0	1.63	521	>sp|Q96H15|TIMD4_HUMAN T-cell immunoglobulin and mucin domain-containing protein 4 OS=Homo sapiens OX=9606 GN=TIMD4 PE=1 SV=2	1	240228_jc_tim4_pngasef_sme_trypsin.ScanId;v=1;d1=14802.14802.2	controllerType=0 controllerNumber=1 scan=14802	38.9033
10223:2	1	T.T[+730.264]T[+656.228]PAALP.T	HexNAc(2)Hex(2),HexNAc(1)Hex(1)NeuAc(1)	T[+656][+730]	1028.94	2	2056.87	2056.87	0	1.7	138	Specific	269.08	63.38	0	1.63	521	>sp|Q96H15|TIMD4_HUMAN T-cell immunoglobulin and mucin domain-containing protein 4 OS=Homo sapiens OX=9606 GN=TIMD4 PE=1 SV=2	1	240228_jc_tim4_pngasef_sme_trypsin.ScanId;v=1;d1=14361.14361.2	controllerType=0 controllerNumber=1 scan=14361	37.8215
10308:2	1	T.T[+730.264]T[+656.228]PAALP.T	HexNAc(2)Hex(2),HexNAc(1)Hex(1)NeuAc(1)	T[+656][+730]	1028.94	2	2056.88	2056.87	0	3	138	Specific	271.82	71.99	0	1.63	521	>sp|Q96H15|TIMD4_HUMAN T-cell immunoglobulin and mucin domain-containing protein 4 OS=Homo sapiens OX=9606 GN=TIMD4 PE=1 SV=2	1	240228_jc_tim4_pngasef_sme_trypsin.ScanId;v=1;d1=14450.14450.2	controllerType=0 controllerNumber=1 scan=14450	38.0475
10109:3	1	T.T[+1021.360]T[+730.264]PAALP.T	HexNAc(2)Hex(2)NeuAc(1),HexNAc(2)Hex(2)	T[+730][+1021]	808.007	3	2422.01	2422	0	2.7	138	Specific	275.84	58.91	0	1.17	521	>sp|Q96H15|TIMD4_HUMAN T-cell immunoglobulin and mucin domain-containing protein 4 OS=Homo sapiens OX=9606 GN=TIMD4 PE=1 SV=2	1	240228_jc_tim4_pngasef_sme_trypsin.ScanId;v=1;d1=14241.14241.3	controllerType=0 controllerNumber=1 scan=14241	37.516
10126:2	1	T.T[+730.264]T[+656.228]PAALP.T	HexNAc(2)Hex(2),HexNAc(1)Hex(1)NeuAc(1)	T[+656][+730]	1028.94	2	2056.88	2056.87	0	3	138	Specific	277.63	72.11	0	1.63	521	>sp|Q96H15|TIMD4_HUMAN T-cell immunoglobulin and mucin domain-containing protein 4 OS=Homo sapiens OX=9606 GN=TIMD4 PE=1 SV=2	1	240228_jc_tim4_pngasef_sme_trypsin.ScanId;v=1;d1=14259.14259.2	controllerType=0 controllerNumber=1 scan=14259	37.5632
07875:2	1	T.T[+730.264]T[+365.132]PAALP.T	HexNAc(2)Hex(2),HexNAc(1)Hex(1)	T[+365][+730]	883.393	2	1765.78	1765.77	0	2.3	138	Specific	279.42	72.28	2.14	1.63	521	>sp|Q96H15|TIMD4_HUMAN T-cell immunoglobulin and mucin domain-containing protein 4 OS=Homo sapiens OX=9606 GN=TIMD4 PE=1 SV=2	1	240228_jc_tim4_pngasef_sme_trypsin.ScanId;v=1;d1=11892.11892.2	controllerType=0 controllerNumber=1 scan=11892	31.4913
10091:3	1	T.T[+730.264]T[+1021.360]PAALP.T	HexNAc(2)Hex(2),HexNAc(2)Hex(2)NeuAc(1)	T[+730][+1021]	808.007	3	2422.01	2422	0	2.3	138	Specific	282.35	50.16	0	1.17	521	>sp|Q96H15|TIMD4_HUMAN T-cell immunoglobulin and mucin domain-containing protein 4 OS=Homo sapiens OX=9606 GN=TIMD4 PE=1 SV=2	1	240228_jc_tim4_pngasef_sme_trypsin.ScanId;v=1;d1=14222.14222.3	controllerType=0 controllerNumber=1 scan=14222	37.4576
10543:2	1	T.T[+730.264]T[+656.228]PAALP.T	HexNAc(2)Hex(2),HexNAc(1)Hex(1)NeuAc(1)	T[+656][+730]	1028.94	2	2056.87	2056.87	0	2	138	Specific	283.93	53.63	0	1.61	521	>sp|Q96H15|TIMD4_HUMAN T-cell immunoglobulin and mucin domain-containing protein 4 OS=Homo sapiens OX=9606 GN=TIMD4 PE=1 SV=2	1	240228_jc_tim4_pngasef_sme_trypsin.ScanId;v=1;d1=14696.14696.2	controllerType=0 controllerNumber=1 scan=14696	38.6506
09859:2	1	T.T[+730.264]T[+1021.360]PAALP.T	HexNAc(2)Hex(2),HexNAc(2)Hex(2)NeuAc(1)	T[+730][+1021]	1211.51	2	2422.01	2422	0	3.4	138	Specific	284.07	50.46	0	1.41	521	>sp|Q96H15|TIMD4_HUMAN T-cell immunoglobulin and mucin domain-containing protein 4 OS=Homo sapiens OX=9606 GN=TIMD4 PE=1 SV=2	1	240228_jc_tim4_pngasef_sme_trypsin.ScanId;v=1;d1=13977.13977.2	controllerType=0 controllerNumber=1 scan=13977	36.808
10743:2	1	T.T[+730.264]T[+656.228]PAALP.T	HexNAc(2)Hex(2),HexNAc(1)Hex(1)NeuAc(1)	T[+656][+730]	1028.94	2	2056.87	2056.87	0	2.5	138	Specific	284.89	64.45	0	1.61	521	>sp|Q96H15|TIMD4_HUMAN T-cell immunoglobulin and mucin domain-containing protein 4 OS=Homo sapiens OX=9606 GN=TIMD4 PE=1 SV=2	1	240228_jc_tim4_pngasef_sme_trypsin.ScanId;v=1;d1=14906.14906.2	controllerType=0 controllerNumber=1 scan=14906	39.1638
10203:2	1	T.T[+730.264]T[+656.228]PAALP.T	HexNAc(2)Hex(2),HexNAc(1)Hex(1)NeuAc(1)	T[+656][+730]	1028.94	2	2056.87	2056.87	0	2.8	138	Specific	285.5	79.53	0	1.61	521	>sp|Q96H15|TIMD4_HUMAN T-cell immunoglobulin and mucin domain-containing protein 4 OS=Homo sapiens OX=9606 GN=TIMD4 PE=1 SV=2	1	240228_jc_tim4_pngasef_sme_trypsin.ScanId;v=1;d1=14340.14340.2	controllerType=0 controllerNumber=1 scan=14340	37.7663
10409:2	1	T.T[+730.264]T[+656.228]PAALP.T	HexNAc(2)Hex(2),HexNAc(1)Hex(1)NeuAc(1)	T[+656][+730]	1028.94	2	2056.88	2056.87	0	3.2	138	Specific	285.55	52.16	0	1.41	521	>sp|Q96H15|TIMD4_HUMAN T-cell immunoglobulin and mucin domain-containing protein 4 OS=Homo sapiens OX=9606 GN=TIMD4 PE=1 SV=2	1	240228_jc_tim4_pngasef_sme_trypsin.ScanId;v=1;d1=14556.14556.2	controllerType=0 controllerNumber=1 scan=14556	38.3097
12474:3	1	T.T[+730.264]T[+1312.455]PAALP.T	HexNAc(2)Hex(2),HexNAc(2)Hex(2)NeuAc(2)	T[+730][+1312]	905.038	3	2713.1	2713.1	0	1.4	138	Specific	289.09	59.51	1.2	1.16	521	>sp|Q96H15|TIMD4_HUMAN T-cell immunoglobulin and mucin domain-containing protein 4 OS=Homo sapiens OX=9606 GN=TIMD4 PE=1 SV=2	1	240228_jc_tim4_pngasef_sme_trypsin.ScanId;v=1;d1=16730.16730.3	controllerType=0 controllerNumber=1 scan=16730	43.8284
07860:2	1	T.T[+730.264]T[+365.132]PAALP.T	HexNAc(2)Hex(2),HexNAc(1)Hex(1)	T[+365][+730]	883.394	2	1765.78	1765.77	0	3.7	138	Specific	289.59	61.52	2.14	1.41	521	>sp|Q96H15|TIMD4_HUMAN T-cell immunoglobulin and mucin domain-containing protein 4 OS=Homo sapiens OX=9606 GN=TIMD4 PE=1 SV=2	1	240228_jc_tim4_pngasef_sme_trypsin.ScanId;v=1;d1=11876.11876.2	controllerType=0 controllerNumber=1 scan=11876	31.4484
07946:2	1	T.T[+730.264]T[+365.132]PAALP.T	HexNAc(2)Hex(2),HexNAc(1)Hex(1)	T[+365][+730]	883.392	2	1765.78	1765.77	0	2.1	138	Specific	290.69	75.21	3.03	1.61	521	>sp|Q96H15|TIMD4_HUMAN T-cell immunoglobulin and mucin domain-containing protein 4 OS=Homo sapiens OX=9606 GN=TIMD4 PE=1 SV=2	1	240228_jc_tim4_pngasef_sme_trypsin.ScanId;v=1;d1=11967.11967.2	controllerType=0 controllerNumber=1 scan=11967	31.6959
10106:2	1	T.T[+730.264]T[+656.228]PAALP.T	HexNAc(2)Hex(2),HexNAc(1)Hex(1)NeuAc(1)	T[+656][+730]	1028.94	2	2056.87	2056.87	0	2.2	138	Specific	291.18	63.04	0	1.61	521	>sp|Q96H15|TIMD4_HUMAN T-cell immunoglobulin and mucin domain-containing protein 4 OS=Homo sapiens OX=9606 GN=TIMD4 PE=1 SV=2	1	240228_jc_tim4_pngasef_sme_trypsin.ScanId;v=1;d1=14238.14238.2	controllerType=0 controllerNumber=1 scan=14238	37.5027
12380:3	1	T.T[+730.264]T[+1312.455]PAALP.T	HexNAc(2)Hex(2),HexNAc(2)Hex(2)NeuAc(2)	T[+730][+1312]	905.039	3	2713.1	2713.1	0	2	138	Specific	295.85	55.09	1.2	1.17	521	>sp|Q96H15|TIMD4_HUMAN T-cell immunoglobulin and mucin domain-containing protein 4 OS=Homo sapiens OX=9606 GN=TIMD4 PE=1 SV=2	1	240228_jc_tim4_pngasef_sme_trypsin.ScanId;v=1;d1=16631.16631.3	controllerType=0 controllerNumber=1 scan=16631	43.5621
10327:2	1	T.T[+730.264]T[+656.228]PAALP.T	HexNAc(2)Hex(2),HexNAc(1)Hex(1)NeuAc(1)	T[+656][+730]	1028.94	2	2056.87	2056.87	0	2.2	138	Specific	297.02	58.01	0	1.61	521	>sp|Q96H15|TIMD4_HUMAN T-cell immunoglobulin and mucin domain-containing protein 4 OS=Homo sapiens OX=9606 GN=TIMD4 PE=1 SV=2	1	240228_jc_tim4_pngasef_sme_trypsin.ScanId;v=1;d1=14470.14470.2	controllerType=0 controllerNumber=1 scan=14470	38.1001
10056:2	1	T.T[+1021.360]T[+730.264]PAALP.T	HexNAc(2)Hex(2)NeuAc(1),HexNAc(2)Hex(2)	T[+730][+1021]	1211.51	2	2422.01	2422	0	2.9	138	Specific	302.28	58.01	0	1.61	521	>sp|Q96H15|TIMD4_HUMAN T-cell immunoglobulin and mucin domain-containing protein 4 OS=Homo sapiens OX=9606 GN=TIMD4 PE=1 SV=2	1	240228_jc_tim4_pngasef_sme_trypsin.ScanId;v=1;d1=14185.14185.2	controllerType=0 controllerNumber=1 scan=14185	37.3554
10123:2	1	T.T[+730.264]T[+1021.360]PAALP.T	HexNAc(2)Hex(2),HexNAc(2)Hex(2)NeuAc(1)	T[+730][+1021]	1211.51	2	2422.01	2422	0	3.4	138	Specific	303.26	49.04	0	1.41	521	>sp|Q96H15|TIMD4_HUMAN T-cell immunoglobulin and mucin domain-containing protein 4 OS=Homo sapiens OX=9606 GN=TIMD4 PE=1 SV=2	1	240228_jc_tim4_pngasef_sme_trypsin.ScanId;v=1;d1=14256.14256.2	controllerType=0 controllerNumber=1 scan=14256	37.5529
09974:2	1	T.T[+730.264]T[+1021.360]PAALP.T	HexNAc(2)Hex(2),HexNAc(2)Hex(2)NeuAc(1)	T[+730][+1021]	1211.51	2	2422.01	2422	0	2.9	138	Specific	305.26	71.58	0	1.61	521	>sp|Q96H15|TIMD4_HUMAN T-cell immunoglobulin and mucin domain-containing protein 4 OS=Homo sapiens OX=9606 GN=TIMD4 PE=1 SV=2	1	240228_jc_tim4_pngasef_sme_trypsin.ScanId;v=1;d1=14098.14098.2	controllerType=0 controllerNumber=1 scan=14098	37.1343
10045:2	1	T.T[+730.264]T[+1021.360]PAALP.T	HexNAc(2)Hex(2),HexNAc(2)Hex(2)NeuAc(1)	T[+730][+1021]	1211.51	2	2422.01	2422	0	1.7	138	Specific	306.02	67.55	0	1.61	521	>sp|Q96H15|TIMD4_HUMAN T-cell immunoglobulin and mucin domain-containing protein 4 OS=Homo sapiens OX=9606 GN=TIMD4 PE=1 SV=2	1	240228_jc_tim4_pngasef_sme_trypsin.ScanId;v=1;d1=14173.14173.2	controllerType=0 controllerNumber=1 scan=14173	37.3208
09957:2	1	T.T[+730.264]T[+1021.360]PAALP.T	HexNAc(2)Hex(2),HexNAc(2)Hex(2)NeuAc(1)	T[+730][+1021]	1211.51	2	2422.01	2422	0	2.5	138	Specific	317.13	79.39	0	1.61	521	>sp|Q96H15|TIMD4_HUMAN T-cell immunoglobulin and mucin domain-containing protein 4 OS=Homo sapiens OX=9606 GN=TIMD4 PE=1 SV=2	1	240228_jc_tim4_pngasef_sme_trypsin.ScanId;v=1;d1=14080.14080.2	controllerType=0 controllerNumber=1 scan=14080	37.0816
11552:3	1	T.TT[+1312.455]PAALPT[+1021.360].T	HexNAc(2)Hex(2)NeuAc(2),HexNAc(2)Hex(2)NeuAc(1)	T[+1021][+1312]	1035.75	3	3105.25	3105.24	0	3	138	Specific	249.04	0	0	0.7	521	>sp|Q96H15|TIMD4_HUMAN T-cell immunoglobulin and mucin domain-containing protein 4 OS=Homo sapiens OX=9606 GN=TIMD4 PE=1 SV=2	1	240228_jc_tim4_pngasef_sme_trypsin.ScanId;v=1;d1=15754.15754.3	controllerType=0 controllerNumber=1 scan=15754	41.302
09754:3	1	T.TT[+1312.455]PAALPT[+730.264].T	HexNAc(2)Hex(2)NeuAc(2),HexNAc(2)Hex(2)	T[+730][+1312]	938.722	3	2814.15	2814.14	0	2.4	138	Specific	280.91	60.37	1.2	1.57	521	>sp|Q96H15|TIMD4_HUMAN T-cell immunoglobulin and mucin domain-containing protein 4 OS=Homo sapiens OX=9606 GN=TIMD4 PE=1 SV=2	1	240228_jc_tim4_pngasef_sme_trypsin.ScanId;v=1;d1=13865.13865.3	controllerType=0 controllerNumber=1 scan=13865	36.516
11365:3	1	T.TT[+1312.455]PAALPT[+1021.360].T	HexNAc(2)Hex(2)NeuAc(2),HexNAc(2)Hex(2)NeuAc(1)	T[+1021][+1312]	1035.76	3	3105.25	3105.24	0	3.5	138	Specific	296.78	40.99	1.2	1.37	521	>sp|Q96H15|TIMD4_HUMAN T-cell immunoglobulin and mucin domain-containing protein 4 OS=Homo sapiens OX=9606 GN=TIMD4 PE=1 SV=2	1	240228_jc_tim4_pngasef_sme_trypsin.ScanId;v=1;d1=15558.15558.3	controllerType=0 controllerNumber=1 scan=15558	40.8018
09704:3	1	T.TT[+1312.455]PAALPT[+730.264].T	HexNAc(2)Hex(2)NeuAc(2),HexNAc(2)Hex(2)	T[+730][+1312]	938.722	3	2814.15	2814.14	0	2.7	138	Specific	298.11	65.47	1.2	1.57	521	>sp|Q96H15|TIMD4_HUMAN T-cell immunoglobulin and mucin domain-containing protein 4 OS=Homo sapiens OX=9606 GN=TIMD4 PE=1 SV=2	1	240228_jc_tim4_pngasef_sme_trypsin.ScanId;v=1;d1=13813.13813.3	controllerType=0 controllerNumber=1 scan=13813	36.3751
11475:3	1	T.T[+1021.360]TPAALPT[+1312.455].T	HexNAc(2)Hex(2)NeuAc(1),HexNAc(2)Hex(2)NeuAc(2)	T[+1021][+1312]	1035.75	3	3105.25	3105.24	0	2.4	138	Specific	304.78	63.93	0.21	1.57	521	>sp|Q96H15|TIMD4_HUMAN T-cell immunoglobulin and mucin domain-containing protein 4 OS=Homo sapiens OX=9606 GN=TIMD4 PE=1 SV=2	1	240228_jc_tim4_pngasef_sme_trypsin.ScanId;v=1;d1=15674.15674.3	controllerType=0 controllerNumber=1 scan=15674	41.1073
11376:3	1	T.TT[+1312.455]PAALPT[+1021.360].T	HexNAc(2)Hex(2)NeuAc(2),HexNAc(2)Hex(2)NeuAc(1)	T[+1021][+1312]	1035.75	3	3105.25	3105.24	0	2.9	138	Specific	307.97	66.15	1.2	1.57	521	>sp|Q96H15|TIMD4_HUMAN T-cell immunoglobulin and mucin domain-containing protein 4 OS=Homo sapiens OX=9606 GN=TIMD4 PE=1 SV=2	1	240228_jc_tim4_pngasef_sme_trypsin.ScanId;v=1;d1=15570.15570.3	controllerType=0 controllerNumber=1 scan=15570	40.8322
11495:3	1	T.TT[+1312.455]PAALPT[+1021.360].T	HexNAc(2)Hex(2)NeuAc(2),HexNAc(2)Hex(2)NeuAc(1)	T[+1021][+1312]	1035.75	3	3105.25	3105.24	0	3.3	138	Specific	308.03	48.46	1.2	1.37	521	>sp|Q96H15|TIMD4_HUMAN T-cell immunoglobulin and mucin domain-containing protein 4 OS=Homo sapiens OX=9606 GN=TIMD4 PE=1 SV=2	1	240228_jc_tim4_pngasef_sme_trypsin.ScanId;v=1;d1=15695.15695.3	controllerType=0 controllerNumber=1 scan=15695	41.159
09683:3	1	T.TT[+1312.455]PAALPT[+730.264].T	HexNAc(2)Hex(2)NeuAc(2),HexNAc(2)Hex(2)	T[+730][+1312]	938.722	3	2814.15	2814.14	0	2.5	138	Specific	311.45	72.5	1.2	1.57	521	>sp|Q96H15|TIMD4_HUMAN T-cell immunoglobulin and mucin domain-containing protein 4 OS=Homo sapiens OX=9606 GN=TIMD4 PE=1 SV=2	1	240228_jc_tim4_pngasef_sme_trypsin.ScanId;v=1;d1=13791.13791.3	controllerType=0 controllerNumber=1 scan=13791	36.3256
09742:2	1	T.T[+203.079]T[+203.079]PAALPT[+203.079].T	HexNAc(1),HexNAc(1),HexNAc(1)	T[+203]*3	690.837	2	1380.67	1380.66	0	2.1	138	Specific	82.62	45	45	0.7	521	>sp|Q96H15|TIMD4_HUMAN T-cell immunoglobulin and mucin domain-containing protein 4 OS=Homo sapiens OX=9606 GN=TIMD4 PE=1 SV=2	1	240228_jc_tim4_pngasef_sme_trypsin.ScanId;v=1;d1=13853.13853.2	controllerType=0 controllerNumber=1 scan=13853	36.4847
09646:2	1	T.T[+203.079]T[+203.079]PAALPT[+203.079].T	HexNAc(1),HexNAc(1),HexNAc(1)	T[+203]*3	690.836	2	1380.67	1380.66	0	2	138	Specific	168.79	65.37	65.37	0.73	521	>sp|Q96H15|TIMD4_HUMAN T-cell immunoglobulin and mucin domain-containing protein 4 OS=Homo sapiens OX=9606 GN=TIMD4 PE=1 SV=2	1	240228_jc_tim4_pngasef_sme_trypsin.ScanId;v=1;d1=13752.13752.2	controllerType=0 controllerNumber=1 scan=13752	36.227
09724:2	1	T.T[+203.079]T[+203.079]PAALPT[+203.079].T	HexNAc(1),HexNAc(1),HexNAc(1)	T[+203]*3	690.837	2	1380.67	1380.66	0	2.4	138	Specific	175.19	50.59	50.59	0.37	521	>sp|Q96H15|TIMD4_HUMAN T-cell immunoglobulin and mucin domain-containing protein 4 OS=Homo sapiens OX=9606 GN=TIMD4 PE=1 SV=2	1	240228_jc_tim4_pngasef_sme_trypsin.ScanId;v=1;d1=13834.13834.2	controllerType=0 controllerNumber=1 scan=13834	36.4305
10138:3	1	T.T[+1021.360]T[+656.228]PAALPT[+730.264].T	HexNAc(2)Hex(2)NeuAc(1),HexNAc(1)Hex(1)NeuAc(1),HexNAc(2)Hex(2)	T[+656][+730][+1021]	1060.43	3	3179.29	3179.28	0	3.1	138	Specific	204.23	23.23	0	0.24	521	>sp|Q96H15|TIMD4_HUMAN T-cell immunoglobulin and mucin domain-containing protein 4 OS=Homo sapiens OX=9606 GN=TIMD4 PE=1 SV=2	1	240228_jc_tim4_pngasef_sme_trypsin.ScanId;v=1;d1=14271.14271.3	controllerType=0 controllerNumber=1 scan=14271	37.5957
09626:2	1	T.T[+203.079]T[+203.079]PAALPT[+203.079].T	HexNAc(1),HexNAc(1),HexNAc(1)	T[+203]*3	690.837	2	1380.67	1380.66	0	2.1	138	Specific	213.16	70.05	70.05	1.28	521	>sp|Q96H15|TIMD4_HUMAN T-cell immunoglobulin and mucin domain-containing protein 4 OS=Homo sapiens OX=9606 GN=TIMD4 PE=1 SV=2	1	240228_jc_tim4_pngasef_sme_trypsin.ScanId;v=1;d1=13731.13731.2	controllerType=0 controllerNumber=1 scan=13731	36.1689
10989:2	1	T.T[+1021.360]PAALP.T	HexNAc(2)Hex(2)NeuAc(1)	T[+1021]	795.851	2	1590.69	1590.69	0	3	139	Specific	208.98	67.32	67.32	1.16	521	>sp|Q96H15|TIMD4_HUMAN T-cell immunoglobulin and mucin domain-containing protein 4 OS=Homo sapiens OX=9606 GN=TIMD4 PE=1 SV=2	1	240228_jc_tim4_pngasef_sme_trypsin.ScanId;v=1;d1=15163.15163.2	controllerType=0 controllerNumber=1 scan=15163	39.7902
11398:2	1	T.T[+1021.360]PAALP.T	HexNAc(2)Hex(2)NeuAc(1)	T[+1021]	795.85	2	1590.69	1590.69	0	2.6	139	Specific	213.11	40.21	40.21	0.33	521	>sp|Q96H15|TIMD4_HUMAN T-cell immunoglobulin and mucin domain-containing protein 4 OS=Homo sapiens OX=9606 GN=TIMD4 PE=1 SV=2	1	240228_jc_tim4_pngasef_sme_trypsin.ScanId;v=1;d1=15593.15593.2	controllerType=0 controllerNumber=1 scan=15593	40.8956
11006:2	1	T.T[+1021.360]PAALP.T	HexNAc(2)Hex(2)NeuAc(1)	T[+1021]	795.85	2	1590.69	1590.69	0	1.9	139	Specific	261	70.13	70.13	1.89	521	>sp|Q96H15|TIMD4_HUMAN T-cell immunoglobulin and mucin domain-containing protein 4 OS=Homo sapiens OX=9606 GN=TIMD4 PE=1 SV=2	1	240228_jc_tim4_pngasef_sme_trypsin.ScanId;v=1;d1=15181.15181.2	controllerType=0 controllerNumber=1 scan=15181	39.8431
08760:2	1	T.T[+730.264]PAALP.T	HexNAc(2)Hex(2)	T[+730]	650.302	2	1299.6	1299.59	0	2.5	139	Specific	277.53	90.66	90.66	1.88	521	>sp|Q96H15|TIMD4_HUMAN T-cell immunoglobulin and mucin domain-containing protein 4 OS=Homo sapiens OX=9606 GN=TIMD4 PE=1 SV=2	1	240228_jc_tim4_pngasef_sme_trypsin.ScanId;v=1;d1=12822.12822.2	controllerType=0 controllerNumber=1 scan=12822	33.8853
11314:2	1	T.T[+1021.360]PAALP.T	HexNAc(2)Hex(2)NeuAc(1)	T[+1021]	795.85	2	1590.69	1590.69	0	2.6	139	Specific	281	70.67	70.67	1.88	521	>sp|Q96H15|TIMD4_HUMAN T-cell immunoglobulin and mucin domain-containing protein 4 OS=Homo sapiens OX=9606 GN=TIMD4 PE=1 SV=2	1	240228_jc_tim4_pngasef_sme_trypsin.ScanId;v=1;d1=15505.15505.2	controllerType=0 controllerNumber=1 scan=15505	40.6628
11193:2	1	T.T[+1021.360]PAALP.T	HexNAc(2)Hex(2)NeuAc(1)	T[+1021]	795.85	2	1590.69	1590.69	0	2	139	Specific	288.68	86	86	1.87	521	>sp|Q96H15|TIMD4_HUMAN T-cell immunoglobulin and mucin domain-containing protein 4 OS=Homo sapiens OX=9606 GN=TIMD4 PE=1 SV=2	1	240228_jc_tim4_pngasef_sme_trypsin.ScanId;v=1;d1=15378.15378.2	controllerType=0 controllerNumber=1 scan=15378	40.3406
08658:2	1	T.T[+730.264]PAALP.T	HexNAc(2)Hex(2)	T[+730]	650.301	2	1299.59	1299.59	0	0.5	139	Specific	298.72	107.33	107.33	1.77	521	>sp|Q96H15|TIMD4_HUMAN T-cell immunoglobulin and mucin domain-containing protein 4 OS=Homo sapiens OX=9606 GN=TIMD4 PE=1 SV=2	1	240228_jc_tim4_pngasef_sme_trypsin.ScanId;v=1;d1=12715.12715.2	controllerType=0 controllerNumber=1 scan=12715	33.6177
08746:2	1	T.T[+730.264]PAALP.T	HexNAc(2)Hex(2)	T[+730]	650.301	2	1299.6	1299.59	0	1.2	139	Specific	304.14	92.73	92.73	1.77	521	>sp|Q96H15|TIMD4_HUMAN T-cell immunoglobulin and mucin domain-containing protein 4 OS=Homo sapiens OX=9606 GN=TIMD4 PE=1 SV=2	1	240228_jc_tim4_pngasef_sme_trypsin.ScanId;v=1;d1=12807.12807.2	controllerType=0 controllerNumber=1 scan=12807	33.852
11111:2	1	T.T[+1021.360]PAALP.T	HexNAc(2)Hex(2)NeuAc(1)	T[+1021]	795.851	2	1590.69	1590.69	0	3.5	139	Specific	305.8	87.78	87.78	1.74	521	>sp|Q96H15|TIMD4_HUMAN T-cell immunoglobulin and mucin domain-containing protein 4 OS=Homo sapiens OX=9606 GN=TIMD4 PE=1 SV=2	1	240228_jc_tim4_pngasef_sme_trypsin.ScanId;v=1;d1=15292.15292.2	controllerType=0 controllerNumber=1 scan=15292	40.1351
08426:2	1	T.T[+730.264]PAALP.T	HexNAc(2)Hex(2)	T[+730]	650.301	2	1299.6	1299.59	0	1.2	139	Specific	314.11	93.28	93.28	1.77	521	>sp|Q96H15|TIMD4_HUMAN T-cell immunoglobulin and mucin domain-containing protein 4 OS=Homo sapiens OX=9606 GN=TIMD4 PE=1 SV=2	1	240228_jc_tim4_pngasef_sme_trypsin.ScanId;v=1;d1=12471.12471.2	controllerType=0 controllerNumber=1 scan=12471	33.0113
08647:2	1	T.T[+730.264]PAALP.T	HexNAc(2)Hex(2)	T[+730]	650.301	2	1299.59	1299.59	0	0.6	139	Specific	316.28	104.23	104.23	1.77	521	>sp|Q96H15|TIMD4_HUMAN T-cell immunoglobulin and mucin domain-containing protein 4 OS=Homo sapiens OX=9606 GN=TIMD4 PE=1 SV=2	1	240228_jc_tim4_pngasef_sme_trypsin.ScanId;v=1;d1=12703.12703.2	controllerType=0 controllerNumber=1 scan=12703	33.5913
08564:2	1	T.T[+730.264]PAALP.T	HexNAc(2)Hex(2)	T[+730]	650.302	2	1299.6	1299.59	0	2.1	139	Specific	320.92	114.39	114.39	1.88	521	>sp|Q96H15|TIMD4_HUMAN T-cell immunoglobulin and mucin domain-containing protein 4 OS=Homo sapiens OX=9606 GN=TIMD4 PE=1 SV=2	1	240228_jc_tim4_pngasef_sme_trypsin.ScanId;v=1;d1=12616.12616.2	controllerType=0 controllerNumber=1 scan=12616	33.3694
08446:2	1	T.T[+730.264]PAALP.T	HexNAc(2)Hex(2)	T[+730]	650.302	2	1299.6	1299.59	0	1.5	139	Specific	322.98	114.74	114.74	1.77	521	>sp|Q96H15|TIMD4_HUMAN T-cell immunoglobulin and mucin domain-containing protein 4 OS=Homo sapiens OX=9606 GN=TIMD4 PE=1 SV=2	1	240228_jc_tim4_pngasef_sme_trypsin.ScanId;v=1;d1=12492.12492.2	controllerType=0 controllerNumber=1 scan=12492	33.0678
08544:2	1	T.T[+730.264]PAALP.T	HexNAc(2)Hex(2)	T[+730]	650.301	2	1299.6	1299.59	0	1.4	139	Specific	326.24	114.88	114.88	1.77	521	>sp|Q96H15|TIMD4_HUMAN T-cell immunoglobulin and mucin domain-containing protein 4 OS=Homo sapiens OX=9606 GN=TIMD4 PE=1 SV=2	1	240228_jc_tim4_pngasef_sme_trypsin.ScanId;v=1;d1=12595.12595.2	controllerType=0 controllerNumber=1 scan=12595	33.3184
11209:2	1	T.T[+1021.360]PAALP.T	HexNAc(2)Hex(2)NeuAc(1)	T[+1021]	795.851	2	1590.69	1590.69	0	2.9	139	Specific	333.2	100.07	100.07	1.88	521	>sp|Q96H15|TIMD4_HUMAN T-cell immunoglobulin and mucin domain-containing protein 4 OS=Homo sapiens OX=9606 GN=TIMD4 PE=1 SV=2	1	240228_jc_tim4_pngasef_sme_trypsin.ScanId;v=1;d1=15395.15395.2	controllerType=0 controllerNumber=1 scan=15395	40.3925
11097:2	1	T.T[+1021.360]PAALP.T	HexNAc(2)Hex(2)NeuAc(1)	T[+1021]	795.85	2	1590.69	1590.69	0	2.2	139	Specific	335.39	85.36	85.36	1.88	521	>sp|Q96H15|TIMD4_HUMAN T-cell immunoglobulin and mucin domain-containing protein 4 OS=Homo sapiens OX=9606 GN=TIMD4 PE=1 SV=2	1	240228_jc_tim4_pngasef_sme_trypsin.ScanId;v=1;d1=15277.15277.2	controllerType=0 controllerNumber=1 scan=15277	40.0917
11296:2	1	T.T[+1021.360]PAALP.T	HexNAc(2)Hex(2)NeuAc(1)	T[+1021]	795.851	2	1590.69	1590.69	0	3	139	Specific	335.83	84.73	84.73	1.74	521	>sp|Q96H15|TIMD4_HUMAN T-cell immunoglobulin and mucin domain-containing protein 4 OS=Homo sapiens OX=9606 GN=TIMD4 PE=1 SV=2	1	240228_jc_tim4_pngasef_sme_trypsin.ScanId;v=1;d1=15486.15486.2	controllerType=0 controllerNumber=1 scan=15486	40.6156
10823:3	1	T.T[+365.132]PAALPT[+1312.455].T	HexNAc(1)Hex(1),HexNAc(2)Hex(2)NeuAc(2)	T[+365][+1312]	783.327	3	2347.97	2347.96	0	0.9	139	Specific	142.36	41.22	0	0.57	521	>sp|Q96H15|TIMD4_HUMAN T-cell immunoglobulin and mucin domain-containing protein 4 OS=Homo sapiens OX=9606 GN=TIMD4 PE=1 SV=2	1	240228_jc_tim4_pngasef_sme_trypsin.ScanId;v=1;d1=14989.14989.3	controllerType=0 controllerNumber=1 scan=14989	39.3521
07007:3	1	P.T[+947.323]T[+1312.455]VVT[+730.264].T	HexNAc(1)Hex(1)NeuAc(2),HexNAc(2)Hex(2)NeuAc(2),HexNAc(2)Hex(2)	T[+730][+947][+1312]	1170.79	3	3510.35	3510.34	0	2.8	145	Specific	96.37	96.37	0	1.2	521	>sp|Q96H15|TIMD4_HUMAN T-cell immunoglobulin and mucin domain-containing protein 4 OS=Homo sapiens OX=9606 GN=TIMD4 PE=1 SV=2	1	240228_jc_tim4_pngasef_sme_trypsin.ScanId;v=1;d1=10982.10982.3	controllerType=0 controllerNumber=1 scan=10982	29.2402
06987:3	1	P.T[+947.323]T[+1312.455]VVT[+730.264].T	HexNAc(1)Hex(1)NeuAc(2),HexNAc(2)Hex(2)NeuAc(2),HexNAc(2)Hex(2)	T[+730][+947][+1312]	1170.79	3	3510.35	3510.34	0	2.6	145	Specific	137.96	137.96	0	1.38	521	>sp|Q96H15|TIMD4_HUMAN T-cell immunoglobulin and mucin domain-containing protein 4 OS=Homo sapiens OX=9606 GN=TIMD4 PE=1 SV=2	1	240228_jc_tim4_pngasef_sme_trypsin.ScanId;v=1;d1=10961.10961.3	controllerType=0 controllerNumber=1 scan=10961	29.1783
05540:3	1	P.T[+1021.360]T[+656.228]VVT[+730.264].T	HexNAc(2)Hex(2)NeuAc(1),HexNAc(1)Hex(1)NeuAc(1),HexNAc(2)Hex(2)	T[+656][+730][+1021]	976.724	3	2928.16	2928.15	0	2.7	145	Specific	162.93	162.93	0	1.6	521	>sp|Q96H15|TIMD4_HUMAN T-cell immunoglobulin and mucin domain-containing protein 4 OS=Homo sapiens OX=9606 GN=TIMD4 PE=1 SV=2	1	240228_jc_tim4_pngasef_sme_trypsin.ScanId;v=1;d1=9444.9444.3	controllerType=0 controllerNumber=1 scan=9444	25.5232
05513:3	1	P.T[+1021.360]T[+656.228]VVT[+730.264].T	HexNAc(2)Hex(2)NeuAc(1),HexNAc(1)Hex(1)NeuAc(1),HexNAc(2)Hex(2)	T[+656][+730][+1021]	976.723	3	2928.15	2928.15	0	1.6	145	Specific	186.68	186.68	0	1.6	521	>sp|Q96H15|TIMD4_HUMAN T-cell immunoglobulin and mucin domain-containing protein 4 OS=Homo sapiens OX=9606 GN=TIMD4 PE=1 SV=2	1	240228_jc_tim4_pngasef_sme_trypsin.ScanId;v=1;d1=9416.9416.3	controllerType=0 controllerNumber=1 scan=9416	25.4507
03097:2	1	T.T[+568.212]VVT.T	HexNAc(2)Hex(1)	T[+568]	494.236	2	987.464	987.462	0	2.4	146	Specific	157.94	157.94	4	1.14	521	>sp|Q96H15|TIMD4_HUMAN T-cell immunoglobulin and mucin domain-containing protein 4 OS=Homo sapiens OX=9606 GN=TIMD4 PE=1 SV=2	1	240228_jc_tim4_pngasef_sme_trypsin.ScanId;v=1;d1=6745.6745.2	controllerType=0 controllerNumber=1 scan=6745	18.9477
04729:2	1	T.T[+1021.360]VVT.T	HexNAc(2)Hex(2)NeuAc(1)	T[+1021]	720.81	2	1440.61	1440.61	0	2.3	146	Specific	236.13	150.93	4	1.35	521	>sp|Q96H15|TIMD4_HUMAN T-cell immunoglobulin and mucin domain-containing protein 4 OS=Homo sapiens OX=9606 GN=TIMD4 PE=1 SV=2	1	240228_jc_tim4_pngasef_sme_trypsin.ScanId;v=1;d1=8591.8591.2	controllerType=0 controllerNumber=1 scan=8591	23.5335
04718:2	1	T.T[+1021.360]VVT.T	HexNAc(2)Hex(2)NeuAc(1)	T[+1021]	720.811	2	1440.61	1440.61	0	3	146	Specific	240.53	148.18	4	2.14	521	>sp|Q96H15|TIMD4_HUMAN T-cell immunoglobulin and mucin domain-containing protein 4 OS=Homo sapiens OX=9606 GN=TIMD4 PE=1 SV=2	1	240228_jc_tim4_pngasef_sme_trypsin.ScanId;v=1;d1=8579.8579.2	controllerType=0 controllerNumber=1 scan=8579	23.5023
07311:2	1	T.T[+1312.455]VVT.T	HexNAc(2)Hex(2)NeuAc(2)	T[+1312]	866.359	2	1731.71	1731.71	0	2.6	146	Specific	257.9	147.84	13.36	2.14	521	>sp|Q96H15|TIMD4_HUMAN T-cell immunoglobulin and mucin domain-containing protein 4 OS=Homo sapiens OX=9606 GN=TIMD4 PE=1 SV=2	1	240228_jc_tim4_pngasef_sme_trypsin.ScanId;v=1;d1=11300.11300.2	controllerType=0 controllerNumber=1 scan=11300	29.9807
04831:2	1	T.T[+1021.360]VVT.T	HexNAc(2)Hex(2)NeuAc(1)	T[+1021]	720.809	2	1440.61	1440.61	0	0.6	146	Specific	266.06	162.7	15.6	2.22	521	>sp|Q96H15|TIMD4_HUMAN T-cell immunoglobulin and mucin domain-containing protein 4 OS=Homo sapiens OX=9606 GN=TIMD4 PE=1 SV=2	1	240228_jc_tim4_pngasef_sme_trypsin.ScanId;v=1;d1=8699.8699.2	controllerType=0 controllerNumber=1 scan=8699	23.7745
04806:2	1	T.T[+1021.360]VVT.T	HexNAc(2)Hex(2)NeuAc(1)	T[+1021]	720.809	2	1440.61	1440.61	0	0.8	146	Specific	276.75	162.68	12.12	2.22	521	>sp|Q96H15|TIMD4_HUMAN T-cell immunoglobulin and mucin domain-containing protein 4 OS=Homo sapiens OX=9606 GN=TIMD4 PE=1 SV=2	1	240228_jc_tim4_pngasef_sme_trypsin.ScanId;v=1;d1=8673.8673.2	controllerType=0 controllerNumber=1 scan=8673	23.7197
07338:2	1	T.T[+1312.455]VVT.T	HexNAc(2)Hex(2)NeuAc(2)	T[+1312]	866.358	2	1731.71	1731.71	0	2.2	146	Specific	307.69	158.78	4	2.11	521	>sp|Q96H15|TIMD4_HUMAN T-cell immunoglobulin and mucin domain-containing protein 4 OS=Homo sapiens OX=9606 GN=TIMD4 PE=1 SV=2	1	240228_jc_tim4_pngasef_sme_trypsin.ScanId;v=1;d1=11328.11328.2	controllerType=0 controllerNumber=1 scan=11328	30.0471
03157:2	1	T.T[+568.212]VVT[+568.212].T	HexNAc(2)Hex(1),HexNAc(2)Hex(1)	T[+568]*2	778.342	2	1555.68	1555.67	0	2.2	146	Specific	45.41	45.41	45.41	0.81	521	>sp|Q96H15|TIMD4_HUMAN T-cell immunoglobulin and mucin domain-containing protein 4 OS=Homo sapiens OX=9606 GN=TIMD4 PE=1 SV=2	1	240228_jc_tim4_pngasef_sme_trypsin.ScanId;v=1;d1=6833.6833.2	controllerType=0 controllerNumber=1 scan=6833	19.2061
03361:2	1	T.T[+568.212]VVT[+568.212].T	HexNAc(2)Hex(1),HexNAc(2)Hex(1)	T[+568]*2	778.342	2	1555.68	1555.67	0	2.9	146	Specific	47.03	47.03	47.03	0.81	521	>sp|Q96H15|TIMD4_HUMAN T-cell immunoglobulin and mucin domain-containing protein 4 OS=Homo sapiens OX=9606 GN=TIMD4 PE=1 SV=2	1	240228_jc_tim4_pngasef_sme_trypsin.ScanId;v=1;d1=7072.7072.2	controllerType=0 controllerNumber=1 scan=7072	19.8208
03532:2	1	T.T[+203.079]VVT[+730.264].T	HexNAc(1),HexNAc(2)Hex(2)	T[+203][+730]	676.802	2	1352.6	1352.59	0	1.9	146	Specific	49.27	49.27	0	0.81	521	>sp|Q96H15|TIMD4_HUMAN T-cell immunoglobulin and mucin domain-containing protein 4 OS=Homo sapiens OX=9606 GN=TIMD4 PE=1 SV=2	1	240228_jc_tim4_pngasef_sme_trypsin.ScanId;v=1;d1=7260.7260.2	controllerType=0 controllerNumber=1 scan=7260	20.3468
03544:2	1	T.T[+365.132]VVT[+568.212].T	HexNAc(1)Hex(1),HexNAc(2)Hex(1)	T[+365][+568]	676.802	2	1352.6	1352.59	0	2.6	146	Specific	53	53	0	0.81	521	>sp|Q96H15|TIMD4_HUMAN T-cell immunoglobulin and mucin domain-containing protein 4 OS=Homo sapiens OX=9606 GN=TIMD4 PE=1 SV=2	1	240228_jc_tim4_pngasef_sme_trypsin.ScanId;v=1;d1=7273.7273.2	controllerType=0 controllerNumber=1 scan=7273	20.3846
03232:2	1	T.T[+365.132]VVT[+730.264].T	HexNAc(1)Hex(1),HexNAc(2)Hex(2)	T[+365][+730]	757.828	2	1514.65	1514.65	0	1	146	Specific	53.37	53.37	0	0.32	521	>sp|Q96H15|TIMD4_HUMAN T-cell immunoglobulin and mucin domain-containing protein 4 OS=Homo sapiens OX=9606 GN=TIMD4 PE=1 SV=2	1	240228_jc_tim4_pngasef_sme_trypsin.ScanId;v=1;d1=6925.6925.2	controllerType=0 controllerNumber=1 scan=6925	19.4306
03409:2	1	T.T[+203.079]VVT[+568.212].T	HexNAc(1),HexNAc(2)Hex(1)	T[+203][+568]	595.775	2	1190.54	1190.54	0	1.5	146	Specific	55.43	55.43	0	0.42	521	>sp|Q96H15|TIMD4_HUMAN T-cell immunoglobulin and mucin domain-containing protein 4 OS=Homo sapiens OX=9606 GN=TIMD4 PE=1 SV=2	1	240228_jc_tim4_pngasef_sme_trypsin.ScanId;v=1;d1=7125.7125.2	controllerType=0 controllerNumber=1 scan=7125	19.9589
03122:2	1	T.T[+568.212]VVT[+568.212].T	HexNAc(2)Hex(1),HexNAc(2)Hex(1)	T[+568]*2	778.342	2	1555.68	1555.67	0	2.8	146	Specific	57.16	57.16	57.16	0.52	521	>sp|Q96H15|TIMD4_HUMAN T-cell immunoglobulin and mucin domain-containing protein 4 OS=Homo sapiens OX=9606 GN=TIMD4 PE=1 SV=2	1	240228_jc_tim4_pngasef_sme_trypsin.ScanId;v=1;d1=6785.6785.2	controllerType=0 controllerNumber=1 scan=6785	19.0615
03162:2	1	T.T[+568.212]VVT[+568.212].T	HexNAc(2)Hex(1),HexNAc(2)Hex(1)	T[+568]*2	778.342	2	1555.68	1555.67	0	2.4	146	Specific	63.14	63.14	63.14	0.52	521	>sp|Q96H15|TIMD4_HUMAN T-cell immunoglobulin and mucin domain-containing protein 4 OS=Homo sapiens OX=9606 GN=TIMD4 PE=1 SV=2	1	240228_jc_tim4_pngasef_sme_trypsin.ScanId;v=1;d1=6839.6839.2	controllerType=0 controllerNumber=1 scan=6839	19.219
03424:2	1	T.T[+365.132]VVT[+730.264].T	HexNAc(1)Hex(1),HexNAc(2)Hex(2)	T[+365][+730]	757.829	2	1514.65	1514.65	0	2.2	146	Specific	67.52	67.52	0	0.52	521	>sp|Q96H15|TIMD4_HUMAN T-cell immunoglobulin and mucin domain-containing protein 4 OS=Homo sapiens OX=9606 GN=TIMD4 PE=1 SV=2	1	240228_jc_tim4_pngasef_sme_trypsin.ScanId;v=1;d1=7141.7141.2	controllerType=0 controllerNumber=1 scan=7141	19.999
03493:2	1	T.T[+203.079]VVT[+568.212].T	HexNAc(1),HexNAc(2)Hex(1)	T[+203][+568]	595.775	2	1190.54	1190.54	0	2	146	Specific	70.42	70.42	0	0.81	521	>sp|Q96H15|TIMD4_HUMAN T-cell immunoglobulin and mucin domain-containing protein 4 OS=Homo sapiens OX=9606 GN=TIMD4 PE=1 SV=2	1	240228_jc_tim4_pngasef_sme_trypsin.ScanId;v=1;d1=7216.7216.2	controllerType=0 controllerNumber=1 scan=7216	20.2321
03423:2	1	T.T[+203.079]VVT[+568.212].T	HexNAc(1),HexNAc(2)Hex(1)	T[+203][+568]	595.775	2	1190.54	1190.54	0	1.8	146	Specific	71.09	71.09	0	0.81	521	>sp|Q96H15|TIMD4_HUMAN T-cell immunoglobulin and mucin domain-containing protein 4 OS=Homo sapiens OX=9606 GN=TIMD4 PE=1 SV=2	1	240228_jc_tim4_pngasef_sme_trypsin.ScanId;v=1;d1=7140.7140.2	controllerType=0 controllerNumber=1 scan=7140	19.9989
03368:2	1	T.T[+568.212]VVT[+568.212].T	HexNAc(2)Hex(1),HexNAc(2)Hex(1)	T[+568]*2	778.343	2	1555.68	1555.67	0	3.6	146	Specific	93.57	93.57	93.57	0.32	521	>sp|Q96H15|TIMD4_HUMAN T-cell immunoglobulin and mucin domain-containing protein 4 OS=Homo sapiens OX=9606 GN=TIMD4 PE=1 SV=2	1	240228_jc_tim4_pngasef_sme_trypsin.ScanId;v=1;d1=7080.7080.2	controllerType=0 controllerNumber=1 scan=7080	19.8457
03412:2	1	T.T[+365.132]VVT[+730.264].T	HexNAc(1)Hex(1),HexNAc(2)Hex(2)	T[+365][+730]	757.828	2	1514.65	1514.65	0	1.5	146	Specific	118.11	118.11	0	0.33	521	>sp|Q96H15|TIMD4_HUMAN T-cell immunoglobulin and mucin domain-containing protein 4 OS=Homo sapiens OX=9606 GN=TIMD4 PE=1 SV=2	1	240228_jc_tim4_pngasef_sme_trypsin.ScanId;v=1;d1=7128.7128.2	controllerType=0 controllerNumber=1 scan=7128	19.9682
03480:2	1	T.T[+203.079]VVT[+568.212].T	HexNAc(1),HexNAc(2)Hex(1)	T[+203][+568]	595.775	2	1190.54	1190.54	0	1.8	146	Specific	122.35	122.35	0	1.14	521	>sp|Q96H15|TIMD4_HUMAN T-cell immunoglobulin and mucin domain-containing protein 4 OS=Homo sapiens OX=9606 GN=TIMD4 PE=1 SV=2	1	240228_jc_tim4_pngasef_sme_trypsin.ScanId;v=1;d1=7202.7202.2	controllerType=0 controllerNumber=1 scan=7202	20.1779
07582:2	1	T.T[+203.079]VVT[+947.323].T	HexNAc(1),HexNAc(1)Hex(1)NeuAc(2)	T[+203][+947]	785.332	2	1569.66	1569.65	0	2.6	146	Specific	124.11	92.23	0	0.52	521	>sp|Q96H15|TIMD4_HUMAN T-cell immunoglobulin and mucin domain-containing protein 4 OS=Homo sapiens OX=9606 GN=TIMD4 PE=1 SV=2	1	240228_jc_tim4_pngasef_sme_trypsin.ScanId;v=1;d1=11584.11584.2	controllerType=0 controllerNumber=1 scan=11584	30.7038
07602:2	1	T.T[+1312.455]VVT[+365.132].T	HexNAc(2)Hex(2)NeuAc(2),HexNAc(1)Hex(1)	T[+365][+1312]	1048.92	2	2096.84	2096.84	0	1.7	146	Specific	124.88	79.43	0	0.33	521	>sp|Q96H15|TIMD4_HUMAN T-cell immunoglobulin and mucin domain-containing protein 4 OS=Homo sapiens OX=9606 GN=TIMD4 PE=1 SV=2	1	240228_jc_tim4_pngasef_sme_trypsin.ScanId;v=1;d1=11605.11605.2	controllerType=0 controllerNumber=1 scan=11605	30.7614
04131:3	1	T.T[+1021.360]VVT[+730.264].T	HexNAc(2)Hex(2)NeuAc(1),HexNAc(2)Hex(2)	T[+730][+1021]	724.298	3	2170.88	2170.87	0	2	146	Specific	125.77	117.04	0	0.66	521	>sp|Q96H15|TIMD4_HUMAN T-cell immunoglobulin and mucin domain-containing protein 4 OS=Homo sapiens OX=9606 GN=TIMD4 PE=1 SV=2	1	240228_jc_tim4_pngasef_sme_trypsin.ScanId;v=1;d1=7925.7925.3	controllerType=0 controllerNumber=1 scan=7925	22.0049
03460:2	1	T.T[+365.132]VVT[+568.212].T	HexNAc(1)Hex(1),HexNAc(2)Hex(1)	T[+365][+568]	676.802	2	1352.6	1352.59	0	2.3	146	Specific	125.81	125.81	0	1.14	521	>sp|Q96H15|TIMD4_HUMAN T-cell immunoglobulin and mucin domain-containing protein 4 OS=Homo sapiens OX=9606 GN=TIMD4 PE=1 SV=2	1	240228_jc_tim4_pngasef_sme_trypsin.ScanId;v=1;d1=7180.7180.2	controllerType=0 controllerNumber=1 scan=7180	20.1173
07031:2	1	T.T[+1312.455]VVT[+365.132].T	HexNAc(2)Hex(2)NeuAc(2),HexNAc(1)Hex(1)	T[+365][+1312]	1048.92	2	2096.84	2096.84	0	2.1	146	Specific	125.9	76.58	0	0.33	521	>sp|Q96H15|TIMD4_HUMAN T-cell immunoglobulin and mucin domain-containing protein 4 OS=Homo sapiens OX=9606 GN=TIMD4 PE=1 SV=2	1	240228_jc_tim4_pngasef_sme_trypsin.ScanId;v=1;d1=11007.11007.2	controllerType=0 controllerNumber=1 scan=11007	29.3024
04429:2	1	T.T[+1021.360]VVT[+730.264].T	HexNAc(2)Hex(2)NeuAc(1),HexNAc(2)Hex(2)	T[+730][+1021]	1085.94	2	2170.88	2170.87	0	1	146	Specific	146.6	87.53	0	0.29	521	>sp|Q96H15|TIMD4_HUMAN T-cell immunoglobulin and mucin domain-containing protein 4 OS=Homo sapiens OX=9606 GN=TIMD4 PE=1 SV=2	1	240228_jc_tim4_pngasef_sme_trypsin.ScanId;v=1;d1=8261.8261.2	controllerType=0 controllerNumber=1 scan=8261	22.7769
07603:2	1	T.T[+203.079]VVT[+947.323].T	HexNAc(1),HexNAc(1)Hex(1)NeuAc(2)	T[+203][+947]	785.331	2	1569.65	1569.65	0	1.5	146	Specific	157.57	92.2	0	0.29	521	>sp|Q96H15|TIMD4_HUMAN T-cell immunoglobulin and mucin domain-containing protein 4 OS=Homo sapiens OX=9606 GN=TIMD4 PE=1 SV=2	1	240228_jc_tim4_pngasef_sme_trypsin.ScanId;v=1;d1=11606.11606.2	controllerType=0 controllerNumber=1 scan=11606	30.7631
04123:2	1	T.T[+1021.360]VVT[+730.264].T	HexNAc(2)Hex(2)NeuAc(1),HexNAc(2)Hex(2)	T[+730][+1021]	1085.94	2	2170.88	2170.87	0	2.7	146	Specific	163.2	122.92	0	1.35	521	>sp|Q96H15|TIMD4_HUMAN T-cell immunoglobulin and mucin domain-containing protein 4 OS=Homo sapiens OX=9606 GN=TIMD4 PE=1 SV=2	1	240228_jc_tim4_pngasef_sme_trypsin.ScanId;v=1;d1=7916.7916.2	controllerType=0 controllerNumber=1 scan=7916	21.9801
03471:2	1	T.T[+365.132]VVT[+568.212].T	HexNAc(1)Hex(1),HexNAc(2)Hex(1)	T[+365][+568]	676.802	2	1352.6	1352.59	0	1.4	146	Specific	163.84	154.97	0	0.56	521	>sp|Q96H15|TIMD4_HUMAN T-cell immunoglobulin and mucin domain-containing protein 4 OS=Homo sapiens OX=9606 GN=TIMD4 PE=1 SV=2	1	240228_jc_tim4_pngasef_sme_trypsin.ScanId;v=1;d1=7192.7192.2	controllerType=0 controllerNumber=1 scan=7192	20.1487
05701:2	1	T.T[+1312.455]VVT[+365.132].T	HexNAc(2)Hex(2)NeuAc(2),HexNAc(1)Hex(1)	T[+365][+1312]	1048.92	2	2096.84	2096.84	0	1.4	146	Specific	166.32	121.92	0	1.18	521	>sp|Q96H15|TIMD4_HUMAN T-cell immunoglobulin and mucin domain-containing protein 4 OS=Homo sapiens OX=9606 GN=TIMD4 PE=1 SV=2	1	240228_jc_tim4_pngasef_sme_trypsin.ScanId;v=1;d1=9613.9613.2	controllerType=0 controllerNumber=1 scan=9613	25.924
09056:3	1	T.T[+947.323]VVT[+1021.360].T	HexNAc(1)Hex(1)NeuAc(2),HexNAc(2)Hex(2)NeuAc(1)	T[+947][+1021]	796.652	3	2387.94	2387.93	0	3.2	146	Specific	166.62	120.94	0	0.61	521	>sp|Q96H15|TIMD4_HUMAN T-cell immunoglobulin and mucin domain-containing protein 4 OS=Homo sapiens OX=9606 GN=TIMD4 PE=1 SV=2	1	240228_jc_tim4_pngasef_sme_trypsin.ScanId;v=1;d1=13132.13132.3	controllerType=0 controllerNumber=1 scan=13132	34.6782
04148:3	1	T.T[+1021.360]VVT[+730.264].T	HexNAc(2)Hex(2)NeuAc(1),HexNAc(2)Hex(2)	T[+730][+1021]	724.298	3	2170.88	2170.87	0	2.8	146	Specific	167.33	107.34	0	0.66	521	>sp|Q96H15|TIMD4_HUMAN T-cell immunoglobulin and mucin domain-containing protein 4 OS=Homo sapiens OX=9606 GN=TIMD4 PE=1 SV=2	1	240228_jc_tim4_pngasef_sme_trypsin.ScanId;v=1;d1=7943.7943.3	controllerType=0 controllerNumber=1 scan=7943	22.0543
09068:3	1	T.T[+947.323]VVT[+1021.360].T	HexNAc(1)Hex(1)NeuAc(2),HexNAc(2)Hex(2)NeuAc(1)	T[+947][+1021]	796.652	3	2387.94	2387.93	0	3.1	146	Specific	183.62	104.73	0	0.33	521	>sp|Q96H15|TIMD4_HUMAN T-cell immunoglobulin and mucin domain-containing protein 4 OS=Homo sapiens OX=9606 GN=TIMD4 PE=1 SV=2	1	240228_jc_tim4_pngasef_sme_trypsin.ScanId;v=1;d1=13145.13145.3	controllerType=0 controllerNumber=1 scan=13145	34.7151
04220:2	1	T.T[+1021.360]VVT[+730.264].T	HexNAc(2)Hex(2)NeuAc(1),HexNAc(2)Hex(2)	T[+730][+1021]	1085.94	2	2170.88	2170.87	0	2.1	146	Specific	192.63	114.79	0	1.18	521	>sp|Q96H15|TIMD4_HUMAN T-cell immunoglobulin and mucin domain-containing protein 4 OS=Homo sapiens OX=9606 GN=TIMD4 PE=1 SV=2	1	240228_jc_tim4_pngasef_sme_trypsin.ScanId;v=1;d1=8020.8020.2	controllerType=0 controllerNumber=1 scan=8020	22.2465
03351:2	1	T.T[+365.132]VVT[+730.264].T	HexNAc(1)Hex(1),HexNAc(2)Hex(2)	T[+365][+730]	757.829	2	1514.65	1514.65	0	2.3	146	Specific	193.51	178.7	0	1.57	521	>sp|Q96H15|TIMD4_HUMAN T-cell immunoglobulin and mucin domain-containing protein 4 OS=Homo sapiens OX=9606 GN=TIMD4 PE=1 SV=2	1	240228_jc_tim4_pngasef_sme_trypsin.ScanId;v=1;d1=7062.7062.2	controllerType=0 controllerNumber=1 scan=7062	19.796
05969:2	1	T.T[+1312.455]VVT[+730.264].T	HexNAc(2)Hex(2)NeuAc(2),HexNAc(2)Hex(2)	T[+730][+1312]	1231.49	2	2461.98	2461.97	0	4	146	Specific	197.65	118.16	0	1.16	521	>sp|Q96H15|TIMD4_HUMAN T-cell immunoglobulin and mucin domain-containing protein 4 OS=Homo sapiens OX=9606 GN=TIMD4 PE=1 SV=2	1	240228_jc_tim4_pngasef_sme_trypsin.ScanId;v=1;d1=9893.9893.2	controllerType=0 controllerNumber=1 scan=9893	26.5723
07525:3	1	T.T[+1312.455]VVT[+365.132].T	HexNAc(2)Hex(2)NeuAc(2),HexNAc(1)Hex(1)	T[+365][+1312]	699.619	3	2096.84	2096.84	0	2.4	146	Specific	199.95	108.89	0	0.66	521	>sp|Q96H15|TIMD4_HUMAN T-cell immunoglobulin and mucin domain-containing protein 4 OS=Homo sapiens OX=9606 GN=TIMD4 PE=1 SV=2	1	240228_jc_tim4_pngasef_sme_trypsin.ScanId;v=1;d1=11524.11524.3	controllerType=0 controllerNumber=1 scan=11524	30.5634
04452:2	1	T.T[+1021.360]VVT[+730.264].T	HexNAc(2)Hex(2)NeuAc(1),HexNAc(2)Hex(2)	T[+730][+1021]	1085.94	2	2170.88	2170.87	0	1	146	Specific	201.61	122.93	0	1.18	521	>sp|Q96H15|TIMD4_HUMAN T-cell immunoglobulin and mucin domain-containing protein 4 OS=Homo sapiens OX=9606 GN=TIMD4 PE=1 SV=2	1	240228_jc_tim4_pngasef_sme_trypsin.ScanId;v=1;d1=8286.8286.2	controllerType=0 controllerNumber=1 scan=8286	22.8284
07864:3	1	T.T[+1021.360]VVT[+1312.455].T	HexNAc(2)Hex(2)NeuAc(1),HexNAc(2)Hex(2)NeuAc(2)	T[+1021][+1312]	918.363	3	2753.08	2753.07	0	3.8	146	Specific	203.06	108.78	0	0.33	521	>sp|Q96H15|TIMD4_HUMAN T-cell immunoglobulin and mucin domain-containing protein 4 OS=Homo sapiens OX=9606 GN=TIMD4 PE=1 SV=2	1	240228_jc_tim4_pngasef_sme_trypsin.ScanId;v=1;d1=11880.11880.3	controllerType=0 controllerNumber=1 scan=11880	31.4602
03293:2	1	T.T[+365.132]VVT[+730.264].T	HexNAc(1)Hex(1),HexNAc(2)Hex(2)	T[+365][+730]	757.828	2	1514.65	1514.65	0	1.7	146	Specific	204.48	172.59	0	1.57	521	>sp|Q96H15|TIMD4_HUMAN T-cell immunoglobulin and mucin domain-containing protein 4 OS=Homo sapiens OX=9606 GN=TIMD4 PE=1 SV=2	1	240228_jc_tim4_pngasef_sme_trypsin.ScanId;v=1;d1=6997.6997.2	controllerType=0 controllerNumber=1 scan=6997	19.6181
03341:2	1	T.T[+365.132]VVT[+730.264].T	HexNAc(1)Hex(1),HexNAc(2)Hex(2)	T[+365][+730]	757.829	2	1514.65	1514.65	0	2.3	146	Specific	206.23	170.71	0	1.57	521	>sp|Q96H15|TIMD4_HUMAN T-cell immunoglobulin and mucin domain-containing protein 4 OS=Homo sapiens OX=9606 GN=TIMD4 PE=1 SV=2	1	240228_jc_tim4_pngasef_sme_trypsin.ScanId;v=1;d1=7051.7051.2	controllerType=0 controllerNumber=1 scan=7051	19.7664
04432:2	1	T.T[+1021.360]VVT[+730.264].T	HexNAc(2)Hex(2)NeuAc(1),HexNAc(2)Hex(2)	T[+730][+1021]	1085.94	2	2170.88	2170.87	0	1.4	146	Specific	211.27	121.02	0	1.18	521	>sp|Q96H15|TIMD4_HUMAN T-cell immunoglobulin and mucin domain-containing protein 4 OS=Homo sapiens OX=9606 GN=TIMD4 PE=1 SV=2	1	240228_jc_tim4_pngasef_sme_trypsin.ScanId;v=1;d1=8265.8265.2	controllerType=0 controllerNumber=1 scan=8265	22.7817
05679:2	1	T.T[+1312.455]VVT[+365.132].T	HexNAc(2)Hex(2)NeuAc(2),HexNAc(1)Hex(1)	T[+365][+1312]	1048.92	2	2096.84	2096.84	0	1.8	146	Specific	217.44	119.49	0	1.18	521	>sp|Q96H15|TIMD4_HUMAN T-cell immunoglobulin and mucin domain-containing protein 4 OS=Homo sapiens OX=9606 GN=TIMD4 PE=1 SV=2	1	240228_jc_tim4_pngasef_sme_trypsin.ScanId;v=1;d1=9590.9590.2	controllerType=0 controllerNumber=1 scan=9590	25.8684
05825:3	1	T.T[+1312.455]VVT[+730.264].T	HexNAc(2)Hex(2)NeuAc(2),HexNAc(2)Hex(2)	T[+730][+1312]	821.33	3	2461.97	2461.97	0	1.7	146	Specific	219.72	113.47	0	0.66	521	>sp|Q96H15|TIMD4_HUMAN T-cell immunoglobulin and mucin domain-containing protein 4 OS=Homo sapiens OX=9606 GN=TIMD4 PE=1 SV=2	1	240228_jc_tim4_pngasef_sme_trypsin.ScanId;v=1;d1=9742.9742.3	controllerType=0 controllerNumber=1 scan=9742	26.2173
04201:2	1	T.T[+1021.360]VVT[+730.264].T	HexNAc(2)Hex(2)NeuAc(1),HexNAc(2)Hex(2)	T[+730][+1021]	1085.94	2	2170.88	2170.87	0	1.8	146	Specific	221.51	138.05	0	1.35	521	>sp|Q96H15|TIMD4_HUMAN T-cell immunoglobulin and mucin domain-containing protein 4 OS=Homo sapiens OX=9606 GN=TIMD4 PE=1 SV=2	1	240228_jc_tim4_pngasef_sme_trypsin.ScanId;v=1;d1=8000.8000.2	controllerType=0 controllerNumber=1 scan=8000	22.1957
05923:3	1	T.T[+1312.455]VVT[+730.264].T	HexNAc(2)Hex(2)NeuAc(2),HexNAc(2)Hex(2)	T[+730][+1312]	821.329	3	2461.97	2461.97	0	1.5	146	Specific	222.06	100.67	0	0.34	521	>sp|Q96H15|TIMD4_HUMAN T-cell immunoglobulin and mucin domain-containing protein 4 OS=Homo sapiens OX=9606 GN=TIMD4 PE=1 SV=2	1	240228_jc_tim4_pngasef_sme_trypsin.ScanId;v=1;d1=9845.9845.3	controllerType=0 controllerNumber=1 scan=9845	26.4601
07499:2	1	T.T[+1312.455]VVT[+365.132].T	HexNAc(2)Hex(2)NeuAc(2),HexNAc(1)Hex(1)	T[+365][+1312]	1048.92	2	2096.84	2096.84	0	2.1	146	Specific	222.83	132.93	0	1.35	521	>sp|Q96H15|TIMD4_HUMAN T-cell immunoglobulin and mucin domain-containing protein 4 OS=Homo sapiens OX=9606 GN=TIMD4 PE=1 SV=2	1	240228_jc_tim4_pngasef_sme_trypsin.ScanId;v=1;d1=11497.11497.2	controllerType=0 controllerNumber=1 scan=11497	30.4973
05946:2	1	T.T[+1312.455]VVT[+730.264].T	HexNAc(2)Hex(2)NeuAc(2),HexNAc(2)Hex(2)	T[+730][+1312]	1231.49	2	2461.97	2461.97	0	1.7	146	Specific	223.86	122.09	0	1.35	521	>sp|Q96H15|TIMD4_HUMAN T-cell immunoglobulin and mucin domain-containing protein 4 OS=Homo sapiens OX=9606 GN=TIMD4 PE=1 SV=2	1	240228_jc_tim4_pngasef_sme_trypsin.ScanId;v=1;d1=9869.9869.2	controllerType=0 controllerNumber=1 scan=9869	26.5194
07507:2	1	T.T[+1312.455]VVT[+365.132].T	HexNAc(2)Hex(2)NeuAc(2),HexNAc(1)Hex(1)	T[+365][+1312]	1048.92	2	2096.84	2096.84	0	2.1	146	Specific	225.8	143.91	0	1.35	521	>sp|Q96H15|TIMD4_HUMAN T-cell immunoglobulin and mucin domain-containing protein 4 OS=Homo sapiens OX=9606 GN=TIMD4 PE=1 SV=2	1	240228_jc_tim4_pngasef_sme_trypsin.ScanId;v=1;d1=11506.11506.2	controllerType=0 controllerNumber=1 scan=11506	30.5217
04126:2	1	T.T[+1021.360]VVT[+730.264].T	HexNAc(2)Hex(2)NeuAc(1),HexNAc(2)Hex(2)	T[+730][+1021]	1085.94	2	2170.88	2170.87	0	2	146	Specific	231.19	141.46	0	1.35	521	>sp|Q96H15|TIMD4_HUMAN T-cell immunoglobulin and mucin domain-containing protein 4 OS=Homo sapiens OX=9606 GN=TIMD4 PE=1 SV=2	1	240228_jc_tim4_pngasef_sme_trypsin.ScanId;v=1;d1=7920.7920.2	controllerType=0 controllerNumber=1 scan=7920	21.9913
03286:2	1	T.T[+365.132]VVT[+730.264].T	HexNAc(1)Hex(1),HexNAc(2)Hex(2)	T[+365][+730]	757.828	2	1514.65	1514.65	0	1.7	146	Specific	236.67	151.33	0	1.35	521	>sp|Q96H15|TIMD4_HUMAN T-cell immunoglobulin and mucin domain-containing protein 4 OS=Homo sapiens OX=9606 GN=TIMD4 PE=1 SV=2	1	240228_jc_tim4_pngasef_sme_trypsin.ScanId;v=1;d1=6989.6989.2	controllerType=0 controllerNumber=1 scan=6989	19.5959
05168:2	1	T.T[+656.228]VVT[+730.264].T	HexNAc(1)Hex(1)NeuAc(1),HexNAc(2)Hex(2)	T[+656][+730]	903.376	2	1805.75	1805.74	0	1.8	146	Specific	238.31	141.4	0	1.35	521	>sp|Q96H15|TIMD4_HUMAN T-cell immunoglobulin and mucin domain-containing protein 4 OS=Homo sapiens OX=9606 GN=TIMD4 PE=1 SV=2	1	240228_jc_tim4_pngasef_sme_trypsin.ScanId;v=1;d1=9055.9055.2	controllerType=0 controllerNumber=1 scan=9055	24.6056
04143:2	1	T.T[+1021.360]VVT[+730.264].T	HexNAc(2)Hex(2)NeuAc(1),HexNAc(2)Hex(2)	T[+730][+1021]	1085.94	2	2170.88	2170.87	0	2.7	146	Specific	243.26	128.39	0	2.14	521	>sp|Q96H15|TIMD4_HUMAN T-cell immunoglobulin and mucin domain-containing protein 4 OS=Homo sapiens OX=9606 GN=TIMD4 PE=1 SV=2	1	240228_jc_tim4_pngasef_sme_trypsin.ScanId;v=1;d1=7938.7938.2	controllerType=0 controllerNumber=1 scan=7938	22.0421
05951:3	1	T.T[+1312.455]VVT[+730.264].T	HexNAc(2)Hex(2)NeuAc(2),HexNAc(2)Hex(2)	T[+730][+1312]	821.33	3	2461.97	2461.97	0	1.7	146	Specific	249.88	104.59	0	1.48	521	>sp|Q96H15|TIMD4_HUMAN T-cell immunoglobulin and mucin domain-containing protein 4 OS=Homo sapiens OX=9606 GN=TIMD4 PE=1 SV=2	1	240228_jc_tim4_pngasef_sme_trypsin.ScanId;v=1;d1=9874.9874.3	controllerType=0 controllerNumber=1 scan=9874	26.5303
07882:3	1	T.T[+1021.360]VVT[+1312.455].T	HexNAc(2)Hex(2)NeuAc(1),HexNAc(2)Hex(2)NeuAc(2)	T[+1021][+1312]	918.362	3	2753.07	2753.07	0	2.4	146	Specific	251.46	105.07	0	1.48	521	>sp|Q96H15|TIMD4_HUMAN T-cell immunoglobulin and mucin domain-containing protein 4 OS=Homo sapiens OX=9606 GN=TIMD4 PE=1 SV=2	1	240228_jc_tim4_pngasef_sme_trypsin.ScanId;v=1;d1=11899.11899.3	controllerType=0 controllerNumber=1 scan=11899	31.5094
05846:3	1	T.T[+1312.455]VVT[+730.264].T	HexNAc(2)Hex(2)NeuAc(2),HexNAc(2)Hex(2)	T[+730][+1312]	821.33	3	2461.98	2461.97	0	2.7	146	Specific	253.89	111.66	0	1.48	521	>sp|Q96H15|TIMD4_HUMAN T-cell immunoglobulin and mucin domain-containing protein 4 OS=Homo sapiens OX=9606 GN=TIMD4 PE=1 SV=2	1	240228_jc_tim4_pngasef_sme_trypsin.ScanId;v=1;d1=9764.9764.3	controllerType=0 controllerNumber=1 scan=9764	26.2696
04950:2	1	T.T[+656.228]VVT[+730.264].T	HexNAc(1)Hex(1)NeuAc(1),HexNAc(2)Hex(2)	T[+656][+730]	903.376	2	1805.74	1805.74	0	1	146	Specific	254.49	135.91	0	1.91	521	>sp|Q96H15|TIMD4_HUMAN T-cell immunoglobulin and mucin domain-containing protein 4 OS=Homo sapiens OX=9606 GN=TIMD4 PE=1 SV=2	1	240228_jc_tim4_pngasef_sme_trypsin.ScanId;v=1;d1=8826.8826.2	controllerType=0 controllerNumber=1 scan=8826	24.0258
05863:2	1	T.T[+1312.455]VVT[+730.264].T	HexNAc(2)Hex(2)NeuAc(2),HexNAc(2)Hex(2)	T[+730][+1312]	1231.49	2	2461.98	2461.97	0	2.3	146	Specific	256.8	119.22	0	1.9	521	>sp|Q96H15|TIMD4_HUMAN T-cell immunoglobulin and mucin domain-containing protein 4 OS=Homo sapiens OX=9606 GN=TIMD4 PE=1 SV=2	1	240228_jc_tim4_pngasef_sme_trypsin.ScanId;v=1;d1=9782.9782.2	controllerType=0 controllerNumber=1 scan=9782	26.3073
06944:2	1	T.T[+1312.455]VVT[+365.132].T	HexNAc(2)Hex(2)NeuAc(2),HexNAc(1)Hex(1)	T[+365][+1312]	1048.93	2	2096.84	2096.84	0	3	146	Specific	258.43	121.25	0	1.88	521	>sp|Q96H15|TIMD4_HUMAN T-cell immunoglobulin and mucin domain-containing protein 4 OS=Homo sapiens OX=9606 GN=TIMD4 PE=1 SV=2	1	240228_jc_tim4_pngasef_sme_trypsin.ScanId;v=1;d1=10916.10916.2	controllerType=0 controllerNumber=1 scan=10916	29.065
05839:2	1	T.T[+1312.455]VVT[+730.264].T	HexNAc(2)Hex(2)NeuAc(2),HexNAc(2)Hex(2)	T[+730][+1312]	1231.49	2	2461.98	2461.97	0	2.6	146	Specific	261.67	118.28	0	1.9	521	>sp|Q96H15|TIMD4_HUMAN T-cell immunoglobulin and mucin domain-containing protein 4 OS=Homo sapiens OX=9606 GN=TIMD4 PE=1 SV=2	1	240228_jc_tim4_pngasef_sme_trypsin.ScanId;v=1;d1=9757.9757.2	controllerType=0 controllerNumber=1 scan=9757	26.2516
05147:2	1	T.T[+656.228]VVT[+730.264].T	HexNAc(1)Hex(1)NeuAc(1),HexNAc(2)Hex(2)	T[+656][+730]	903.377	2	1805.75	1805.74	0	2.4	146	Specific	267.5	132.72	0	2.14	521	>sp|Q96H15|TIMD4_HUMAN T-cell immunoglobulin and mucin domain-containing protein 4 OS=Homo sapiens OX=9606 GN=TIMD4 PE=1 SV=2	1	240228_jc_tim4_pngasef_sme_trypsin.ScanId;v=1;d1=9033.9033.2	controllerType=0 controllerNumber=1 scan=9033	24.5551
06930:2	1	T.T[+1312.455]VVT[+365.132].T	HexNAc(2)Hex(2)NeuAc(2),HexNAc(1)Hex(1)	T[+365][+1312]	1048.92	2	2096.84	2096.84	0	2.1	146	Specific	277.86	142.45	0	2.14	521	>sp|Q96H15|TIMD4_HUMAN T-cell immunoglobulin and mucin domain-containing protein 4 OS=Homo sapiens OX=9606 GN=TIMD4 PE=1 SV=2	1	240228_jc_tim4_pngasef_sme_trypsin.ScanId;v=1;d1=10901.10901.2	controllerType=0 controllerNumber=1 scan=10901	29.0208
05049:2	1	T.T[+656.228]VVT[+730.264].T	HexNAc(1)Hex(1)NeuAc(1),HexNAc(2)Hex(2)	T[+656][+730]	903.375	2	1805.74	1805.74	0	0.7	146	Specific	281.34	134.54	0	1.89	521	>sp|Q96H15|TIMD4_HUMAN T-cell immunoglobulin and mucin domain-containing protein 4 OS=Homo sapiens OX=9606 GN=TIMD4 PE=1 SV=2	1	240228_jc_tim4_pngasef_sme_trypsin.ScanId;v=1;d1=8930.8930.2	controllerType=0 controllerNumber=1 scan=8930	24.2862
05068:2	1	T.T[+365.132]VVT[+1021.360].T	HexNAc(1)Hex(1),HexNAc(2)Hex(2)NeuAc(1)	T[+365][+1021]	903.376	2	1805.74	1805.74	0	1.4	146	Specific	287.14	149.52	12.71	1.89	521	>sp|Q96H15|TIMD4_HUMAN T-cell immunoglobulin and mucin domain-containing protein 4 OS=Homo sapiens OX=9606 GN=TIMD4 PE=1 SV=2	1	240228_jc_tim4_pngasef_sme_trypsin.ScanId;v=1;d1=8950.8950.2	controllerType=0 controllerNumber=1 scan=8950	24.3421
04971:2	1	T.T[+656.228]VVT[+730.264].T	HexNAc(1)Hex(1)NeuAc(1),HexNAc(2)Hex(2)	T[+656][+730]	903.376	2	1805.74	1805.74	0	1.3	146	Specific	316.55	163	0	2.2	521	>sp|Q96H15|TIMD4_HUMAN T-cell immunoglobulin and mucin domain-containing protein 4 OS=Homo sapiens OX=9606 GN=TIMD4 PE=1 SV=2	1	240228_jc_tim4_pngasef_sme_trypsin.ScanId;v=1;d1=8848.8848.2	controllerType=0 controllerNumber=1 scan=8848	24.0765
06261:2	1	T.T[+730.264]PDL.T	HexNAc(2)Hex(2)	T[+730]	588.251	2	1175.5	1175.49	0	1.7	150	Specific	228.31	144.96	144.96	1.15	521	>sp|Q96H15|TIMD4_HUMAN T-cell immunoglobulin and mucin domain-containing protein 4 OS=Homo sapiens OX=9606 GN=TIMD4 PE=1 SV=2	1	240228_jc_tim4_pngasef_sme_trypsin.ScanId;v=1;d1=10198.10198.2	controllerType=0 controllerNumber=1 scan=10198	27.3122
09255:2	1	T.T[+1021.360]PDL.T	HexNAc(2)Hex(2)NeuAc(1)	T[+1021]	733.799	2	1466.59	1466.59	0	1.5	150	Specific	243.45	99.66	99.66	1.36	521	>sp|Q96H15|TIMD4_HUMAN T-cell immunoglobulin and mucin domain-containing protein 4 OS=Homo sapiens OX=9606 GN=TIMD4 PE=1 SV=2	1	240228_jc_tim4_pngasef_sme_trypsin.ScanId;v=1;d1=13341.13341.2	controllerType=0 controllerNumber=1 scan=13341	35.1962
09059:2	1	T.T[+1021.360]PDL.T	HexNAc(2)Hex(2)NeuAc(1)	T[+1021]	733.801	2	1466.59	1466.59	0	3.2	150	Specific	247.39	100.07	100.07	1.32	521	>sp|Q96H15|TIMD4_HUMAN T-cell immunoglobulin and mucin domain-containing protein 4 OS=Homo sapiens OX=9606 GN=TIMD4 PE=1 SV=2	1	240228_jc_tim4_pngasef_sme_trypsin.ScanId;v=1;d1=13136.13136.2	controllerType=0 controllerNumber=1 scan=13136	34.6906
08972:2	1	T.T[+1021.360]PDL.T	HexNAc(2)Hex(2)NeuAc(1)	T[+1021]	733.8	2	1466.59	1466.59	0	2.7	150	Specific	253.6	122.4	122.4	1.69	521	>sp|Q96H15|TIMD4_HUMAN T-cell immunoglobulin and mucin domain-containing protein 4 OS=Homo sapiens OX=9606 GN=TIMD4 PE=1 SV=2	1	240228_jc_tim4_pngasef_sme_trypsin.ScanId;v=1;d1=13044.13044.2	controllerType=0 controllerNumber=1 scan=13044	34.4391
08759:2	1	T.T[+1021.360]PDL.T	HexNAc(2)Hex(2)NeuAc(1)	T[+1021]	733.8	2	1466.59	1466.59	0	2.5	150	Specific	270.87	105.91	105.91	1.53	521	>sp|Q96H15|TIMD4_HUMAN T-cell immunoglobulin and mucin domain-containing protein 4 OS=Homo sapiens OX=9606 GN=TIMD4 PE=1 SV=2	1	240228_jc_tim4_pngasef_sme_trypsin.ScanId;v=1;d1=12821.12821.2	controllerType=0 controllerNumber=1 scan=12821	33.8831
08741:2	1	T.T[+1021.360]PDL.T	HexNAc(2)Hex(2)NeuAc(1)	T[+1021]	733.799	2	1466.59	1466.59	0	1.1	150	Specific	274	108.25	108.25	1.36	521	>sp|Q96H15|TIMD4_HUMAN T-cell immunoglobulin and mucin domain-containing protein 4 OS=Homo sapiens OX=9606 GN=TIMD4 PE=1 SV=2	1	240228_jc_tim4_pngasef_sme_trypsin.ScanId;v=1;d1=12802.12802.2	controllerType=0 controllerNumber=1 scan=12802	33.84
08845:2	1	T.T[+1021.360]PDL.T	HexNAc(2)Hex(2)NeuAc(1)	T[+1021]	733.799	2	1466.59	1466.59	0	1.7	150	Specific	274.9	112.84	112.84	1.53	521	>sp|Q96H15|TIMD4_HUMAN T-cell immunoglobulin and mucin domain-containing protein 4 OS=Homo sapiens OX=9606 GN=TIMD4 PE=1 SV=2	1	240228_jc_tim4_pngasef_sme_trypsin.ScanId;v=1;d1=12911.12911.2	controllerType=0 controllerNumber=1 scan=12911	34.1096
09044:2	1	T.T[+1021.360]PDL.T	HexNAc(2)Hex(2)NeuAc(1)	T[+1021]	733.801	2	1466.59	1466.59	0	3.3	150	Specific	276.14	111.25	111.25	1.32	521	>sp|Q96H15|TIMD4_HUMAN T-cell immunoglobulin and mucin domain-containing protein 4 OS=Homo sapiens OX=9606 GN=TIMD4 PE=1 SV=2	1	240228_jc_tim4_pngasef_sme_trypsin.ScanId;v=1;d1=13120.13120.2	controllerType=0 controllerNumber=1 scan=13120	34.6413
09145:2	1	T.T[+1021.360]PDL.T	HexNAc(2)Hex(2)NeuAc(1)	T[+1021]	733.8	2	1466.59	1466.59	0	2.7	150	Specific	276.17	104.51	104.51	1.53	521	>sp|Q96H15|TIMD4_HUMAN T-cell immunoglobulin and mucin domain-containing protein 4 OS=Homo sapiens OX=9606 GN=TIMD4 PE=1 SV=2	1	240228_jc_tim4_pngasef_sme_trypsin.ScanId;v=1;d1=13226.13226.2	controllerType=0 controllerNumber=1 scan=13226	34.9142
08949:2	1	T.T[+1021.360]PDL.T	HexNAc(2)Hex(2)NeuAc(1)	T[+1021]	733.8	2	1466.59	1466.59	0	2.1	150	Specific	276.94	107.21	107.21	1.53	521	>sp|Q96H15|TIMD4_HUMAN T-cell immunoglobulin and mucin domain-containing protein 4 OS=Homo sapiens OX=9606 GN=TIMD4 PE=1 SV=2	1	240228_jc_tim4_pngasef_sme_trypsin.ScanId;v=1;d1=13020.13020.2	controllerType=0 controllerNumber=1 scan=13020	34.3768
09164:2	1	T.T[+1021.360]PDL.T	HexNAc(2)Hex(2)NeuAc(1)	T[+1021]	733.8	2	1466.59	1466.59	0	2.3	150	Specific	277.52	106.37	106.37	1.53	521	>sp|Q96H15|TIMD4_HUMAN T-cell immunoglobulin and mucin domain-containing protein 4 OS=Homo sapiens OX=9606 GN=TIMD4 PE=1 SV=2	1	240228_jc_tim4_pngasef_sme_trypsin.ScanId;v=1;d1=13246.13246.2	controllerType=0 controllerNumber=1 scan=13246	34.9618
08864:2	1	T.T[+1021.360]PDL.T	HexNAc(2)Hex(2)NeuAc(1)	T[+1021]	733.8	2	1466.59	1466.59	0	2.3	150	Specific	277.73	105.18	105.18	1.53	521	>sp|Q96H15|TIMD4_HUMAN T-cell immunoglobulin and mucin domain-containing protein 4 OS=Homo sapiens OX=9606 GN=TIMD4 PE=1 SV=2	1	240228_jc_tim4_pngasef_sme_trypsin.ScanId;v=1;d1=12931.12931.2	controllerType=0 controllerNumber=1 scan=12931	34.1586
08648:2	1	T.T[+1021.360]PDL.T	HexNAc(2)Hex(2)NeuAc(1)	T[+1021]	733.798	2	1466.59	1466.59	0	0.4	150	Specific	283.15	104.05	104.05	1.34	521	>sp|Q96H15|TIMD4_HUMAN T-cell immunoglobulin and mucin domain-containing protein 4 OS=Homo sapiens OX=9606 GN=TIMD4 PE=1 SV=2	1	240228_jc_tim4_pngasef_sme_trypsin.ScanId;v=1;d1=12704.12704.2	controllerType=0 controllerNumber=1 scan=12704	33.5928
07072:2	1	T.T[+568.212]PDLT.T	HexNAc(2)Hex(1)	T[+568]	557.749	2	1114.49	1114.49	0	1.4	150	Specific	93.85	87.44	1.9	1.15	521	>sp|Q96H15|TIMD4_HUMAN T-cell immunoglobulin and mucin domain-containing protein 4 OS=Homo sapiens OX=9606 GN=TIMD4 PE=1 SV=2	1	240228_jc_tim4_pngasef_sme_trypsin.ScanId;v=1;d1=11050.11050.2	controllerType=0 controllerNumber=1 scan=11050	29.4115
06273:2	1	T.T[+730.264]PDLT.T	HexNAc(2)Hex(2)	T[+730]	638.775	2	1276.54	1276.54	0	1.5	150	Specific	144.33	80.85	1.9	1.15	521	>sp|Q96H15|TIMD4_HUMAN T-cell immunoglobulin and mucin domain-containing protein 4 OS=Homo sapiens OX=9606 GN=TIMD4 PE=1 SV=2	1	240228_jc_tim4_pngasef_sme_trypsin.ScanId;v=1;d1=10211.10211.2	controllerType=0 controllerNumber=1 scan=10211	27.344
06034:2	1	T.TPDLT[+730.264].T	HexNAc(2)Hex(2)	T[+730]	638.775	2	1276.54	1276.54	0	1.7	150	Specific	203.07	111.99	2.98	1.15	521	>sp|Q96H15|TIMD4_HUMAN T-cell immunoglobulin and mucin domain-containing protein 4 OS=Homo sapiens OX=9606 GN=TIMD4 PE=1 SV=2	1	240228_jc_tim4_pngasef_sme_trypsin.ScanId;v=1;d1=9961.9961.2	controllerType=0 controllerNumber=1 scan=9961	26.7266
06055:2	1	T.TPDLT[+730.264].T	HexNAc(2)Hex(2)	T[+730]	638.776	2	1276.54	1276.54	0	2.3	150	Specific	206.67	115.1	3.87	1.15	521	>sp|Q96H15|TIMD4_HUMAN T-cell immunoglobulin and mucin domain-containing protein 4 OS=Homo sapiens OX=9606 GN=TIMD4 PE=1 SV=2	1	240228_jc_tim4_pngasef_sme_trypsin.ScanId;v=1;d1=9983.9983.2	controllerType=0 controllerNumber=1 scan=9983	26.7906
06251:2	1	T.T[+730.264]PDLT.T	HexNAc(2)Hex(2)	T[+730]	638.775	2	1276.54	1276.54	0	1.7	150	Specific	212.84	92.38	1.9	1.63	521	>sp|Q96H15|TIMD4_HUMAN T-cell immunoglobulin and mucin domain-containing protein 4 OS=Homo sapiens OX=9606 GN=TIMD4 PE=1 SV=2	1	240228_jc_tim4_pngasef_sme_trypsin.ScanId;v=1;d1=10188.10188.2	controllerType=0 controllerNumber=1 scan=10188	27.2883
06161:2	1	T.T[+730.264]PDLT.T	HexNAc(2)Hex(2)	T[+730]	638.775	2	1276.54	1276.54	0	1.7	150	Specific	217.84	102.25	1.9	1.63	521	>sp|Q96H15|TIMD4_HUMAN T-cell immunoglobulin and mucin domain-containing protein 4 OS=Homo sapiens OX=9606 GN=TIMD4 PE=1 SV=2	1	240228_jc_tim4_pngasef_sme_trypsin.ScanId;v=1;d1=10094.10094.2	controllerType=0 controllerNumber=1 scan=10094	27.0575
06141:2	1	T.T[+730.264]PDLT.T	HexNAc(2)Hex(2)	T[+730]	638.775	2	1276.54	1276.54	0	1.5	150	Specific	224	119.29	1.9	1.47	521	>sp|Q96H15|TIMD4_HUMAN T-cell immunoglobulin and mucin domain-containing protein 4 OS=Homo sapiens OX=9606 GN=TIMD4 PE=1 SV=2	1	240228_jc_tim4_pngasef_sme_trypsin.ScanId;v=1;d1=10073.10073.2	controllerType=0 controllerNumber=1 scan=10073	27.0027
05670:2	1	T.T[+730.264]PDLT[+365.132].T	HexNAc(2)Hex(2),HexNAc(1)Hex(1)	T[+365][+730]	821.342	2	1641.68	1641.67	0	1.6	150	Specific	57.72	49.88	0	1.16	521	>sp|Q96H15|TIMD4_HUMAN T-cell immunoglobulin and mucin domain-containing protein 4 OS=Homo sapiens OX=9606 GN=TIMD4 PE=1 SV=2	1	240228_jc_tim4_pngasef_sme_trypsin.ScanId;v=1;d1=9580.9580.2	controllerType=0 controllerNumber=1 scan=9580	25.838
05911:2	1	T.T[+1021.360]PDLT[+730.264].T	HexNAc(2)Hex(2)NeuAc(1),HexNAc(2)Hex(2)	T[+730][+1021]	1149.46	2	2297.91	2297.9	0	2	150	Specific	57.75	8.72	0	0.32	521	>sp|Q96H15|TIMD4_HUMAN T-cell immunoglobulin and mucin domain-containing protein 4 OS=Homo sapiens OX=9606 GN=TIMD4 PE=1 SV=2	1	240228_jc_tim4_pngasef_sme_trypsin.ScanId;v=1;d1=9832.9832.2	controllerType=0 controllerNumber=1 scan=9832	26.4245
05543:2	1	T.T[+730.264]PDLT[+365.132].T	HexNAc(2)Hex(2),HexNAc(1)Hex(1)	T[+365][+730]	821.342	2	1641.68	1641.67	0	2.3	150	Specific	85.18	59.6	0	1.18	521	>sp|Q96H15|TIMD4_HUMAN T-cell immunoglobulin and mucin domain-containing protein 4 OS=Homo sapiens OX=9606 GN=TIMD4 PE=1 SV=2	1	240228_jc_tim4_pngasef_sme_trypsin.ScanId;v=1;d1=9447.9447.2	controllerType=0 controllerNumber=1 scan=9447	25.5304
05163:2	1	T.T[+730.264]PDLT[+203.079].T	HexNAc(2)Hex(2),HexNAc(1)	T[+203][+730]	740.316	2	1479.62	1479.62	0	2.3	150	Specific	88.19	65.95	0	1.17	521	>sp|Q96H15|TIMD4_HUMAN T-cell immunoglobulin and mucin domain-containing protein 4 OS=Homo sapiens OX=9606 GN=TIMD4 PE=1 SV=2	1	240228_jc_tim4_pngasef_sme_trypsin.ScanId;v=1;d1=9049.9049.2	controllerType=0 controllerNumber=1 scan=9049	24.5916
09805:2	1	T.T[+203.079]PDLT[+947.323].T	HexNAc(1),HexNAc(1)Hex(1)NeuAc(2)	T[+203][+947]	848.845	2	1696.68	1696.68	0	2	150	Specific	90.64	16.65	0	0.32	521	>sp|Q96H15|TIMD4_HUMAN T-cell immunoglobulin and mucin domain-containing protein 4 OS=Homo sapiens OX=9606 GN=TIMD4 PE=1 SV=2	1	240228_jc_tim4_pngasef_sme_trypsin.ScanId;v=1;d1=13919.13919.2	controllerType=0 controllerNumber=1 scan=13919	36.6457
07899:2	1	T.T[+1312.455]PDLT[+730.264].T	HexNAc(2)Hex(2)NeuAc(2),HexNAc(2)Hex(2)	T[+730][+1312]	1295.01	2	2589	2589	0	2.4	150	Specific	101.25	59.35	0	1.15	521	>sp|Q96H15|TIMD4_HUMAN T-cell immunoglobulin and mucin domain-containing protein 4 OS=Homo sapiens OX=9606 GN=TIMD4 PE=1 SV=2	1	240228_jc_tim4_pngasef_sme_trypsin.ScanId;v=1;d1=11917.11917.2	controllerType=0 controllerNumber=1 scan=11917	31.5596
06206:3	1	T.T[+730.264]PDLT[+1021.360].T	HexNAc(2)Hex(2),HexNAc(2)Hex(2)NeuAc(1)	T[+730][+1021]	766.64	3	2297.91	2297.9	0	2	150	Specific	102.14	12.97	0	0.32	521	>sp|Q96H15|TIMD4_HUMAN T-cell immunoglobulin and mucin domain-containing protein 4 OS=Homo sapiens OX=9606 GN=TIMD4 PE=1 SV=2	1	240228_jc_tim4_pngasef_sme_trypsin.ScanId;v=1;d1=10141.10141.3	controllerType=0 controllerNumber=1 scan=10141	27.1777
06308:3	1	T.T[+1021.360]PDLT[+730.264].T	HexNAc(2)Hex(2)NeuAc(1),HexNAc(2)Hex(2)	T[+730][+1021]	766.64	3	2297.91	2297.9	0	2	150	Specific	103.57	15.84	0	0.32	521	>sp|Q96H15|TIMD4_HUMAN T-cell immunoglobulin and mucin domain-containing protein 4 OS=Homo sapiens OX=9606 GN=TIMD4 PE=1 SV=2	1	240228_jc_tim4_pngasef_sme_trypsin.ScanId;v=1;d1=10248.10248.3	controllerType=0 controllerNumber=1 scan=10248	27.429
05928:2	1	T.T[+1021.360]PDLT[+730.264].T	HexNAc(2)Hex(2)NeuAc(1),HexNAc(2)Hex(2)	T[+730][+1021]	1149.46	2	2297.91	2297.9	0	1.7	150	Specific	106.86	14.5	0	0.31	521	>sp|Q96H15|TIMD4_HUMAN T-cell immunoglobulin and mucin domain-containing protein 4 OS=Homo sapiens OX=9606 GN=TIMD4 PE=1 SV=2	1	240228_jc_tim4_pngasef_sme_trypsin.ScanId;v=1;d1=9850.9850.2	controllerType=0 controllerNumber=1 scan=9850	26.4727
05643:2	1	T.T[+730.264]PDLT[+365.132].T	HexNAc(2)Hex(2),HexNAc(1)Hex(1)	T[+365][+730]	821.342	2	1641.68	1641.67	0	1.9	150	Specific	117.05	75.08	0	1.17	521	>sp|Q96H15|TIMD4_HUMAN T-cell immunoglobulin and mucin domain-containing protein 4 OS=Homo sapiens OX=9606 GN=TIMD4 PE=1 SV=2	1	240228_jc_tim4_pngasef_sme_trypsin.ScanId;v=1;d1=9552.9552.2	controllerType=0 controllerNumber=1 scan=9552	25.7678
05220:2	1	T.T[+730.264]PDLT[+203.079].T	HexNAc(2)Hex(2),HexNAc(1)	T[+203][+730]	740.317	2	1479.63	1479.62	0	3.4	150	Specific	120.04	96.51	0	1.15	521	>sp|Q96H15|TIMD4_HUMAN T-cell immunoglobulin and mucin domain-containing protein 4 OS=Homo sapiens OX=9606 GN=TIMD4 PE=1 SV=2	1	240228_jc_tim4_pngasef_sme_trypsin.ScanId;v=1;d1=9109.9109.2	controllerType=0 controllerNumber=1 scan=9109	24.7293
07995:2	1	T.T[+1312.455]PDLT[+730.264].T	HexNAc(2)Hex(2)NeuAc(2),HexNAc(2)Hex(2)	T[+730][+1312]	1295.01	2	2589.01	2589	0	3.3	150	Specific	128.72	56.7	0	0.74	521	>sp|Q96H15|TIMD4_HUMAN T-cell immunoglobulin and mucin domain-containing protein 4 OS=Homo sapiens OX=9606 GN=TIMD4 PE=1 SV=2	1	240228_jc_tim4_pngasef_sme_trypsin.ScanId;v=1;d1=12018.12018.2	controllerType=0 controllerNumber=1 scan=12018	31.8291
06042:2	1	T.T[+1021.360]PDLT[+730.264].T	HexNAc(2)Hex(2)NeuAc(1),HexNAc(2)Hex(2)	T[+730][+1021]	1149.46	2	2297.91	2297.9	0	1.9	150	Specific	134.03	57.73	0	1.15	521	>sp|Q96H15|TIMD4_HUMAN T-cell immunoglobulin and mucin domain-containing protein 4 OS=Homo sapiens OX=9606 GN=TIMD4 PE=1 SV=2	1	240228_jc_tim4_pngasef_sme_trypsin.ScanId;v=1;d1=9969.9969.2	controllerType=0 controllerNumber=1 scan=9969	26.7513
08015:2	1	T.T[+1312.455]PDLT[+730.264].T	HexNAc(2)Hex(2)NeuAc(2),HexNAc(2)Hex(2)	T[+730][+1312]	1295.01	2	2589	2589	0	3.1	150	Specific	137.2	31.19	0	0.84	521	>sp|Q96H15|TIMD4_HUMAN T-cell immunoglobulin and mucin domain-containing protein 4 OS=Homo sapiens OX=9606 GN=TIMD4 PE=1 SV=2	1	240228_jc_tim4_pngasef_sme_trypsin.ScanId;v=1;d1=12039.12039.2	controllerType=0 controllerNumber=1 scan=12039	31.888
06016:2	1	T.T[+1021.360]PDLT[+730.264].T	HexNAc(2)Hex(2)NeuAc(1),HexNAc(2)Hex(2)	T[+730][+1021]	1149.46	2	2297.9	2297.9	0	1.4	150	Specific	145.69	52.06	0	1.48	521	>sp|Q96H15|TIMD4_HUMAN T-cell immunoglobulin and mucin domain-containing protein 4 OS=Homo sapiens OX=9606 GN=TIMD4 PE=1 SV=2	1	240228_jc_tim4_pngasef_sme_trypsin.ScanId;v=1;d1=9942.9942.2	controllerType=0 controllerNumber=1 scan=9942	26.6847
07919:2	1	T.T[+1312.455]PDLT[+730.264].T	HexNAc(2)Hex(2)NeuAc(2),HexNAc(2)Hex(2)	T[+730][+1312]	1295.01	2	2589	2589	0	3.1	150	Specific	145.93	57.14	0	1.44	521	>sp|Q96H15|TIMD4_HUMAN T-cell immunoglobulin and mucin domain-containing protein 4 OS=Homo sapiens OX=9606 GN=TIMD4 PE=1 SV=2	1	240228_jc_tim4_pngasef_sme_trypsin.ScanId;v=1;d1=11938.11938.2	controllerType=0 controllerNumber=1 scan=11938	31.6186
07493:2	1	T.T[+1312.455]PDLT[+730.264].T	HexNAc(2)Hex(2)NeuAc(2),HexNAc(2)Hex(2)	T[+730][+1312]	1295	2	2589	2589	0	2.1	150	Specific	150.67	58.9	0	1.64	521	>sp|Q96H15|TIMD4_HUMAN T-cell immunoglobulin and mucin domain-containing protein 4 OS=Homo sapiens OX=9606 GN=TIMD4 PE=1 SV=2	1	240228_jc_tim4_pngasef_sme_trypsin.ScanId;v=1;d1=11491.11491.2	controllerType=0 controllerNumber=1 scan=11491	30.4751
08202:3	1	T.T[+1312.455]PDLT[+730.264].T	HexNAc(2)Hex(2)NeuAc(2),HexNAc(2)Hex(2)	T[+730][+1312]	863.672	3	2589	2589	0	2.1	150	Specific	151.19	49.22	0	1.17	521	>sp|Q96H15|TIMD4_HUMAN T-cell immunoglobulin and mucin domain-containing protein 4 OS=Homo sapiens OX=9606 GN=TIMD4 PE=1 SV=2	1	240228_jc_tim4_pngasef_sme_trypsin.ScanId;v=1;d1=12236.12236.3	controllerType=0 controllerNumber=1 scan=12236	32.4189
06028:3	1	T.T[+730.264]PDLT[+1021.360].T	HexNAc(2)Hex(2),HexNAc(2)Hex(2)NeuAc(1)	T[+730][+1021]	766.641	3	2297.91	2297.9	0	2.8	150	Specific	160.65	47.17	0	1.17	521	>sp|Q96H15|TIMD4_HUMAN T-cell immunoglobulin and mucin domain-containing protein 4 OS=Homo sapiens OX=9606 GN=TIMD4 PE=1 SV=2	1	240228_jc_tim4_pngasef_sme_trypsin.ScanId;v=1;d1=9954.9954.3	controllerType=0 controllerNumber=1 scan=9954	26.713
06186:3	1	T.T[+1021.360]PDLT[+730.264].T	HexNAc(2)Hex(2)NeuAc(1),HexNAc(2)Hex(2)	T[+730][+1021]	766.639	3	2297.9	2297.9	0	0.9	150	Specific	161.84	37.48	0	0.29	521	>sp|Q96H15|TIMD4_HUMAN T-cell immunoglobulin and mucin domain-containing protein 4 OS=Homo sapiens OX=9606 GN=TIMD4 PE=1 SV=2	1	240228_jc_tim4_pngasef_sme_trypsin.ScanId;v=1;d1=10120.10120.3	controllerType=0 controllerNumber=1 scan=10120	27.1211
07587:3	1	T.T[+568.212]PDLT[+1312.455].T	HexNAc(2)Hex(1),HexNAc(2)Hex(2)NeuAc(2)	T[+568][+1312]	809.657	3	2426.96	2426.94	0	4.9	150	Specific	165.2	61.14	0	0.34	521	>sp|Q96H15|TIMD4_HUMAN T-cell immunoglobulin and mucin domain-containing protein 4 OS=Homo sapiens OX=9606 GN=TIMD4 PE=1 SV=2	1	240228_jc_tim4_pngasef_sme_trypsin.ScanId;v=1;d1=11589.11589.3	controllerType=0 controllerNumber=1 scan=11589	30.7142
07721:2	1	T.T[+1312.455]PDLT[+730.264].T	HexNAc(2)Hex(2)NeuAc(2),HexNAc(2)Hex(2)	T[+730][+1312]	1295.01	2	2589	2589	0	2.8	150	Specific	166.38	49.91	0	1.64	521	>sp|Q96H15|TIMD4_HUMAN T-cell immunoglobulin and mucin domain-containing protein 4 OS=Homo sapiens OX=9606 GN=TIMD4 PE=1 SV=2	1	240228_jc_tim4_pngasef_sme_trypsin.ScanId;v=1;d1=11730.11730.2	controllerType=0 controllerNumber=1 scan=11730	31.0655
07402:2	1	T.T[+1312.455]PDLT[+730.264].T	HexNAc(2)Hex(2)NeuAc(2),HexNAc(2)Hex(2)	T[+730][+1312]	1295	2	2589	2589	0	2.2	150	Specific	168.54	59.47	0	1.64	521	>sp|Q96H15|TIMD4_HUMAN T-cell immunoglobulin and mucin domain-containing protein 4 OS=Homo sapiens OX=9606 GN=TIMD4 PE=1 SV=2	1	240228_jc_tim4_pngasef_sme_trypsin.ScanId;v=1;d1=11395.11395.2	controllerType=0 controllerNumber=1 scan=11395	30.2261
05430:2	1	T.T[+365.132]PDLT[+730.264].T	HexNAc(1)Hex(1),HexNAc(2)Hex(2)	T[+365][+730]	821.342	2	1641.68	1641.67	0	1.8	150	Specific	171.77	71.56	0	1.15	521	>sp|Q96H15|TIMD4_HUMAN T-cell immunoglobulin and mucin domain-containing protein 4 OS=Homo sapiens OX=9606 GN=TIMD4 PE=1 SV=2	1	240228_jc_tim4_pngasef_sme_trypsin.ScanId;v=1;d1=9329.9329.2	controllerType=0 controllerNumber=1 scan=9329	25.246
05556:2	1	T.T[+730.264]PDLT[+365.132].T	HexNAc(2)Hex(2),HexNAc(1)Hex(1)	T[+365][+730]	821.342	2	1641.68	1641.67	0	1.8	150	Specific	173.41	61.7	0	1.17	521	>sp|Q96H15|TIMD4_HUMAN T-cell immunoglobulin and mucin domain-containing protein 4 OS=Homo sapiens OX=9606 GN=TIMD4 PE=1 SV=2	1	240228_jc_tim4_pngasef_sme_trypsin.ScanId;v=1;d1=9461.9461.2	controllerType=0 controllerNumber=1 scan=9461	25.5675
07970:3	1	T.T[+1312.455]PDLT[+730.264].T	HexNAc(2)Hex(2)NeuAc(2),HexNAc(2)Hex(2)	T[+730][+1312]	863.672	3	2589	2589	0	2.3	150	Specific	174.59	60.91	0	1.17	521	>sp|Q96H15|TIMD4_HUMAN T-cell immunoglobulin and mucin domain-containing protein 4 OS=Homo sapiens OX=9606 GN=TIMD4 PE=1 SV=2	1	240228_jc_tim4_pngasef_sme_trypsin.ScanId;v=1;d1=11992.11992.3	controllerType=0 controllerNumber=1 scan=11992	31.7618
07611:2	1	T.T[+1312.455]PDLT[+730.264].T	HexNAc(2)Hex(2)NeuAc(2),HexNAc(2)Hex(2)	T[+730][+1312]	1295.01	2	2589	2589	0	2.8	150	Specific	176.73	51.26	0	1.64	521	>sp|Q96H15|TIMD4_HUMAN T-cell immunoglobulin and mucin domain-containing protein 4 OS=Homo sapiens OX=9606 GN=TIMD4 PE=1 SV=2	1	240228_jc_tim4_pngasef_sme_trypsin.ScanId;v=1;d1=11615.11615.2	controllerType=0 controllerNumber=1 scan=11615	30.7897
07703:2	1	T.T[+1312.455]PDLT[+730.264].T	HexNAc(2)Hex(2)NeuAc(2),HexNAc(2)Hex(2)	T[+730][+1312]	1295.01	2	2589	2589	0	3.1	150	Specific	183.49	48.46	0	1.44	521	>sp|Q96H15|TIMD4_HUMAN T-cell immunoglobulin and mucin domain-containing protein 4 OS=Homo sapiens OX=9606 GN=TIMD4 PE=1 SV=2	1	240228_jc_tim4_pngasef_sme_trypsin.ScanId;v=1;d1=11711.11711.2	controllerType=0 controllerNumber=1 scan=11711	31.0208
07399:3	1	T.T[+1312.455]PDLT[+730.264].T	HexNAc(2)Hex(2)NeuAc(2),HexNAc(2)Hex(2)	T[+730][+1312]	863.672	3	2589	2589	0	2.1	150	Specific	183.8	55.39	0	1.17	521	>sp|Q96H15|TIMD4_HUMAN T-cell immunoglobulin and mucin domain-containing protein 4 OS=Homo sapiens OX=9606 GN=TIMD4 PE=1 SV=2	1	240228_jc_tim4_pngasef_sme_trypsin.ScanId;v=1;d1=11392.11392.3	controllerType=0 controllerNumber=1 scan=11392	30.2172
08163:3	1	T.T[+1021.360]PDLT[+1021.360].T	HexNAc(2)Hex(2)NeuAc(1),HexNAc(2)Hex(2)NeuAc(1)	T[+1021]*2	863.673	3	2589	2589	0	2.7	150	Specific	185.6	51.93	9.4	1.17	521	>sp|Q96H15|TIMD4_HUMAN T-cell immunoglobulin and mucin domain-containing protein 4 OS=Homo sapiens OX=9606 GN=TIMD4 PE=1 SV=2	1	240228_jc_tim4_pngasef_sme_trypsin.ScanId;v=1;d1=12195.12195.3	controllerType=0 controllerNumber=1 scan=12195	32.3096
06072:3	1	T.T[+1021.360]PDLT[+730.264].T	HexNAc(2)Hex(2)NeuAc(1),HexNAc(2)Hex(2)	T[+730][+1021]	766.641	3	2297.91	2297.9	0	3.4	150	Specific	185.65	60.6	0	1.15	521	>sp|Q96H15|TIMD4_HUMAN T-cell immunoglobulin and mucin domain-containing protein 4 OS=Homo sapiens OX=9606 GN=TIMD4 PE=1 SV=2	1	240228_jc_tim4_pngasef_sme_trypsin.ScanId;v=1;d1=10000.10000.3	controllerType=0 controllerNumber=1 scan=10000	26.8272
05450:2	1	T.T[+730.264]PDLT[+365.132].T	HexNAc(2)Hex(2),HexNAc(1)Hex(1)	T[+365][+730]	821.342	2	1641.68	1641.67	0	1.8	150	Specific	195.49	68.6	0	1.64	521	>sp|Q96H15|TIMD4_HUMAN T-cell immunoglobulin and mucin domain-containing protein 4 OS=Homo sapiens OX=9606 GN=TIMD4 PE=1 SV=2	1	240228_jc_tim4_pngasef_sme_trypsin.ScanId;v=1;d1=9350.9350.2	controllerType=0 controllerNumber=1 scan=9350	25.2958
07804:2	1	T.T[+1312.455]PDLT[+730.264].T	HexNAc(2)Hex(2)NeuAc(2),HexNAc(2)Hex(2)	T[+730][+1312]	1295.01	2	2589	2589	0	2.4	150	Specific	197.55	65.72	0	1.64	521	>sp|Q96H15|TIMD4_HUMAN T-cell immunoglobulin and mucin domain-containing protein 4 OS=Homo sapiens OX=9606 GN=TIMD4 PE=1 SV=2	1	240228_jc_tim4_pngasef_sme_trypsin.ScanId;v=1;d1=11817.11817.2	controllerType=0 controllerNumber=1 scan=11817	31.2924
07573:3	1	T.T[+1312.455]PDLT[+730.264].T	HexNAc(2)Hex(2)NeuAc(2),HexNAc(2)Hex(2)	T[+730][+1312]	863.673	3	2589	2589	0	2.9	150	Specific	209.6	77.15	0	1.17	521	>sp|Q96H15|TIMD4_HUMAN T-cell immunoglobulin and mucin domain-containing protein 4 OS=Homo sapiens OX=9606 GN=TIMD4 PE=1 SV=2	1	240228_jc_tim4_pngasef_sme_trypsin.ScanId;v=1;d1=11575.11575.3	controllerType=0 controllerNumber=1 scan=11575	30.6847
07991:3	1	T.T[+1312.455]PDLT[+730.264].T	HexNAc(2)Hex(2)NeuAc(2),HexNAc(2)Hex(2)	T[+730][+1312]	863.673	3	2589.01	2589	0	3.3	150	Specific	209.85	81.08	0	1.15	521	>sp|Q96H15|TIMD4_HUMAN T-cell immunoglobulin and mucin domain-containing protein 4 OS=Homo sapiens OX=9606 GN=TIMD4 PE=1 SV=2	1	240228_jc_tim4_pngasef_sme_trypsin.ScanId;v=1;d1=12014.12014.3	controllerType=0 controllerNumber=1 scan=12014	31.8187
07412:2	1	T.T[+1312.455]PDLT[+730.264].T	HexNAc(2)Hex(2)NeuAc(2),HexNAc(2)Hex(2)	T[+730][+1312]	1295.01	2	2589.01	2589	0	3.4	150	Specific	210.34	63.27	0	1.44	521	>sp|Q96H15|TIMD4_HUMAN T-cell immunoglobulin and mucin domain-containing protein 4 OS=Homo sapiens OX=9606 GN=TIMD4 PE=1 SV=2	1	240228_jc_tim4_pngasef_sme_trypsin.ScanId;v=1;d1=11406.11406.2	controllerType=0 controllerNumber=1 scan=11406	30.2543
05029:2	1	T.T[+730.264]PDLT[+365.132].T	HexNAc(2)Hex(2),HexNAc(1)Hex(1)	T[+365][+730]	821.342	2	1641.68	1641.67	0	2.5	150	Specific	215.12	98.13	0	1.63	521	>sp|Q96H15|TIMD4_HUMAN T-cell immunoglobulin and mucin domain-containing protein 4 OS=Homo sapiens OX=9606 GN=TIMD4 PE=1 SV=2	1	240228_jc_tim4_pngasef_sme_trypsin.ScanId;v=1;d1=8909.8909.2	controllerType=0 controllerNumber=1 scan=8909	24.2333
05125:2	1	T.T[+365.132]PDLT[+730.264].T	HexNAc(1)Hex(1),HexNAc(2)Hex(2)	T[+365][+730]	821.343	2	1641.68	1641.67	0	3.1	150	Specific	216.58	88.33	0	1.43	521	>sp|Q96H15|TIMD4_HUMAN T-cell immunoglobulin and mucin domain-containing protein 4 OS=Homo sapiens OX=9606 GN=TIMD4 PE=1 SV=2	1	240228_jc_tim4_pngasef_sme_trypsin.ScanId;v=1;d1=9010.9010.2	controllerType=0 controllerNumber=1 scan=9010	24.4977
05317:2	1	T.T[+730.264]PDLT[+365.132].T	HexNAc(2)Hex(2),HexNAc(1)Hex(1)	T[+365][+730]	821.342	2	1641.68	1641.67	0	2.2	150	Specific	218.28	79.02	0	1.64	521	>sp|Q96H15|TIMD4_HUMAN T-cell immunoglobulin and mucin domain-containing protein 4 OS=Homo sapiens OX=9606 GN=TIMD4 PE=1 SV=2	1	240228_jc_tim4_pngasef_sme_trypsin.ScanId;v=1;d1=9211.9211.2	controllerType=0 controllerNumber=1 scan=9211	24.9729
08068:3	1	T.T[+1312.455]PDLT[+730.264].T	HexNAc(2)Hex(2)NeuAc(2),HexNAc(2)Hex(2)	T[+730][+1312]	863.672	3	2589	2589	0	2.2	150	Specific	218.91	70.26	0	1.17	521	>sp|Q96H15|TIMD4_HUMAN T-cell immunoglobulin and mucin domain-containing protein 4 OS=Homo sapiens OX=9606 GN=TIMD4 PE=1 SV=2	1	240228_jc_tim4_pngasef_sme_trypsin.ScanId;v=1;d1=12095.12095.3	controllerType=0 controllerNumber=1 scan=12095	32.0334
07492:3	1	T.T[+1312.455]PDLT[+730.264].T	HexNAc(2)Hex(2)NeuAc(2),HexNAc(2)Hex(2)	T[+730][+1312]	863.672	3	2589	2589	0	2.1	150	Specific	219.69	90.66	0	1.17	521	>sp|Q96H15|TIMD4_HUMAN T-cell immunoglobulin and mucin domain-containing protein 4 OS=Homo sapiens OX=9606 GN=TIMD4 PE=1 SV=2	1	240228_jc_tim4_pngasef_sme_trypsin.ScanId;v=1;d1=11490.11490.3	controllerType=0 controllerNumber=1 scan=11490	30.4739
07596:3	1	T.T[+1312.455]PDLT[+730.264].T	HexNAc(2)Hex(2)NeuAc(2),HexNAc(2)Hex(2)	T[+730][+1312]	863.672	3	2589	2589	0	2.2	150	Specific	223.71	70.27	0	1.17	521	>sp|Q96H15|TIMD4_HUMAN T-cell immunoglobulin and mucin domain-containing protein 4 OS=Homo sapiens OX=9606 GN=TIMD4 PE=1 SV=2	1	240228_jc_tim4_pngasef_sme_trypsin.ScanId;v=1;d1=11599.11599.3	controllerType=0 controllerNumber=1 scan=11599	30.7456
07449:2	1	T.T[+730.264]PDLT[+656.228].T	HexNAc(2)Hex(2),HexNAc(1)Hex(1)NeuAc(1)	T[+656][+730]	966.89	2	1932.77	1932.77	0	2	150	Specific	224.25	76.54	0	1.64	521	>sp|Q96H15|TIMD4_HUMAN T-cell immunoglobulin and mucin domain-containing protein 4 OS=Homo sapiens OX=9606 GN=TIMD4 PE=1 SV=2	1	240228_jc_tim4_pngasef_sme_trypsin.ScanId;v=1;d1=11445.11445.2	controllerType=0 controllerNumber=1 scan=11445	30.3581
07800:3	1	T.T[+1312.455]PDLT[+730.264].T	HexNAc(2)Hex(2)NeuAc(2),HexNAc(2)Hex(2)	T[+730][+1312]	863.673	3	2589	2589	0	2.5	150	Specific	228.34	82.43	0	1.17	521	>sp|Q96H15|TIMD4_HUMAN T-cell immunoglobulin and mucin domain-containing protein 4 OS=Homo sapiens OX=9606 GN=TIMD4 PE=1 SV=2	1	240228_jc_tim4_pngasef_sme_trypsin.ScanId;v=1;d1=11813.11813.3	controllerType=0 controllerNumber=1 scan=11813	31.2817
07819:2	1	T.T[+1312.455]PDLT[+730.264].T	HexNAc(2)Hex(2)NeuAc(2),HexNAc(2)Hex(2)	T[+730][+1312]	1295	2	2589	2589	0	1.8	150	Specific	230.66	81.74	0	1.63	521	>sp|Q96H15|TIMD4_HUMAN T-cell immunoglobulin and mucin domain-containing protein 4 OS=Homo sapiens OX=9606 GN=TIMD4 PE=1 SV=2	1	240228_jc_tim4_pngasef_sme_trypsin.ScanId;v=1;d1=11833.11833.2	controllerType=0 controllerNumber=1 scan=11833	31.3317
05228:2	1	T.T[+730.264]PDLT[+365.132].T	HexNAc(2)Hex(2),HexNAc(1)Hex(1)	T[+365][+730]	821.343	2	1641.68	1641.67	0	2.8	150	Specific	232.31	108.98	0	1.63	521	>sp|Q96H15|TIMD4_HUMAN T-cell immunoglobulin and mucin domain-containing protein 4 OS=Homo sapiens OX=9606 GN=TIMD4 PE=1 SV=2	1	240228_jc_tim4_pngasef_sme_trypsin.ScanId;v=1;d1=9118.9118.2	controllerType=0 controllerNumber=1 scan=9118	24.7552
05207:2	1	T.T[+730.264]PDLT[+365.132].T	HexNAc(2)Hex(2),HexNAc(1)Hex(1)	T[+365][+730]	821.342	2	1641.68	1641.67	0	2.1	150	Specific	234.11	127.02	0	1.77	521	>sp|Q96H15|TIMD4_HUMAN T-cell immunoglobulin and mucin domain-containing protein 4 OS=Homo sapiens OX=9606 GN=TIMD4 PE=1 SV=2	1	240228_jc_tim4_pngasef_sme_trypsin.ScanId;v=1;d1=9096.9096.2	controllerType=0 controllerNumber=1 scan=9096	24.7006
04925:2	1	T.T[+730.264]PDLT[+365.132].T	HexNAc(2)Hex(2),HexNAc(1)Hex(1)	T[+365][+730]	821.34	2	1641.67	1641.67	0	-1.1	150	Specific	234.63	109.54	0	0.6	521	>sp|Q96H15|TIMD4_HUMAN T-cell immunoglobulin and mucin domain-containing protein 4 OS=Homo sapiens OX=9606 GN=TIMD4 PE=1 SV=2	1	240228_jc_tim4_pngasef_sme_trypsin.ScanId;v=1;d1=8799.8799.2	controllerType=0 controllerNumber=1 scan=8799	23.9606
05019:2	1	T.T[+730.264]PDLT[+365.132].T	HexNAc(2)Hex(2),HexNAc(1)Hex(1)	T[+365][+730]	821.342	2	1641.68	1641.67	0	1.8	150	Specific	236.69	118.93	0	1.63	521	>sp|Q96H15|TIMD4_HUMAN T-cell immunoglobulin and mucin domain-containing protein 4 OS=Homo sapiens OX=9606 GN=TIMD4 PE=1 SV=2	1	240228_jc_tim4_pngasef_sme_trypsin.ScanId;v=1;d1=8898.8898.2	controllerType=0 controllerNumber=1 scan=8898	24.2106
07699:3	1	T.T[+1312.455]PDLT[+730.264].T	HexNAc(2)Hex(2)NeuAc(2),HexNAc(2)Hex(2)	T[+730][+1312]	863.673	3	2589	2589	0	3	150	Specific	240.67	92.76	0	1.71	521	>sp|Q96H15|TIMD4_HUMAN T-cell immunoglobulin and mucin domain-containing protein 4 OS=Homo sapiens OX=9606 GN=TIMD4 PE=1 SV=2	1	240228_jc_tim4_pngasef_sme_trypsin.ScanId;v=1;d1=11707.11707.3	controllerType=0 controllerNumber=1 scan=11707	31.0116
07879:3	1	T.T[+1312.455]PDLT[+730.264].T	HexNAc(2)Hex(2)NeuAc(2),HexNAc(2)Hex(2)	T[+730][+1312]	863.673	3	2589	2589	0	2.7	150	Specific	243.66	92.21	0	1.86	521	>sp|Q96H15|TIMD4_HUMAN T-cell immunoglobulin and mucin domain-containing protein 4 OS=Homo sapiens OX=9606 GN=TIMD4 PE=1 SV=2	1	240228_jc_tim4_pngasef_sme_trypsin.ScanId;v=1;d1=11896.11896.3	controllerType=0 controllerNumber=1 scan=11896	31.501
07677:3	1	T.T[+730.264]PDLT[+1312.455].T	HexNAc(2)Hex(2),HexNAc(2)Hex(2)NeuAc(2)	T[+730][+1312]	863.673	3	2589	2589	0	2.9	150	Specific	244.1	90.17	0	1.86	521	>sp|Q96H15|TIMD4_HUMAN T-cell immunoglobulin and mucin domain-containing protein 4 OS=Homo sapiens OX=9606 GN=TIMD4 PE=1 SV=2	1	240228_jc_tim4_pngasef_sme_trypsin.ScanId;v=1;d1=11684.11684.3	controllerType=0 controllerNumber=1 scan=11684	30.954
04941:2	1	T.T[+730.264]PDLT[+365.132].T	HexNAc(2)Hex(2),HexNAc(1)Hex(1)	T[+365][+730]	821.342	2	1641.68	1641.67	0	1.9	150	Specific	246.48	135.45	0	2.77	521	>sp|Q96H15|TIMD4_HUMAN T-cell immunoglobulin and mucin domain-containing protein 4 OS=Homo sapiens OX=9606 GN=TIMD4 PE=1 SV=2	1	240228_jc_tim4_pngasef_sme_trypsin.ScanId;v=1;d1=8816.8816.2	controllerType=0 controllerNumber=1 scan=8816	24.0002
07779:3	1	T.T[+1312.455]PDLT[+730.264].T	HexNAc(2)Hex(2)NeuAc(2),HexNAc(2)Hex(2)	T[+730][+1312]	863.672	3	2589	2589	0	1.5	150	Specific	249.34	94.83	0	1.74	521	>sp|Q96H15|TIMD4_HUMAN T-cell immunoglobulin and mucin domain-containing protein 4 OS=Homo sapiens OX=9606 GN=TIMD4 PE=1 SV=2	1	240228_jc_tim4_pngasef_sme_trypsin.ScanId;v=1;d1=11791.11791.3	controllerType=0 controllerNumber=1 scan=11791	31.2301
05342:2	1	T.T[+730.264]PDLT[+365.132].T	HexNAc(2)Hex(2),HexNAc(1)Hex(1)	T[+365][+730]	821.342	2	1641.68	1641.67	0	1.6	150	Specific	249.63	101.69	0	2.3	521	>sp|Q96H15|TIMD4_HUMAN T-cell immunoglobulin and mucin domain-containing protein 4 OS=Homo sapiens OX=9606 GN=TIMD4 PE=1 SV=2	1	240228_jc_tim4_pngasef_sme_trypsin.ScanId;v=1;d1=9237.9237.2	controllerType=0 controllerNumber=1 scan=9237	25.0347
08086:3	1	T.T[+1312.455]PDLT[+730.264].T	HexNAc(2)Hex(2)NeuAc(2),HexNAc(2)Hex(2)	T[+730][+1312]	863.673	3	2589	2589	0	2.6	150	Specific	249.99	90.42	0	1.86	521	>sp|Q96H15|TIMD4_HUMAN T-cell immunoglobulin and mucin domain-containing protein 4 OS=Homo sapiens OX=9606 GN=TIMD4 PE=1 SV=2	1	240228_jc_tim4_pngasef_sme_trypsin.ScanId;v=1;d1=12114.12114.3	controllerType=0 controllerNumber=1 scan=12114	32.0781
07431:2	1	T.T[+730.264]PDLT[+656.228].T	HexNAc(2)Hex(2),HexNAc(1)Hex(1)NeuAc(1)	T[+656][+730]	966.89	2	1932.77	1932.77	0	1.9	150	Specific	251.12	80.08	0	2.54	521	>sp|Q96H15|TIMD4_HUMAN T-cell immunoglobulin and mucin domain-containing protein 4 OS=Homo sapiens OX=9606 GN=TIMD4 PE=1 SV=2	1	240228_jc_tim4_pngasef_sme_trypsin.ScanId;v=1;d1=11426.11426.2	controllerType=0 controllerNumber=1 scan=11426	30.3081
07381:3	1	T.T[+1312.455]PDLT[+730.264].T	HexNAc(2)Hex(2)NeuAc(2),HexNAc(2)Hex(2)	T[+730][+1312]	863.673	3	2589	2589	0	2.5	150	Specific	255.39	73.38	0	1.86	521	>sp|Q96H15|TIMD4_HUMAN T-cell immunoglobulin and mucin domain-containing protein 4 OS=Homo sapiens OX=9606 GN=TIMD4 PE=1 SV=2	1	240228_jc_tim4_pngasef_sme_trypsin.ScanId;v=1;d1=11373.11373.3	controllerType=0 controllerNumber=1 scan=11373	30.1632
05109:2	1	T.T[+730.264]PDLT[+365.132].T	HexNAc(2)Hex(2),HexNAc(1)Hex(1)	T[+365][+730]	821.342	2	1641.68	1641.67	0	2.5	150	Specific	257.28	117.22	0	2.53	521	>sp|Q96H15|TIMD4_HUMAN T-cell immunoglobulin and mucin domain-containing protein 4 OS=Homo sapiens OX=9606 GN=TIMD4 PE=1 SV=2	1	240228_jc_tim4_pngasef_sme_trypsin.ScanId;v=1;d1=8993.8993.2	controllerType=0 controllerNumber=1 scan=8993	24.453
07242:2	1	T.T[+730.264]PDLT[+656.228].T	HexNAc(2)Hex(2),HexNAc(1)Hex(1)NeuAc(1)	T[+656][+730]	966.889	2	1932.77	1932.77	0	1.4	150	Specific	259.26	82.81	0	2.3	521	>sp|Q96H15|TIMD4_HUMAN T-cell immunoglobulin and mucin domain-containing protein 4 OS=Homo sapiens OX=9606 GN=TIMD4 PE=1 SV=2	1	240228_jc_tim4_pngasef_sme_trypsin.ScanId;v=1;d1=11228.11228.2	controllerType=0 controllerNumber=1 scan=11228	29.8242
07894:3	1	T.T[+1312.455]PDLT[+730.264].T	HexNAc(2)Hex(2)NeuAc(2),HexNAc(2)Hex(2)	T[+730][+1312]	863.672	3	2589	2589	0	2.3	150	Specific	261.52	104.22	0	1.86	521	>sp|Q96H15|TIMD4_HUMAN T-cell immunoglobulin and mucin domain-containing protein 4 OS=Homo sapiens OX=9606 GN=TIMD4 PE=1 SV=2	1	240228_jc_tim4_pngasef_sme_trypsin.ScanId;v=1;d1=11912.11912.3	controllerType=0 controllerNumber=1 scan=11912	31.5469
07473:3	1	T.T[+1312.455]PDLT[+730.264].T	HexNAc(2)Hex(2)NeuAc(2),HexNAc(2)Hex(2)	T[+730][+1312]	863.673	3	2589	2589	0	2.9	150	Specific	266.96	101.02	0	1.86	521	>sp|Q96H15|TIMD4_HUMAN T-cell immunoglobulin and mucin domain-containing protein 4 OS=Homo sapiens OX=9606 GN=TIMD4 PE=1 SV=2	1	240228_jc_tim4_pngasef_sme_trypsin.ScanId;v=1;d1=11470.11470.3	controllerType=0 controllerNumber=1 scan=11470	30.4266
07024:2	1	T.T[+730.264]PDLT[+656.228].T	HexNAc(2)Hex(2),HexNAc(1)Hex(1)NeuAc(1)	T[+656][+730]	966.89	2	1932.77	1932.77	0	1.9	150	Specific	276.34	70.01	0	2.54	521	>sp|Q96H15|TIMD4_HUMAN T-cell immunoglobulin and mucin domain-containing protein 4 OS=Homo sapiens OX=9606 GN=TIMD4 PE=1 SV=2	1	240228_jc_tim4_pngasef_sme_trypsin.ScanId;v=1;d1=11000.11000.2	controllerType=0 controllerNumber=1 scan=11000	29.2828
07129:2	1	T.T[+656.228]PDLT[+730.264].T	HexNAc(1)Hex(1)NeuAc(1),HexNAc(2)Hex(2)	T[+656][+730]	966.889	2	1932.77	1932.77	0	1.2	150	Specific	278.38	72.95	0	2.31	521	>sp|Q96H15|TIMD4_HUMAN T-cell immunoglobulin and mucin domain-containing protein 4 OS=Homo sapiens OX=9606 GN=TIMD4 PE=1 SV=2	1	240228_jc_tim4_pngasef_sme_trypsin.ScanId;v=1;d1=11110.11110.2	controllerType=0 controllerNumber=1 scan=11110	29.5605
06807:2	1	T.T[+730.264]PDLT[+656.228].T	HexNAc(2)Hex(2),HexNAc(1)Hex(1)NeuAc(1)	T[+656][+730]	966.89	2	1932.77	1932.77	0	1.7	150	Specific	285.52	114.91	0	2.51	521	>sp|Q96H15|TIMD4_HUMAN T-cell immunoglobulin and mucin domain-containing protein 4 OS=Homo sapiens OX=9606 GN=TIMD4 PE=1 SV=2	1	240228_jc_tim4_pngasef_sme_trypsin.ScanId;v=1;d1=10772.10772.2	controllerType=0 controllerNumber=1 scan=10772	28.6887
07355:2	1	T.T[+730.264]PDLT[+656.228].T	HexNAc(2)Hex(2),HexNAc(1)Hex(1)NeuAc(1)	T[+656][+730]	966.89	2	1932.77	1932.77	0	1.8	150	Specific	287.42	112.19	0	2.51	521	>sp|Q96H15|TIMD4_HUMAN T-cell immunoglobulin and mucin domain-containing protein 4 OS=Homo sapiens OX=9606 GN=TIMD4 PE=1 SV=2	1	240228_jc_tim4_pngasef_sme_trypsin.ScanId;v=1;d1=11346.11346.2	controllerType=0 controllerNumber=1 scan=11346	30.0893
07106:2	1	T.T[+730.264]PDLT[+656.228].T	HexNAc(2)Hex(2),HexNAc(1)Hex(1)NeuAc(1)	T[+656][+730]	966.89	2	1932.77	1932.77	0	1.8	150	Specific	287.96	88.96	0	2.51	521	>sp|Q96H15|TIMD4_HUMAN T-cell immunoglobulin and mucin domain-containing protein 4 OS=Homo sapiens OX=9606 GN=TIMD4 PE=1 SV=2	1	240228_jc_tim4_pngasef_sme_trypsin.ScanId;v=1;d1=11086.11086.2	controllerType=0 controllerNumber=1 scan=11086	29.5046
07335:2	1	T.T[+730.264]PDLT[+656.228].T	HexNAc(2)Hex(2),HexNAc(1)Hex(1)NeuAc(1)	T[+656][+730]	966.89	2	1932.77	1932.77	0	1.9	150	Specific	297.37	115.18	0	2.51	521	>sp|Q96H15|TIMD4_HUMAN T-cell immunoglobulin and mucin domain-containing protein 4 OS=Homo sapiens OX=9606 GN=TIMD4 PE=1 SV=2	1	240228_jc_tim4_pngasef_sme_trypsin.ScanId;v=1;d1=11325.11325.2	controllerType=0 controllerNumber=1 scan=11325	30.0383
06905:2	1	T.T[+656.228]PDLT[+730.264].T	HexNAc(1)Hex(1)NeuAc(1),HexNAc(2)Hex(2)	T[+656][+730]	966.889	2	1932.77	1932.77	0	1.3	150	Specific	299	84.23	0	2.28	521	>sp|Q96H15|TIMD4_HUMAN T-cell immunoglobulin and mucin domain-containing protein 4 OS=Homo sapiens OX=9606 GN=TIMD4 PE=1 SV=2	1	240228_jc_tim4_pngasef_sme_trypsin.ScanId;v=1;d1=10875.10875.2	controllerType=0 controllerNumber=1 scan=10875	28.9523
07004:2	1	T.T[+730.264]PDLT[+656.228].T	HexNAc(2)Hex(2),HexNAc(1)Hex(1)NeuAc(1)	T[+656][+730]	966.89	2	1932.77	1932.77	0	1.7	150	Specific	299.1	114.73	0	2.51	521	>sp|Q96H15|TIMD4_HUMAN T-cell immunoglobulin and mucin domain-containing protein 4 OS=Homo sapiens OX=9606 GN=TIMD4 PE=1 SV=2	1	240228_jc_tim4_pngasef_sme_trypsin.ScanId;v=1;d1=10979.10979.2	controllerType=0 controllerNumber=1 scan=10979	29.232
06926:2	1	T.T[+730.264]PDLT[+656.228].T	HexNAc(2)Hex(2),HexNAc(1)Hex(1)NeuAc(1)	T[+656][+730]	966.89	2	1932.77	1932.77	0	1.7	150	Specific	307.7	104.49	0	2.51	521	>sp|Q96H15|TIMD4_HUMAN T-cell immunoglobulin and mucin domain-containing protein 4 OS=Homo sapiens OX=9606 GN=TIMD4 PE=1 SV=2	1	240228_jc_tim4_pngasef_sme_trypsin.ScanId;v=1;d1=10897.10897.2	controllerType=0 controllerNumber=1 scan=10897	29.0097
07221:2	1	T.T[+730.264]PDLT[+656.228].T	HexNAc(2)Hex(2),HexNAc(1)Hex(1)NeuAc(1)	T[+656][+730]	966.889	2	1932.77	1932.77	0	1.1	150	Specific	319.85	127.39	0	2.52	521	>sp|Q96H15|TIMD4_HUMAN T-cell immunoglobulin and mucin domain-containing protein 4 OS=Homo sapiens OX=9606 GN=TIMD4 PE=1 SV=2	1	240228_jc_tim4_pngasef_sme_trypsin.ScanId;v=1;d1=11206.11206.2	controllerType=0 controllerNumber=1 scan=11206	29.7689
06828:2	1	T.T[+730.264]PDLT[+656.228].T	HexNAc(2)Hex(2),HexNAc(1)Hex(1)NeuAc(1)	T[+656][+730]	966.89	2	1932.77	1932.77	0	2	150	Specific	339.06	148.46	0	2.76	521	>sp|Q96H15|TIMD4_HUMAN T-cell immunoglobulin and mucin domain-containing protein 4 OS=Homo sapiens OX=9606 GN=TIMD4 PE=1 SV=2	1	240228_jc_tim4_pngasef_sme_trypsin.ScanId;v=1;d1=10794.10794.2	controllerType=0 controllerNumber=1 scan=10794	28.742
09173:2	1	T.T[+730.264]GTPLQM.T	HexNAc(2)Hex(2)	T[+730]	739.323	2	1477.64	1477.63	0	2.7	155	Specific	200.74	187.96	2	1.19	521	>sp|Q96H15|TIMD4_HUMAN T-cell immunoglobulin and mucin domain-containing protein 4 OS=Homo sapiens OX=9606 GN=TIMD4 PE=1 SV=2	1	240228_jc_tim4_pngasef_sme_trypsin.ScanId;v=1;d1=13255.13255.2	controllerType=0 controllerNumber=1 scan=13255	34.9799
09190:2	1	T.T[+730.264]GTPLQM.T	HexNAc(2)Hex(2)	T[+730]	739.323	2	1477.64	1477.63	0	2.8	155	Specific	232.72	217.61	2	1.43	521	>sp|Q96H15|TIMD4_HUMAN T-cell immunoglobulin and mucin domain-containing protein 4 OS=Homo sapiens OX=9606 GN=TIMD4 PE=1 SV=2	1	240228_jc_tim4_pngasef_sme_trypsin.ScanId;v=1;d1=13273.13273.2	controllerType=0 controllerNumber=1 scan=13273	35.0265
14002:2	1	T.TGT[+1312.455]PLQM.T	HexNAc(2)Hex(2)NeuAc(2)	T[+1312]	1030.42	2	2059.82	2059.83	0	-0.4	155	Specific	262.84	173.6	0.4	1.16	521	>sp|Q96H15|TIMD4_HUMAN T-cell immunoglobulin and mucin domain-containing protein 4 OS=Homo sapiens OX=9606 GN=TIMD4 PE=1 SV=2	1	240228_jc_tim4_pngasef_sme_trypsin.ScanId;v=1;d1=18341.18341.2	controllerType=0 controllerNumber=1 scan=18341	48.1934
13978:2	1	T.TGT[+1312.455]PLQM.T	HexNAc(2)Hex(2)NeuAc(2)	T[+1312]	1030.42	2	2059.83	2059.83	0	0.1	155	Specific	267.8	185.49	0.4	1.16	521	>sp|Q96H15|TIMD4_HUMAN T-cell immunoglobulin and mucin domain-containing protein 4 OS=Homo sapiens OX=9606 GN=TIMD4 PE=1 SV=2	1	240228_jc_tim4_pngasef_sme_trypsin.ScanId;v=1;d1=18315.18315.2	controllerType=0 controllerNumber=1 scan=18315	48.1241
13944:2	1	T.T[+1021.360]GTPLQM.T	HexNAc(2)Hex(2)NeuAc(1)	T[+1021]	884.869	2	1768.73	1768.73	0	0.5	155	Specific	280.84	202.22	2	2	521	>sp|Q96H15|TIMD4_HUMAN T-cell immunoglobulin and mucin domain-containing protein 4 OS=Homo sapiens OX=9606 GN=TIMD4 PE=1 SV=2	1	240228_jc_tim4_pngasef_sme_trypsin.ScanId;v=1;d1=18280.18280.2	controllerType=0 controllerNumber=1 scan=18280	48.0319
13925:2	1	T.T[+1021.360]GTPLQM.T	HexNAc(2)Hex(2)NeuAc(1)	T[+1021]	884.87	2	1768.73	1768.73	0	1.8	155	Specific	283.02	215.21	2	2.22	521	>sp|Q96H15|TIMD4_HUMAN T-cell immunoglobulin and mucin domain-containing protein 4 OS=Homo sapiens OX=9606 GN=TIMD4 PE=1 SV=2	1	240228_jc_tim4_pngasef_sme_trypsin.ScanId;v=1;d1=18260.18260.2	controllerType=0 controllerNumber=1 scan=18260	47.9848
13982:2	1	T.TGT[+1312.455]PLQM.T	HexNAc(2)Hex(2)NeuAc(2)	T[+1312]	1030.42	2	2059.83	2059.83	0	1.1	155	Specific	309.45	171.66	0.4	1.8	521	>sp|Q96H15|TIMD4_HUMAN T-cell immunoglobulin and mucin domain-containing protein 4 OS=Homo sapiens OX=9606 GN=TIMD4 PE=1 SV=2	1	240228_jc_tim4_pngasef_sme_trypsin.ScanId;v=1;d1=18320.18320.2	controllerType=0 controllerNumber=1 scan=18320	48.1319
10179:2	1	T.T[+203.079]GT[+203.079]PLQM.T	HexNAc(1),HexNAc(1)	T[+203]*2	577.27	2	1153.53	1153.53	0	3	155	Specific	48.02	48.02	48.02	0.3	521	>sp|Q96H15|TIMD4_HUMAN T-cell immunoglobulin and mucin domain-containing protein 4 OS=Homo sapiens OX=9606 GN=TIMD4 PE=1 SV=2	1	240228_jc_tim4_pngasef_sme_trypsin.ScanId;v=1;d1=14314.14314.2	controllerType=0 controllerNumber=1 scan=14314	37.6986
10296:2	1	T.T[+203.079]GT[+203.079]PLQM.T	HexNAc(1),HexNAc(1)	T[+203]*2	577.27	2	1153.53	1153.53	0	2.3	155	Specific	68.2	68.2	68.2	0.3	521	>sp|Q96H15|TIMD4_HUMAN T-cell immunoglobulin and mucin domain-containing protein 4 OS=Homo sapiens OX=9606 GN=TIMD4 PE=1 SV=2	1	240228_jc_tim4_pngasef_sme_trypsin.ScanId;v=1;d1=14437.14437.2	controllerType=0 controllerNumber=1 scan=14437	38.0153
10268:2	1	T.T[+203.079]GT[+203.079]PLQM.T	HexNAc(1),HexNAc(1)	T[+203]*2	577.27	2	1153.53	1153.53	0	2.5	155	Specific	75.61	75.61	75.61	0.3	521	>sp|Q96H15|TIMD4_HUMAN T-cell immunoglobulin and mucin domain-containing protein 4 OS=Homo sapiens OX=9606 GN=TIMD4 PE=1 SV=2	1	240228_jc_tim4_pngasef_sme_trypsin.ScanId;v=1;d1=14408.14408.2	controllerType=0 controllerNumber=1 scan=14408	37.9444
13629:3	1	T.T[+365.132]GT[+1312.455]PLQM.T	HexNAc(1)Hex(1),HexNAc(2)Hex(2)NeuAc(2)	T[+365][+1312]	808.993	3	2424.96	2424.96	0	2.3	155	Specific	95.99	51.03	2.4	0.29	521	>sp|Q96H15|TIMD4_HUMAN T-cell immunoglobulin and mucin domain-containing protein 4 OS=Homo sapiens OX=9606 GN=TIMD4 PE=1 SV=2	1	240228_jc_tim4_pngasef_sme_trypsin.ScanId;v=1;d1=17947.17947.3	controllerType=0 controllerNumber=1 scan=17947	47.0939
11262:2	1	T.T[+365.132]GT[+365.132]PLQM.T	HexNAc(1)Hex(1),HexNAc(1)Hex(1)	T[+365]*2	739.323	2	1477.64	1477.63	0	2.3	155	Specific	101.15	101.15	5.34	0.29	521	>sp|Q96H15|TIMD4_HUMAN T-cell immunoglobulin and mucin domain-containing protein 4 OS=Homo sapiens OX=9606 GN=TIMD4 PE=1 SV=2	1	240228_jc_tim4_pngasef_sme_trypsin.ScanId;v=1;d1=15450.15450.2	controllerType=0 controllerNumber=1 scan=15450	40.5312
13003:3	1	T.T[+365.132]GT[+1312.455]PLQM.T	HexNAc(1)Hex(1),HexNAc(2)Hex(2)NeuAc(2)	T[+365][+1312]	808.992	3	2424.96	2424.96	0	1.9	155	Specific	163.66	90.8	2.4	0.29	521	>sp|Q96H15|TIMD4_HUMAN T-cell immunoglobulin and mucin domain-containing protein 4 OS=Homo sapiens OX=9606 GN=TIMD4 PE=1 SV=2	1	240228_jc_tim4_pngasef_sme_trypsin.ScanId;v=1;d1=17286.17286.3	controllerType=0 controllerNumber=1 scan=17286	45.3269
10948:3	1	T.T[+656.228]GT[+730.264]PLQM.T	HexNAc(1)Hex(1)NeuAc(1),HexNAc(2)Hex(2)	T[+656][+730]	711.961	3	2133.87	2133.86	0	2.3	155	Specific	175.41	130.13	0	0.33	521	>sp|Q96H15|TIMD4_HUMAN T-cell immunoglobulin and mucin domain-containing protein 4 OS=Homo sapiens OX=9606 GN=TIMD4 PE=1 SV=2	1	240228_jc_tim4_pngasef_sme_trypsin.ScanId;v=1;d1=15120.15120.3	controllerType=0 controllerNumber=1 scan=15120	39.6806
10953:3	1	T.T[+656.228]GT[+730.264]PLQM.T	HexNAc(1)Hex(1)NeuAc(1),HexNAc(2)Hex(2)	T[+656][+730]	711.961	3	2133.87	2133.86	0	2.3	155	Specific	184.64	149.87	0	0.33	521	>sp|Q96H15|TIMD4_HUMAN T-cell immunoglobulin and mucin domain-containing protein 4 OS=Homo sapiens OX=9606 GN=TIMD4 PE=1 SV=2	1	240228_jc_tim4_pngasef_sme_trypsin.ScanId;v=1;d1=15126.15126.3	controllerType=0 controllerNumber=1 scan=15126	39.6953
10144:3	1	T.T[+1021.360]GT[+730.264]PLQM.T	HexNAc(2)Hex(2)NeuAc(1),HexNAc(2)Hex(2)	T[+730][+1021]	833.673	3	2499	2498.99	0	3.8	155	Specific	199.5	136.56	0	0.29	521	>sp|Q96H15|TIMD4_HUMAN T-cell immunoglobulin and mucin domain-containing protein 4 OS=Homo sapiens OX=9606 GN=TIMD4 PE=1 SV=2	1	240228_jc_tim4_pngasef_sme_trypsin.ScanId;v=1;d1=14278.14278.3	controllerType=0 controllerNumber=1 scan=14278	37.6102
15558:3	1	T.T[+656.228]GT[+1312.455]PLQM.T	HexNAc(1)Hex(1)NeuAc(1),HexNAc(2)Hex(2)NeuAc(2)	T[+656][+1312]	906.024	3	2716.06	2716.05	0	2	155	Specific	201.96	126.16	2.4	0.33	521	>sp|Q96H15|TIMD4_HUMAN T-cell immunoglobulin and mucin domain-containing protein 4 OS=Homo sapiens OX=9606 GN=TIMD4 PE=1 SV=2	1	240228_jc_tim4_pngasef_sme_trypsin.ScanId;v=1;d1=19984.19984.3	controllerType=0 controllerNumber=1 scan=19984	52.609
14694:3	1	T.T[+1021.360]GT[+1312.455]PLQM.T	HexNAc(2)Hex(2)NeuAc(1),HexNAc(2)Hex(2)NeuAc(2)	T[+1021][+1312]	1027.74	3	3081.19	3081.19	0	2.3	155	Specific	205.63	139.74	2.4	0.33	521	>sp|Q96H15|TIMD4_HUMAN T-cell immunoglobulin and mucin domain-containing protein 4 OS=Homo sapiens OX=9606 GN=TIMD4 PE=1 SV=2	1	240228_jc_tim4_pngasef_sme_trypsin.ScanId;v=1;d1=19071.19071.3	controllerType=0 controllerNumber=1 scan=19071	50.1697
13552:3	1	T.T[+365.132]GT[+1312.455]PLQM.T	HexNAc(1)Hex(1),HexNAc(2)Hex(2)NeuAc(2)	T[+365][+1312]	808.993	3	2424.96	2424.96	0	2.3	155	Specific	211.21	129.1	2.4	0.33	521	>sp|Q96H15|TIMD4_HUMAN T-cell immunoglobulin and mucin domain-containing protein 4 OS=Homo sapiens OX=9606 GN=TIMD4 PE=1 SV=2	1	240228_jc_tim4_pngasef_sme_trypsin.ScanId;v=1;d1=17865.17865.3	controllerType=0 controllerNumber=1 scan=17865	46.8589
10350:3	1	T.T[+1021.360]GT[+730.264]PLQM.T	HexNAc(2)Hex(2)NeuAc(1),HexNAc(2)Hex(2)	T[+730][+1021]	833.672	3	2499	2498.99	0	2.8	155	Specific	216.88	131.91	0	0.33	521	>sp|Q96H15|TIMD4_HUMAN T-cell immunoglobulin and mucin domain-containing protein 4 OS=Homo sapiens OX=9606 GN=TIMD4 PE=1 SV=2	1	240228_jc_tim4_pngasef_sme_trypsin.ScanId;v=1;d1=14494.14494.3	controllerType=0 controllerNumber=1 scan=14494	38.1676
17382:3	1	T.T[+1312.455]GT[+1312.455]PLQM.T	HexNAc(2)Hex(2)NeuAc(2),HexNAc(2)Hex(2)NeuAc(2)	T[+1312]*2	1124.77	3	3372.29	3372.28	0	2.6	155	Specific	218.87	114.86	114.86	0.29	521	>sp|Q96H15|TIMD4_HUMAN T-cell immunoglobulin and mucin domain-containing protein 4 OS=Homo sapiens OX=9606 GN=TIMD4 PE=1 SV=2	1	240228_jc_tim4_pngasef_sme_trypsin.ScanId;v=1;d1=21958.21958.3	controllerType=0 controllerNumber=1 scan=21958	58.012
12646:3	1	T.T[+730.264]GT[+1312.455]PLQM.T	HexNAc(2)Hex(2),HexNAc(2)Hex(2)NeuAc(2)	T[+730][+1312]	930.703	3	2790.1	2790.09	0	1.9	155	Specific	219.4	144.05	2.4	0.33	521	>sp|Q96H15|TIMD4_HUMAN T-cell immunoglobulin and mucin domain-containing protein 4 OS=Homo sapiens OX=9606 GN=TIMD4 PE=1 SV=2	1	240228_jc_tim4_pngasef_sme_trypsin.ScanId;v=1;d1=16911.16911.3	controllerType=0 controllerNumber=1 scan=16911	44.3186
10330:3	1	T.T[+1021.360]GT[+730.264]PLQM.T	HexNAc(2)Hex(2)NeuAc(1),HexNAc(2)Hex(2)	T[+730][+1021]	833.672	3	2499	2498.99	0	2.8	155	Specific	219.67	133.8	0	0.33	521	>sp|Q96H15|TIMD4_HUMAN T-cell immunoglobulin and mucin domain-containing protein 4 OS=Homo sapiens OX=9606 GN=TIMD4 PE=1 SV=2	1	240228_jc_tim4_pngasef_sme_trypsin.ScanId;v=1;d1=14473.14473.3	controllerType=0 controllerNumber=1 scan=14473	38.108
13559:3	1	T.T[+365.132]GT[+1312.455]PLQM.T	HexNAc(1)Hex(1),HexNAc(2)Hex(2)NeuAc(2)	T[+365][+1312]	808.993	3	2424.96	2424.96	0	2.5	155	Specific	220.38	132.61	2.4	0.33	521	>sp|Q96H15|TIMD4_HUMAN T-cell immunoglobulin and mucin domain-containing protein 4 OS=Homo sapiens OX=9606 GN=TIMD4 PE=1 SV=2	1	240228_jc_tim4_pngasef_sme_trypsin.ScanId;v=1;d1=17873.17873.3	controllerType=0 controllerNumber=1 scan=17873	46.8771
08602:2	1	T.T[+365.132]GT[+730.264]PLQM.T	HexNAc(1)Hex(1),HexNAc(2)Hex(2)	T[+365][+730]	921.889	2	1842.77	1842.77	0	1.6	155	Specific	220.75	158.19	0	1.16	521	>sp|Q96H15|TIMD4_HUMAN T-cell immunoglobulin and mucin domain-containing protein 4 OS=Homo sapiens OX=9606 GN=TIMD4 PE=1 SV=2	1	240228_jc_tim4_pngasef_sme_trypsin.ScanId;v=1;d1=12656.12656.2	controllerType=0 controllerNumber=1 scan=12656	33.4678
17342:3	1	T.T[+1312.455]GT[+1312.455]PLQM.T	HexNAc(2)Hex(2)NeuAc(2),HexNAc(2)Hex(2)NeuAc(2)	T[+1312]*2	1124.77	3	3372.29	3372.28	0	2.6	155	Specific	224.28	123.28	123.28	0.33	521	>sp|Q96H15|TIMD4_HUMAN T-cell immunoglobulin and mucin domain-containing protein 4 OS=Homo sapiens OX=9606 GN=TIMD4 PE=1 SV=2	1	240228_jc_tim4_pngasef_sme_trypsin.ScanId;v=1;d1=21909.21909.3	controllerType=0 controllerNumber=1 scan=21909	57.8751
15092:3	1	T.T[+1021.360]GT[+1312.455]PLQM.T	HexNAc(2)Hex(2)NeuAc(1),HexNAc(2)Hex(2)NeuAc(2)	T[+1021][+1312]	1027.74	3	3081.19	3081.19	0	2.3	155	Specific	224.48	131.59	2.4	0.33	521	>sp|Q96H15|TIMD4_HUMAN T-cell immunoglobulin and mucin domain-containing protein 4 OS=Homo sapiens OX=9606 GN=TIMD4 PE=1 SV=2	1	240228_jc_tim4_pngasef_sme_trypsin.ScanId;v=1;d1=19491.19491.3	controllerType=0 controllerNumber=1 scan=19491	51.3099
15199:3	1	T.T[+1021.360]GT[+1312.455]PLQM.T	HexNAc(2)Hex(2)NeuAc(1),HexNAc(2)Hex(2)NeuAc(2)	T[+1021][+1312]	1027.74	3	3081.19	3081.19	0	2.4	155	Specific	225.4	129.57	2.4	0.33	521	>sp|Q96H15|TIMD4_HUMAN T-cell immunoglobulin and mucin domain-containing protein 4 OS=Homo sapiens OX=9606 GN=TIMD4 PE=1 SV=2	1	240228_jc_tim4_pngasef_sme_trypsin.ScanId;v=1;d1=19605.19605.3	controllerType=0 controllerNumber=1 scan=19605	51.6249
17336:3	1	T.T[+1312.455]GT[+1312.455]PLQM.T	HexNAc(2)Hex(2)NeuAc(2),HexNAc(2)Hex(2)NeuAc(2)	T[+1312]*2	1124.77	3	3372.29	3372.28	0	2.9	155	Specific	225.43	132.89	132.89	0.33	521	>sp|Q96H15|TIMD4_HUMAN T-cell immunoglobulin and mucin domain-containing protein 4 OS=Homo sapiens OX=9606 GN=TIMD4 PE=1 SV=2	1	240228_jc_tim4_pngasef_sme_trypsin.ScanId;v=1;d1=21902.21902.3	controllerType=0 controllerNumber=1 scan=21902	57.854
12628:3	1	T.T[+730.264]GT[+1312.455]PLQM.T	HexNAc(2)Hex(2),HexNAc(2)Hex(2)NeuAc(2)	T[+730][+1312]	930.704	3	2790.1	2790.09	0	2.3	155	Specific	233.99	142.3	2.4	0.33	521	>sp|Q96H15|TIMD4_HUMAN T-cell immunoglobulin and mucin domain-containing protein 4 OS=Homo sapiens OX=9606 GN=TIMD4 PE=1 SV=2	1	240228_jc_tim4_pngasef_sme_trypsin.ScanId;v=1;d1=16892.16892.3	controllerType=0 controllerNumber=1 scan=16892	44.2627
10227:2	1	T.T[+1021.360]GT[+730.264]PLQM.T	HexNAc(2)Hex(2)NeuAc(1),HexNAc(2)Hex(2)	T[+730][+1021]	1250	2	2499	2498.99	0	2.5	155	Specific	236.78	137.79	0	1.16	521	>sp|Q96H15|TIMD4_HUMAN T-cell immunoglobulin and mucin domain-containing protein 4 OS=Homo sapiens OX=9606 GN=TIMD4 PE=1 SV=2	1	240228_jc_tim4_pngasef_sme_trypsin.ScanId;v=1;d1=14365.14365.2	controllerType=0 controllerNumber=1 scan=14365	37.8311
17209:3	1	T.T[+1312.455]GT[+1312.455]PLQM.T	HexNAc(2)Hex(2)NeuAc(2),HexNAc(2)Hex(2)NeuAc(2)	T[+1312]*2	1124.77	3	3372.29	3372.28	0	2.6	155	Specific	238.17	133.95	133.95	0.33	521	>sp|Q96H15|TIMD4_HUMAN T-cell immunoglobulin and mucin domain-containing protein 4 OS=Homo sapiens OX=9606 GN=TIMD4 PE=1 SV=2	1	240228_jc_tim4_pngasef_sme_trypsin.ScanId;v=1;d1=21755.21755.3	controllerType=0 controllerNumber=1 scan=21755	57.4516
14621:3	1	T.T[+1021.360]GT[+1312.455]PLQM.T	HexNAc(2)Hex(2)NeuAc(1),HexNAc(2)Hex(2)NeuAc(2)	T[+1021][+1312]	1027.74	3	3081.19	3081.19	0	2.3	155	Specific	239.94	145.33	2.4	0.33	521	>sp|Q96H15|TIMD4_HUMAN T-cell immunoglobulin and mucin domain-containing protein 4 OS=Homo sapiens OX=9606 GN=TIMD4 PE=1 SV=2	1	240228_jc_tim4_pngasef_sme_trypsin.ScanId;v=1;d1=18994.18994.3	controllerType=0 controllerNumber=1 scan=18994	49.9673
15534:3	1	T.T[+656.228]GT[+1312.455]PLQM.T	HexNAc(1)Hex(1)NeuAc(1),HexNAc(2)Hex(2)NeuAc(2)	T[+656][+1312]	906.025	3	2716.06	2716.05	0	2.9	155	Specific	240	151.07	2.4	0.33	521	>sp|Q96H15|TIMD4_HUMAN T-cell immunoglobulin and mucin domain-containing protein 4 OS=Homo sapiens OX=9606 GN=TIMD4 PE=1 SV=2	1	240228_jc_tim4_pngasef_sme_trypsin.ScanId;v=1;d1=19959.19959.3	controllerType=0 controllerNumber=1 scan=19959	52.5389
15182:3	1	T.T[+1021.360]GT[+1312.455]PLQM.T	HexNAc(2)Hex(2)NeuAc(1),HexNAc(2)Hex(2)NeuAc(2)	T[+1021][+1312]	1027.74	3	3081.19	3081.19	0	2.6	155	Specific	240.53	132.58	2.4	1.27	521	>sp|Q96H15|TIMD4_HUMAN T-cell immunoglobulin and mucin domain-containing protein 4 OS=Homo sapiens OX=9606 GN=TIMD4 PE=1 SV=2	1	240228_jc_tim4_pngasef_sme_trypsin.ScanId;v=1;d1=19587.19587.3	controllerType=0 controllerNumber=1 scan=19587	51.5723
17228:3	1	T.T[+1312.455]GT[+1312.455]PLQM.T	HexNAc(2)Hex(2)NeuAc(2),HexNAc(2)Hex(2)NeuAc(2)	T[+1312]*2	1124.77	3	3372.29	3372.28	0	3.1	155	Specific	241.03	135.92	135.92	1.17	521	>sp|Q96H15|TIMD4_HUMAN T-cell immunoglobulin and mucin domain-containing protein 4 OS=Homo sapiens OX=9606 GN=TIMD4 PE=1 SV=2	1	240228_jc_tim4_pngasef_sme_trypsin.ScanId;v=1;d1=21776.21776.3	controllerType=0 controllerNumber=1 scan=21776	57.5087
17221:3	1	T.T[+1312.455]GT[+1312.455]PLQM.T	HexNAc(2)Hex(2)NeuAc(2),HexNAc(2)Hex(2)NeuAc(2)	T[+1312]*2	1124.77	3	3372.29	3372.28	0	2.1	155	Specific	245.05	134.8	134.8	1.27	521	>sp|Q96H15|TIMD4_HUMAN T-cell immunoglobulin and mucin domain-containing protein 4 OS=Homo sapiens OX=9606 GN=TIMD4 PE=1 SV=2	1	240228_jc_tim4_pngasef_sme_trypsin.ScanId;v=1;d1=21768.21768.3	controllerType=0 controllerNumber=1 scan=21768	57.4888
11010:2	1	T.T[+656.228]GT[+730.264]PLQM.T	HexNAc(1)Hex(1)NeuAc(1),HexNAc(2)Hex(2)	T[+656][+730]	1067.44	2	2133.87	2133.86	0	1.5	155	Specific	245.87	174.97	0	1.81	521	>sp|Q96H15|TIMD4_HUMAN T-cell immunoglobulin and mucin domain-containing protein 4 OS=Homo sapiens OX=9606 GN=TIMD4 PE=1 SV=2	1	240228_jc_tim4_pngasef_sme_trypsin.ScanId;v=1;d1=15186.15186.2	controllerType=0 controllerNumber=1 scan=15186	39.8537
15275:3	1	T.T[+1021.360]GT[+1312.455]PLQM.T	HexNAc(2)Hex(2)NeuAc(1),HexNAc(2)Hex(2)NeuAc(2)	T[+1021][+1312]	1027.74	3	3081.19	3081.19	0	2.4	155	Specific	246.15	137.75	2.4	1.27	521	>sp|Q96H15|TIMD4_HUMAN T-cell immunoglobulin and mucin domain-containing protein 4 OS=Homo sapiens OX=9606 GN=TIMD4 PE=1 SV=2	1	240228_jc_tim4_pngasef_sme_trypsin.ScanId;v=1;d1=19686.19686.3	controllerType=0 controllerNumber=1 scan=19686	51.8248
17287:3	1	T.T[+1312.455]GT[+1312.455]PLQM.T	HexNAc(2)Hex(2)NeuAc(2),HexNAc(2)Hex(2)NeuAc(2)	T[+1312]*2	1124.77	3	3372.29	3372.28	0	2.1	155	Specific	247.34	150.52	150.52	1.27	521	>sp|Q96H15|TIMD4_HUMAN T-cell immunoglobulin and mucin domain-containing protein 4 OS=Homo sapiens OX=9606 GN=TIMD4 PE=1 SV=2	1	240228_jc_tim4_pngasef_sme_trypsin.ScanId;v=1;d1=21843.21843.3	controllerType=0 controllerNumber=1 scan=21843	57.6879
10241:3	1	T.T[+1021.360]GT[+730.264]PLQM.T	HexNAc(2)Hex(2)NeuAc(1),HexNAc(2)Hex(2)	T[+730][+1021]	833.673	3	2499	2498.99	0	3.5	155	Specific	247.62	153.15	0	1.17	521	>sp|Q96H15|TIMD4_HUMAN T-cell immunoglobulin and mucin domain-containing protein 4 OS=Homo sapiens OX=9606 GN=TIMD4 PE=1 SV=2	1	240228_jc_tim4_pngasef_sme_trypsin.ScanId;v=1;d1=14380.14380.3	controllerType=0 controllerNumber=1 scan=14380	37.8742
12725:3	1	T.T[+730.264]GT[+1312.455]PLQM.T	HexNAc(2)Hex(2),HexNAc(2)Hex(2)NeuAc(2)	T[+730][+1312]	930.705	3	2790.1	2790.09	0	3.1	155	Specific	250.76	151.41	2.4	1.17	521	>sp|Q96H15|TIMD4_HUMAN T-cell immunoglobulin and mucin domain-containing protein 4 OS=Homo sapiens OX=9606 GN=TIMD4 PE=1 SV=2	1	240228_jc_tim4_pngasef_sme_trypsin.ScanId;v=1;d1=16994.16994.3	controllerType=0 controllerNumber=1 scan=16994	44.5434
10222:3	1	T.T[+1021.360]GT[+730.264]PLQM.T	HexNAc(2)Hex(2)NeuAc(1),HexNAc(2)Hex(2)	T[+730][+1021]	833.672	3	2499	2498.99	0	2.6	155	Specific	250.91	149.91	0	1.27	521	>sp|Q96H15|TIMD4_HUMAN T-cell immunoglobulin and mucin domain-containing protein 4 OS=Homo sapiens OX=9606 GN=TIMD4 PE=1 SV=2	1	240228_jc_tim4_pngasef_sme_trypsin.ScanId;v=1;d1=14360.14360.3	controllerType=0 controllerNumber=1 scan=14360	37.8193
11028:2	1	T.T[+656.228]GT[+730.264]PLQM.T	HexNAc(1)Hex(1)NeuAc(1),HexNAc(2)Hex(2)	T[+656][+730]	1067.44	2	2133.87	2133.86	0	1.8	155	Specific	251.73	142.75	0	1.76	521	>sp|Q96H15|TIMD4_HUMAN T-cell immunoglobulin and mucin domain-containing protein 4 OS=Homo sapiens OX=9606 GN=TIMD4 PE=1 SV=2	1	240228_jc_tim4_pngasef_sme_trypsin.ScanId;v=1;d1=15205.15205.2	controllerType=0 controllerNumber=1 scan=15205	39.9056
14598:3	1	T.T[+1021.360]GT[+1312.455]PLQM.T	HexNAc(2)Hex(2)NeuAc(1),HexNAc(2)Hex(2)NeuAc(2)	T[+1021][+1312]	1027.74	3	3081.19	3081.19	0	1.8	155	Specific	251.88	136.8	2.4	1.27	521	>sp|Q96H15|TIMD4_HUMAN T-cell immunoglobulin and mucin domain-containing protein 4 OS=Homo sapiens OX=9606 GN=TIMD4 PE=1 SV=2	1	240228_jc_tim4_pngasef_sme_trypsin.ScanId;v=1;d1=18970.18970.3	controllerType=0 controllerNumber=1 scan=18970	49.9077
12533:3	1	T.T[+730.264]GT[+1312.455]PLQM.T	HexNAc(2)Hex(2),HexNAc(2)Hex(2)NeuAc(2)	T[+730][+1312]	930.703	3	2790.09	2790.09	0	1.7	155	Specific	252.41	145.7	2.4	1.27	521	>sp|Q96H15|TIMD4_HUMAN T-cell immunoglobulin and mucin domain-containing protein 4 OS=Homo sapiens OX=9606 GN=TIMD4 PE=1 SV=2	1	240228_jc_tim4_pngasef_sme_trypsin.ScanId;v=1;d1=16792.16792.3	controllerType=0 controllerNumber=1 scan=16792	43.9896
12749:3	1	T.T[+730.264]GT[+1312.455]PLQM.T	HexNAc(2)Hex(2),HexNAc(2)Hex(2)NeuAc(2)	T[+730][+1312]	930.704	3	2790.1	2790.09	0	2.2	155	Specific	252.63	136.94	2.4	1.27	521	>sp|Q96H15|TIMD4_HUMAN T-cell immunoglobulin and mucin domain-containing protein 4 OS=Homo sapiens OX=9606 GN=TIMD4 PE=1 SV=2	1	240228_jc_tim4_pngasef_sme_trypsin.ScanId;v=1;d1=17019.17019.3	controllerType=0 controllerNumber=1 scan=17019	44.605
17279:3	1	T.T[+1312.455]GT[+1312.455]PLQM.T	HexNAc(2)Hex(2)NeuAc(2),HexNAc(2)Hex(2)NeuAc(2)	T[+1312]*2	1124.77	3	3372.29	3372.28	0	2.9	155	Specific	253.31	144.77	144.77	1.27	521	>sp|Q96H15|TIMD4_HUMAN T-cell immunoglobulin and mucin domain-containing protein 4 OS=Homo sapiens OX=9606 GN=TIMD4 PE=1 SV=2	1	240228_jc_tim4_pngasef_sme_trypsin.ScanId;v=1;d1=21834.21834.3	controllerType=0 controllerNumber=1 scan=21834	57.6645
15289:3	1	T.T[+1021.360]GT[+1312.455]PLQM.T	HexNAc(2)Hex(2)NeuAc(1),HexNAc(2)Hex(2)NeuAc(2)	T[+1021][+1312]	1027.74	3	3081.19	3081.19	0	2.4	155	Specific	254.03	149.38	2.4	1.27	521	>sp|Q96H15|TIMD4_HUMAN T-cell immunoglobulin and mucin domain-containing protein 4 OS=Homo sapiens OX=9606 GN=TIMD4 PE=1 SV=2	1	240228_jc_tim4_pngasef_sme_trypsin.ScanId;v=1;d1=19701.19701.3	controllerType=0 controllerNumber=1 scan=19701	51.8585
14714:3	1	T.T[+1021.360]GT[+1312.455]PLQM.T	HexNAc(2)Hex(2)NeuAc(1),HexNAc(2)Hex(2)NeuAc(2)	T[+1021][+1312]	1027.74	3	3081.19	3081.19	0	2.7	155	Specific	258.75	141.5	2.4	1.27	521	>sp|Q96H15|TIMD4_HUMAN T-cell immunoglobulin and mucin domain-containing protein 4 OS=Homo sapiens OX=9606 GN=TIMD4 PE=1 SV=2	1	240228_jc_tim4_pngasef_sme_trypsin.ScanId;v=1;d1=19092.19092.3	controllerType=0 controllerNumber=1 scan=19092	50.2247
12554:3	1	T.T[+730.264]GT[+1312.455]PLQM.T	HexNAc(2)Hex(2),HexNAc(2)Hex(2)NeuAc(2)	T[+730][+1312]	930.704	3	2790.1	2790.09	0	2.3	155	Specific	259.17	149.01	2.4	1.27	521	>sp|Q96H15|TIMD4_HUMAN T-cell immunoglobulin and mucin domain-containing protein 4 OS=Homo sapiens OX=9606 GN=TIMD4 PE=1 SV=2	1	240228_jc_tim4_pngasef_sme_trypsin.ScanId;v=1;d1=16814.16814.3	controllerType=0 controllerNumber=1 scan=16814	44.0468
10207:2	1	T.T[+1021.360]GT[+730.264]PLQM.T	HexNAc(2)Hex(2)NeuAc(1),HexNAc(2)Hex(2)	T[+730][+1021]	1250.01	2	2499	2498.99	0	3.6	155	Specific	259.88	155.05	0	1.59	521	>sp|Q96H15|TIMD4_HUMAN T-cell immunoglobulin and mucin domain-containing protein 4 OS=Homo sapiens OX=9606 GN=TIMD4 PE=1 SV=2	1	240228_jc_tim4_pngasef_sme_trypsin.ScanId;v=1;d1=14344.14344.2	controllerType=0 controllerNumber=1 scan=14344	37.7765
15097:3	1	T.T[+1021.360]GT[+1312.455]PLQM.T	HexNAc(2)Hex(2)NeuAc(1),HexNAc(2)Hex(2)NeuAc(2)	T[+1021][+1312]	1027.74	3	3081.19	3081.19	0	2.3	155	Specific	262.48	152.18	2.4	1.27	521	>sp|Q96H15|TIMD4_HUMAN T-cell immunoglobulin and mucin domain-containing protein 4 OS=Homo sapiens OX=9606 GN=TIMD4 PE=1 SV=2	1	240228_jc_tim4_pngasef_sme_trypsin.ScanId;v=1;d1=19497.19497.3	controllerType=0 controllerNumber=1 scan=19497	51.3224
10914:2	1	T.T[+656.228]GT[+730.264]PLQM.T	HexNAc(1)Hex(1)NeuAc(1),HexNAc(2)Hex(2)	T[+656][+730]	1067.44	2	2133.87	2133.86	0	2.3	155	Specific	266.77	164.8	0	1.92	521	>sp|Q96H15|TIMD4_HUMAN T-cell immunoglobulin and mucin domain-containing protein 4 OS=Homo sapiens OX=9606 GN=TIMD4 PE=1 SV=2	1	240228_jc_tim4_pngasef_sme_trypsin.ScanId;v=1;d1=15085.15085.2	controllerType=0 controllerNumber=1 scan=15085	39.5889
10933:2	1	T.T[+656.228]GT[+730.264]PLQM.T	HexNAc(1)Hex(1)NeuAc(1),HexNAc(2)Hex(2)	T[+656][+730]	1067.44	2	2133.87	2133.86	0	1.3	155	Specific	282.75	176.48	0	1.8	521	>sp|Q96H15|TIMD4_HUMAN T-cell immunoglobulin and mucin domain-containing protein 4 OS=Homo sapiens OX=9606 GN=TIMD4 PE=1 SV=2	1	240228_jc_tim4_pngasef_sme_trypsin.ScanId;v=1;d1=15105.15105.2	controllerType=0 controllerNumber=1 scan=15105	39.6395
15115:3	1	T.T[+1021.360]GT[+1312.455]PLQM.T	HexNAc(2)Hex(2)NeuAc(1),HexNAc(2)Hex(2)NeuAc(2)	T[+1021][+1312]	1027.74	3	3081.19	3081.19	0	2.6	155	Specific	286.2	162.19	2.4	1.48	521	>sp|Q96H15|TIMD4_HUMAN T-cell immunoglobulin and mucin domain-containing protein 4 OS=Homo sapiens OX=9606 GN=TIMD4 PE=1 SV=2	1	240228_jc_tim4_pngasef_sme_trypsin.ScanId;v=1;d1=19516.19516.3	controllerType=0 controllerNumber=1 scan=19516	51.3791
11484:2	1	G.T[+1021.360]PLQM.T	HexNAc(2)Hex(2)NeuAc(1)	T[+1021]	805.837	2	1610.67	1610.66	0	3.2	157	Specific	192.84	99.84	99.84	1.15	521	>sp|Q96H15|TIMD4_HUMAN T-cell immunoglobulin and mucin domain-containing protein 4 OS=Homo sapiens OX=9606 GN=TIMD4 PE=1 SV=2	1	240228_jc_tim4_pngasef_sme_trypsin.ScanId;v=1;d1=15683.15683.2	controllerType=0 controllerNumber=1 scan=15683	41.1315
14269:2	1	G.T[+1312.455]PLQM.T	HexNAc(2)Hex(2)NeuAc(2)	T[+1312]	951.382	2	1901.76	1901.76	0	-0.2	157	Specific	256.12	131.05	131.05	1.17	521	>sp|Q96H15|TIMD4_HUMAN T-cell immunoglobulin and mucin domain-containing protein 4 OS=Homo sapiens OX=9606 GN=TIMD4 PE=1 SV=2	1	240228_jc_tim4_pngasef_sme_trypsin.ScanId;v=1;d1=18623.18623.2	controllerType=0 controllerNumber=1 scan=18623	48.9593
13856:3	1	M.T[+1021.360]T[+730.264]IAVFT[+1312.455].T	HexNAc(2)Hex(2)NeuAc(1),HexNAc(2)Hex(2),HexNAc(2)Hex(2)NeuAc(2)	T[+730][+1021][+1312]	1272.84	3	3816.5	3816.5	0	1.6	162	Specific	90.71	45.2	0	1.15	521	>sp|Q96H15|TIMD4_HUMAN T-cell immunoglobulin and mucin domain-containing protein 4 OS=Homo sapiens OX=9606 GN=TIMD4 PE=1 SV=2	1	240228_jc_tim4_pngasef_sme_trypsin.ScanId;v=1;d1=18186.18186.3	controllerType=0 controllerNumber=1 scan=18186	47.7687
11973:3	1	M.T[+730.264]T[+1312.455]IAVFT[+730.264].T	HexNAc(2)Hex(2),HexNAc(2)Hex(2)NeuAc(2),HexNAc(2)Hex(2)	T[+730]*2[+1312]	1175.81	3	3525.41	3525.4	0	2.4	162	Specific	144.59	70.84	0	1.15	521	>sp|Q96H15|TIMD4_HUMAN T-cell immunoglobulin and mucin domain-containing protein 4 OS=Homo sapiens OX=9606 GN=TIMD4 PE=1 SV=2	1	240228_jc_tim4_pngasef_sme_trypsin.ScanId;v=1;d1=16199.16199.3	controllerType=0 controllerNumber=1 scan=16199	42.4012
13207:3	1	M.T[+568.212]T[+1312.455]IAVFT[+568.212].T	HexNAc(2)Hex(1),HexNAc(2)Hex(2)NeuAc(2),HexNAc(2)Hex(1)	T[+568]*2[+1312]	1067.77	3	3201.3	3201.3	0	1.5	162	Specific	165.01	66.92	1.2	0.74	521	>sp|Q96H15|TIMD4_HUMAN T-cell immunoglobulin and mucin domain-containing protein 4 OS=Homo sapiens OX=9606 GN=TIMD4 PE=1 SV=2	1	240228_jc_tim4_pngasef_sme_trypsin.ScanId;v=1;d1=17501.17501.3	controllerType=0 controllerNumber=1 scan=17501	45.8969
12045:3	1	M.T[+1312.455]T[+730.264]IAVFT[+730.264].T	HexNAc(2)Hex(2)NeuAc(2),HexNAc(2)Hex(2),HexNAc(2)Hex(2)	T[+730]*2[+1312]	1175.81	3	3525.41	3525.4	0	2.7	162	Specific	165.25	76.48	0	1.15	521	>sp|Q96H15|TIMD4_HUMAN T-cell immunoglobulin and mucin domain-containing protein 4 OS=Homo sapiens OX=9606 GN=TIMD4 PE=1 SV=2	1	240228_jc_tim4_pngasef_sme_trypsin.ScanId;v=1;d1=16275.16275.3	controllerType=0 controllerNumber=1 scan=16275	42.6224
12106:3	1	M.T[+730.264]T[+1312.455]IAVFT[+730.264].T	HexNAc(2)Hex(2),HexNAc(2)Hex(2)NeuAc(2),HexNAc(2)Hex(2)	T[+730]*2[+1312]	1175.81	3	3525.41	3525.4	0	3.2	162	Specific	172.45	75.94	0	0.66	521	>sp|Q96H15|TIMD4_HUMAN T-cell immunoglobulin and mucin domain-containing protein 4 OS=Homo sapiens OX=9606 GN=TIMD4 PE=1 SV=2	1	240228_jc_tim4_pngasef_sme_trypsin.ScanId;v=1;d1=16339.16339.3	controllerType=0 controllerNumber=1 scan=16339	42.7913
13147:3	1	M.T[+568.212]T[+568.212]IAVFT[+1312.455].T	HexNAc(2)Hex(1),HexNAc(2)Hex(1),HexNAc(2)Hex(2)NeuAc(2)	T[+568]*2[+1312]	1067.77	3	3201.3	3201.3	0	1.5	162	Specific	184.16	118.72	3.06	0.72	521	>sp|Q96H15|TIMD4_HUMAN T-cell immunoglobulin and mucin domain-containing protein 4 OS=Homo sapiens OX=9606 GN=TIMD4 PE=1 SV=2	1	240228_jc_tim4_pngasef_sme_trypsin.ScanId;v=1;d1=17438.17438.3	controllerType=0 controllerNumber=1 scan=17438	45.7424
13507:3	1	M.T[+365.132]T[+730.264]IAVFT[+1312.455].T	HexNAc(1)Hex(1),HexNAc(2)Hex(2),HexNAc(2)Hex(2)NeuAc(2)	T[+365][+730][+1312]	1054.1	3	3160.28	3160.27	0	2	162	Specific	225.11	117.81	0	1.15	521	>sp|Q96H15|TIMD4_HUMAN T-cell immunoglobulin and mucin domain-containing protein 4 OS=Homo sapiens OX=9606 GN=TIMD4 PE=1 SV=2	1	240228_jc_tim4_pngasef_sme_trypsin.ScanId;v=1;d1=17818.17818.3	controllerType=0 controllerNumber=1 scan=17818	46.7265
13679:3	1	M.T[+1021.360]T[+730.264]IAVFT[+1312.455].T	HexNAc(2)Hex(2)NeuAc(1),HexNAc(2)Hex(2),HexNAc(2)Hex(2)NeuAc(2)	T[+730][+1021][+1312]	1272.84	3	3816.51	3816.5	0	3	162	Specific	225.77	132.6	0	1.14	521	>sp|Q96H15|TIMD4_HUMAN T-cell immunoglobulin and mucin domain-containing protein 4 OS=Homo sapiens OX=9606 GN=TIMD4 PE=1 SV=2	1	240228_jc_tim4_pngasef_sme_trypsin.ScanId;v=1;d1=18000.18000.3	controllerType=0 controllerNumber=1 scan=18000	47.2477
13130:3	1	M.T[+568.212]T[+1312.455]IAVFT[+568.212].T	HexNAc(2)Hex(1),HexNAc(2)Hex(2)NeuAc(2),HexNAc(2)Hex(1)	T[+568]*2[+1312]	1067.77	3	3201.31	3201.3	0	2.6	162	Specific	227.08	145.2	1.2	1.16	521	>sp|Q96H15|TIMD4_HUMAN T-cell immunoglobulin and mucin domain-containing protein 4 OS=Homo sapiens OX=9606 GN=TIMD4 PE=1 SV=2	1	240228_jc_tim4_pngasef_sme_trypsin.ScanId;v=1;d1=17420.17420.3	controllerType=0 controllerNumber=1 scan=17420	45.6929
13697:3	1	M.T[+1021.360]T[+730.264]IAVFT[+1312.455].T	HexNAc(2)Hex(2)NeuAc(1),HexNAc(2)Hex(2),HexNAc(2)Hex(2)NeuAc(2)	T[+730][+1021][+1312]	1272.84	3	3816.51	3816.5	0	3.1	162	Specific	230.31	102.35	0	0.64	521	>sp|Q96H15|TIMD4_HUMAN T-cell immunoglobulin and mucin domain-containing protein 4 OS=Homo sapiens OX=9606 GN=TIMD4 PE=1 SV=2	1	240228_jc_tim4_pngasef_sme_trypsin.ScanId;v=1;d1=18019.18019.3	controllerType=0 controllerNumber=1 scan=18019	47.2974
13527:3	1	M.T[+947.323]T[+730.264]IAVFT[+730.264].T	HexNAc(1)Hex(1)NeuAc(2),HexNAc(2)Hex(2),HexNAc(2)Hex(2)	T[+730]*2[+947]	1054.1	3	3160.28	3160.27	0	2.2	162	Specific	232.98	131.39	0	1.16	521	>sp|Q96H15|TIMD4_HUMAN T-cell immunoglobulin and mucin domain-containing protein 4 OS=Homo sapiens OX=9606 GN=TIMD4 PE=1 SV=2	1	240228_jc_tim4_pngasef_sme_trypsin.ScanId;v=1;d1=17839.17839.3	controllerType=0 controllerNumber=1 scan=17839	46.7838
14230:2	1	T.T[+730.264]IAVF.T	HexNAc(2)Hex(2)	T[+730]	640.799	2	1280.59	1280.59	0	2.8	163	Specific	174.89	174.89	174.89	1.16	521	>sp|Q96H15|TIMD4_HUMAN T-cell immunoglobulin and mucin domain-containing protein 4 OS=Homo sapiens OX=9606 GN=TIMD4 PE=1 SV=2	1	240228_jc_tim4_pngasef_sme_trypsin.ScanId;v=1;d1=18581.18581.2	controllerType=0 controllerNumber=1 scan=18581	48.8332
17330:2	1	T.T[+1021.360]IAVF.T	HexNAc(2)Hex(2)NeuAc(1)	T[+1021]	786.347	2	1571.69	1571.68	0	1.8	163	Specific	248.52	218.81	218.81	2.75	521	>sp|Q96H15|TIMD4_HUMAN T-cell immunoglobulin and mucin domain-containing protein 4 OS=Homo sapiens OX=9606 GN=TIMD4 PE=1 SV=2	1	240228_jc_tim4_pngasef_sme_trypsin.ScanId;v=1;d1=21895.21895.2	controllerType=0 controllerNumber=1 scan=21895	57.8381
17218:2	1	T.T[+1021.360]IAVF.T	HexNAc(2)Hex(2)NeuAc(1)	T[+1021]	786.348	2	1571.69	1571.68	0	2.9	163	Specific	275.23	207.1	207.1	2.75	521	>sp|Q96H15|TIMD4_HUMAN T-cell immunoglobulin and mucin domain-containing protein 4 OS=Homo sapiens OX=9606 GN=TIMD4 PE=1 SV=2	1	240228_jc_tim4_pngasef_sme_trypsin.ScanId;v=1;d1=21765.21765.2	controllerType=0 controllerNumber=1 scan=21765	57.4782
17335:2	1	T.T[+1021.360]IAVF.T	HexNAc(2)Hex(2)NeuAc(1)	T[+1021]	786.347	2	1571.69	1571.68	0	2.7	163	Specific	277.46	231.4	231.4	2.75	521	>sp|Q96H15|TIMD4_HUMAN T-cell immunoglobulin and mucin domain-containing protein 4 OS=Homo sapiens OX=9606 GN=TIMD4 PE=1 SV=2	1	240228_jc_tim4_pngasef_sme_trypsin.ScanId;v=1;d1=21901.21901.2	controllerType=0 controllerNumber=1 scan=21901	57.8518
19473:2	1	T.T[+1312.455]IAVF.T	HexNAc(2)Hex(2)NeuAc(2)	T[+1312]	931.894	2	1862.78	1862.78	0	0.8	163	Specific	293.97	254.36	254.36	2.61	521	>sp|Q96H15|TIMD4_HUMAN T-cell immunoglobulin and mucin domain-containing protein 4 OS=Homo sapiens OX=9606 GN=TIMD4 PE=1 SV=2	1	240228_jc_tim4_pngasef_sme_trypsin.ScanId;v=1;d1=25247.25247.2	controllerType=0 controllerNumber=1 scan=25247	67.842
17227:2	1	T.T[+1021.360]IAVF.T	HexNAc(2)Hex(2)NeuAc(1)	T[+1021]	786.348	2	1571.69	1571.68	0	2.9	163	Specific	304.48	240.38	240.38	2.72	521	>sp|Q96H15|TIMD4_HUMAN T-cell immunoglobulin and mucin domain-containing protein 4 OS=Homo sapiens OX=9606 GN=TIMD4 PE=1 SV=2	1	240228_jc_tim4_pngasef_sme_trypsin.ScanId;v=1;d1=21775.21775.2	controllerType=0 controllerNumber=1 scan=21775	57.5071
17286:2	1	T.T[+1021.360]IAVF.T	HexNAc(2)Hex(2)NeuAc(1)	T[+1021]	786.347	2	1571.69	1571.68	0	1.9	163	Specific	348.76	267.83	267.83	2.85	521	>sp|Q96H15|TIMD4_HUMAN T-cell immunoglobulin and mucin domain-containing protein 4 OS=Homo sapiens OX=9606 GN=TIMD4 PE=1 SV=2	1	240228_jc_tim4_pngasef_sme_trypsin.ScanId;v=1;d1=21842.21842.2	controllerType=0 controllerNumber=1 scan=21842	57.6857
17274:2	1	T.T[+1021.360]IAVF.T	HexNAc(2)Hex(2)NeuAc(1)	T[+1021]	786.348	2	1571.69	1571.68	0	3	163	Specific	354.36	269.91	269.91	2.57	521	>sp|Q96H15|TIMD4_HUMAN T-cell immunoglobulin and mucin domain-containing protein 4 OS=Homo sapiens OX=9606 GN=TIMD4 PE=1 SV=2	1	240228_jc_tim4_pngasef_sme_trypsin.ScanId;v=1;d1=21829.21829.2	controllerType=0 controllerNumber=1 scan=21829	57.6521
12694:2	1	T.T[+730.264]IAVFT.T	HexNAc(2)Hex(2)	T[+730]	691.324	2	1381.64	1381.64	0	3.1	163	Specific	80.3	80.3	8	1.15	521	>sp|Q96H15|TIMD4_HUMAN T-cell immunoglobulin and mucin domain-containing protein 4 OS=Homo sapiens OX=9606 GN=TIMD4 PE=1 SV=2	1	240228_jc_tim4_pngasef_sme_trypsin.ScanId;v=1;d1=16961.16961.2	controllerType=0 controllerNumber=1 scan=16961	44.4539
13463:2	1	T.T[+568.212]IAVFT.T	HexNAc(2)Hex(1)	T[+568]	610.297	2	1219.59	1219.58	0	2.6	163	Specific	83.45	83.45	8	1.18	521	>sp|Q96H15|TIMD4_HUMAN T-cell immunoglobulin and mucin domain-containing protein 4 OS=Homo sapiens OX=9606 GN=TIMD4 PE=1 SV=2	1	240228_jc_tim4_pngasef_sme_trypsin.ScanId;v=1;d1=17772.17772.2	controllerType=0 controllerNumber=1 scan=17772	46.6062
19003:2	1	T.T[+947.323]IAVFT.T	HexNAc(1)Hex(1)NeuAc(2)	T[+947]	799.852	2	1598.7	1598.69	0	1.6	163	Specific	98.38	87.1	8	1.17	521	>sp|Q96H15|TIMD4_HUMAN T-cell immunoglobulin and mucin domain-containing protein 4 OS=Homo sapiens OX=9606 GN=TIMD4 PE=1 SV=2	1	240228_jc_tim4_pngasef_sme_trypsin.ScanId;v=1;d1=24063.24063.2	controllerType=0 controllerNumber=1 scan=24063	64.1242
18999:2	1	T.T[+947.323]IAVFT.T	HexNAc(1)Hex(1)NeuAc(2)	T[+947]	799.852	2	1598.7	1598.69	0	1.7	163	Specific	101.7	78.43	8	1.17	521	>sp|Q96H15|TIMD4_HUMAN T-cell immunoglobulin and mucin domain-containing protein 4 OS=Homo sapiens OX=9606 GN=TIMD4 PE=1 SV=2	1	240228_jc_tim4_pngasef_sme_trypsin.ScanId;v=1;d1=24057.24057.2	controllerType=0 controllerNumber=1 scan=24057	64.1054
16535:2	1	T.T[+656.228]IAVFT.T	HexNAc(1)Hex(1)NeuAc(1)	T[+656]	654.304	2	1307.6	1307.6	0	1.6	163	Specific	108.99	106.01	8	1.17	521	>sp|Q96H15|TIMD4_HUMAN T-cell immunoglobulin and mucin domain-containing protein 4 OS=Homo sapiens OX=9606 GN=TIMD4 PE=1 SV=2	1	240228_jc_tim4_pngasef_sme_trypsin.ScanId;v=1;d1=21023.21023.2	controllerType=0 controllerNumber=1 scan=21023	55.343
19027:2	1	T.T[+947.323]IAVFT.T	HexNAc(1)Hex(1)NeuAc(2)	T[+947]	799.852	2	1598.7	1598.69	0	1.6	163	Specific	115.92	99.17	8	1.17	521	>sp|Q96H15|TIMD4_HUMAN T-cell immunoglobulin and mucin domain-containing protein 4 OS=Homo sapiens OX=9606 GN=TIMD4 PE=1 SV=2	1	240228_jc_tim4_pngasef_sme_trypsin.ScanId;v=1;d1=24107.24107.2	controllerType=0 controllerNumber=1 scan=24107	64.2714
19025:2	1	T.T[+947.323]IAVFT.T	HexNAc(1)Hex(1)NeuAc(2)	T[+947]	799.852	2	1598.7	1598.69	0	1.7	163	Specific	152.82	101.23	8	1.15	521	>sp|Q96H15|TIMD4_HUMAN T-cell immunoglobulin and mucin domain-containing protein 4 OS=Homo sapiens OX=9606 GN=TIMD4 PE=1 SV=2	1	240228_jc_tim4_pngasef_sme_trypsin.ScanId;v=1;d1=24104.24104.2	controllerType=0 controllerNumber=1 scan=24104	64.2613
13323:2	1	T.T[+1021.360]IAVFT.T	HexNAc(2)Hex(2)NeuAc(1)	T[+1021]	836.87	2	1672.73	1672.73	0	0.8	163	Specific	169.74	92.18	8	0.82	521	>sp|Q96H15|TIMD4_HUMAN T-cell immunoglobulin and mucin domain-containing protein 4 OS=Homo sapiens OX=9606 GN=TIMD4 PE=1 SV=2	1	240228_jc_tim4_pngasef_sme_trypsin.ScanId;v=1;d1=17624.17624.2	controllerType=0 controllerNumber=1 scan=17624	46.2196
13445:2	1	T.T[+568.212]IAVFT.T	HexNAc(2)Hex(1)	T[+568]	610.296	2	1219.58	1219.58	0	1.8	163	Specific	170	170	8	1.44	521	>sp|Q96H15|TIMD4_HUMAN T-cell immunoglobulin and mucin domain-containing protein 4 OS=Homo sapiens OX=9606 GN=TIMD4 PE=1 SV=2	1	240228_jc_tim4_pngasef_sme_trypsin.ScanId;v=1;d1=17753.17753.2	controllerType=0 controllerNumber=1 scan=17753	46.5583
13340:2	1	T.T[+1021.360]IAVFT.T	HexNAc(2)Hex(2)NeuAc(1)	T[+1021]	836.871	2	1672.74	1672.73	0	2.8	163	Specific	188.85	117.87	8	1.63	521	>sp|Q96H15|TIMD4_HUMAN T-cell immunoglobulin and mucin domain-containing protein 4 OS=Homo sapiens OX=9606 GN=TIMD4 PE=1 SV=2	1	240228_jc_tim4_pngasef_sme_trypsin.ScanId;v=1;d1=17642.17642.2	controllerType=0 controllerNumber=1 scan=17642	46.2695
16063:2	1	T.T[+1021.360]IAVFT.T	HexNAc(2)Hex(2)NeuAc(1)	T[+1021]	836.871	2	1672.73	1672.73	0	1.7	163	Specific	229.5	170.03	8	1.94	521	>sp|Q96H15|TIMD4_HUMAN T-cell immunoglobulin and mucin domain-containing protein 4 OS=Homo sapiens OX=9606 GN=TIMD4 PE=1 SV=2	1	240228_jc_tim4_pngasef_sme_trypsin.ScanId;v=1;d1=20521.20521.2	controllerType=0 controllerNumber=1 scan=20521	54.0365
12623:2	1	T.T[+568.212]IAVFT.T	HexNAc(2)Hex(1)	T[+568]	610.297	2	1219.59	1219.58	0	2.7	163	Specific	229.87	229.87	8	2.26	521	>sp|Q96H15|TIMD4_HUMAN T-cell immunoglobulin and mucin domain-containing protein 4 OS=Homo sapiens OX=9606 GN=TIMD4 PE=1 SV=2	1	240228_jc_tim4_pngasef_sme_trypsin.ScanId;v=1;d1=16886.16886.2	controllerType=0 controllerNumber=1 scan=16886	44.2497
16051:2	1	T.T[+1021.360]IAVFT.T	HexNAc(2)Hex(2)NeuAc(1)	T[+1021]	836.871	2	1672.74	1672.73	0	2.5	163	Specific	246.52	173.08	8	3.09	521	>sp|Q96H15|TIMD4_HUMAN T-cell immunoglobulin and mucin domain-containing protein 4 OS=Homo sapiens OX=9606 GN=TIMD4 PE=1 SV=2	1	240228_jc_tim4_pngasef_sme_trypsin.ScanId;v=1;d1=20508.20508.2	controllerType=0 controllerNumber=1 scan=20508	53.9897
17033:2	1	T.TIAVFT[+1312.455].T	HexNAc(2)Hex(2)NeuAc(2)	T[+1312]	982.417	2	1963.83	1963.83	0	0.1	163	Specific	263.9	117.23	13.04	2.3	521	>sp|Q96H15|TIMD4_HUMAN T-cell immunoglobulin and mucin domain-containing protein 4 OS=Homo sapiens OX=9606 GN=TIMD4 PE=1 SV=2	1	240228_jc_tim4_pngasef_sme_trypsin.ScanId;v=1;d1=21569.21569.2	controllerType=0 controllerNumber=1 scan=21569	56.9169
14517:2	1	T.T[+1021.360]IAVFT.T	HexNAc(2)Hex(2)NeuAc(1)	T[+1021]	836.871	2	1672.74	1672.73	0	2.7	163	Specific	274.93	186.86	8	3.09	521	>sp|Q96H15|TIMD4_HUMAN T-cell immunoglobulin and mucin domain-containing protein 4 OS=Homo sapiens OX=9606 GN=TIMD4 PE=1 SV=2	1	240228_jc_tim4_pngasef_sme_trypsin.ScanId;v=1;d1=18884.18884.2	controllerType=0 controllerNumber=1 scan=18884	49.6764
13371:2	1	T.TIAVFT[+568.212].T	HexNAc(2)Hex(1)	T[+568]	610.296	2	1219.58	1219.58	0	1.6	163	Specific	310.74	140.15	33.34	2.75	521	>sp|Q96H15|TIMD4_HUMAN T-cell immunoglobulin and mucin domain-containing protein 4 OS=Homo sapiens OX=9606 GN=TIMD4 PE=1 SV=2	1	240228_jc_tim4_pngasef_sme_trypsin.ScanId;v=1;d1=17675.17675.2	controllerType=0 controllerNumber=1 scan=17675	46.3556
13361:2	1	T.TIAVFT[+568.212].T	HexNAc(2)Hex(1)	T[+568]	610.296	2	1219.59	1219.58	0	2.1	163	Specific	318.04	157.68	14.15	2.75	521	>sp|Q96H15|TIMD4_HUMAN T-cell immunoglobulin and mucin domain-containing protein 4 OS=Homo sapiens OX=9606 GN=TIMD4 PE=1 SV=2	1	240228_jc_tim4_pngasef_sme_trypsin.ScanId;v=1;d1=17664.17664.2	controllerType=0 controllerNumber=1 scan=17664	46.3267
12545:2	1	T.TIAVFT[+568.212].T	HexNAc(2)Hex(1)	T[+568]	610.296	2	1219.58	1219.58	0	1.8	163	Specific	320.19	146.08	30.29	2.76	521	>sp|Q96H15|TIMD4_HUMAN T-cell immunoglobulin and mucin domain-containing protein 4 OS=Homo sapiens OX=9606 GN=TIMD4 PE=1 SV=2	1	240228_jc_tim4_pngasef_sme_trypsin.ScanId;v=1;d1=16804.16804.2	controllerType=0 controllerNumber=1 scan=16804	44.0206
14493:2	1	T.TIAVFT[+1021.360].T	HexNAc(2)Hex(2)NeuAc(1)	T[+1021]	836.872	2	1672.74	1672.73	0	3.5	163	Specific	321.89	150.6	16.14	2.48	521	>sp|Q96H15|TIMD4_HUMAN T-cell immunoglobulin and mucin domain-containing protein 4 OS=Homo sapiens OX=9606 GN=TIMD4 PE=1 SV=2	1	240228_jc_tim4_pngasef_sme_trypsin.ScanId;v=1;d1=18859.18859.2	controllerType=0 controllerNumber=1 scan=18859	49.6117
12529:2	1	T.TIAVFT[+568.212].T	HexNAc(2)Hex(1)	T[+568]	610.296	2	1219.58	1219.58	0	1.6	163	Specific	321.94	150.87	28.71	2.76	521	>sp|Q96H15|TIMD4_HUMAN T-cell immunoglobulin and mucin domain-containing protein 4 OS=Homo sapiens OX=9606 GN=TIMD4 PE=1 SV=2	1	240228_jc_tim4_pngasef_sme_trypsin.ScanId;v=1;d1=16787.16787.2	controllerType=0 controllerNumber=1 scan=16787	43.9778
14409:2	1	T.TIAVFT[+1021.360].T	HexNAc(2)Hex(2)NeuAc(1)	T[+1021]	836.87	2	1672.73	1672.73	0	0.9	163	Specific	328.94	130.91	14.5	2.53	521	>sp|Q96H15|TIMD4_HUMAN T-cell immunoglobulin and mucin domain-containing protein 4 OS=Homo sapiens OX=9606 GN=TIMD4 PE=1 SV=2	1	240228_jc_tim4_pngasef_sme_trypsin.ScanId;v=1;d1=18770.18770.2	controllerType=0 controllerNumber=1 scan=18770	49.3655
12611:2	1	T.TIAVFT[+730.264].T	HexNAc(2)Hex(2)	T[+730]	691.323	2	1381.64	1381.64	0	2.4	163	Specific	345.1	144.42	35.66	2.76	521	>sp|Q96H15|TIMD4_HUMAN T-cell immunoglobulin and mucin domain-containing protein 4 OS=Homo sapiens OX=9606 GN=TIMD4 PE=1 SV=2	1	240228_jc_tim4_pngasef_sme_trypsin.ScanId;v=1;d1=16874.16874.2	controllerType=0 controllerNumber=1 scan=16874	44.2155
14658:2	1	T.TIAVFT[+1312.455].T	HexNAc(2)Hex(2)NeuAc(2)	T[+1312]	982.42	2	1963.83	1963.83	0	3.5	163	Specific	345.52	139.26	15.12	2.48	521	>sp|Q96H15|TIMD4_HUMAN T-cell immunoglobulin and mucin domain-containing protein 4 OS=Homo sapiens OX=9606 GN=TIMD4 PE=1 SV=2	1	240228_jc_tim4_pngasef_sme_trypsin.ScanId;v=1;d1=19033.19033.2	controllerType=0 controllerNumber=1 scan=19033	50.0625
16959:2	1	T.TIAVFT[+1312.455].T	HexNAc(2)Hex(2)NeuAc(2)	T[+1312]	982.419	2	1963.83	1963.83	0	2.5	163	Specific	347.83	157.19	13.68	2.76	521	>sp|Q96H15|TIMD4_HUMAN T-cell immunoglobulin and mucin domain-containing protein 4 OS=Homo sapiens OX=9606 GN=TIMD4 PE=1 SV=2	1	240228_jc_tim4_pngasef_sme_trypsin.ScanId;v=1;d1=21488.21488.2	controllerType=0 controllerNumber=1 scan=21488	56.6724
12493:2	1	T.TIAVFT[+730.264].T	HexNAc(2)Hex(2)	T[+730]	691.323	2	1381.64	1381.64	0	2.1	163	Specific	362.66	145.92	31.55	2.82	521	>sp|Q96H15|TIMD4_HUMAN T-cell immunoglobulin and mucin domain-containing protein 4 OS=Homo sapiens OX=9606 GN=TIMD4 PE=1 SV=2	1	240228_jc_tim4_pngasef_sme_trypsin.ScanId;v=1;d1=16750.16750.2	controllerType=0 controllerNumber=1 scan=16750	43.8859
12513:2	1	T.TIAVFT[+730.264].T	HexNAc(2)Hex(2)	T[+730]	691.323	2	1381.64	1381.64	0	2	163	Specific	367.5	145.72	11.54	2.82	521	>sp|Q96H15|TIMD4_HUMAN T-cell immunoglobulin and mucin domain-containing protein 4 OS=Homo sapiens OX=9606 GN=TIMD4 PE=1 SV=2	1	240228_jc_tim4_pngasef_sme_trypsin.ScanId;v=1;d1=16771.16771.2	controllerType=0 controllerNumber=1 scan=16771	43.9381
16987:2	1	T.TIAVFT[+1312.455].T	HexNAc(2)Hex(2)NeuAc(2)	T[+1312]	982.419	2	1963.83	1963.83	0	2.1	163	Specific	369.9	134.31	14.17	2.82	521	>sp|Q96H15|TIMD4_HUMAN T-cell immunoglobulin and mucin domain-containing protein 4 OS=Homo sapiens OX=9606 GN=TIMD4 PE=1 SV=2	1	240228_jc_tim4_pngasef_sme_trypsin.ScanId;v=1;d1=21521.21521.2	controllerType=0 controllerNumber=1 scan=21521	56.7774
12593:2	1	T.TIAVFT[+730.264].T	HexNAc(2)Hex(2)	T[+730]	691.323	2	1381.64	1381.64	0	1.7	163	Specific	383.94	137.01	34.33	2.82	521	>sp|Q96H15|TIMD4_HUMAN T-cell immunoglobulin and mucin domain-containing protein 4 OS=Homo sapiens OX=9606 GN=TIMD4 PE=1 SV=2	1	240228_jc_tim4_pngasef_sme_trypsin.ScanId;v=1;d1=16855.16855.2	controllerType=0 controllerNumber=1 scan=16855	44.161
14426:2	1	T.TIAVFT[+1021.360].T	HexNAc(2)Hex(2)NeuAc(1)	T[+1021]	836.87	2	1672.73	1672.73	0	0.9	163	Specific	396.55	137.29	26.5	2.59	521	>sp|Q96H15|TIMD4_HUMAN T-cell immunoglobulin and mucin domain-containing protein 4 OS=Homo sapiens OX=9606 GN=TIMD4 PE=1 SV=2	1	240228_jc_tim4_pngasef_sme_trypsin.ScanId;v=1;d1=18788.18788.2	controllerType=0 controllerNumber=1 scan=18788	49.4118
12012:2	1	T.T[+730.264]IAVFT[+365.132].T	HexNAc(2)Hex(2),HexNAc(1)Hex(1)	T[+365][+730]	873.89	2	1746.77	1746.77	0	2.8	163	Specific	6.12	6.12	6.12	0.31	521	>sp|Q96H15|TIMD4_HUMAN T-cell immunoglobulin and mucin domain-containing protein 4 OS=Homo sapiens OX=9606 GN=TIMD4 PE=1 SV=2	1	240228_jc_tim4_pngasef_sme_trypsin.ScanId;v=1;d1=16240.16240.2	controllerType=0 controllerNumber=1 scan=16240	42.5185
10690:3	1	T.T[+730.264]IAVFT[+730.264].T	HexNAc(2)Hex(2),HexNAc(2)Hex(2)	T[+730]*2	704.64	3	2111.9	2111.9	0	2	163	Specific	41.33	41.33	41.33	0.49	521	>sp|Q96H15|TIMD4_HUMAN T-cell immunoglobulin and mucin domain-containing protein 4 OS=Homo sapiens OX=9606 GN=TIMD4 PE=1 SV=2	1	240228_jc_tim4_pngasef_sme_trypsin.ScanId;v=1;d1=14850.14850.3	controllerType=0 controllerNumber=1 scan=14850	39.017
13835:2	1	T.T[+203.079]IAVFT[+203.079].T	HexNAc(1),HexNAc(1)	T[+203]*2	529.27	2	1057.53	1057.53	0	2.2	163	Specific	59.91	59.91	59.91	1.17	521	>sp|Q96H15|TIMD4_HUMAN T-cell immunoglobulin and mucin domain-containing protein 4 OS=Homo sapiens OX=9606 GN=TIMD4 PE=1 SV=2	1	240228_jc_tim4_pngasef_sme_trypsin.ScanId;v=1;d1=18164.18164.2	controllerType=0 controllerNumber=1 scan=18164	47.7054
16017:3	1	T.T[+656.228]IAVFT[+947.323].T	HexNAc(1)Hex(1)NeuAc(1),HexNAc(1)Hex(1)NeuAc(2)	T[+656][+947]	752.315	3	2254.93	2254.92	0	3.5	163	Specific	61.06	61.06	0	0.3	521	>sp|Q96H15|TIMD4_HUMAN T-cell immunoglobulin and mucin domain-containing protein 4 OS=Homo sapiens OX=9606 GN=TIMD4 PE=1 SV=2	1	240228_jc_tim4_pngasef_sme_trypsin.ScanId;v=1;d1=20472.20472.3	controllerType=0 controllerNumber=1 scan=20472	53.8922
18158:3	1	T.T[+947.323]IAVFT[+947.323].T	HexNAc(1)Hex(1)NeuAc(2),HexNAc(1)Hex(1)NeuAc(2)	T[+947]*2	849.346	3	2546.02	2546.02	0	1.8	163	Specific	83.22	48.41	48.41	0.31	521	>sp|Q96H15|TIMD4_HUMAN T-cell immunoglobulin and mucin domain-containing protein 4 OS=Homo sapiens OX=9606 GN=TIMD4 PE=1 SV=2	1	240228_jc_tim4_pngasef_sme_trypsin.ScanId;v=1;d1=22899.22899.3	controllerType=0 controllerNumber=1 scan=22899	60.7005
12166:2	1	T.T[+365.132]IAVFT[+568.212].T	HexNAc(1)Hex(1),HexNAc(2)Hex(1)	T[+365][+568]	792.863	2	1584.72	1584.71	0	2.2	163	Specific	83.63	83.63	0	1.17	521	>sp|Q96H15|TIMD4_HUMAN T-cell immunoglobulin and mucin domain-containing protein 4 OS=Homo sapiens OX=9606 GN=TIMD4 PE=1 SV=2	1	240228_jc_tim4_pngasef_sme_trypsin.ScanId;v=1;d1=16402.16402.2	controllerType=0 controllerNumber=1 scan=16402	42.9561
13041:3	1	T.T[+1021.360]IAVFT[+730.264].T	HexNAc(2)Hex(2)NeuAc(1),HexNAc(2)Hex(2)	T[+730][+1021]	801.673	3	2403	2403	0	3.1	163	Specific	99.75	51.39	0	1.15	521	>sp|Q96H15|TIMD4_HUMAN T-cell immunoglobulin and mucin domain-containing protein 4 OS=Homo sapiens OX=9606 GN=TIMD4 PE=1 SV=2	1	240228_jc_tim4_pngasef_sme_trypsin.ScanId;v=1;d1=17326.17326.3	controllerType=0 controllerNumber=1 scan=17326	45.4504
15107:3	1	T.T[+365.132]IAVFT[+1312.455].T	HexNAc(1)Hex(1),HexNAc(2)Hex(2)NeuAc(2)	T[+365][+1312]	776.993	3	2328.96	2328.96	0	2	163	Specific	104.22	77.9	0	1.17	521	>sp|Q96H15|TIMD4_HUMAN T-cell immunoglobulin and mucin domain-containing protein 4 OS=Homo sapiens OX=9606 GN=TIMD4 PE=1 SV=2	1	240228_jc_tim4_pngasef_sme_trypsin.ScanId;v=1;d1=19507.19507.3	controllerType=0 controllerNumber=1 scan=19507	51.3547
15085:3	1	T.T[+1312.455]IAVFT[+365.132].T	HexNAc(2)Hex(2)NeuAc(2),HexNAc(1)Hex(1)	T[+365][+1312]	776.992	3	2328.96	2328.96	0	1.3	163	Specific	125.25	98.67	0	1.16	521	>sp|Q96H15|TIMD4_HUMAN T-cell immunoglobulin and mucin domain-containing protein 4 OS=Homo sapiens OX=9606 GN=TIMD4 PE=1 SV=2	1	240228_jc_tim4_pngasef_sme_trypsin.ScanId;v=1;d1=19484.19484.3	controllerType=0 controllerNumber=1 scan=19484	51.2926
16871:3	1	T.T[+365.132]IAVFT[+1312.455].T	HexNAc(1)Hex(1),HexNAc(2)Hex(2)NeuAc(2)	T[+365][+1312]	776.994	3	2328.97	2328.96	0	3.1	163	Specific	129.93	75.02	0	1.15	521	>sp|Q96H15|TIMD4_HUMAN T-cell immunoglobulin and mucin domain-containing protein 4 OS=Homo sapiens OX=9606 GN=TIMD4 PE=1 SV=2	1	240228_jc_tim4_pngasef_sme_trypsin.ScanId;v=1;d1=21388.21388.3	controllerType=0 controllerNumber=1 scan=21388	56.3941
12148:2	1	T.T[+730.264]IAVFT[+203.079].T	HexNAc(2)Hex(2),HexNAc(1)	T[+203][+730]	792.863	2	1584.72	1584.71	0	2.9	163	Specific	131.06	123.31	0	1.2	521	>sp|Q96H15|TIMD4_HUMAN T-cell immunoglobulin and mucin domain-containing protein 4 OS=Homo sapiens OX=9606 GN=TIMD4 PE=1 SV=2	1	240228_jc_tim4_pngasef_sme_trypsin.ScanId;v=1;d1=16383.16383.2	controllerType=0 controllerNumber=1 scan=16383	42.9091
12220:3	1	T.T[+730.264]IAVFT[+1021.360].T	HexNAc(2)Hex(2),HexNAc(2)Hex(2)NeuAc(1)	T[+730][+1021]	801.673	3	2403	2403	0	3.6	163	Specific	132.91	88.2	0	1.15	521	>sp|Q96H15|TIMD4_HUMAN T-cell immunoglobulin and mucin domain-containing protein 4 OS=Homo sapiens OX=9606 GN=TIMD4 PE=1 SV=2	1	240228_jc_tim4_pngasef_sme_trypsin.ScanId;v=1;d1=16460.16460.3	controllerType=0 controllerNumber=1 scan=16460	43.1104
12855:2	1	T.T[+203.079]IAVFT[+568.212].T	HexNAc(1),HexNAc(2)Hex(1)	T[+203][+568]	711.837	2	1422.67	1422.66	0	3.5	163	Specific	137.1	102.41	0	1.15	521	>sp|Q96H15|TIMD4_HUMAN T-cell immunoglobulin and mucin domain-containing protein 4 OS=Homo sapiens OX=9606 GN=TIMD4 PE=1 SV=2	1	240228_jc_tim4_pngasef_sme_trypsin.ScanId;v=1;d1=17130.17130.2	controllerType=0 controllerNumber=1 scan=17130	44.8987
17919:3	1	T.T[+947.323]IAVFT[+947.323].T	HexNAc(1)Hex(1)NeuAc(2),HexNAc(1)Hex(1)NeuAc(2)	T[+947]*2	849.346	3	2546.02	2546.02	0	2	163	Specific	138.25	78.62	78.62	1.17	521	>sp|Q96H15|TIMD4_HUMAN T-cell immunoglobulin and mucin domain-containing protein 4 OS=Homo sapiens OX=9606 GN=TIMD4 PE=1 SV=2	1	240228_jc_tim4_pngasef_sme_trypsin.ScanId;v=1;d1=22637.22637.3	controllerType=0 controllerNumber=1 scan=22637	59.9837
16034:3	1	T.T[+365.132]IAVFT[+1312.455].T	HexNAc(1)Hex(1),HexNAc(2)Hex(2)NeuAc(2)	T[+365][+1312]	776.993	3	2328.96	2328.96	0	2.5	163	Specific	146.84	73.02	0	1.17	521	>sp|Q96H15|TIMD4_HUMAN T-cell immunoglobulin and mucin domain-containing protein 4 OS=Homo sapiens OX=9606 GN=TIMD4 PE=1 SV=2	1	240228_jc_tim4_pngasef_sme_trypsin.ScanId;v=1;d1=20490.20490.3	controllerType=0 controllerNumber=1 scan=20490	53.9399
12696:2	1	T.T[+730.264]IAVFT[+203.079].T	HexNAc(2)Hex(2),HexNAc(1)	T[+203][+730]	792.864	2	1584.72	1584.71	0	3.5	163	Specific	148.52	148.52	0	1.16	521	>sp|Q96H15|TIMD4_HUMAN T-cell immunoglobulin and mucin domain-containing protein 4 OS=Homo sapiens OX=9606 GN=TIMD4 PE=1 SV=2	1	240228_jc_tim4_pngasef_sme_trypsin.ScanId;v=1;d1=16963.16963.2	controllerType=0 controllerNumber=1 scan=16963	44.4608
12892:2	1	T.T[+203.079]IAVFT[+568.212].T	HexNAc(1),HexNAc(2)Hex(1)	T[+203][+568]	711.838	2	1422.67	1422.66	0	4.3	163	Specific	153.35	148.96	0	1.16	521	>sp|Q96H15|TIMD4_HUMAN T-cell immunoglobulin and mucin domain-containing protein 4 OS=Homo sapiens OX=9606 GN=TIMD4 PE=1 SV=2	1	240228_jc_tim4_pngasef_sme_trypsin.ScanId;v=1;d1=17169.17169.2	controllerType=0 controllerNumber=1 scan=17169	45.0142
17929:3	1	T.T[+947.323]IAVFT[+947.323].T	HexNAc(1)Hex(1)NeuAc(2),HexNAc(1)Hex(1)NeuAc(2)	T[+947]*2	849.345	3	2546.02	2546.02	0	1.7	163	Specific	154.79	81.08	81.08	1.17	521	>sp|Q96H15|TIMD4_HUMAN T-cell immunoglobulin and mucin domain-containing protein 4 OS=Homo sapiens OX=9606 GN=TIMD4 PE=1 SV=2	1	240228_jc_tim4_pngasef_sme_trypsin.ScanId;v=1;d1=22648.22648.3	controllerType=0 controllerNumber=1 scan=22648	60.0158
12234:3	1	T.T[+730.264]IAVFT[+1021.360].T	HexNAc(2)Hex(2),HexNAc(2)Hex(2)NeuAc(1)	T[+730][+1021]	801.672	3	2403	2403	0	2.4	163	Specific	155.34	80.92	0	1.17	521	>sp|Q96H15|TIMD4_HUMAN T-cell immunoglobulin and mucin domain-containing protein 4 OS=Homo sapiens OX=9606 GN=TIMD4 PE=1 SV=2	1	240228_jc_tim4_pngasef_sme_trypsin.ScanId;v=1;d1=16475.16475.3	controllerType=0 controllerNumber=1 scan=16475	43.1484
16301:3	1	T.T[+1312.455]IAVFT[+1021.360].T	HexNAc(2)Hex(2)NeuAc(2),HexNAc(2)Hex(2)NeuAc(1)	T[+1021][+1312]	995.736	3	2985.19	2985.19	0	2.1	163	Specific	156.29	82.29	0	1.17	521	>sp|Q96H15|TIMD4_HUMAN T-cell immunoglobulin and mucin domain-containing protein 4 OS=Homo sapiens OX=9606 GN=TIMD4 PE=1 SV=2	1	240228_jc_tim4_pngasef_sme_trypsin.ScanId;v=1;d1=20776.20776.3	controllerType=0 controllerNumber=1 scan=20776	54.7549
16014:3	1	T.T[+365.132]IAVFT[+1312.455].T	HexNAc(1)Hex(1),HexNAc(2)Hex(2)NeuAc(2)	T[+365][+1312]	776.994	3	2328.97	2328.96	0	3.5	163	Specific	177.36	113.05	0	1.15	521	>sp|Q96H15|TIMD4_HUMAN T-cell immunoglobulin and mucin domain-containing protein 4 OS=Homo sapiens OX=9606 GN=TIMD4 PE=1 SV=2	1	240228_jc_tim4_pngasef_sme_trypsin.ScanId;v=1;d1=20469.20469.3	controllerType=0 controllerNumber=1 scan=20469	53.8822
15979:3	1	T.T[+656.228]IAVFT[+947.323].T	HexNAc(1)Hex(1)NeuAc(1),HexNAc(1)Hex(1)NeuAc(2)	T[+656][+947]	752.314	3	2254.93	2254.92	0	2.1	163	Specific	185.82	137.31	0	1.28	521	>sp|Q96H15|TIMD4_HUMAN T-cell immunoglobulin and mucin domain-containing protein 4 OS=Homo sapiens OX=9606 GN=TIMD4 PE=1 SV=2	1	240228_jc_tim4_pngasef_sme_trypsin.ScanId;v=1;d1=20432.20432.3	controllerType=0 controllerNumber=1 scan=20432	53.7839
16860:3	1	T.T[+365.132]IAVFT[+1312.455].T	HexNAc(1)Hex(1),HexNAc(2)Hex(2)NeuAc(2)	T[+365][+1312]	776.993	3	2328.96	2328.96	0	2.2	163	Specific	198.73	127.13	0	1.28	521	>sp|Q96H15|TIMD4_HUMAN T-cell immunoglobulin and mucin domain-containing protein 4 OS=Homo sapiens OX=9606 GN=TIMD4 PE=1 SV=2	1	240228_jc_tim4_pngasef_sme_trypsin.ScanId;v=1;d1=21376.21376.3	controllerType=0 controllerNumber=1 scan=21376	56.3606
17125:3	1	T.T[+656.228]IAVFT[+1312.455].T	HexNAc(1)Hex(1)NeuAc(1),HexNAc(2)Hex(2)NeuAc(2)	T[+656][+1312]	874.024	3	2620.06	2620.05	0	1.1	163	Specific	199.17	92.03	0	1.16	521	>sp|Q96H15|TIMD4_HUMAN T-cell immunoglobulin and mucin domain-containing protein 4 OS=Homo sapiens OX=9606 GN=TIMD4 PE=1 SV=2	1	240228_jc_tim4_pngasef_sme_trypsin.ScanId;v=1;d1=21666.21666.3	controllerType=0 controllerNumber=1 scan=21666	57.1994
14923:3	1	T.T[+1312.455]IAVFT[+365.132].T	HexNAc(2)Hex(2)NeuAc(2),HexNAc(1)Hex(1)	T[+365][+1312]	776.993	3	2328.96	2328.96	0	2.2	163	Specific	204.98	132.65	1.2	1.28	521	>sp|Q96H15|TIMD4_HUMAN T-cell immunoglobulin and mucin domain-containing protein 4 OS=Homo sapiens OX=9606 GN=TIMD4 PE=1 SV=2	1	240228_jc_tim4_pngasef_sme_trypsin.ScanId;v=1;d1=19312.19312.3	controllerType=0 controllerNumber=1 scan=19312	50.8175
14902:3	1	T.T[+365.132]IAVFT[+1312.455].T	HexNAc(1)Hex(1),HexNAc(2)Hex(2)NeuAc(2)	T[+365][+1312]	776.993	3	2328.96	2328.96	0	2.5	163	Specific	218.25	98.48	0	1.17	521	>sp|Q96H15|TIMD4_HUMAN T-cell immunoglobulin and mucin domain-containing protein 4 OS=Homo sapiens OX=9606 GN=TIMD4 PE=1 SV=2	1	240228_jc_tim4_pngasef_sme_trypsin.ScanId;v=1;d1=19290.19290.3	controllerType=0 controllerNumber=1 scan=19290	50.7585
16255:3	1	T.T[+1312.455]IAVFT[+1021.360].T	HexNAc(2)Hex(2)NeuAc(2),HexNAc(2)Hex(2)NeuAc(1)	T[+1021][+1312]	995.736	3	2985.19	2985.19	0	2.9	163	Specific	218.48	120.53	0	1.17	521	>sp|Q96H15|TIMD4_HUMAN T-cell immunoglobulin and mucin domain-containing protein 4 OS=Homo sapiens OX=9606 GN=TIMD4 PE=1 SV=2	1	240228_jc_tim4_pngasef_sme_trypsin.ScanId;v=1;d1=20727.20727.3	controllerType=0 controllerNumber=1 scan=20727	54.6121
15230:3	1	T.T[+730.264]IAVFT[+1312.455].T	HexNAc(2)Hex(2),HexNAc(2)Hex(2)NeuAc(2)	T[+730][+1312]	898.704	3	2694.1	2694.09	0	2.5	163	Specific	223.36	97.51	0	1.17	521	>sp|Q96H15|TIMD4_HUMAN T-cell immunoglobulin and mucin domain-containing protein 4 OS=Homo sapiens OX=9606 GN=TIMD4 PE=1 SV=2	1	240228_jc_tim4_pngasef_sme_trypsin.ScanId;v=1;d1=19637.19637.3	controllerType=0 controllerNumber=1 scan=19637	51.7102
13860:3	1	T.T[+365.132]IAVFT[+1312.455].T	HexNAc(1)Hex(1),HexNAc(2)Hex(2)NeuAc(2)	T[+365][+1312]	776.992	3	2328.96	2328.96	0	1.9	163	Specific	223.4	128.4	0	1.28	521	>sp|Q96H15|TIMD4_HUMAN T-cell immunoglobulin and mucin domain-containing protein 4 OS=Homo sapiens OX=9606 GN=TIMD4 PE=1 SV=2	1	240228_jc_tim4_pngasef_sme_trypsin.ScanId;v=1;d1=18190.18190.3	controllerType=0 controllerNumber=1 scan=18190	47.7796
18085:3	1	T.T[+947.323]IAVFT[+947.323].T	HexNAc(1)Hex(1)NeuAc(2),HexNAc(1)Hex(1)NeuAc(2)	T[+947]*2	849.346	3	2546.02	2546.02	0	2.8	163	Specific	226.4	141.36	141.36	1.28	521	>sp|Q96H15|TIMD4_HUMAN T-cell immunoglobulin and mucin domain-containing protein 4 OS=Homo sapiens OX=9606 GN=TIMD4 PE=1 SV=2	1	240228_jc_tim4_pngasef_sme_trypsin.ScanId;v=1;d1=22815.22815.3	controllerType=0 controllerNumber=1 scan=22815	60.475
15067:3	1	T.T[+730.264]IAVFT[+1312.455].T	HexNAc(2)Hex(2),HexNAc(2)Hex(2)NeuAc(2)	T[+730][+1312]	898.703	3	2694.09	2694.09	0	1.5	163	Specific	231.81	111.9	0	1.16	521	>sp|Q96H15|TIMD4_HUMAN T-cell immunoglobulin and mucin domain-containing protein 4 OS=Homo sapiens OX=9606 GN=TIMD4 PE=1 SV=2	1	240228_jc_tim4_pngasef_sme_trypsin.ScanId;v=1;d1=19464.19464.3	controllerType=0 controllerNumber=1 scan=19464	51.2474
13836:3	1	T.T[+365.132]IAVFT[+1312.455].T	HexNAc(1)Hex(1),HexNAc(2)Hex(2)NeuAc(2)	T[+365][+1312]	776.993	3	2328.97	2328.96	0	2.9	163	Specific	231.98	145.79	0	1.28	521	>sp|Q96H15|TIMD4_HUMAN T-cell immunoglobulin and mucin domain-containing protein 4 OS=Homo sapiens OX=9606 GN=TIMD4 PE=1 SV=2	1	240228_jc_tim4_pngasef_sme_trypsin.ScanId;v=1;d1=18165.18165.3	controllerType=0 controllerNumber=1 scan=18165	47.707
16137:3	1	T.T[+656.228]IAVFT[+1312.455].T	HexNAc(1)Hex(1)NeuAc(1),HexNAc(2)Hex(2)NeuAc(2)	T[+656][+1312]	874.025	3	2620.06	2620.05	0	2.4	163	Specific	236.79	116.22	0	1.17	521	>sp|Q96H15|TIMD4_HUMAN T-cell immunoglobulin and mucin domain-containing protein 4 OS=Homo sapiens OX=9606 GN=TIMD4 PE=1 SV=2	1	240228_jc_tim4_pngasef_sme_trypsin.ScanId;v=1;d1=20599.20599.3	controllerType=0 controllerNumber=1 scan=20599	54.2653
12825:3	1	T.T[+730.264]IAVFT[+1021.360].T	HexNAc(2)Hex(2),HexNAc(2)Hex(2)NeuAc(1)	T[+730][+1021]	801.672	3	2403	2403	0	2	163	Specific	237.94	165.83	0	1.51	521	>sp|Q96H15|TIMD4_HUMAN T-cell immunoglobulin and mucin domain-containing protein 4 OS=Homo sapiens OX=9606 GN=TIMD4 PE=1 SV=2	1	240228_jc_tim4_pngasef_sme_trypsin.ScanId;v=1;d1=17099.17099.3	controllerType=0 controllerNumber=1 scan=17099	44.8258
12933:3	1	T.T[+730.264]IAVFT[+1021.360].T	HexNAc(2)Hex(2),HexNAc(2)Hex(2)NeuAc(1)	T[+730][+1021]	801.673	3	2403	2403	0	3.4	163	Specific	238.24	131.03	0	1.17	521	>sp|Q96H15|TIMD4_HUMAN T-cell immunoglobulin and mucin domain-containing protein 4 OS=Homo sapiens OX=9606 GN=TIMD4 PE=1 SV=2	1	240228_jc_tim4_pngasef_sme_trypsin.ScanId;v=1;d1=17213.17213.3	controllerType=0 controllerNumber=1 scan=17213	45.1382
12921:3	1	T.T[+730.264]IAVFT[+1021.360].T	HexNAc(2)Hex(2),HexNAc(2)Hex(2)NeuAc(1)	T[+730][+1021]	801.671	3	2403	2403	0	1.6	163	Specific	238.53	146.98	0	1.28	521	>sp|Q96H15|TIMD4_HUMAN T-cell immunoglobulin and mucin domain-containing protein 4 OS=Homo sapiens OX=9606 GN=TIMD4 PE=1 SV=2	1	240228_jc_tim4_pngasef_sme_trypsin.ScanId;v=1;d1=17200.17200.3	controllerType=0 controllerNumber=1 scan=17200	45.1032
14396:2	1	T.T[+730.264]IAVFT[+656.228].T	HexNAc(2)Hex(2),HexNAc(1)Hex(1)NeuAc(1)	T[+656][+730]	1019.44	2	2037.86	2037.86	0	0.3	163	Specific	239.18	139.89	0	1.63	521	>sp|Q96H15|TIMD4_HUMAN T-cell immunoglobulin and mucin domain-containing protein 4 OS=Homo sapiens OX=9606 GN=TIMD4 PE=1 SV=2	1	240228_jc_tim4_pngasef_sme_trypsin.ScanId;v=1;d1=18756.18756.2	controllerType=0 controllerNumber=1 scan=18756	49.3331
14853:2	1	T.T[+730.264]IAVFT[+656.228].T	HexNAc(2)Hex(2),HexNAc(1)Hex(1)NeuAc(1)	T[+656][+730]	1019.44	2	2037.87	2037.86	0	3.3	163	Specific	242.97	174.55	0	2.8	521	>sp|Q96H15|TIMD4_HUMAN T-cell immunoglobulin and mucin domain-containing protein 4 OS=Homo sapiens OX=9606 GN=TIMD4 PE=1 SV=2	1	240228_jc_tim4_pngasef_sme_trypsin.ScanId;v=1;d1=19238.19238.2	controllerType=0 controllerNumber=1 scan=19238	50.6233
13874:2	1	T.T[+1312.455]IAVFT[+365.132].T	HexNAc(2)Hex(2)NeuAc(2),HexNAc(1)Hex(1)	T[+365][+1312]	1164.98	2	2328.96	2328.96	0	0.6	163	Specific	243.46	134.4	0	2.54	521	>sp|Q96H15|TIMD4_HUMAN T-cell immunoglobulin and mucin domain-containing protein 4 OS=Homo sapiens OX=9606 GN=TIMD4 PE=1 SV=2	1	240228_jc_tim4_pngasef_sme_trypsin.ScanId;v=1;d1=18205.18205.2	controllerType=0 controllerNumber=1 scan=18205	47.8235
18250:3	1	T.T[+1312.455]IAVFT[+1312.455].T	HexNAc(2)Hex(2)NeuAc(2),HexNAc(2)Hex(2)NeuAc(2)	T[+1312]*2	1092.77	3	3276.29	3276.28	0	1.6	163	Specific	245.77	117.61	117.61	1.74	521	>sp|Q96H15|TIMD4_HUMAN T-cell immunoglobulin and mucin domain-containing protein 4 OS=Homo sapiens OX=9606 GN=TIMD4 PE=1 SV=2	1	240228_jc_tim4_pngasef_sme_trypsin.ScanId;v=1;d1=23026.23026.3	controllerType=0 controllerNumber=1 scan=23026	61.0724
12870:2	1	T.T[+730.264]IAVFT[+656.228].T	HexNAc(2)Hex(2),HexNAc(1)Hex(1)NeuAc(1)	T[+656][+730]	1019.44	2	2037.87	2037.86	0	2.3	163	Specific	248.08	127.76	0	2.77	521	>sp|Q96H15|TIMD4_HUMAN T-cell immunoglobulin and mucin domain-containing protein 4 OS=Homo sapiens OX=9606 GN=TIMD4 PE=1 SV=2	1	240228_jc_tim4_pngasef_sme_trypsin.ScanId;v=1;d1=17146.17146.2	controllerType=0 controllerNumber=1 scan=17146	44.9491
18071:3	1	T.T[+947.323]IAVFT[+947.323].T	HexNAc(1)Hex(1)NeuAc(2),HexNAc(1)Hex(1)NeuAc(2)	T[+947]*2	849.346	3	2546.02	2546.02	0	2.5	163	Specific	249.38	159.05	159.05	2.04	521	>sp|Q96H15|TIMD4_HUMAN T-cell immunoglobulin and mucin domain-containing protein 4 OS=Homo sapiens OX=9606 GN=TIMD4 PE=1 SV=2	1	240228_jc_tim4_pngasef_sme_trypsin.ScanId;v=1;d1=22800.22800.3	controllerType=0 controllerNumber=1 scan=22800	60.4309
18010:3	1	T.T[+947.323]IAVFT[+947.323].T	HexNAc(1)Hex(1)NeuAc(2),HexNAc(1)Hex(1)NeuAc(2)	T[+947]*2	849.346	3	2546.02	2546.02	0	2.4	163	Specific	251.42	152.04	152.04	2.04	521	>sp|Q96H15|TIMD4_HUMAN T-cell immunoglobulin and mucin domain-containing protein 4 OS=Homo sapiens OX=9606 GN=TIMD4 PE=1 SV=2	1	240228_jc_tim4_pngasef_sme_trypsin.ScanId;v=1;d1=22735.22735.3	controllerType=0 controllerNumber=1 scan=22735	60.264
10593:3	1	T.T[+730.264]IAVFT[+730.264].T	HexNAc(2)Hex(2),HexNAc(2)Hex(2)	T[+730]*2	704.639	3	2111.9	2111.9	0	1.9	163	Specific	251.59	160.34	160.34	2.04	521	>sp|Q96H15|TIMD4_HUMAN T-cell immunoglobulin and mucin domain-containing protein 4 OS=Homo sapiens OX=9606 GN=TIMD4 PE=1 SV=2	1	240228_jc_tim4_pngasef_sme_trypsin.ScanId;v=1;d1=14748.14748.3	controllerType=0 controllerNumber=1 scan=14748	38.7699
16263:3	1	T.T[+1021.360]IAVFT[+1312.455].T	HexNAc(2)Hex(2)NeuAc(1),HexNAc(2)Hex(2)NeuAc(2)	T[+1021][+1312]	995.736	3	2985.19	2985.19	0	1.9	163	Specific	252.56	125.27	0	2.04	521	>sp|Q96H15|TIMD4_HUMAN T-cell immunoglobulin and mucin domain-containing protein 4 OS=Homo sapiens OX=9606 GN=TIMD4 PE=1 SV=2	1	240228_jc_tim4_pngasef_sme_trypsin.ScanId;v=1;d1=20736.20736.3	controllerType=0 controllerNumber=1 scan=20736	54.6385
17998:3	1	T.T[+947.323]IAVFT[+1312.455].T	HexNAc(1)Hex(1)NeuAc(2),HexNAc(2)Hex(2)NeuAc(2)	T[+947][+1312]	971.056	3	2911.15	2911.15	0	1.4	163	Specific	253.44	132.53	0	1.86	521	>sp|Q96H15|TIMD4_HUMAN T-cell immunoglobulin and mucin domain-containing protein 4 OS=Homo sapiens OX=9606 GN=TIMD4 PE=1 SV=2	1	240228_jc_tim4_pngasef_sme_trypsin.ScanId;v=1;d1=22722.22722.3	controllerType=0 controllerNumber=1 scan=22722	60.2272
14682:3	1	T.T[+1312.455]IAVFT[+365.132].T	HexNAc(2)Hex(2)NeuAc(2),HexNAc(1)Hex(1)	T[+365][+1312]	776.994	3	2328.97	2328.96	0	3.8	163	Specific	254.05	117.06	0	1.71	521	>sp|Q96H15|TIMD4_HUMAN T-cell immunoglobulin and mucin domain-containing protein 4 OS=Homo sapiens OX=9606 GN=TIMD4 PE=1 SV=2	1	240228_jc_tim4_pngasef_sme_trypsin.ScanId;v=1;d1=19058.19058.3	controllerType=0 controllerNumber=1 scan=19058	50.1293
14320:3	1	T.T[+730.264]IAVFT[+1312.455].T	HexNAc(2)Hex(2),HexNAc(2)Hex(2)NeuAc(2)	T[+730][+1312]	898.702	3	2694.09	2694.09	0	0.5	163	Specific	254.21	133.43	0	1.86	521	>sp|Q96H15|TIMD4_HUMAN T-cell immunoglobulin and mucin domain-containing protein 4 OS=Homo sapiens OX=9606 GN=TIMD4 PE=1 SV=2	1	240228_jc_tim4_pngasef_sme_trypsin.ScanId;v=1;d1=18676.18676.3	controllerType=0 controllerNumber=1 scan=18676	49.1087
14806:3	1	T.T[+1312.455]IAVFT[+365.132].T	HexNAc(2)Hex(2)NeuAc(2),HexNAc(1)Hex(1)	T[+365][+1312]	776.991	3	2328.96	2328.96	0	0.4	163	Specific	259.09	163.21	0	2.13	521	>sp|Q96H15|TIMD4_HUMAN T-cell immunoglobulin and mucin domain-containing protein 4 OS=Homo sapiens OX=9606 GN=TIMD4 PE=1 SV=2	1	240228_jc_tim4_pngasef_sme_trypsin.ScanId;v=1;d1=19189.19189.3	controllerType=0 controllerNumber=1 scan=19189	50.4889
14717:3	1	T.T[+1312.455]IAVFT[+365.132].T	HexNAc(2)Hex(2)NeuAc(2),HexNAc(1)Hex(1)	T[+365][+1312]	776.993	3	2328.97	2328.96	0	2.8	163	Specific	259.11	138.8	0	2.04	521	>sp|Q96H15|TIMD4_HUMAN T-cell immunoglobulin and mucin domain-containing protein 4 OS=Homo sapiens OX=9606 GN=TIMD4 PE=1 SV=2	1	240228_jc_tim4_pngasef_sme_trypsin.ScanId;v=1;d1=19095.19095.3	controllerType=0 controllerNumber=1 scan=19095	50.232
10605:3	1	T.T[+730.264]IAVFT[+730.264].T	HexNAc(2)Hex(2),HexNAc(2)Hex(2)	T[+730]*2	704.64	3	2111.91	2111.9	0	2.9	163	Specific	261.94	135.8	135.8	2.04	521	>sp|Q96H15|TIMD4_HUMAN T-cell immunoglobulin and mucin domain-containing protein 4 OS=Homo sapiens OX=9606 GN=TIMD4 PE=1 SV=2	1	240228_jc_tim4_pngasef_sme_trypsin.ScanId;v=1;d1=14761.14761.3	controllerType=0 controllerNumber=1 scan=14761	38.7979
13723:2	1	T.T[+203.079]IAVFT[+203.079].T	HexNAc(1),HexNAc(1)	T[+203]*2	529.27	2	1057.53	1057.53	0	2.2	163	Specific	264.46	177.21	177.21	3.09	521	>sp|Q96H15|TIMD4_HUMAN T-cell immunoglobulin and mucin domain-containing protein 4 OS=Homo sapiens OX=9606 GN=TIMD4 PE=1 SV=2	1	240228_jc_tim4_pngasef_sme_trypsin.ScanId;v=1;d1=18046.18046.2	controllerType=0 controllerNumber=1 scan=18046	47.3749
17993:3	1	T.T[+947.323]IAVFT[+947.323].T	HexNAc(1)Hex(1)NeuAc(2),HexNAc(1)Hex(1)NeuAc(2)	T[+947]*2	849.345	3	2546.02	2546.02	0	1.3	163	Specific	265	148.97	148.97	1.86	521	>sp|Q96H15|TIMD4_HUMAN T-cell immunoglobulin and mucin domain-containing protein 4 OS=Homo sapiens OX=9606 GN=TIMD4 PE=1 SV=2	1	240228_jc_tim4_pngasef_sme_trypsin.ScanId;v=1;d1=22717.22717.3	controllerType=0 controllerNumber=1 scan=22717	60.2158
12842:2	1	T.T[+730.264]IAVFT[+1021.360].T	HexNAc(2)Hex(2),HexNAc(2)Hex(2)NeuAc(1)	T[+730][+1021]	1202.01	2	2403	2403	0	3.5	163	Specific	276.84	187.88	0	2.8	521	>sp|Q96H15|TIMD4_HUMAN T-cell immunoglobulin and mucin domain-containing protein 4 OS=Homo sapiens OX=9606 GN=TIMD4 PE=1 SV=2	1	240228_jc_tim4_pngasef_sme_trypsin.ScanId;v=1;d1=17117.17117.2	controllerType=0 controllerNumber=1 scan=17117	44.8677
11197:2	1	T.T[+730.264]IAVFT[+365.132].T	HexNAc(2)Hex(2),HexNAc(1)Hex(1)	T[+365][+730]	873.889	2	1746.77	1746.77	0	1.9	163	Specific	277.23	132.44	0	2.77	521	>sp|Q96H15|TIMD4_HUMAN T-cell immunoglobulin and mucin domain-containing protein 4 OS=Homo sapiens OX=9606 GN=TIMD4 PE=1 SV=2	1	240228_jc_tim4_pngasef_sme_trypsin.ScanId;v=1;d1=15382.15382.2	controllerType=0 controllerNumber=1 scan=15382	40.3537
14990:3	1	T.T[+1312.455]IAVFT[+730.264].T	HexNAc(2)Hex(2)NeuAc(2),HexNAc(2)Hex(2)	T[+730][+1312]	898.705	3	2694.1	2694.09	0	3.1	163	Specific	277.51	102.57	0	1.71	521	>sp|Q96H15|TIMD4_HUMAN T-cell immunoglobulin and mucin domain-containing protein 4 OS=Homo sapiens OX=9606 GN=TIMD4 PE=1 SV=2	1	240228_jc_tim4_pngasef_sme_trypsin.ScanId;v=1;d1=19383.19383.3	controllerType=0 controllerNumber=1 scan=19383	51.0187
17134:3	1	T.T[+1312.455]IAVFT[+1021.360].T	HexNAc(2)Hex(2)NeuAc(2),HexNAc(2)Hex(2)NeuAc(1)	T[+1021][+1312]	995.736	3	2985.19	2985.19	0	2.1	163	Specific	277.51	147.77	0	2.04	521	>sp|Q96H15|TIMD4_HUMAN T-cell immunoglobulin and mucin domain-containing protein 4 OS=Homo sapiens OX=9606 GN=TIMD4 PE=1 SV=2	1	240228_jc_tim4_pngasef_sme_trypsin.ScanId;v=1;d1=21676.21676.3	controllerType=0 controllerNumber=1 scan=21676	57.2276
10660:2	1	T.T[+730.264]IAVFT[+730.264].T	HexNAc(2)Hex(2),HexNAc(2)Hex(2)	T[+730]*2	1056.46	2	2111.9	2111.9	0	1.6	163	Specific	278.49	157.32	157.32	2.77	521	>sp|Q96H15|TIMD4_HUMAN T-cell immunoglobulin and mucin domain-containing protein 4 OS=Homo sapiens OX=9606 GN=TIMD4 PE=1 SV=2	1	240228_jc_tim4_pngasef_sme_trypsin.ScanId;v=1;d1=14819.14819.2	controllerType=0 controllerNumber=1 scan=14819	38.9436
17959:3	1	T.T[+947.323]IAVFT[+1312.455].T	HexNAc(1)Hex(1)NeuAc(2),HexNAc(2)Hex(2)NeuAc(2)	T[+947][+1312]	971.056	3	2911.15	2911.15	0	1.4	163	Specific	282.59	83.84	0	1.73	521	>sp|Q96H15|TIMD4_HUMAN T-cell immunoglobulin and mucin domain-containing protein 4 OS=Homo sapiens OX=9606 GN=TIMD4 PE=1 SV=2	1	240228_jc_tim4_pngasef_sme_trypsin.ScanId;v=1;d1=22680.22680.3	controllerType=0 controllerNumber=1 scan=22680	60.1052
18155:3	1	T.T[+947.323]IAVFT[+1312.455].T	HexNAc(1)Hex(1)NeuAc(2),HexNAc(2)Hex(2)NeuAc(2)	T[+947][+1312]	971.056	3	2911.15	2911.15	0	1.4	163	Specific	282.98	135.03	0	1.85	521	>sp|Q96H15|TIMD4_HUMAN T-cell immunoglobulin and mucin domain-containing protein 4 OS=Homo sapiens OX=9606 GN=TIMD4 PE=1 SV=2	1	240228_jc_tim4_pngasef_sme_trypsin.ScanId;v=1;d1=22893.22893.3	controllerType=0 controllerNumber=1 scan=22893	60.6865
18194:3	1	T.T[+1312.455]IAVFT[+1312.455].T	HexNAc(2)Hex(2)NeuAc(2),HexNAc(2)Hex(2)NeuAc(2)	T[+1312]*2	1092.77	3	3276.29	3276.28	0	1.7	163	Specific	283.75	144.82	144.82	2.02	521	>sp|Q96H15|TIMD4_HUMAN T-cell immunoglobulin and mucin domain-containing protein 4 OS=Homo sapiens OX=9606 GN=TIMD4 PE=1 SV=2	1	240228_jc_tim4_pngasef_sme_trypsin.ScanId;v=1;d1=22944.22944.3	controllerType=0 controllerNumber=1 scan=22944	60.8335
14294:3	1	T.T[+730.264]IAVFT[+1312.455].T	HexNAc(2)Hex(2),HexNAc(2)Hex(2)NeuAc(2)	T[+730][+1312]	898.702	3	2694.09	2694.09	0	0.2	163	Specific	286.33	113.29	0	1.73	521	>sp|Q96H15|TIMD4_HUMAN T-cell immunoglobulin and mucin domain-containing protein 4 OS=Homo sapiens OX=9606 GN=TIMD4 PE=1 SV=2	1	240228_jc_tim4_pngasef_sme_trypsin.ScanId;v=1;d1=18649.18649.3	controllerType=0 controllerNumber=1 scan=18649	49.0293
13741:2	1	T.T[+203.079]IAVFT[+203.079].T	HexNAc(1),HexNAc(1)	T[+203]*2	529.27	2	1057.53	1057.53	0	3	163	Specific	286.51	175.39	175.39	2.78	521	>sp|Q96H15|TIMD4_HUMAN T-cell immunoglobulin and mucin domain-containing protein 4 OS=Homo sapiens OX=9606 GN=TIMD4 PE=1 SV=2	1	240228_jc_tim4_pngasef_sme_trypsin.ScanId;v=1;d1=18065.18065.2	controllerType=0 controllerNumber=1 scan=18065	47.4382
12010:2	1	T.T[+730.264]IAVFT[+365.132].T	HexNAc(2)Hex(2),HexNAc(1)Hex(1)	T[+365][+730]	873.89	2	1746.77	1746.77	0	2.8	163	Specific	286.97	136.11	0	2.75	521	>sp|Q96H15|TIMD4_HUMAN T-cell immunoglobulin and mucin domain-containing protein 4 OS=Homo sapiens OX=9606 GN=TIMD4 PE=1 SV=2	1	240228_jc_tim4_pngasef_sme_trypsin.ScanId;v=1;d1=16238.16238.2	controllerType=0 controllerNumber=1 scan=16238	42.5147
10679:2	1	T.T[+730.264]IAVFT[+730.264].T	HexNAc(2)Hex(2),HexNAc(2)Hex(2)	T[+730]*2	1056.46	2	2111.9	2111.9	0	2.1	163	Specific	287.51	139.88	139.88	2.75	521	>sp|Q96H15|TIMD4_HUMAN T-cell immunoglobulin and mucin domain-containing protein 4 OS=Homo sapiens OX=9606 GN=TIMD4 PE=1 SV=2	1	240228_jc_tim4_pngasef_sme_trypsin.ScanId;v=1;d1=14839.14839.2	controllerType=0 controllerNumber=1 scan=14839	38.9926
18233:3	1	T.T[+1312.455]IAVFT[+1312.455].T	HexNAc(2)Hex(2)NeuAc(2),HexNAc(2)Hex(2)NeuAc(2)	T[+1312]*2	1092.77	3	3276.29	3276.28	0	2	163	Specific	292.24	153.66	153.66	2.02	521	>sp|Q96H15|TIMD4_HUMAN T-cell immunoglobulin and mucin domain-containing protein 4 OS=Homo sapiens OX=9606 GN=TIMD4 PE=1 SV=2	1	240228_jc_tim4_pngasef_sme_trypsin.ScanId;v=1;d1=22999.22999.3	controllerType=0 controllerNumber=1 scan=22999	60.9885
14881:3	1	T.T[+1312.455]IAVFT[+730.264].T	HexNAc(2)Hex(2)NeuAc(2),HexNAc(2)Hex(2)	T[+730][+1312]	898.704	3	2694.1	2694.09	0	2.1	163	Specific	292.98	122.02	0	2.02	521	>sp|Q96H15|TIMD4_HUMAN T-cell immunoglobulin and mucin domain-containing protein 4 OS=Homo sapiens OX=9606 GN=TIMD4 PE=1 SV=2	1	240228_jc_tim4_pngasef_sme_trypsin.ScanId;v=1;d1=19268.19268.3	controllerType=0 controllerNumber=1 scan=19268	50.7043
18231:3	1	T.T[+1312.455]IAVFT[+1312.455].T	HexNAc(2)Hex(2)NeuAc(2),HexNAc(2)Hex(2)NeuAc(2)	T[+1312]*2	1092.77	3	3276.29	3276.28	0	1.5	163	Specific	298.95	156.89	156.89	1.85	521	>sp|Q96H15|TIMD4_HUMAN T-cell immunoglobulin and mucin domain-containing protein 4 OS=Homo sapiens OX=9606 GN=TIMD4 PE=1 SV=2	1	240228_jc_tim4_pngasef_sme_trypsin.ScanId;v=1;d1=22995.22995.3	controllerType=0 controllerNumber=1 scan=22995	60.9755
17046:3	1	T.T[+656.228]IAVFT[+1312.455].T	HexNAc(1)Hex(1)NeuAc(1),HexNAc(2)Hex(2)NeuAc(2)	T[+656][+1312]	874.023	3	2620.06	2620.05	0	0.6	163	Specific	299.4	119.23	0	1.73	521	>sp|Q96H15|TIMD4_HUMAN T-cell immunoglobulin and mucin domain-containing protein 4 OS=Homo sapiens OX=9606 GN=TIMD4 PE=1 SV=2	1	240228_jc_tim4_pngasef_sme_trypsin.ScanId;v=1;d1=21583.21583.3	controllerType=0 controllerNumber=1 scan=21583	56.9545
10578:2	1	T.T[+730.264]IAVFT[+730.264].T	HexNAc(2)Hex(2),HexNAc(2)Hex(2)	T[+730]*2	1056.46	2	2111.9	2111.9	0	2	163	Specific	301.08	124.29	124.29	2.75	521	>sp|Q96H15|TIMD4_HUMAN T-cell immunoglobulin and mucin domain-containing protein 4 OS=Homo sapiens OX=9606 GN=TIMD4 PE=1 SV=2	1	240228_jc_tim4_pngasef_sme_trypsin.ScanId;v=1;d1=14733.14733.2	controllerType=0 controllerNumber=1 scan=14733	38.7371
16199:3	1	T.T[+1312.455]IAVFT[+1021.360].T	HexNAc(2)Hex(2)NeuAc(2),HexNAc(2)Hex(2)NeuAc(1)	T[+1021][+1312]	995.736	3	2985.19	2985.19	0	2.4	163	Specific	301.79	128.99	0	2.02	521	>sp|Q96H15|TIMD4_HUMAN T-cell immunoglobulin and mucin domain-containing protein 4 OS=Homo sapiens OX=9606 GN=TIMD4 PE=1 SV=2	1	240228_jc_tim4_pngasef_sme_trypsin.ScanId;v=1;d1=20665.20665.3	controllerType=0 controllerNumber=1 scan=20665	54.444
18141:3	1	T.T[+1312.455]IAVFT[+1312.455].T	HexNAc(2)Hex(2)NeuAc(2),HexNAc(2)Hex(2)NeuAc(2)	T[+1312]*2	1092.77	3	3276.29	3276.28	0	1.7	163	Specific	302.71	142.61	142.61	2.02	521	>sp|Q96H15|TIMD4_HUMAN T-cell immunoglobulin and mucin domain-containing protein 4 OS=Homo sapiens OX=9606 GN=TIMD4 PE=1 SV=2	1	240228_jc_tim4_pngasef_sme_trypsin.ScanId;v=1;d1=22877.22877.3	controllerType=0 controllerNumber=1 scan=22877	60.6445
18066:3	1	T.T[+1312.455]IAVFT[+1312.455].T	HexNAc(2)Hex(2)NeuAc(2),HexNAc(2)Hex(2)NeuAc(2)	T[+1312]*2	1092.77	3	3276.29	3276.28	0	2	163	Specific	308.98	146.94	146.94	2.02	521	>sp|Q96H15|TIMD4_HUMAN T-cell immunoglobulin and mucin domain-containing protein 4 OS=Homo sapiens OX=9606 GN=TIMD4 PE=1 SV=2	1	240228_jc_tim4_pngasef_sme_trypsin.ScanId;v=1;d1=22794.22794.3	controllerType=0 controllerNumber=1 scan=22794	60.4181
17986:3	1	T.T[+947.323]IAVFT[+1312.455].T	HexNAc(1)Hex(1)NeuAc(2),HexNAc(2)Hex(2)NeuAc(2)	T[+947][+1312]	971.056	3	2911.15	2911.15	0	1.5	163	Specific	310.5	113.58	0	1.73	521	>sp|Q96H15|TIMD4_HUMAN T-cell immunoglobulin and mucin domain-containing protein 4 OS=Homo sapiens OX=9606 GN=TIMD4 PE=1 SV=2	1	240228_jc_tim4_pngasef_sme_trypsin.ScanId;v=1;d1=22709.22709.3	controllerType=0 controllerNumber=1 scan=22709	60.1941
15009:3	1	T.T[+1312.455]IAVFT[+730.264].T	HexNAc(2)Hex(2)NeuAc(2),HexNAc(2)Hex(2)	T[+730][+1312]	898.705	3	2694.1	2694.09	0	3.4	163	Specific	311.33	122.41	0	1.83	521	>sp|Q96H15|TIMD4_HUMAN T-cell immunoglobulin and mucin domain-containing protein 4 OS=Homo sapiens OX=9606 GN=TIMD4 PE=1 SV=2	1	240228_jc_tim4_pngasef_sme_trypsin.ScanId;v=1;d1=19403.19403.3	controllerType=0 controllerNumber=1 scan=19403	51.0668
14802:3	1	T.T[+730.264]IAVFT[+1312.455].T	HexNAc(2)Hex(2),HexNAc(2)Hex(2)NeuAc(2)	T[+730][+1312]	898.702	3	2694.09	2694.09	0	-0.1	163	Specific	311.77	119.73	0	1.15	521	>sp|Q96H15|TIMD4_HUMAN T-cell immunoglobulin and mucin domain-containing protein 4 OS=Homo sapiens OX=9606 GN=TIMD4 PE=1 SV=2	1	240228_jc_tim4_pngasef_sme_trypsin.ScanId;v=1;d1=19185.19185.3	controllerType=0 controllerNumber=1 scan=19185	50.4839
12841:3	1	T.T[+730.264]IAVFT[+1021.360].T	HexNAc(2)Hex(2),HexNAc(2)Hex(2)NeuAc(1)	T[+730][+1021]	801.673	3	2403	2403	0	3.5	163	Specific	311.87	151.63	0	1.83	521	>sp|Q96H15|TIMD4_HUMAN T-cell immunoglobulin and mucin domain-containing protein 4 OS=Homo sapiens OX=9606 GN=TIMD4 PE=1 SV=2	1	240228_jc_tim4_pngasef_sme_trypsin.ScanId;v=1;d1=17116.17116.3	controllerType=0 controllerNumber=1 scan=17116	44.8655
14779:2	1	T.T[+730.264]IAVFT[+1021.360].T	HexNAc(2)Hex(2),HexNAc(2)Hex(2)NeuAc(1)	T[+730][+1021]	1202	2	2403	2403	0	2.1	163	Specific	313.63	116.73	0	2.51	521	>sp|Q96H15|TIMD4_HUMAN T-cell immunoglobulin and mucin domain-containing protein 4 OS=Homo sapiens OX=9606 GN=TIMD4 PE=1 SV=2	1	240228_jc_tim4_pngasef_sme_trypsin.ScanId;v=1;d1=19160.19160.2	controllerType=0 controllerNumber=1 scan=19160	50.4189
17116:3	1	T.T[+1021.360]IAVFT[+1312.455].T	HexNAc(2)Hex(2)NeuAc(1),HexNAc(2)Hex(2)NeuAc(2)	T[+1021][+1312]	995.734	3	2985.19	2985.19	0	0.4	163	Specific	314.22	116.59	0	1.73	521	>sp|Q96H15|TIMD4_HUMAN T-cell immunoglobulin and mucin domain-containing protein 4 OS=Homo sapiens OX=9606 GN=TIMD4 PE=1 SV=2	1	240228_jc_tim4_pngasef_sme_trypsin.ScanId;v=1;d1=21657.21657.3	controllerType=0 controllerNumber=1 scan=21657	57.1708
11178:2	1	T.T[+730.264]IAVFT[+365.132].T	HexNAc(2)Hex(2),HexNAc(1)Hex(1)	T[+365][+730]	873.89	2	1746.77	1746.77	0	2.5	163	Specific	315.71	149.22	0	1.82	521	>sp|Q96H15|TIMD4_HUMAN T-cell immunoglobulin and mucin domain-containing protein 4 OS=Homo sapiens OX=9606 GN=TIMD4 PE=1 SV=2	1	240228_jc_tim4_pngasef_sme_trypsin.ScanId;v=1;d1=15362.15362.2	controllerType=0 controllerNumber=1 scan=15362	40.3007
18105:3	1	T.T[+947.323]IAVFT[+1312.455].T	HexNAc(1)Hex(1)NeuAc(2),HexNAc(2)Hex(2)NeuAc(2)	T[+947][+1312]	971.057	3	2911.15	2911.15	0	1.9	163	Specific	316.12	123.88	0	2.02	521	>sp|Q96H15|TIMD4_HUMAN T-cell immunoglobulin and mucin domain-containing protein 4 OS=Homo sapiens OX=9606 GN=TIMD4 PE=1 SV=2	1	240228_jc_tim4_pngasef_sme_trypsin.ScanId;v=1;d1=22836.22836.3	controllerType=0 controllerNumber=1 scan=22836	60.5321
16091:3	1	T.T[+1312.455]IAVFT[+1021.360].T	HexNAc(2)Hex(2)NeuAc(2),HexNAc(2)Hex(2)NeuAc(1)	T[+1021][+1312]	995.736	3	2985.19	2985.19	0	2.7	163	Specific	316.55	99.15	0	1.85	521	>sp|Q96H15|TIMD4_HUMAN T-cell immunoglobulin and mucin domain-containing protein 4 OS=Homo sapiens OX=9606 GN=TIMD4 PE=1 SV=2	1	240228_jc_tim4_pngasef_sme_trypsin.ScanId;v=1;d1=20551.20551.3	controllerType=0 controllerNumber=1 scan=20551	54.1347
17029:3	1	T.T[+656.228]IAVFT[+1312.455].T	HexNAc(1)Hex(1)NeuAc(1),HexNAc(2)Hex(2)NeuAc(2)	T[+656][+1312]	874.023	3	2620.05	2620.05	0	-0.1	163	Specific	317.63	127.63	0	1.17	521	>sp|Q96H15|TIMD4_HUMAN T-cell immunoglobulin and mucin domain-containing protein 4 OS=Homo sapiens OX=9606 GN=TIMD4 PE=1 SV=2	1	240228_jc_tim4_pngasef_sme_trypsin.ScanId;v=1;d1=21565.21565.3	controllerType=0 controllerNumber=1 scan=21565	56.9053
18187:3	1	T.T[+1312.455]IAVFT[+1312.455].T	HexNAc(2)Hex(2)NeuAc(2),HexNAc(2)Hex(2)NeuAc(2)	T[+1312]*2	1092.77	3	3276.29	3276.28	0	1.2	163	Specific	319.64	144.82	144.82	1.85	521	>sp|Q96H15|TIMD4_HUMAN T-cell immunoglobulin and mucin domain-containing protein 4 OS=Homo sapiens OX=9606 GN=TIMD4 PE=1 SV=2	1	240228_jc_tim4_pngasef_sme_trypsin.ScanId;v=1;d1=22936.22936.3	controllerType=0 controllerNumber=1 scan=22936	60.8095
16175:3	1	T.T[+1312.455]IAVFT[+1021.360].T	HexNAc(2)Hex(2)NeuAc(2),HexNAc(2)Hex(2)NeuAc(1)	T[+1021][+1312]	995.736	3	2985.19	2985.19	0	2.5	163	Specific	319.92	150.62	0	2.02	521	>sp|Q96H15|TIMD4_HUMAN T-cell immunoglobulin and mucin domain-containing protein 4 OS=Homo sapiens OX=9606 GN=TIMD4 PE=1 SV=2	1	240228_jc_tim4_pngasef_sme_trypsin.ScanId;v=1;d1=20640.20640.3	controllerType=0 controllerNumber=1 scan=20640	54.381
15189:3	1	T.T[+1312.455]IAVFT[+730.264].T	HexNAc(2)Hex(2)NeuAc(2),HexNAc(2)Hex(2)	T[+730][+1312]	898.704	3	2694.1	2694.09	0	2.8	163	Specific	321.9	177.86	0	2.35	521	>sp|Q96H15|TIMD4_HUMAN T-cell immunoglobulin and mucin domain-containing protein 4 OS=Homo sapiens OX=9606 GN=TIMD4 PE=1 SV=2	1	240228_jc_tim4_pngasef_sme_trypsin.ScanId;v=1;d1=19594.19594.3	controllerType=0 controllerNumber=1 scan=19594	51.5945
16042:3	1	T.T[+656.228]IAVFT[+1312.455].T	HexNAc(1)Hex(1)NeuAc(1),HexNAc(2)Hex(2)NeuAc(2)	T[+656][+1312]	874.025	3	2620.06	2620.05	0	2.3	163	Specific	322.45	141.77	0	2.03	521	>sp|Q96H15|TIMD4_HUMAN T-cell immunoglobulin and mucin domain-containing protein 4 OS=Homo sapiens OX=9606 GN=TIMD4 PE=1 SV=2	1	240228_jc_tim4_pngasef_sme_trypsin.ScanId;v=1;d1=20499.20499.3	controllerType=0 controllerNumber=1 scan=20499	53.9654
17007:3	1	T.T[+1312.455]IAVFT[+1021.360].T	HexNAc(2)Hex(2)NeuAc(2),HexNAc(2)Hex(2)NeuAc(1)	T[+1021][+1312]	995.735	3	2985.19	2985.19	0	1.8	163	Specific	322.7	98.47	0	1.85	521	>sp|Q96H15|TIMD4_HUMAN T-cell immunoglobulin and mucin domain-containing protein 4 OS=Homo sapiens OX=9606 GN=TIMD4 PE=1 SV=2	1	240228_jc_tim4_pngasef_sme_trypsin.ScanId;v=1;d1=21542.21542.3	controllerType=0 controllerNumber=1 scan=21542	56.8392
18136:3	1	T.T[+1312.455]IAVFT[+1312.455].T	HexNAc(2)Hex(2)NeuAc(2),HexNAc(2)Hex(2)NeuAc(2)	T[+1312]*2	1092.77	3	3276.29	3276.28	0	2.3	163	Specific	323.19	144.86	144.86	2.03	521	>sp|Q96H15|TIMD4_HUMAN T-cell immunoglobulin and mucin domain-containing protein 4 OS=Homo sapiens OX=9606 GN=TIMD4 PE=1 SV=2	1	240228_jc_tim4_pngasef_sme_trypsin.ScanId;v=1;d1=22871.22871.3	controllerType=0 controllerNumber=1 scan=22871	60.629
12745:2	1	T.T[+1021.360]IAVFT[+730.264].T	HexNAc(2)Hex(2)NeuAc(1),HexNAc(2)Hex(2)	T[+730][+1021]	1202	2	2403	2403	0	2.4	163	Specific	323.47	112.04	0	2.52	521	>sp|Q96H15|TIMD4_HUMAN T-cell immunoglobulin and mucin domain-containing protein 4 OS=Homo sapiens OX=9606 GN=TIMD4 PE=1 SV=2	1	240228_jc_tim4_pngasef_sme_trypsin.ScanId;v=1;d1=17015.17015.2	controllerType=0 controllerNumber=1 scan=17015	44.5942
16058:3	1	T.T[+656.228]IAVFT[+1312.455].T	HexNAc(1)Hex(1)NeuAc(1),HexNAc(2)Hex(2)NeuAc(2)	T[+656][+1312]	874.024	3	2620.06	2620.05	0	1.8	163	Specific	324.07	151.65	0	2.03	521	>sp|Q96H15|TIMD4_HUMAN T-cell immunoglobulin and mucin domain-containing protein 4 OS=Homo sapiens OX=9606 GN=TIMD4 PE=1 SV=2	1	240228_jc_tim4_pngasef_sme_trypsin.ScanId;v=1;d1=20516.20516.3	controllerType=0 controllerNumber=1 scan=20516	54.0198
12025:2	1	T.T[+365.132]IAVFT[+730.264].T	HexNAc(1)Hex(1),HexNAc(2)Hex(2)	T[+365][+730]	873.89	2	1746.77	1746.77	0	2.9	163	Specific	324.59	144.49	10.2	2.76	521	>sp|Q96H15|TIMD4_HUMAN T-cell immunoglobulin and mucin domain-containing protein 4 OS=Homo sapiens OX=9606 GN=TIMD4 PE=1 SV=2	1	240228_jc_tim4_pngasef_sme_trypsin.ScanId;v=1;d1=16254.16254.2	controllerType=0 controllerNumber=1 scan=16254	42.5628
15171:3	1	T.T[+1312.455]IAVFT[+730.264].T	HexNAc(2)Hex(2)NeuAc(2),HexNAc(2)Hex(2)	T[+730][+1312]	898.704	3	2694.1	2694.09	0	2.5	163	Specific	324.61	142.87	0	2.03	521	>sp|Q96H15|TIMD4_HUMAN T-cell immunoglobulin and mucin domain-containing protein 4 OS=Homo sapiens OX=9606 GN=TIMD4 PE=1 SV=2	1	240228_jc_tim4_pngasef_sme_trypsin.ScanId;v=1;d1=19575.19575.3	controllerType=0 controllerNumber=1 scan=19575	51.5378
14903:3	1	T.T[+1312.455]IAVFT[+730.264].T	HexNAc(2)Hex(2)NeuAc(2),HexNAc(2)Hex(2)	T[+730][+1312]	898.704	3	2694.1	2694.09	0	2.3	163	Specific	325.64	139.29	0	2.03	521	>sp|Q96H15|TIMD4_HUMAN T-cell immunoglobulin and mucin domain-containing protein 4 OS=Homo sapiens OX=9606 GN=TIMD4 PE=1 SV=2	1	240228_jc_tim4_pngasef_sme_trypsin.ScanId;v=1;d1=19291.19291.3	controllerType=0 controllerNumber=1 scan=19291	50.761
14828:3	1	T.T[+1312.455]IAVFT[+365.132].T	HexNAc(2)Hex(2)NeuAc(2),HexNAc(1)Hex(1)	T[+365][+1312]	776.993	3	2328.96	2328.96	0	2.6	163	Specific	326.46	120.52	1.2	1.85	521	>sp|Q96H15|TIMD4_HUMAN T-cell immunoglobulin and mucin domain-containing protein 4 OS=Homo sapiens OX=9606 GN=TIMD4 PE=1 SV=2	1	240228_jc_tim4_pngasef_sme_trypsin.ScanId;v=1;d1=19212.19212.3	controllerType=0 controllerNumber=1 scan=19212	50.5484
10556:2	1	T.T[+730.264]IAVFT[+730.264].T	HexNAc(2)Hex(2),HexNAc(2)Hex(2)	T[+730]*2	1056.46	2	2111.9	2111.9	0	2	163	Specific	327.24	115.25	115.25	2.52	521	>sp|Q96H15|TIMD4_HUMAN T-cell immunoglobulin and mucin domain-containing protein 4 OS=Homo sapiens OX=9606 GN=TIMD4 PE=1 SV=2	1	240228_jc_tim4_pngasef_sme_trypsin.ScanId;v=1;d1=14710.14710.2	controllerType=0 controllerNumber=1 scan=14710	38.6859
14797:3	1	T.T[+568.212]IAVFT[+1312.455].T	HexNAc(2)Hex(1),HexNAc(2)Hex(2)NeuAc(2)	T[+568][+1312]	844.686	3	2532.04	2532.04	0	1.8	163	Specific	327.51	130.7	0	2.03	521	>sp|Q96H15|TIMD4_HUMAN T-cell immunoglobulin and mucin domain-containing protein 4 OS=Homo sapiens OX=9606 GN=TIMD4 PE=1 SV=2	1	240228_jc_tim4_pngasef_sme_trypsin.ScanId;v=1;d1=19179.19179.3	controllerType=0 controllerNumber=1 scan=19179	50.4692
14767:2	1	T.T[+1021.360]IAVFT[+365.132].T	HexNAc(2)Hex(2)NeuAc(1),HexNAc(1)Hex(1)	T[+365][+1021]	1019.44	2	2037.87	2037.86	0	1.7	163	Specific	327.87	120.48	0	2.52	521	>sp|Q96H15|TIMD4_HUMAN T-cell immunoglobulin and mucin domain-containing protein 4 OS=Homo sapiens OX=9606 GN=TIMD4 PE=1 SV=2	1	240228_jc_tim4_pngasef_sme_trypsin.ScanId;v=1;d1=19148.19148.2	controllerType=0 controllerNumber=1 scan=19148	50.3833
14212:2	1	T.T[+365.132]IAVFT[+1021.360].T	HexNAc(1)Hex(1),HexNAc(2)Hex(2)NeuAc(1)	T[+365][+1021]	1019.44	2	2037.87	2037.86	0	2.5	163	Specific	331.34	129.27	0	2.76	521	>sp|Q96H15|TIMD4_HUMAN T-cell immunoglobulin and mucin domain-containing protein 4 OS=Homo sapiens OX=9606 GN=TIMD4 PE=1 SV=2	1	240228_jc_tim4_pngasef_sme_trypsin.ScanId;v=1;d1=18563.18563.2	controllerType=0 controllerNumber=1 scan=18563	48.7891
12746:3	1	T.T[+730.264]IAVFT[+1021.360].T	HexNAc(2)Hex(2),HexNAc(2)Hex(2)NeuAc(1)	T[+730][+1021]	801.672	3	2403	2403	0	2.4	163	Specific	334.56	102.63	0	1.85	521	>sp|Q96H15|TIMD4_HUMAN T-cell immunoglobulin and mucin domain-containing protein 4 OS=Homo sapiens OX=9606 GN=TIMD4 PE=1 SV=2	1	240228_jc_tim4_pngasef_sme_trypsin.ScanId;v=1;d1=17016.17016.3	controllerType=0 controllerNumber=1 scan=17016	44.5964
16114:3	1	T.T[+1021.360]IAVFT[+1312.455].T	HexNAc(2)Hex(2)NeuAc(1),HexNAc(2)Hex(2)NeuAc(2)	T[+1021][+1312]	995.736	3	2985.19	2985.19	0	2.3	163	Specific	334.96	106.45	0	1.85	521	>sp|Q96H15|TIMD4_HUMAN T-cell immunoglobulin and mucin domain-containing protein 4 OS=Homo sapiens OX=9606 GN=TIMD4 PE=1 SV=2	1	240228_jc_tim4_pngasef_sme_trypsin.ScanId;v=1;d1=20575.20575.3	controllerType=0 controllerNumber=1 scan=20575	54.201
17042:3	1	T.T[+1312.455]IAVFT[+1021.360].T	HexNAc(2)Hex(2)NeuAc(2),HexNAc(2)Hex(2)NeuAc(1)	T[+1021][+1312]	995.734	3	2985.19	2985.19	0	0.4	163	Specific	337.01	105.8	0	1.74	521	>sp|Q96H15|TIMD4_HUMAN T-cell immunoglobulin and mucin domain-containing protein 4 OS=Homo sapiens OX=9606 GN=TIMD4 PE=1 SV=2	1	240228_jc_tim4_pngasef_sme_trypsin.ScanId;v=1;d1=21579.21579.3	controllerType=0 controllerNumber=1 scan=21579	56.944
14784:3	1	T.T[+1312.455]IAVFT[+730.264].T	HexNAc(2)Hex(2)NeuAc(2),HexNAc(2)Hex(2)	T[+730][+1312]	898.702	3	2694.09	2694.09	0	0.7	163	Specific	337.06	146.94	0	1.86	521	>sp|Q96H15|TIMD4_HUMAN T-cell immunoglobulin and mucin domain-containing protein 4 OS=Homo sapiens OX=9606 GN=TIMD4 PE=1 SV=2	1	240228_jc_tim4_pngasef_sme_trypsin.ScanId;v=1;d1=19166.19166.3	controllerType=0 controllerNumber=1 scan=19166	50.4354
14305:2	1	T.T[+730.264]IAVFT[+656.228].T	HexNAc(2)Hex(2),HexNAc(1)Hex(1)NeuAc(1)	T[+656][+730]	1019.43	2	2037.86	2037.86	0	-0.8	163	Specific	337.16	137.65	0	1.61	521	>sp|Q96H15|TIMD4_HUMAN T-cell immunoglobulin and mucin domain-containing protein 4 OS=Homo sapiens OX=9606 GN=TIMD4 PE=1 SV=2	1	240228_jc_tim4_pngasef_sme_trypsin.ScanId;v=1;d1=18661.18661.2	controllerType=0 controllerNumber=1 scan=18661	49.0655
14848:2	1	T.T[+730.264]IAVFT[+947.323].T	HexNAc(2)Hex(2),HexNAc(1)Hex(1)NeuAc(2)	T[+730][+947]	1164.99	2	2328.97	2328.96	0	3.3	163	Specific	337.32	123.69	5.23	2.48	521	>sp|Q96H15|TIMD4_HUMAN T-cell immunoglobulin and mucin domain-containing protein 4 OS=Homo sapiens OX=9606 GN=TIMD4 PE=1 SV=2	1	240228_jc_tim4_pngasef_sme_trypsin.ScanId;v=1;d1=19233.19233.2	controllerType=0 controllerNumber=1 scan=19233	50.6079
12733:3	1	T.T[+730.264]IAVFT[+1021.360].T	HexNAc(2)Hex(2),HexNAc(2)Hex(2)NeuAc(1)	T[+730][+1021]	801.673	3	2403	2403	0	3.6	163	Specific	338.85	106.83	0	1.71	521	>sp|Q96H15|TIMD4_HUMAN T-cell immunoglobulin and mucin domain-containing protein 4 OS=Homo sapiens OX=9606 GN=TIMD4 PE=1 SV=2	1	240228_jc_tim4_pngasef_sme_trypsin.ScanId;v=1;d1=17002.17002.3	controllerType=0 controllerNumber=1 scan=17002	44.564
14763:2	1	T.T[+730.264]IAVFT[+656.228].T	HexNAc(2)Hex(2),HexNAc(1)Hex(1)NeuAc(1)	T[+656][+730]	1019.44	2	2037.87	2037.86	0	1.4	163	Specific	339.26	113.93	0	2.29	521	>sp|Q96H15|TIMD4_HUMAN T-cell immunoglobulin and mucin domain-containing protein 4 OS=Homo sapiens OX=9606 GN=TIMD4 PE=1 SV=2	1	240228_jc_tim4_pngasef_sme_trypsin.ScanId;v=1;d1=19143.19143.2	controllerType=0 controllerNumber=1 scan=19143	50.3682
18120:3	1	T.T[+947.323]IAVFT[+1312.455].T	HexNAc(1)Hex(1)NeuAc(2),HexNAc(2)Hex(2)NeuAc(2)	T[+947][+1312]	971.057	3	2911.16	2911.15	0	2.8	163	Specific	340.62	139.39	0	2.03	521	>sp|Q96H15|TIMD4_HUMAN T-cell immunoglobulin and mucin domain-containing protein 4 OS=Homo sapiens OX=9606 GN=TIMD4 PE=1 SV=2	1	240228_jc_tim4_pngasef_sme_trypsin.ScanId;v=1;d1=22853.22853.3	controllerType=0 controllerNumber=1 scan=22853	60.5813
14780:3	1	T.T[+568.212]IAVFT[+1312.455].T	HexNAc(2)Hex(1),HexNAc(2)Hex(2)NeuAc(2)	T[+568][+1312]	844.685	3	2532.04	2532.04	0	0.5	163	Specific	341.53	119.68	0	1.74	521	>sp|Q96H15|TIMD4_HUMAN T-cell immunoglobulin and mucin domain-containing protein 4 OS=Homo sapiens OX=9606 GN=TIMD4 PE=1 SV=2	1	240228_jc_tim4_pngasef_sme_trypsin.ScanId;v=1;d1=19161.19161.3	controllerType=0 controllerNumber=1 scan=19161	50.419
12786:2	1	T.T[+730.264]IAVFT[+656.228].T	HexNAc(2)Hex(2),HexNAc(1)Hex(1)NeuAc(1)	T[+656][+730]	1019.44	2	2037.87	2037.86	0	1.3	163	Specific	343.02	187.06	0	2.85	521	>sp|Q96H15|TIMD4_HUMAN T-cell immunoglobulin and mucin domain-containing protein 4 OS=Homo sapiens OX=9606 GN=TIMD4 PE=1 SV=2	1	240228_jc_tim4_pngasef_sme_trypsin.ScanId;v=1;d1=17058.17058.2	controllerType=0 controllerNumber=1 scan=17058	44.7041
14835:2	1	T.T[+1312.455]IAVFT[+365.132].T	HexNAc(2)Hex(2)NeuAc(2),HexNAc(1)Hex(1)	T[+365][+1312]	1164.99	2	2328.96	2328.96	0	2.7	163	Specific	344.48	122.27	0	2.76	521	>sp|Q96H15|TIMD4_HUMAN T-cell immunoglobulin and mucin domain-containing protein 4 OS=Homo sapiens OX=9606 GN=TIMD4 PE=1 SV=2	1	240228_jc_tim4_pngasef_sme_trypsin.ScanId;v=1;d1=19219.19219.2	controllerType=0 controllerNumber=1 scan=19219	50.5661
14286:2	1	T.T[+730.264]IAVFT[+656.228].T	HexNAc(2)Hex(2),HexNAc(1)Hex(1)NeuAc(1)	T[+656][+730]	1019.44	2	2037.86	2037.86	0	0.4	163	Specific	347.38	178.16	0	2.85	521	>sp|Q96H15|TIMD4_HUMAN T-cell immunoglobulin and mucin domain-containing protein 4 OS=Homo sapiens OX=9606 GN=TIMD4 PE=1 SV=2	1	240228_jc_tim4_pngasef_sme_trypsin.ScanId;v=1;d1=18641.18641.2	controllerType=0 controllerNumber=1 scan=18641	49.0088
15972:3	1	T.T[+656.228]IAVFT[+1312.455].T	HexNAc(1)Hex(1)NeuAc(1),HexNAc(2)Hex(2)NeuAc(2)	T[+656][+1312]	874.025	3	2620.06	2620.05	0	2.2	163	Specific	347.41	106.63	0	1.85	521	>sp|Q96H15|TIMD4_HUMAN T-cell immunoglobulin and mucin domain-containing protein 4 OS=Homo sapiens OX=9606 GN=TIMD4 PE=1 SV=2	1	240228_jc_tim4_pngasef_sme_trypsin.ScanId;v=1;d1=20425.20425.3	controllerType=0 controllerNumber=1 scan=20425	53.7657
11937:2	1	T.T[+365.132]IAVFT[+730.264].T	HexNAc(1)Hex(1),HexNAc(2)Hex(2)	T[+365][+730]	873.89	2	1746.77	1746.77	0	2.8	163	Specific	347.75	139.08	0	2.76	521	>sp|Q96H15|TIMD4_HUMAN T-cell immunoglobulin and mucin domain-containing protein 4 OS=Homo sapiens OX=9606 GN=TIMD4 PE=1 SV=2	1	240228_jc_tim4_pngasef_sme_trypsin.ScanId;v=1;d1=16161.16161.2	controllerType=0 controllerNumber=1 scan=16161	42.2996
11917:2	1	T.T[+365.132]IAVFT[+730.264].T	HexNAc(1)Hex(1),HexNAc(2)Hex(2)	T[+365][+730]	873.889	2	1746.77	1746.77	0	2.3	163	Specific	348.57	122.81	0	2.76	521	>sp|Q96H15|TIMD4_HUMAN T-cell immunoglobulin and mucin domain-containing protein 4 OS=Homo sapiens OX=9606 GN=TIMD4 PE=1 SV=2	1	240228_jc_tim4_pngasef_sme_trypsin.ScanId;v=1;d1=16140.16140.2	controllerType=0 controllerNumber=1 scan=16140	42.2469
12822:2	1	T.T[+730.264]IAVFT[+1021.360].T	HexNAc(2)Hex(2),HexNAc(2)Hex(2)NeuAc(1)	T[+730][+1021]	1202	2	2403	2403	0	2	163	Specific	357.12	121.63	0	2.76	521	>sp|Q96H15|TIMD4_HUMAN T-cell immunoglobulin and mucin domain-containing protein 4 OS=Homo sapiens OX=9606 GN=TIMD4 PE=1 SV=2	1	240228_jc_tim4_pngasef_sme_trypsin.ScanId;v=1;d1=17096.17096.2	controllerType=0 controllerNumber=1 scan=17096	44.8149
18074:3	1	T.T[+1312.455]IAVFT[+1312.455].T	HexNAc(2)Hex(2)NeuAc(2),HexNAc(2)Hex(2)NeuAc(2)	T[+1312]*2	1092.77	3	3276.29	3276.28	0	2.3	163	Specific	357.97	144.99	144.99	2.03	521	>sp|Q96H15|TIMD4_HUMAN T-cell immunoglobulin and mucin domain-containing protein 4 OS=Homo sapiens OX=9606 GN=TIMD4 PE=1 SV=2	1	240228_jc_tim4_pngasef_sme_trypsin.ScanId;v=1;d1=22803.22803.3	controllerType=0 controllerNumber=1 scan=22803	60.4417
13531:2	1	T.T[+730.264]IAVFT[+656.228].T	HexNAc(2)Hex(2),HexNAc(1)Hex(1)NeuAc(1)	T[+656][+730]	1019.44	2	2037.87	2037.86	0	2.2	163	Specific	358.14	133.93	0	2.76	521	>sp|Q96H15|TIMD4_HUMAN T-cell immunoglobulin and mucin domain-containing protein 4 OS=Homo sapiens OX=9606 GN=TIMD4 PE=1 SV=2	1	240228_jc_tim4_pngasef_sme_trypsin.ScanId;v=1;d1=17843.17843.2	controllerType=0 controllerNumber=1 scan=17843	46.7972
14794:2	1	T.T[+730.264]IAVFT[+1021.360].T	HexNAc(2)Hex(2),HexNAc(2)Hex(2)NeuAc(1)	T[+730][+1021]	1202	2	2403	2403	0	2.2	163	Specific	358.73	115.8	0	2.52	521	>sp|Q96H15|TIMD4_HUMAN T-cell immunoglobulin and mucin domain-containing protein 4 OS=Homo sapiens OX=9606 GN=TIMD4 PE=1 SV=2	1	240228_jc_tim4_pngasef_sme_trypsin.ScanId;v=1;d1=19176.19176.2	controllerType=0 controllerNumber=1 scan=19176	50.4571
14192:2	1	T.T[+730.264]IAVFT[+656.228].T	HexNAc(2)Hex(2),HexNAc(1)Hex(1)NeuAc(1)	T[+656][+730]	1019.44	2	2037.87	2037.86	0	2	163	Specific	359.81	127.14	0	2.76	521	>sp|Q96H15|TIMD4_HUMAN T-cell immunoglobulin and mucin domain-containing protein 4 OS=Homo sapiens OX=9606 GN=TIMD4 PE=1 SV=2	1	240228_jc_tim4_pngasef_sme_trypsin.ScanId;v=1;d1=18542.18542.2	controllerType=0 controllerNumber=1 scan=18542	48.7313
13540:2	1	T.T[+730.264]IAVFT[+656.228].T	HexNAc(2)Hex(2),HexNAc(1)Hex(1)NeuAc(1)	T[+656][+730]	1019.44	2	2037.87	2037.86	0	2.6	163	Specific	361.74	120.96	0	2.82	521	>sp|Q96H15|TIMD4_HUMAN T-cell immunoglobulin and mucin domain-containing protein 4 OS=Homo sapiens OX=9606 GN=TIMD4 PE=1 SV=2	1	240228_jc_tim4_pngasef_sme_trypsin.ScanId;v=1;d1=17853.17853.2	controllerType=0 controllerNumber=1 scan=17853	46.8273
14711:3	1	T.T[+1312.455]IAVFT[+730.264].T	HexNAc(2)Hex(2)NeuAc(2),HexNAc(2)Hex(2)	T[+730][+1312]	898.705	3	2694.1	2694.09	0	3	163	Specific	362.19	112.63	0	1.74	521	>sp|Q96H15|TIMD4_HUMAN T-cell immunoglobulin and mucin domain-containing protein 4 OS=Homo sapiens OX=9606 GN=TIMD4 PE=1 SV=2	1	240228_jc_tim4_pngasef_sme_trypsin.ScanId;v=1;d1=19089.19089.3	controllerType=0 controllerNumber=1 scan=19089	50.217
15962:3	1	T.T[+656.228]IAVFT[+1312.455].T	HexNAc(1)Hex(1)NeuAc(1),HexNAc(2)Hex(2)NeuAc(2)	T[+656][+1312]	874.024	3	2620.06	2620.05	0	1.5	163	Specific	369.64	127.77	0	2.09	521	>sp|Q96H15|TIMD4_HUMAN T-cell immunoglobulin and mucin domain-containing protein 4 OS=Homo sapiens OX=9606 GN=TIMD4 PE=1 SV=2	1	240228_jc_tim4_pngasef_sme_trypsin.ScanId;v=1;d1=20414.20414.3	controllerType=0 controllerNumber=1 scan=20414	53.7351
12729:2	1	T.T[+1021.360]IAVFT[+730.264].T	HexNAc(2)Hex(2)NeuAc(1),HexNAc(2)Hex(2)	T[+730][+1021]	1202.01	2	2403	2403	0	3.5	163	Specific	372.05	122.88	0	2.53	521	>sp|Q96H15|TIMD4_HUMAN T-cell immunoglobulin and mucin domain-containing protein 4 OS=Homo sapiens OX=9606 GN=TIMD4 PE=1 SV=2	1	240228_jc_tim4_pngasef_sme_trypsin.ScanId;v=1;d1=16998.16998.2	controllerType=0 controllerNumber=1 scan=16998	44.5551
12777:2	1	T.T[+365.132]IAVFT[+1021.360].T	HexNAc(1)Hex(1),HexNAc(2)Hex(2)NeuAc(1)	T[+365][+1021]	1019.44	2	2037.87	2037.86	0	2.3	163	Specific	375.7	115.76	0	2.57	521	>sp|Q96H15|TIMD4_HUMAN T-cell immunoglobulin and mucin domain-containing protein 4 OS=Homo sapiens OX=9606 GN=TIMD4 PE=1 SV=2	1	240228_jc_tim4_pngasef_sme_trypsin.ScanId;v=1;d1=17048.17048.2	controllerType=0 controllerNumber=1 scan=17048	44.6771
[truncated: 2,088 more rows]

## Sheet: Filtered spectra
Query #:z	Protein Rank	Peptide < ProteinMetrics Confidential >	Glycans NHFAGNa	Modification Type(s)	Observed m/z	z	Observed (M+H)	Calc. mass (M+H)	Off-by-x error	Mass error (ppm)	Starting position	Cleavage	Score	Delta	Delta Mod	|Log Prob|	# of unique peptides	Protein Name	Protein DB number	Comment	Scan #	Scan Time
[truncated: 1,196 more rows]

[truncated: 1 more sheets: Validated glycopeptides]
