# Supplementary material for: Quantification and site-specific analysis of co-occupied N- and O-glycopeptides
Source: bioRxiv. 2024 Jul 7:2024.07.06.602348. Preprint. [Version 1] doi: 10.1101/2024.07.06.602348 (PMC11245114; doi:10.1101/2024.07.06.602348)
Supplement: Supplement 5 [file media-5.xlsx]

## Sheet: Legend
				Supplemental Table 4. SmE, trypsin, and PNGaseF digest of C1-Inh output and manually validated peptides. There are four tabs for all Byonic searches. The tab labeled as "Summary" describes the Byonic parameters used for the search, including the name of the RAW file searched and the proteome searched against. The second tab, "Spectra", represents the raw output of Byonic, where no FDR filtering w…
	Glycan Labels
	H	Hexose
	N	GalNAc
	A	NeuAc
	F	Fucose

## Sheet: Summary
Summary:
	1) Input data file: C:\Users\Big Boy\Downloads\231006_JC_C1Inh_PNGaseF_SmE_Trypsin.raw
	2) Protein database: C:\Users\Big Boy\Desktop\Joann\Proteomes\human_C1INH_P05155.fasta
	3) Parameter file: C:\Users\Big Boy\Desktop\Joann\231007_JC_C1Inh_PNGaseF_SmE_Trypsin_Byonic\objs\params.prf
	4) Date/Time: October 7, 2023 at 2:18:53 PM EDT
	5) RunTime: 2 minutes, 47 seconds; on 16 cores
Summary Statistics:
	1) Reporting 1 forward and 1 reverse proteins
	2) 225 unique forward peptides
	3) 4128 spectra matched to forward peptides
	4) Estimated spectrum-level FDR on true proteins is 0.2%
Recorded protein search configuration:
Num	Rule	Value
0	Protein database	C:\Users\Big Boy\Desktop\Joann\Proteomes\human_C1INH_P05155.fasta
1	Spectrum-level FDR	Auto cut
2	Cleavage residues	RK;ST
3	Digest cutter	C-terminal & N-terminal cutter
4	Peptide termini	Fully specific
5	Maximum number of missed cleavages	6
6	Precursor tolerance	10.0 ppm
7	Fragment tolerance	ma:ftms 20.0 ppm, ma:itms 0.35 Da
8	Fragment tolerance version	2
9	Charges applied to charge-unassigned spectra:	1,2,3,4
10	Precursor mass max	7000.0
11	N-glycan search	None
12	O-glycan search	None
13	Off by x isotopes	-2,-1,0,+1,+2
14	Contaminants added	false
15	Decoys added	true
16	%Additional parameters:
17	Disulfide Enable	false
18	Trisulfide Enable	false
19	DSS Crosslink Enable	false
20	Custom Crosslink Enable	false
21	Wildcard Enable	0
22	Combyne cut off score	Auto
23	Protein FDR cutoff	1%
24	Focused DB created	false
25	Export mzIdentML	false
26	Score version	2
27	precursor_assignment_flags	1
28	po_NumberMonosReturn	1
29	Lock mass list	None
30	do_quick_rejects	0
31	%Modification searches:
32	common_modifications_max	3
33	rare_modifications_max	1
34	%Fixed and variable modifications:
35	Carbamidomethyl / +57.021464 @ C | fixed
36	Deamidated / +0.984016 @ N | rare1
37	% Custom modification text below
38	%Glycan modifications:
39	% O-glycan 9 common.txt
40	HexNAc(1)Hex(1) @ OGlycan | common3
41	HexNAc(1) @ OGlycan | common3
42	HexNAc(2)Hex(1) @ OGlycan | common3
43	HexNAc(1)Hex(1)NeuAc(1) @ OGlycan | common3
44	HexNAc(1)Hex(1)NeuAc(2) @ OGlycan | common3
45	HexNAc(2)Hex(2)NeuAc(1) @ OGlycan | common3
46	HexNAc(2)Hex(2)NeuAc(2) @ OGlycan | common3
47	HexNAc(2)Hex(2) @ OGlycan | common3
48	% Custom modification text below
49	Show all N-glycopeptides	0
50	%Addition parameters:
51	Product Version	PMI-Byonic-Demo:v4.5.2
52	Registered to	Stacy Malaker Yale University

## Sheet: Spectra
Query #:z	Protein Rank	Peptide < ProteinMetrics Confidential >	Glycans NHFAGNa	Modification Type(s)	Observed m/z	z	Observed (M+H)	Calc. mass (M+H)	Off-by-x error	Mass error (ppm)	Starting position	Cleavage	Score	Delta	Delta Mod	|Log Prob|	# of unique peptides	Protein Name	Protein DB number	Comment	Scan #	Scan Time
05384:2	1	A.TSSSSQDPESLQDR.G			768.84	2	1536.67	1536.68	0	-3.6	27	CRagged	546.16	546.16	546.16	4.77	225	>sp|P05155|IC1_HUMAN Plasma protease C1 inhibitor OS=Homo sapiens OX=9606 GN=SERPING1 PE=1 SV=2	1	231006_jc_c1inh_pngasef_sme_trypsin.ScanId;v=1;d1=8728.8728.2	controllerType=0 controllerNumber=1 scan=8728	22.0694
05361:2	1	A.TSSSSQDPESLQDR.G			768.84	2	1536.67	1536.68	0	-3.6	27	CRagged	593.92	593.92	593.92	5.63	225	>sp|P05155|IC1_HUMAN Plasma protease C1 inhibitor OS=Homo sapiens OX=9606 GN=SERPING1 PE=1 SV=2	1	231006_jc_c1inh_pngasef_sme_trypsin.ScanId;v=1;d1=8704.8704.2	controllerType=0 controllerNumber=1 scan=8704	22.0242
09155:3	1	A.TSSSSQDPES[+1312.455]LQDR.G	HexNAc(2)Hex(2)NeuAc(2)	S[+1312]	950.379	3	2849.12	2849.13	0	-3.6	27	CRagged	85.26	85.26	1.2	2.31	225	>sp|P05155|IC1_HUMAN Plasma protease C1 inhibitor OS=Homo sapiens OX=9606 GN=SERPING1 PE=1 SV=2	1	231006_jc_c1inh_pngasef_sme_trypsin.ScanId;v=1;d1=12699.12699.3	controllerType=0 controllerNumber=1 scan=12699	29.7207
09134:3	1	A.TSSSSQDPES[+1312.455]LQDR.G	HexNAc(2)Hex(2)NeuAc(2)	S[+1312]	950.379	3	2849.12	2849.13	0	-4	27	CRagged	138.28	138.28	1.2	2.3	225	>sp|P05155|IC1_HUMAN Plasma protease C1 inhibitor OS=Homo sapiens OX=9606 GN=SERPING1 PE=1 SV=2	1	231006_jc_c1inh_pngasef_sme_trypsin.ScanId;v=1;d1=12677.12677.3	controllerType=0 controllerNumber=1 scan=12677	29.6827
09429:3	1	A.TSSSSQDPES[+947.323]LQDR.G	HexNAc(1)Hex(1)NeuAc(2)	S[+947]	828.669	3	2483.99	2484	0	-3.6	27	CRagged	192.13	192.13	1.2	2.54	225	>sp|P05155|IC1_HUMAN Plasma protease C1 inhibitor OS=Homo sapiens OX=9606 GN=SERPING1 PE=1 SV=2	1	231006_jc_c1inh_pngasef_sme_trypsin.ScanId;v=1;d1=12984.12984.3	controllerType=0 controllerNumber=1 scan=12984	30.1886
07222:3	1	A.TSSSS[+656.228]QDPESLQDR.G	HexNAc(1)Hex(1)NeuAc(1)	S[+656]	731.638	3	2192.9	2192.9	0	-2.7	27	CRagged	192.77	192.77	8.4	2.3	225	>sp|P05155|IC1_HUMAN Plasma protease C1 inhibitor OS=Homo sapiens OX=9606 GN=SERPING1 PE=1 SV=2	1	231006_jc_c1inh_pngasef_sme_trypsin.ScanId;v=1;d1=10672.10672.3	controllerType=0 controllerNumber=1 scan=10672	25.7814
07195:3	1	A.TSSSS[+656.228]QDPESLQDR.G	HexNAc(1)Hex(1)NeuAc(1)	S[+656]	731.638	3	2192.9	2192.9	0	-2.6	27	CRagged	203.57	203.57	1.26	2.34	225	>sp|P05155|IC1_HUMAN Plasma protease C1 inhibitor OS=Homo sapiens OX=9606 GN=SERPING1 PE=1 SV=2	1	231006_jc_c1inh_pngasef_sme_trypsin.ScanId;v=1;d1=10644.10644.3	controllerType=0 controllerNumber=1 scan=10644	25.7157
09453:3	1	A.TSSSSQDPES[+947.323]LQDR.G	HexNAc(1)Hex(1)NeuAc(2)	S[+947]	828.668	3	2483.99	2484	0	-4	27	CRagged	230.07	230.07	1.2	2.68	225	>sp|P05155|IC1_HUMAN Plasma protease C1 inhibitor OS=Homo sapiens OX=9606 GN=SERPING1 PE=1 SV=2	1	231006_jc_c1inh_pngasef_sme_trypsin.ScanId;v=1;d1=13009.13009.3	controllerType=0 controllerNumber=1 scan=13009	30.2336
07301:2	1	A.TSSSS[+656.228]QDPESLQDR.G	HexNAc(1)Hex(1)NeuAc(1)	S[+656]	1096.95	2	2192.9	2192.9	0	-2.6	27	CRagged	339.43	339.43	1.2	4.25	225	>sp|P05155|IC1_HUMAN Plasma protease C1 inhibitor OS=Homo sapiens OX=9606 GN=SERPING1 PE=1 SV=2	1	231006_jc_c1inh_pngasef_sme_trypsin.ScanId;v=1;d1=10754.10754.2	controllerType=0 controllerNumber=1 scan=10754	25.9415
07220:3	1	A.TSSSSQDPES[+656.228]LQDR.G	HexNAc(1)Hex(1)NeuAc(1)	S[+656]	731.638	3	2192.9	2192.9	0	-2.7	27	CRagged	476.94	476.94	0	3.84	225	>sp|P05155|IC1_HUMAN Plasma protease C1 inhibitor OS=Homo sapiens OX=9606 GN=SERPING1 PE=1 SV=2	1	231006_jc_c1inh_pngasef_sme_trypsin.ScanId;v=1;d1=10670.10670.3	controllerType=0 controllerNumber=1 scan=10670	25.7767
07193:3	1	A.TSSSS[+656.228]QDPESLQDR.G	HexNAc(1)Hex(1)NeuAc(1)	S[+656]	731.638	3	2192.9	2192.9	0	-2.6	27	CRagged	479.07	479.07	0	3.84	225	>sp|P05155|IC1_HUMAN Plasma protease C1 inhibitor OS=Homo sapiens OX=9606 GN=SERPING1 PE=1 SV=2	1	231006_jc_c1inh_pngasef_sme_trypsin.ScanId;v=1;d1=10642.10642.3	controllerType=0 controllerNumber=1 scan=10642	25.7127
07179:2	1	A.TSSSS[+656.228]QDPESLQDR.G	HexNAc(1)Hex(1)NeuAc(1)	S[+656]	1096.95	2	2192.89	2192.9	0	-4.7	27	CRagged	550.5	550.5	0	4.77	225	>sp|P05155|IC1_HUMAN Plasma protease C1 inhibitor OS=Homo sapiens OX=9606 GN=SERPING1 PE=1 SV=2	1	231006_jc_c1inh_pngasef_sme_trypsin.ScanId;v=1;d1=10627.10627.2	controllerType=0 controllerNumber=1 scan=10627	25.6668
07202:2	1	A.TSSS[+656.228]SQDPESLQDR.G	HexNAc(1)Hex(1)NeuAc(1)	S[+656]	1096.95	2	2192.9	2192.9	0	-2.6	27	CRagged	591.4	591.4	1.2	5.82	225	>sp|P05155|IC1_HUMAN Plasma protease C1 inhibitor OS=Homo sapiens OX=9606 GN=SERPING1 PE=1 SV=2	1	231006_jc_c1inh_pngasef_sme_trypsin.ScanId;v=1;d1=10651.10651.2	controllerType=0 controllerNumber=1 scan=10651	25.7278
04647:2	1	A.TSSSSQDPESLQDRGEGK.V			954.43	2	1907.85	1907.86	0	-2.2	27	CRagged	323.25	323.25	323.25	2.49	225	>sp|P05155|IC1_HUMAN Plasma protease C1 inhibitor OS=Homo sapiens OX=9606 GN=SERPING1 PE=1 SV=2	1	231006_jc_c1inh_pngasef_sme_trypsin.ScanId;v=1;d1=7952.7952.2	controllerType=0 controllerNumber=1 scan=7952	20.5156
04730:3	1	A.TSSSSQDPESLQDRGEGK.V			636.622	3	1907.85	1907.86	0	-3	27	CRagged	411.7	411.7	411.7	3.64	225	>sp|P05155|IC1_HUMAN Plasma protease C1 inhibitor OS=Homo sapiens OX=9606 GN=SERPING1 PE=1 SV=2	1	231006_jc_c1inh_pngasef_sme_trypsin.ScanId;v=1;d1=8044.8044.3	controllerType=0 controllerNumber=1 scan=8044	20.6965
04714:3	1	A.TSSSSQDPESLQDRGEGK.V			636.622	3	1907.85	1907.86	0	-3.1	27	CRagged	575.53	575.53	575.53	4.37	225	>sp|P05155|IC1_HUMAN Plasma protease C1 inhibitor OS=Homo sapiens OX=9606 GN=SERPING1 PE=1 SV=2	1	231006_jc_c1inh_pngasef_sme_trypsin.ScanId;v=1;d1=8027.8027.3	controllerType=0 controllerNumber=1 scan=8027	20.6651
04629:3	1	A.TSSSSQDPESLQDRGEGK.V			636.622	3	1907.85	1907.86	0	-2.7	27	CRagged	642.51	642.51	642.51	5.55	225	>sp|P05155|IC1_HUMAN Plasma protease C1 inhibitor OS=Homo sapiens OX=9606 GN=SERPING1 PE=1 SV=2	1	231006_jc_c1inh_pngasef_sme_trypsin.ScanId;v=1;d1=7930.7930.3	controllerType=0 controllerNumber=1 scan=7930	20.4751
04633:3	1	A.TSSSSQDPESLQDRGEGK.V			636.622	3	1907.85	1907.86	0	-3.4	27	CRagged	653.75	653.75	653.75	6.36	225	>sp|P05155|IC1_HUMAN Plasma protease C1 inhibitor OS=Homo sapiens OX=9606 GN=SERPING1 PE=1 SV=2	1	231006_jc_c1inh_pngasef_sme_trypsin.ScanId;v=1;d1=7935.7935.3	controllerType=0 controllerNumber=1 scan=7935	20.4827
07539:3	1	A.TSSSSQDPES[+1312.455]LQDRGEGK.V	HexNAc(2)Hex(2)NeuAc(2)	S[+1312]	1074.11	3	3220.31	3220.31	0	-2.2	27	CRagged	126.42	126.42	1.2	2.3	225	>sp|P05155|IC1_HUMAN Plasma protease C1 inhibitor OS=Homo sapiens OX=9606 GN=SERPING1 PE=1 SV=2	1	231006_jc_c1inh_pngasef_sme_trypsin.ScanId;v=1;d1=11002.11002.3	controllerType=0 controllerNumber=1 scan=11002	26.4573
07511:3	1	A.TSSSSQDPES[+1312.455]LQDRGEGK.V	HexNAc(2)Hex(2)NeuAc(2)	S[+1312]	1074.11	3	3220.3	3220.31	0	-2.9	27	CRagged	200.57	200.57	1.2	2.65	225	>sp|P05155|IC1_HUMAN Plasma protease C1 inhibitor OS=Homo sapiens OX=9606 GN=SERPING1 PE=1 SV=2	1	231006_jc_c1inh_pngasef_sme_trypsin.ScanId;v=1;d1=10973.10973.3	controllerType=0 controllerNumber=1 scan=10973	26.4064
07763:3	1	A.TSSSSQDPES[+947.323]LQDRGEGK.V	HexNAc(1)Hex(1)NeuAc(2)	S[+947]	952.395	3	2855.17	2855.18	0	-3.5	27	CRagged	309.47	309.47	4.8	2.72	225	>sp|P05155|IC1_HUMAN Plasma protease C1 inhibitor OS=Homo sapiens OX=9606 GN=SERPING1 PE=1 SV=2	1	231006_jc_c1inh_pngasef_sme_trypsin.ScanId;v=1;d1=11235.11235.3	controllerType=0 controllerNumber=1 scan=11235	26.8918
06175:2	1	A.TSSSSQDPES[+656.228]LQDRGEGK.V	HexNAc(1)Hex(1)NeuAc(1)	S[+656]	1282.54	2	2564.08	2564.09	0	-2.4	27	CRagged	395.94	395.94	2.22	3.9	225	>sp|P05155|IC1_HUMAN Plasma protease C1 inhibitor OS=Homo sapiens OX=9606 GN=SERPING1 PE=1 SV=2	1	231006_jc_c1inh_pngasef_sme_trypsin.ScanId;v=1;d1=9563.9563.2	controllerType=0 controllerNumber=1 scan=9563	23.5579
07736:3	1	A.TSSSSQDPES[+947.323]LQDRGEGK.V	HexNAc(1)Hex(1)NeuAc(2)	S[+947]	952.396	3	2855.17	2855.18	0	-2.1	27	CRagged	397.66	397.66	4.53	3.73	225	>sp|P05155|IC1_HUMAN Plasma protease C1 inhibitor OS=Homo sapiens OX=9606 GN=SERPING1 PE=1 SV=2	1	231006_jc_c1inh_pngasef_sme_trypsin.ScanId;v=1;d1=11207.11207.3	controllerType=0 controllerNumber=1 scan=11207	26.8494
06152:2	1	A.TSSSSQDPES[+656.228]LQDRGEGK.V	HexNAc(1)Hex(1)NeuAc(1)	S[+656]	1282.54	2	2564.08	2564.09	0	-2.5	27	CRagged	458.41	458.41	0.12	3.79	225	>sp|P05155|IC1_HUMAN Plasma protease C1 inhibitor OS=Homo sapiens OX=9606 GN=SERPING1 PE=1 SV=2	1	231006_jc_c1inh_pngasef_sme_trypsin.ScanId;v=1;d1=9539.9539.2	controllerType=0 controllerNumber=1 scan=9539	23.5072
06124:3	1	A.TSSSSQDPES[+656.228]LQDRGEGK.V	HexNAc(1)Hex(1)NeuAc(1)	S[+656]	855.365	3	2564.08	2564.09	0	-2.4	27	CRagged	630.61	630.61	3.6	5.55	225	>sp|P05155|IC1_HUMAN Plasma protease C1 inhibitor OS=Homo sapiens OX=9606 GN=SERPING1 PE=1 SV=2	1	231006_jc_c1inh_pngasef_sme_trypsin.ScanId;v=1;d1=9510.9510.3	controllerType=0 controllerNumber=1 scan=9510	23.4527
06097:3	1	A.TSSSSQDPES[+656.228]LQDRGEGK.V	HexNAc(1)Hex(1)NeuAc(1)	S[+656]	855.365	3	2564.08	2564.09	0	-2.4	27	CRagged	721.67	721.67	2.31	7.55	225	>sp|P05155|IC1_HUMAN Plasma protease C1 inhibitor OS=Homo sapiens OX=9606 GN=SERPING1 PE=1 SV=2	1	231006_jc_c1inh_pngasef_sme_trypsin.ScanId;v=1;d1=9482.9482.3	controllerType=0 controllerNumber=1 scan=9482	23.402
06095:3	1	A.TSSSSQDPES[+656.228]LQDRGEGK.V	HexNAc(1)Hex(1)NeuAc(1)	S[+656]	855.365	3	2564.08	2564.09	0	-1.8	27	CRagged	751.61	751.61	2.31	7.62	225	>sp|P05155|IC1_HUMAN Plasma protease C1 inhibitor OS=Homo sapiens OX=9606 GN=SERPING1 PE=1 SV=2	1	231006_jc_c1inh_pngasef_sme_trypsin.ScanId;v=1;d1=9479.9479.3	controllerType=0 controllerNumber=1 scan=9479	23.3972
05198:2	1	T.SSSSQDPESLQDR.G			718.317	2	1435.63	1435.63	0	-2.7	28	CRagged	610.13	610.13	610.13	8.58	225	>sp|P05155|IC1_HUMAN Plasma protease C1 inhibitor OS=Homo sapiens OX=9606 GN=SERPING1 PE=1 SV=2	1	231006_jc_c1inh_pngasef_sme_trypsin.ScanId;v=1;d1=8534.8534.2	controllerType=0 controllerNumber=1 scan=8534	21.6864
05223:2	1	T.SSSSQDPESLQDR.G			718.317	2	1435.63	1435.63	0	-2.5	28	CRagged	706.12	706.12	706.12	10.58	225	>sp|P05155|IC1_HUMAN Plasma protease C1 inhibitor OS=Homo sapiens OX=9606 GN=SERPING1 PE=1 SV=2	1	231006_jc_c1inh_pngasef_sme_trypsin.ScanId;v=1;d1=8560.8560.2	controllerType=0 controllerNumber=1 scan=8560	21.7327
06063:3	1	T.SSSSQDPES[+656.228]LQDRGEGK.V	HexNAc(1)Hex(1)NeuAc(1)	S[+656]	821.683	3	2463.03	2463.04	0	-1.8	28	CRagged	81.97	81.97	3.6	2.32	225	>sp|P05155|IC1_HUMAN Plasma protease C1 inhibitor OS=Homo sapiens OX=9606 GN=SERPING1 PE=1 SV=2	1	231006_jc_c1inh_pngasef_sme_trypsin.ScanId;v=1;d1=9446.9446.3	controllerType=0 controllerNumber=1 scan=9446	23.3313
06080:3	1	T.SSSSQDPES[+656.228]LQDRGEGK.V	HexNAc(1)Hex(1)NeuAc(1)	S[+656]	821.683	3	2463.03	2463.04	0	-1.8	28	CRagged	141.69	141.69	3.6	2.55	225	>sp|P05155|IC1_HUMAN Plasma protease C1 inhibitor OS=Homo sapiens OX=9606 GN=SERPING1 PE=1 SV=2	1	231006_jc_c1inh_pngasef_sme_trypsin.ScanId;v=1;d1=9464.9464.3	controllerType=0 controllerNumber=1 scan=9464	23.3702
05162:2	1	S.SSSQDPESLQDR.G			674.801	2	1348.59	1348.6	0	-2.7	29	CRagged	584.71	584.71	584.71	8.03	225	>sp|P05155|IC1_HUMAN Plasma protease C1 inhibitor OS=Homo sapiens OX=9606 GN=SERPING1 PE=1 SV=2	1	231006_jc_c1inh_pngasef_sme_trypsin.ScanId;v=1;d1=8496.8496.2	controllerType=0 controllerNumber=1 scan=8496	21.6158
05179:2	1	S.SSSQDPESLQDR.G			674.8	2	1348.59	1348.6	0	-3	29	CRagged	598.76	598.76	598.76	7.84	225	>sp|P05155|IC1_HUMAN Plasma protease C1 inhibitor OS=Homo sapiens OX=9606 GN=SERPING1 PE=1 SV=2	1	231006_jc_c1inh_pngasef_sme_trypsin.ScanId;v=1;d1=8514.8514.2	controllerType=0 controllerNumber=1 scan=8514	21.6487
04444:3	1	S.SSSQDPESLQDRGEGK.V			573.929	3	1719.77	1719.78	0	-2.7	29	CRagged	271.43	271.43	271.43	5.76	225	>sp|P05155|IC1_HUMAN Plasma protease C1 inhibitor OS=Homo sapiens OX=9606 GN=SERPING1 PE=1 SV=2	1	231006_jc_c1inh_pngasef_sme_trypsin.ScanId;v=1;d1=7699.7699.3	controllerType=0 controllerNumber=1 scan=7699	20.0151
04453:3	1	S.SSSQDPESLQDRGEGK.V			573.929	3	1719.77	1719.78	0	-2.4	29	CRagged	358.36	358.36	358.36	5.9	225	>sp|P05155|IC1_HUMAN Plasma protease C1 inhibitor OS=Homo sapiens OX=9606 GN=SERPING1 PE=1 SV=2	1	231006_jc_c1inh_pngasef_sme_trypsin.ScanId;v=1;d1=7709.7709.3	controllerType=0 controllerNumber=1 scan=7709	20.0375
05096:2	1	S.SSQDPESLQDR.G			631.282	2	1261.56	1261.57	0	-7.3	30	CRagged	376.9	376.9	376.9	7	225	>sp|P05155|IC1_HUMAN Plasma protease C1 inhibitor OS=Homo sapiens OX=9606 GN=SERPING1 PE=1 SV=2	1	231006_jc_c1inh_pngasef_sme_trypsin.ScanId;v=1;d1=8427.8427.2	controllerType=0 controllerNumber=1 scan=8427	21.486
05113:2	1	S.SSQDPESLQDR.G			631.284	2	1261.56	1261.57	0	-4.4	30	CRagged	462.67	462.67	462.67	6.89	225	>sp|P05155|IC1_HUMAN Plasma protease C1 inhibitor OS=Homo sapiens OX=9606 GN=SERPING1 PE=1 SV=2	1	231006_jc_c1inh_pngasef_sme_trypsin.ScanId;v=1;d1=8445.8445.2	controllerType=0 controllerNumber=1 scan=8445	21.5265
04378:3	1	S.SSQDPESLQDRGEGK.V			544.919	3	1632.74	1632.75	0	-2.7	30	CRagged	408.31	408.31	408.31	6.35	225	>sp|P05155|IC1_HUMAN Plasma protease C1 inhibitor OS=Homo sapiens OX=9606 GN=SERPING1 PE=1 SV=2	1	231006_jc_c1inh_pngasef_sme_trypsin.ScanId;v=1;d1=7625.7625.3	controllerType=0 controllerNumber=1 scan=7625	19.8688
04389:3	1	S.SSQDPESLQDRGEGK.V			544.919	3	1632.74	1632.75	0	-2.3	30	CRagged	440.74	440.74	440.74	6.32	225	>sp|P05155|IC1_HUMAN Plasma protease C1 inhibitor OS=Homo sapiens OX=9606 GN=SERPING1 PE=1 SV=2	1	231006_jc_c1inh_pngasef_sme_trypsin.ScanId;v=1;d1=7637.7637.3	controllerType=0 controllerNumber=1 scan=7637	19.8921
04963:2	1	S.SQDPESLQDR.G			587.769	2	1174.53	1174.53	0	-2.5	31	CRagged	468.31	468.31	468.31	7.49	225	>sp|P05155|IC1_HUMAN Plasma protease C1 inhibitor OS=Homo sapiens OX=9606 GN=SERPING1 PE=1 SV=2	1	231006_jc_c1inh_pngasef_sme_trypsin.ScanId;v=1;d1=8289.8289.2	controllerType=0 controllerNumber=1 scan=8289	21.2134
04953:2	1	S.SQDPESLQDR.G			587.768	2	1174.53	1174.53	0	-4.2	31	CRagged	469.95	469.95	469.95	7.3	225	>sp|P05155|IC1_HUMAN Plasma protease C1 inhibitor OS=Homo sapiens OX=9606 GN=SERPING1 PE=1 SV=2	1	231006_jc_c1inh_pngasef_sme_trypsin.ScanId;v=1;d1=8278.8278.2	controllerType=0 controllerNumber=1 scan=8278	21.1872
04243:3	1	S.SQDPESLQDRGEGK.V			515.908	3	1545.71	1545.71	0	-3.3	31	CRagged	417.67	417.67	417.67	6.6	225	>sp|P05155|IC1_HUMAN Plasma protease C1 inhibitor OS=Homo sapiens OX=9606 GN=SERPING1 PE=1 SV=2	1	231006_jc_c1inh_pngasef_sme_trypsin.ScanId;v=1;d1=7481.7481.3	controllerType=0 controllerNumber=1 scan=7481	19.6064
04256:3	1	S.SQDPESLQDRGEGK.V			515.908	3	1545.71	1545.71	0	-2.7	31	CRagged	492.89	492.89	492.89	6.79	225	>sp|P05155|IC1_HUMAN Plasma protease C1 inhibitor OS=Homo sapiens OX=9606 GN=SERPING1 PE=1 SV=2	1	231006_jc_c1inh_pngasef_sme_trypsin.ScanId;v=1;d1=7495.7495.3	controllerType=0 controllerNumber=1 scan=7495	19.6338
02882:2	1	R.GEGKVAT[+947.323].T	HexNAc(1)Hex(1)NeuAc(2)	T[+947]	804.84	2	1608.67	1608.67	0	-1.5	41	NRagged	115.11	115.11	115.11	2.63	225	>sp|P05155|IC1_HUMAN Plasma protease C1 inhibitor OS=Homo sapiens OX=9606 GN=SERPING1 PE=1 SV=2	1	231006_jc_c1inh_pngasef_sme_trypsin.ScanId;v=1;d1=6013.6013.2	controllerType=0 controllerNumber=1 scan=6013	16.8013
02654:2	1	R.GEGKVAT[+947.323].T	HexNAc(1)Hex(1)NeuAc(2)	T[+947]	804.838	2	1608.67	1608.67	0	-3.5	41	NRagged	159.82	159.82	159.82	3.42	225	>sp|P05155|IC1_HUMAN Plasma protease C1 inhibitor OS=Homo sapiens OX=9606 GN=SERPING1 PE=1 SV=2	1	231006_jc_c1inh_pngasef_sme_trypsin.ScanId;v=1;d1=5770.5770.2	controllerType=0 controllerNumber=1 scan=5770	16.339
02338:2	1	R.GEGKVAT[+656.228].T	HexNAc(1)Hex(1)NeuAc(1)	T[+656]	659.291	2	1317.57	1317.58	0	-3.4	41	NRagged	208.93	208.93	208.93	4.97	225	>sp|P05155|IC1_HUMAN Plasma protease C1 inhibitor OS=Homo sapiens OX=9606 GN=SERPING1 PE=1 SV=2	1	231006_jc_c1inh_pngasef_sme_trypsin.ScanId;v=1;d1=5435.5435.2	controllerType=0 controllerNumber=1 scan=5435	15.6683
02677:2	1	R.GEGKVAT[+947.323].T	HexNAc(1)Hex(1)NeuAc(2)	T[+947]	804.839	2	1608.67	1608.67	0	-2.8	41	NRagged	234.03	234.03	234.03	5.82	225	>sp|P05155|IC1_HUMAN Plasma protease C1 inhibitor OS=Homo sapiens OX=9606 GN=SERPING1 PE=1 SV=2	1	231006_jc_c1inh_pngasef_sme_trypsin.ScanId;v=1;d1=5795.5795.2	controllerType=0 controllerNumber=1 scan=5795	16.3948
02204:2	1	R.GEGKVAT[+656.228].T	HexNAc(1)Hex(1)NeuAc(1)	T[+656]	659.291	2	1317.58	1317.58	0	-3.1	41	NRagged	244	244	244	6.03	225	>sp|P05155|IC1_HUMAN Plasma protease C1 inhibitor OS=Homo sapiens OX=9606 GN=SERPING1 PE=1 SV=2	1	231006_jc_c1inh_pngasef_sme_trypsin.ScanId;v=1;d1=5294.5294.2	controllerType=0 controllerNumber=1 scan=5294	15.3514
02308:2	1	R.GEGKVAT[+656.228].T	HexNAc(1)Hex(1)NeuAc(1)	T[+656]	659.291	2	1317.57	1317.58	0	-3.2	41	NRagged	263.25	263.25	263.25	6.03	225	>sp|P05155|IC1_HUMAN Plasma protease C1 inhibitor OS=Homo sapiens OX=9606 GN=SERPING1 PE=1 SV=2	1	231006_jc_c1inh_pngasef_sme_trypsin.ScanId;v=1;d1=5404.5404.2	controllerType=0 controllerNumber=1 scan=5404	15.5913
03871:2	1	R.GEGKVAT[+1312.455].T	HexNAc(2)Hex(2)NeuAc(2)	T[+1312]	987.405	2	1973.8	1973.81	0	-2	41	NRagged	273.2	273.2	273.2	6.22	225	>sp|P05155|IC1_HUMAN Plasma protease C1 inhibitor OS=Homo sapiens OX=9606 GN=SERPING1 PE=1 SV=2	1	231006_jc_c1inh_pngasef_sme_trypsin.ScanId;v=1;d1=7077.7077.2	controllerType=0 controllerNumber=1 scan=7077	18.8148
02800:2	1	R.GEGKVAT[+947.323].T	HexNAc(1)Hex(1)NeuAc(2)	T[+947]	804.838	2	1608.67	1608.67	0	-3.1	41	NRagged	288.83	288.83	288.83	5.92	225	>sp|P05155|IC1_HUMAN Plasma protease C1 inhibitor OS=Homo sapiens OX=9606 GN=SERPING1 PE=1 SV=2	1	231006_jc_c1inh_pngasef_sme_trypsin.ScanId;v=1;d1=5925.5925.2	controllerType=0 controllerNumber=1 scan=5925	16.6378
02776:2	1	R.GEGKVAT[+947.323].T	HexNAc(1)Hex(1)NeuAc(2)	T[+947]	804.838	2	1608.67	1608.67	0	-3.1	41	NRagged	289.19	289.19	289.19	5.92	225	>sp|P05155|IC1_HUMAN Plasma protease C1 inhibitor OS=Homo sapiens OX=9606 GN=SERPING1 PE=1 SV=2	1	231006_jc_c1inh_pngasef_sme_trypsin.ScanId;v=1;d1=5900.5900.2	controllerType=0 controllerNumber=1 scan=5900	16.5861
02228:2	1	R.GEGKVAT[+656.228].T	HexNAc(1)Hex(1)NeuAc(1)	T[+656]	659.292	2	1317.58	1317.58	0	-2.4	41	NRagged	294.28	294.28	294.28	6.11	225	>sp|P05155|IC1_HUMAN Plasma protease C1 inhibitor OS=Homo sapiens OX=9606 GN=SERPING1 PE=1 SV=2	1	231006_jc_c1inh_pngasef_sme_trypsin.ScanId;v=1;d1=5319.5319.2	controllerType=0 controllerNumber=1 scan=5319	15.4017
05769:3	1	R.GEGKVAT[+656.228]TVISK.M	HexNAc(1)Hex(1)NeuAc(1)	T[+656]	615.972	3	1845.9	1845.91	0	-3.1	41	Non	26.21	26.21	0.8	2.38	225	>sp|P05155|IC1_HUMAN Plasma protease C1 inhibitor OS=Homo sapiens OX=9606 GN=SERPING1 PE=1 SV=2	1	231006_jc_c1inh_pngasef_sme_trypsin.ScanId;v=1;d1=9140.9140.3	controllerType=0 controllerNumber=1 scan=9140	22.7621
05795:3	1	R.GEGKVAT[+656.228]TVISK.M	HexNAc(1)Hex(1)NeuAc(1)	T[+656]	615.971	3	1845.9	1845.91	0	-4.1	41	Non	35.43	35.43	0.8	2.38	225	>sp|P05155|IC1_HUMAN Plasma protease C1 inhibitor OS=Homo sapiens OX=9606 GN=SERPING1 PE=1 SV=2	1	231006_jc_c1inh_pngasef_sme_trypsin.ScanId;v=1;d1=9167.9167.3	controllerType=0 controllerNumber=1 scan=9167	22.8113
05401:3	1	R.GEGKVAT[+656.228]TVISK.M	HexNAc(1)Hex(1)NeuAc(1)	T[+656]	615.97	3	1845.9	1845.91	0	-5.5	41	Non	45.91	45.91	0.8	2.46	225	>sp|P05155|IC1_HUMAN Plasma protease C1 inhibitor OS=Homo sapiens OX=9606 GN=SERPING1 PE=1 SV=2	1	231006_jc_c1inh_pngasef_sme_trypsin.ScanId;v=1;d1=8745.8745.3	controllerType=0 controllerNumber=1 scan=8745	22.0992
07600:3	1	R.GEGKVAT[+947.323]TVISK.M	HexNAc(1)Hex(1)NeuAc(2)	T[+947]	713.004	3	2137	2137	0	-2.6	41	Non	64.21	64.21	0.8	2.7	225	>sp|P05155|IC1_HUMAN Plasma protease C1 inhibitor OS=Homo sapiens OX=9606 GN=SERPING1 PE=1 SV=2	1	231006_jc_c1inh_pngasef_sme_trypsin.ScanId;v=1;d1=11065.11065.3	controllerType=0 controllerNumber=1 scan=11065	26.5945
07417:3	1	R.GEGKVAT[+947.323]TVISK.M	HexNAc(1)Hex(1)NeuAc(2)	T[+947]	713.004	3	2137	2137	0	-2.4	41	Non	66.23	66.23	60.46	2.34	225	>sp|P05155|IC1_HUMAN Plasma protease C1 inhibitor OS=Homo sapiens OX=9606 GN=SERPING1 PE=1 SV=2	1	231006_jc_c1inh_pngasef_sme_trypsin.ScanId;v=1;d1=10875.10875.3	controllerType=0 controllerNumber=1 scan=10875	26.2153
03945:3	1	R.GEGKVAT[+1021.360]TVISK.M	HexNAc(2)Hex(2)NeuAc(1)	T[+1021]	737.682	3	2211.03	2211.04	0	-2.9	41	Non	68.14	68.14	0.8	2.59	225	>sp|P05155|IC1_HUMAN Plasma protease C1 inhibitor OS=Homo sapiens OX=9606 GN=SERPING1 PE=1 SV=2	1	231006_jc_c1inh_pngasef_sme_trypsin.ScanId;v=1;d1=7160.7160.3	controllerType=0 controllerNumber=1 scan=7160	18.962
05693:3	1	R.GEGKVAT[+1312.455]TVISK.M	HexNAc(2)Hex(2)NeuAc(2)	T[+1312]	834.715	3	2502.13	2502.13	0	-1.5	41	Non	72.65	72.65	0.8	2.33	225	>sp|P05155|IC1_HUMAN Plasma protease C1 inhibitor OS=Homo sapiens OX=9606 GN=SERPING1 PE=1 SV=2	1	231006_jc_c1inh_pngasef_sme_trypsin.ScanId;v=1;d1=9061.9061.3	controllerType=0 controllerNumber=1 scan=9061	22.6115
07394:3	1	R.GEGKVAT[+947.323]TVISK.M	HexNAc(1)Hex(1)NeuAc(2)	T[+947]	713.004	3	2137	2137	0	-2.7	41	Non	80.36	80.36	64.31	2.14	225	>sp|P05155|IC1_HUMAN Plasma protease C1 inhibitor OS=Homo sapiens OX=9606 GN=SERPING1 PE=1 SV=2	1	231006_jc_c1inh_pngasef_sme_trypsin.ScanId;v=1;d1=10851.10851.3	controllerType=0 controllerNumber=1 scan=10851	26.1621
05735:3	1	R.GEGKVAT[+1312.455]TVISK.M	HexNAc(2)Hex(2)NeuAc(2)	T[+1312]	834.714	3	2502.13	2502.13	0	-3.1	41	Non	80.56	80.56	0.8	2.9	225	>sp|P05155|IC1_HUMAN Plasma protease C1 inhibitor OS=Homo sapiens OX=9606 GN=SERPING1 PE=1 SV=2	1	231006_jc_c1inh_pngasef_sme_trypsin.ScanId;v=1;d1=9105.9105.3	controllerType=0 controllerNumber=1 scan=9105	22.6981
05403:3	1	R.GEGKVATT[+656.228]VISK.M	HexNAc(1)Hex(1)NeuAc(1)	T[+656]	615.97	3	1845.9	1845.91	0	-5.5	41	Non	109.48	109.48	67.05	2.41	225	>sp|P05155|IC1_HUMAN Plasma protease C1 inhibitor OS=Homo sapiens OX=9606 GN=SERPING1 PE=1 SV=2	1	231006_jc_c1inh_pngasef_sme_trypsin.ScanId;v=1;d1=8747.8747.3	controllerType=0 controllerNumber=1 scan=8747	22.1026
05869:3	1	R.GEGKVAT[+1312.455]TVISK.M	HexNAc(2)Hex(2)NeuAc(2)	T[+1312]	834.713	3	2502.13	2502.13	0	-3.2	41	Non	128.15	128.15	0.8	3.93	225	>sp|P05155|IC1_HUMAN Plasma protease C1 inhibitor OS=Homo sapiens OX=9606 GN=SERPING1 PE=1 SV=2	1	231006_jc_c1inh_pngasef_sme_trypsin.ScanId;v=1;d1=9244.9244.3	controllerType=0 controllerNumber=1 scan=9244	22.9639
03955:3	1	R.GEGKVAT[+1021.360]TVISK.M	HexNAc(2)Hex(2)NeuAc(1)	T[+1021]	737.683	3	2211.03	2211.04	0	-2.4	41	Non	160.46	160.46	0.8	4.93	225	>sp|P05155|IC1_HUMAN Plasma protease C1 inhibitor OS=Homo sapiens OX=9606 GN=SERPING1 PE=1 SV=2	1	231006_jc_c1inh_pngasef_sme_trypsin.ScanId;v=1;d1=7171.7171.3	controllerType=0 controllerNumber=1 scan=7171	18.9843
07574:3	1	R.GEGKVAT[+947.323]TVISK.M	HexNAc(1)Hex(1)NeuAc(2)	T[+947]	713.004	3	2137	2137	0	-2	41	Non	174.25	174.25	0.8	4	225	>sp|P05155|IC1_HUMAN Plasma protease C1 inhibitor OS=Homo sapiens OX=9606 GN=SERPING1 PE=1 SV=2	1	231006_jc_c1inh_pngasef_sme_trypsin.ScanId;v=1;d1=11038.11038.3	controllerType=0 controllerNumber=1 scan=11038	26.5366
04435:3	1	R.GEGKVAT[+1312.455]TVISK.M	HexNAc(2)Hex(2)NeuAc(2)	T[+1312]	834.714	3	2502.13	2502.13	0	-2.1	41	Non	204.25	204.25	0.8	5.17	225	>sp|P05155|IC1_HUMAN Plasma protease C1 inhibitor OS=Homo sapiens OX=9606 GN=SERPING1 PE=1 SV=2	1	231006_jc_c1inh_pngasef_sme_trypsin.ScanId;v=1;d1=7690.7690.3	controllerType=0 controllerNumber=1 scan=7690	19.9958
04048:3	1	R.GEGKVAT[+1021.360]TVISK.M	HexNAc(2)Hex(2)NeuAc(1)	T[+1021]	737.683	3	2211.03	2211.04	0	-2.5	41	Non	210.37	210.37	0.8	5.17	225	>sp|P05155|IC1_HUMAN Plasma protease C1 inhibitor OS=Homo sapiens OX=9606 GN=SERPING1 PE=1 SV=2	1	231006_jc_c1inh_pngasef_sme_trypsin.ScanId;v=1;d1=7272.7272.3	controllerType=0 controllerNumber=1 scan=7272	19.1908
04031:3	1	R.GEGKVATTVIS[+1021.360]K.M	HexNAc(2)Hex(2)NeuAc(1)	S[+1021]	737.683	3	2211.03	2211.04	0	-2.4	41	Non	236.68	236.68	0.53	5.17	225	>sp|P05155|IC1_HUMAN Plasma protease C1 inhibitor OS=Homo sapiens OX=9606 GN=SERPING1 PE=1 SV=2	1	231006_jc_c1inh_pngasef_sme_trypsin.ScanId;v=1;d1=7254.7254.3	controllerType=0 controllerNumber=1 scan=7254	19.1514
07415:3	1	R.GEGKVAT[+947.323]TVISK.M	HexNAc(1)Hex(1)NeuAc(2)	T[+947]	713.004	3	2137	2137	0	-2.4	41	Non	271.37	271.37	0.8	5.57	225	>sp|P05155|IC1_HUMAN Plasma protease C1 inhibitor OS=Homo sapiens OX=9606 GN=SERPING1 PE=1 SV=2	1	231006_jc_c1inh_pngasef_sme_trypsin.ScanId;v=1;d1=10873.10873.3	controllerType=0 controllerNumber=1 scan=10873	26.2115
05407:3	1	R.GEGKVAT[+1312.455]TVISK.M	HexNAc(2)Hex(2)NeuAc(2)	T[+1312]	834.714	3	2502.13	2502.13	0	-2.9	41	Non	287.19	287.19	0.8	5.46	225	>sp|P05155|IC1_HUMAN Plasma protease C1 inhibitor OS=Homo sapiens OX=9606 GN=SERPING1 PE=1 SV=2	1	231006_jc_c1inh_pngasef_sme_trypsin.ScanId;v=1;d1=8752.8752.3	controllerType=0 controllerNumber=1 scan=8752	22.1132
04447:3	1	R.GEGKVAT[+1312.455]TVISK.M	HexNAc(2)Hex(2)NeuAc(2)	T[+1312]	834.715	3	2502.13	2502.13	0	-1.6	41	Non	300.05	300.05	0.8	4.53	225	>sp|P05155|IC1_HUMAN Plasma protease C1 inhibitor OS=Homo sapiens OX=9606 GN=SERPING1 PE=1 SV=2	1	231006_jc_c1inh_pngasef_sme_trypsin.ScanId;v=1;d1=7703.7703.3	controllerType=0 controllerNumber=1 scan=7703	20.0224
05381:3	1	R.GEGKVAT[+1312.455]TVISK.M	HexNAc(2)Hex(2)NeuAc(2)	T[+1312]	834.713	3	2502.12	2502.13	0	-3.7	41	Non	330.02	330.02	0.8	5.52	225	>sp|P05155|IC1_HUMAN Plasma protease C1 inhibitor OS=Homo sapiens OX=9606 GN=SERPING1 PE=1 SV=2	1	231006_jc_c1inh_pngasef_sme_trypsin.ScanId;v=1;d1=8725.8725.3	controllerType=0 controllerNumber=1 scan=8725	22.0623
07392:3	1	R.GEGKVAT[+947.323]TVISK.M	HexNAc(1)Hex(1)NeuAc(2)	T[+947]	713.004	3	2137	2137	0	-2.7	41	Non	339.07	339.07	0.8	5.71	225	>sp|P05155|IC1_HUMAN Plasma protease C1 inhibitor OS=Homo sapiens OX=9606 GN=SERPING1 PE=1 SV=2	1	231006_jc_c1inh_pngasef_sme_trypsin.ScanId;v=1;d1=10849.10849.3	controllerType=0 controllerNumber=1 scan=10849	26.1579
06217:3	1	R.GEGKVAT[+1312.455]TVISK.M	HexNAc(2)Hex(2)NeuAc(2)	T[+1312]	834.714	3	2502.13	2502.13	0	-2.7	41	Non	362.25	362.25	0.8	6.44	225	>sp|P05155|IC1_HUMAN Plasma protease C1 inhibitor OS=Homo sapiens OX=9606 GN=SERPING1 PE=1 SV=2	1	231006_jc_c1inh_pngasef_sme_trypsin.ScanId;v=1;d1=9606.9606.3	controllerType=0 controllerNumber=1 scan=9606	23.6531
05275:3	1	R.GEGKVATT[+1312.455]VISK.M	HexNAc(2)Hex(2)NeuAc(2)	T[+1312]	834.713	3	2502.12	2502.13	0	-3.5	41	Non	671.03	671.03	3.6	9.09	225	>sp|P05155|IC1_HUMAN Plasma protease C1 inhibitor OS=Homo sapiens OX=9606 GN=SERPING1 PE=1 SV=2	1	231006_jc_c1inh_pngasef_sme_trypsin.ScanId;v=1;d1=8614.8614.3	controllerType=0 controllerNumber=1 scan=8614	21.8305
05360:2	1	R.GEGKVATT[+1312.455]VISK.M	HexNAc(2)Hex(2)NeuAc(2)	T[+1312]	1251.57	2	2502.13	2502.13	0	-3.5	41	Non	690.57	690.57	2.04	9.27	225	>sp|P05155|IC1_HUMAN Plasma protease C1 inhibitor OS=Homo sapiens OX=9606 GN=SERPING1 PE=1 SV=2	1	231006_jc_c1inh_pngasef_sme_trypsin.ScanId;v=1;d1=8703.8703.2	controllerType=0 controllerNumber=1 scan=8703	22.0225
05339:2	1	R.GEGKVATTVIS[+1312.455]K.M	HexNAc(2)Hex(2)NeuAc(2)	S[+1312]	1251.57	2	2502.13	2502.13	0	-3.3	41	Non	718.26	718.26	0.13	10.27	225	>sp|P05155|IC1_HUMAN Plasma protease C1 inhibitor OS=Homo sapiens OX=9606 GN=SERPING1 PE=1 SV=2	1	231006_jc_c1inh_pngasef_sme_trypsin.ScanId;v=1;d1=8681.8681.2	controllerType=0 controllerNumber=1 scan=8681	21.9765
05290:3	1	R.GEGKVATT[+1312.455]VISK.M	HexNAc(2)Hex(2)NeuAc(2)	T[+1312]	834.714	3	2502.13	2502.13	0	-2.2	41	Non	750.31	750.31	3.6	11.28	225	>sp|P05155|IC1_HUMAN Plasma protease C1 inhibitor OS=Homo sapiens OX=9606 GN=SERPING1 PE=1 SV=2	1	231006_jc_c1inh_pngasef_sme_trypsin.ScanId;v=1;d1=8630.8630.3	controllerType=0 controllerNumber=1 scan=8630	21.86
07053:3	1	R.GEGKVAT[+947.323]T[+1312.455]VISK.M	HexNAc(1)Hex(1)NeuAc(2),HexNAc(2)Hex(2)NeuAc(2)	T[+947][+1312]	1150.49	3	3449.45	3449.46	0	-2.8	41	Non	115.36	115.36	0	4.16	225	>sp|P05155|IC1_HUMAN Plasma protease C1 inhibitor OS=Homo sapiens OX=9606 GN=SERPING1 PE=1 SV=2	1	231006_jc_c1inh_pngasef_sme_trypsin.ScanId;v=1;d1=10483.10483.3	controllerType=0 controllerNumber=1 scan=10483	25.4072
05222:3	1	R.GEGKVAT[+656.228]T[+947.323]VISK.M	HexNAc(1)Hex(1)NeuAc(1),HexNAc(1)Hex(1)NeuAc(2)	T[+656][+947]	931.745	3	2793.22	2793.23	0	-2.6	41	Non	120.65	120.65	0	4.12	225	>sp|P05155|IC1_HUMAN Plasma protease C1 inhibitor OS=Homo sapiens OX=9606 GN=SERPING1 PE=1 SV=2	1	231006_jc_c1inh_pngasef_sme_trypsin.ScanId;v=1;d1=8559.8559.3	controllerType=0 controllerNumber=1 scan=8559	21.7308
06599:3	1	R.GEGKVAT[+1312.455]T[+1312.455]VISK.M	HexNAc(2)Hex(2)NeuAc(2),HexNAc(2)Hex(2)NeuAc(2)	T[+1312]*2	1272.2	3	3814.57	3814.59	0	-4.1	41	Non	138.57	138.57	9.2	3.93	225	>sp|P05155|IC1_HUMAN Plasma protease C1 inhibitor OS=Homo sapiens OX=9606 GN=SERPING1 PE=1 SV=2	1	231006_jc_c1inh_pngasef_sme_trypsin.ScanId;v=1;d1=10007.10007.3	controllerType=0 controllerNumber=1 scan=10007	24.4325
04050:3	1	R.GEGKVAT[+365.132]T[+656.228]VISK.M	HexNAc(1)Hex(1),HexNAc(1)Hex(1)NeuAc(1)	T[+365][+656]	737.683	3	2211.03	2211.04	0	-2.5	41	Non	146.71	146.71	59.13	2.46	225	>sp|P05155|IC1_HUMAN Plasma protease C1 inhibitor OS=Homo sapiens OX=9606 GN=SERPING1 PE=1 SV=2	1	231006_jc_c1inh_pngasef_sme_trypsin.ScanId;v=1;d1=7274.7274.3	controllerType=0 controllerNumber=1 scan=7274	19.1941
04033:3	1	R.GEGKVAT[+365.132]T[+656.228]VISK.M	HexNAc(1)Hex(1),HexNAc(1)Hex(1)NeuAc(1)	T[+365][+656]	737.683	3	2211.03	2211.04	0	-2.4	41	Non	152.58	152.58	43.04	2.89	225	>sp|P05155|IC1_HUMAN Plasma protease C1 inhibitor OS=Homo sapiens OX=9606 GN=SERPING1 PE=1 SV=2	1	231006_jc_c1inh_pngasef_sme_trypsin.ScanId;v=1;d1=7256.7256.3	controllerType=0 controllerNumber=1 scan=7256	19.1548
06389:3	1	R.GEGKVAT[+656.228]T[+1312.455]VISK.M	HexNAc(1)Hex(1)NeuAc(1),HexNAc(2)Hex(2)NeuAc(2)	T[+656][+1312]	1053.46	3	3158.35	3158.36	0	-3.1	41	Non	189.82	189.82	0	4.74	225	>sp|P05155|IC1_HUMAN Plasma protease C1 inhibitor OS=Homo sapiens OX=9606 GN=SERPING1 PE=1 SV=2	1	231006_jc_c1inh_pngasef_sme_trypsin.ScanId;v=1;d1=9789.9789.3	controllerType=0 controllerNumber=1 scan=9789	24.0172
05194:3	1	R.GEGKVAT[+656.228]T[+947.323]VISK.M	HexNAc(1)Hex(1)NeuAc(1),HexNAc(1)Hex(1)NeuAc(2)	T[+656][+947]	931.746	3	2793.22	2793.23	0	-2.4	41	Non	238.18	238.18	0	5.17	225	>sp|P05155|IC1_HUMAN Plasma protease C1 inhibitor OS=Homo sapiens OX=9606 GN=SERPING1 PE=1 SV=2	1	231006_jc_c1inh_pngasef_sme_trypsin.ScanId;v=1;d1=8530.8530.3	controllerType=0 controllerNumber=1 scan=8530	21.6759
06348:3	1	R.GEGKVAT[+656.228]T[+947.323]VISK.M	HexNAc(1)Hex(1)NeuAc(1),HexNAc(1)Hex(1)NeuAc(2)	T[+656][+947]	931.745	3	2793.22	2793.23	0	-2.6	41	Non	247.21	247.21	0	5.57	225	>sp|P05155|IC1_HUMAN Plasma protease C1 inhibitor OS=Homo sapiens OX=9606 GN=SERPING1 PE=1 SV=2	1	231006_jc_c1inh_pngasef_sme_trypsin.ScanId;v=1;d1=9746.9746.3	controllerType=0 controllerNumber=1 scan=9746	23.9372
07029:3	1	R.GEGKVAT[+947.323]T[+1312.455]VISK.M	HexNAc(1)Hex(1)NeuAc(2),HexNAc(2)Hex(2)NeuAc(2)	T[+947][+1312]	1150.49	3	3449.45	3449.46	0	-3.3	41	Non	254.58	254.58	0	5.38	225	>sp|P05155|IC1_HUMAN Plasma protease C1 inhibitor OS=Homo sapiens OX=9606 GN=SERPING1 PE=1 SV=2	1	231006_jc_c1inh_pngasef_sme_trypsin.ScanId;v=1;d1=10458.10458.3	controllerType=0 controllerNumber=1 scan=10458	25.3479
05190:3	1	R.GEGKVAT[+656.228]T[+947.323]VISK.M	HexNAc(1)Hex(1)NeuAc(1),HexNAc(1)Hex(1)NeuAc(2)	T[+656][+947]	931.745	3	2793.22	2793.23	0	-3.5	41	Non	267.98	267.98	0	5.38	225	>sp|P05155|IC1_HUMAN Plasma protease C1 inhibitor OS=Homo sapiens OX=9606 GN=SERPING1 PE=1 SV=2	1	231006_jc_c1inh_pngasef_sme_trypsin.ScanId;v=1;d1=8525.8525.3	controllerType=0 controllerNumber=1 scan=8525	21.6651
05828:3	1	R.GEGKVAT[+656.228]T[+1312.455]VISK.M	HexNAc(1)Hex(1)NeuAc(1),HexNAc(2)Hex(2)NeuAc(2)	T[+656][+1312]	1053.45	3	3158.35	3158.36	0	-3.9	41	Non	277.38	277.38	0	5.38	225	>sp|P05155|IC1_HUMAN Plasma protease C1 inhibitor OS=Homo sapiens OX=9606 GN=SERPING1 PE=1 SV=2	1	231006_jc_c1inh_pngasef_sme_trypsin.ScanId;v=1;d1=9202.9202.3	controllerType=0 controllerNumber=1 scan=9202	22.8766
06779:3	1	R.GEGKVAT[+947.323]T[+947.323]VISK.M	HexNAc(1)Hex(1)NeuAc(2),HexNAc(1)Hex(1)NeuAc(2)	T[+947]*2	1028.78	3	3084.32	3084.32	0	-2.8	41	Non	297.42	297.42	9.2	5.46	225	>sp|P05155|IC1_HUMAN Plasma protease C1 inhibitor OS=Homo sapiens OX=9606 GN=SERPING1 PE=1 SV=2	1	231006_jc_c1inh_pngasef_sme_trypsin.ScanId;v=1;d1=10198.10198.3	controllerType=0 controllerNumber=1 scan=10198	24.8192
05803:3	1	R.GEGKVAT[+656.228]T[+1312.455]VISK.M	HexNAc(1)Hex(1)NeuAc(1),HexNAc(2)Hex(2)NeuAc(2)	T[+656][+1312]	1053.46	3	3158.35	3158.36	0	-2.7	41	Non	328.84	328.84	0	5.71	225	>sp|P05155|IC1_HUMAN Plasma protease C1 inhibitor OS=Homo sapiens OX=9606 GN=SERPING1 PE=1 SV=2	1	231006_jc_c1inh_pngasef_sme_trypsin.ScanId;v=1;d1=9176.9176.3	controllerType=0 controllerNumber=1 scan=9176	22.8262
06684:3	1	R.GEGKVAT[+947.323]T[+947.323]VISK.M	HexNAc(1)Hex(1)NeuAc(2),HexNAc(1)Hex(1)NeuAc(2)	T[+947]*2	1028.78	3	3084.31	3084.32	0	-4.1	41	Non	358.85	358.85	9.2	5.52	225	>sp|P05155|IC1_HUMAN Plasma protease C1 inhibitor OS=Homo sapiens OX=9606 GN=SERPING1 PE=1 SV=2	1	231006_jc_c1inh_pngasef_sme_trypsin.ScanId;v=1;d1=10097.10097.3	controllerType=0 controllerNumber=1 scan=10097	24.6162
06327:3	1	R.GEGKVAT[+947.323]T[+1312.455]VISK.M	HexNAc(1)Hex(1)NeuAc(2),HexNAc(2)Hex(2)NeuAc(2)	T[+947][+1312]	1150.49	3	3449.45	3449.46	0	-2.3	41	Non	402.45	402.45	0	6.35	225	>sp|P05155|IC1_HUMAN Plasma protease C1 inhibitor OS=Homo sapiens OX=9606 GN=SERPING1 PE=1 SV=2	1	231006_jc_c1inh_pngasef_sme_trypsin.ScanId;v=1;d1=9724.9724.3	controllerType=0 controllerNumber=1 scan=9724	23.8891
06669:3	1	R.GEGKVAT[+947.323]T[+947.323]VISK.M	HexNAc(1)Hex(1)NeuAc(2),HexNAc(1)Hex(1)NeuAc(2)	T[+947]*2	1028.78	3	3084.32	3084.32	0	-2	41	Non	421.37	421.37	1.68	5.42	225	>sp|P05155|IC1_HUMAN Plasma protease C1 inhibitor OS=Homo sapiens OX=9606 GN=SERPING1 PE=1 SV=2	1	231006_jc_c1inh_pngasef_sme_trypsin.ScanId;v=1;d1=10081.10081.3	controllerType=0 controllerNumber=1 scan=10081	24.5803
06345:3	1	R.GEGKVATT[+1312.455]VIS[+947.323]K.M	HexNAc(2)Hex(2)NeuAc(2),HexNAc(1)Hex(1)NeuAc(2)	S[+947], T[+1312]	1150.49	3	3449.45	3449.46	0	-2.2	41	Non	470.52	470.52	1.6	6.33	225	>sp|P05155|IC1_HUMAN Plasma protease C1 inhibitor OS=Homo sapiens OX=9606 GN=SERPING1 PE=1 SV=2	1	231006_jc_c1inh_pngasef_sme_trypsin.ScanId;v=1;d1=9743.9743.3	controllerType=0 controllerNumber=1 scan=9743	23.9278
06244:3	1	R.GEGKVATT[+947.323]VIS[+656.228]K.M	HexNAc(1)Hex(1)NeuAc(2),HexNAc(1)Hex(1)NeuAc(1)	S[+656], T[+947]	931.745	3	2793.22	2793.23	0	-2.7	41	Non	477.26	477.26	1.76	6.33	225	>sp|P05155|IC1_HUMAN Plasma protease C1 inhibitor OS=Homo sapiens OX=9606 GN=SERPING1 PE=1 SV=2	1	231006_jc_c1inh_pngasef_sme_trypsin.ScanId;v=1;d1=9635.9635.3	controllerType=0 controllerNumber=1 scan=9635	23.7164
06223:3	1	R.GEGKVAT[+656.228]T[+947.323]VISK.M	HexNAc(1)Hex(1)NeuAc(1),HexNAc(1)Hex(1)NeuAc(2)	T[+656][+947]	931.746	3	2793.22	2793.23	0	-1.6	41	Non	506.81	506.81	0	5.42	225	>sp|P05155|IC1_HUMAN Plasma protease C1 inhibitor OS=Homo sapiens OX=9606 GN=SERPING1 PE=1 SV=2	1	231006_jc_c1inh_pngasef_sme_trypsin.ScanId;v=1;d1=9613.9613.3	controllerType=0 controllerNumber=1 scan=9613	23.6746
06100:3	1	R.GEGKVATT[+947.323]VIS[+656.228]K.M	HexNAc(1)Hex(1)NeuAc(2),HexNAc(1)Hex(1)NeuAc(1)	S[+656], T[+947]	931.746	3	2793.22	2793.23	0	-2.1	41	Non	597.66	597.66	1.25	7.28	225	>sp|P05155|IC1_HUMAN Plasma protease C1 inhibitor OS=Homo sapiens OX=9606 GN=SERPING1 PE=1 SV=2	1	231006_jc_c1inh_pngasef_sme_trypsin.ScanId;v=1;d1=9485.9485.3	controllerType=0 controllerNumber=1 scan=9485	23.4081
06127:3	1	R.GEGKVATT[+947.323]VIS[+656.228]K.M	HexNAc(1)Hex(1)NeuAc(2),HexNAc(1)Hex(1)NeuAc(1)	S[+656], T[+947]	931.746	3	2793.22	2793.23	0	-2.3	41	Non	607.3	607.3	1.2	8.28	225	>sp|P05155|IC1_HUMAN Plasma protease C1 inhibitor OS=Homo sapiens OX=9606 GN=SERPING1 PE=1 SV=2	1	231006_jc_c1inh_pngasef_sme_trypsin.ScanId;v=1;d1=9513.9513.3	controllerType=0 controllerNumber=1 scan=9513	23.4572
06596:3	1	R.GEGKVATT[+947.323]VIS[+947.323]K.M	HexNAc(1)Hex(1)NeuAc(2),HexNAc(1)Hex(1)NeuAc(2)	S[+947], T[+947]	1028.78	3	3084.31	3084.32	0	-3.6	41	Non	620.47	620.47	5.87	8.09	225	>sp|P05155|IC1_HUMAN Plasma protease C1 inhibitor OS=Homo sapiens OX=9606 GN=SERPING1 PE=1 SV=2	1	231006_jc_c1inh_pngasef_sme_trypsin.ScanId;v=1;d1=10004.10004.3	controllerType=0 controllerNumber=1 scan=10004	24.4264
06572:3	1	R.GEGKVATT[+947.323]VIS[+947.323]K.M	HexNAc(1)Hex(1)NeuAc(2),HexNAc(1)Hex(1)NeuAc(2)	S[+947], T[+947]	1028.78	3	3084.32	3084.32	0	-3	41	Non	689.27	689.27	8.94	9.09	225	>sp|P05155|IC1_HUMAN Plasma protease C1 inhibitor OS=Homo sapiens OX=9606 GN=SERPING1 PE=1 SV=2	1	231006_jc_c1inh_pngasef_sme_trypsin.ScanId;v=1;d1=9979.9979.3	controllerType=0 controllerNumber=1 scan=9979	24.3769
02831:2	1	K.VAT[+656.228].T	HexNAc(1)Hex(1)NeuAc(1)	T[+656]	473.702	2	946.396	946.399	0	-2.7	45	NRagged	100.63	100.63	100.63	2.31	225	>sp|P05155|IC1_HUMAN Plasma protease C1 inhibitor OS=Homo sapiens OX=9606 GN=SERPING1 PE=1 SV=2	1	231006_jc_c1inh_pngasef_sme_trypsin.ScanId;v=1;d1=5958.5958.2	controllerType=0 controllerNumber=1 scan=5958	16.7006
02853:2	1	K.VAT[+656.228].T	HexNAc(1)Hex(1)NeuAc(1)	T[+656]	473.702	2	946.396	946.399	0	-2.5	45	NRagged	102.64	102.64	102.64	2.31	225	>sp|P05155|IC1_HUMAN Plasma protease C1 inhibitor OS=Homo sapiens OX=9606 GN=SERPING1 PE=1 SV=2	1	231006_jc_c1inh_pngasef_sme_trypsin.ScanId;v=1;d1=5981.5981.2	controllerType=0 controllerNumber=1 scan=5981	16.7419
03184:2	1	K.VAT[+947.323].T	HexNAc(1)Hex(1)NeuAc(2)	T[+947]	619.249	2	1237.49	1237.49	0	-2.9	45	NRagged	109.08	109.08	109.08	2.29	225	>sp|P05155|IC1_HUMAN Plasma protease C1 inhibitor OS=Homo sapiens OX=9606 GN=SERPING1 PE=1 SV=2	1	231006_jc_c1inh_pngasef_sme_trypsin.ScanId;v=1;d1=6336.6336.2	controllerType=0 controllerNumber=1 scan=6336	17.4128
03097:2	1	K.VAT[+947.323].T	HexNAc(1)Hex(1)NeuAc(2)	T[+947]	619.249	2	1237.49	1237.49	0	-3.2	45	NRagged	111.01	93.19	93.19	1.49	225	>sp|P05155|IC1_HUMAN Plasma protease C1 inhibitor OS=Homo sapiens OX=9606 GN=SERPING1 PE=1 SV=2	1	231006_jc_c1inh_pngasef_sme_trypsin.ScanId;v=1;d1=6245.6245.2	controllerType=0 controllerNumber=1 scan=6245	17.2125
02659:2	1	K.VAT[+1021.360].T	HexNAc(2)Hex(2)NeuAc(1)	T[+1021]	656.267	2	1311.53	1311.53	0	-3.3	45	NRagged	157.78	94.89	94.89	1.54	225	>sp|P05155|IC1_HUMAN Plasma protease C1 inhibitor OS=Homo sapiens OX=9606 GN=SERPING1 PE=1 SV=2	1	231006_jc_c1inh_pngasef_sme_trypsin.ScanId;v=1;d1=5775.5775.2	controllerType=0 controllerNumber=1 scan=5775	16.3469
02620:2	1	K.VAT[+656.228].T	HexNAc(1)Hex(1)NeuAc(1)	T[+656]	473.702	2	946.396	946.399	0	-3.1	45	NRagged	239.02	197.63	197.63	2.61	225	>sp|P05155|IC1_HUMAN Plasma protease C1 inhibitor OS=Homo sapiens OX=9606 GN=SERPING1 PE=1 SV=2	1	231006_jc_c1inh_pngasef_sme_trypsin.ScanId;v=1;d1=5734.5734.2	controllerType=0 controllerNumber=1 scan=5734	16.2706
02740:2	1	K.VAT[+656.228].T	HexNAc(1)Hex(1)NeuAc(1)	T[+656]	473.702	2	946.396	946.399	0	-3.1	45	NRagged	241	182.73	182.73	2.88	225	>sp|P05155|IC1_HUMAN Plasma protease C1 inhibitor OS=Homo sapiens OX=9606 GN=SERPING1 PE=1 SV=2	1	231006_jc_c1inh_pngasef_sme_trypsin.ScanId;v=1;d1=5862.5862.2	controllerType=0 controllerNumber=1 scan=5862	16.5192
02525:2	1	K.VAT[+656.228].T	HexNAc(1)Hex(1)NeuAc(1)	T[+656]	473.701	2	946.395	946.399	0	-3.3	45	NRagged	249.25	181.49	181.49	2.88	225	>sp|P05155|IC1_HUMAN Plasma protease C1 inhibitor OS=Homo sapiens OX=9606 GN=SERPING1 PE=1 SV=2	1	231006_jc_c1inh_pngasef_sme_trypsin.ScanId;v=1;d1=5633.5633.2	controllerType=0 controllerNumber=1 scan=5633	16.0707
02544:2	1	K.VAT[+656.228].T	HexNAc(1)Hex(1)NeuAc(1)	T[+656]	473.702	2	946.396	946.399	0	-3.1	45	NRagged	249.31	182.66	182.66	2.88	225	>sp|P05155|IC1_HUMAN Plasma protease C1 inhibitor OS=Homo sapiens OX=9606 GN=SERPING1 PE=1 SV=2	1	231006_jc_c1inh_pngasef_sme_trypsin.ScanId;v=1;d1=5653.5653.2	controllerType=0 controllerNumber=1 scan=5653	16.1158
02719:2	1	K.VAT[+656.228].T	HexNAc(1)Hex(1)NeuAc(1)	T[+656]	473.702	2	946.396	946.399	0	-3.1	45	NRagged	266.61	178.48	178.48	3.46	225	>sp|P05155|IC1_HUMAN Plasma protease C1 inhibitor OS=Homo sapiens OX=9606 GN=SERPING1 PE=1 SV=2	1	231006_jc_c1inh_pngasef_sme_trypsin.ScanId;v=1;d1=5840.5840.2	controllerType=0 controllerNumber=1 scan=5840	16.4796
02636:2	1	K.VAT[+656.228].T	HexNAc(1)Hex(1)NeuAc(1)	T[+656]	473.702	2	946.396	946.399	0	-3.1	45	NRagged	275.85	188.51	188.51	3.46	225	>sp|P05155|IC1_HUMAN Plasma protease C1 inhibitor OS=Homo sapiens OX=9606 GN=SERPING1 PE=1 SV=2	1	231006_jc_c1inh_pngasef_sme_trypsin.ScanId;v=1;d1=5751.5751.2	controllerType=0 controllerNumber=1 scan=5751	16.3041
04804:2	1	K.VATTVISK.M			409.752	2	818.497	818.498	0	-1.1	45	Non	174.03	174.03	174.03	3.39	225	>sp|P05155|IC1_HUMAN Plasma protease C1 inhibitor OS=Homo sapiens OX=9606 GN=SERPING1 PE=1 SV=2	1	231006_jc_c1inh_pngasef_sme_trypsin.ScanId;v=1;d1=8122.8122.2	controllerType=0 controllerNumber=1 scan=8122	20.8464
04816:2	1	K.VATTVISK.M			409.752	2	818.497	818.498	0	-1.3	45	Non	187.41	187.41	187.41	3.39	225	>sp|P05155|IC1_HUMAN Plasma protease C1 inhibitor OS=Homo sapiens OX=9606 GN=SERPING1 PE=1 SV=2	1	231006_jc_c1inh_pngasef_sme_trypsin.ScanId;v=1;d1=8135.8135.2	controllerType=0 controllerNumber=1 scan=8135	20.8753
04439:2	1	K.VATTVISK.M			409.751	2	818.495	818.498	0	-3.5	45	Non	357.02	353.91	353.91	6.36	225	>sp|P05155|IC1_HUMAN Plasma protease C1 inhibitor OS=Homo sapiens OX=9606 GN=SERPING1 PE=1 SV=2	1	231006_jc_c1inh_pngasef_sme_trypsin.ScanId;v=1;d1=7694.7694.2	controllerType=0 controllerNumber=1 scan=7694	20.0043
04542:2	1	K.VATTVISK.M			409.751	2	818.495	818.498	0	-3.8	45	Non	416.24	331.35	331.35	6.33	225	>sp|P05155|IC1_HUMAN Plasma protease C1 inhibitor OS=Homo sapiens OX=9606 GN=SERPING1 PE=1 SV=2	1	231006_jc_c1inh_pngasef_sme_trypsin.ScanId;v=1;d1=7804.7804.2	controllerType=0 controllerNumber=1 scan=7804	20.2375
04554:2	1	K.VATTVISK.M			409.751	2	818.495	818.498	0	-4	45	Non	422.23	375.21	375.21	7	225	>sp|P05155|IC1_HUMAN Plasma protease C1 inhibitor OS=Homo sapiens OX=9606 GN=SERPING1 PE=1 SV=2	1	231006_jc_c1inh_pngasef_sme_trypsin.ScanId;v=1;d1=7817.7817.2	controllerType=0 controllerNumber=1 scan=7817	20.2584
04448:2	1	K.VATTVISK.M			409.752	2	818.496	818.498	0	-2.8	45	Non	425.6	354.73	354.73	6.52	225	>sp|P05155|IC1_HUMAN Plasma protease C1 inhibitor OS=Homo sapiens OX=9606 GN=SERPING1 PE=1 SV=2	1	231006_jc_c1inh_pngasef_sme_trypsin.ScanId;v=1;d1=7704.7704.2	controllerType=0 controllerNumber=1 scan=7704	20.0243
08972:2	1	K.VATT[+1021.360]VISK.M	HexNAc(2)Hex(2)NeuAc(1)	T[+1021]	920.429	2	1839.85	1839.86	0	-3.5	45	Non	34.68	34.68	11.41	1.86	225	>sp|P05155|IC1_HUMAN Plasma protease C1 inhibitor OS=Homo sapiens OX=9606 GN=SERPING1 PE=1 SV=2	1	231006_jc_c1inh_pngasef_sme_trypsin.ScanId;v=1;d1=12509.12509.2	controllerType=0 controllerNumber=1 scan=12509	29.3714
04436:2	1	K.VAT[+365.132]TVISK.M	HexNAc(1)Hex(1)	T[+365]	592.317	2	1183.63	1183.63	0	-2.9	45	Non	39.5	39.5	2	2.72	225	>sp|P05155|IC1_HUMAN Plasma protease C1 inhibitor OS=Homo sapiens OX=9606 GN=SERPING1 PE=1 SV=2	1	231006_jc_c1inh_pngasef_sme_trypsin.ScanId;v=1;d1=7691.7691.2	controllerType=0 controllerNumber=1 scan=7691	19.998
08951:2	1	K.VATT[+1021.360]VISK.M	HexNAc(2)Hex(2)NeuAc(1)	T[+1021]	920.429	2	1839.85	1839.86	0	-3.6	45	Non	74.58	60.01	17.22	2.38	225	>sp|P05155|IC1_HUMAN Plasma protease C1 inhibitor OS=Homo sapiens OX=9606 GN=SERPING1 PE=1 SV=2	1	231006_jc_c1inh_pngasef_sme_trypsin.ScanId;v=1;d1=12487.12487.2	controllerType=0 controllerNumber=1 scan=12487	29.326
07231:2	1	K.VATTVIS[+656.228]K.M	HexNAc(1)Hex(1)NeuAc(1)	S[+656]	737.864	2	1474.72	1474.73	0	-3.3	45	Non	83.17	39.73	6.82	1.86	225	>sp|P05155|IC1_HUMAN Plasma protease C1 inhibitor OS=Homo sapiens OX=9606 GN=SERPING1 PE=1 SV=2	1	231006_jc_c1inh_pngasef_sme_trypsin.ScanId;v=1;d1=10681.10681.2	controllerType=0 controllerNumber=1 scan=10681	25.8044
10373:2	1	K.VATTVIS[+656.228]K.M	HexNAc(1)Hex(1)NeuAc(1)	S[+656]	737.866	2	1474.72	1474.73	0	-1.3	45	Non	89.04	89.04	52.76	2.32	225	>sp|P05155|IC1_HUMAN Plasma protease C1 inhibitor OS=Homo sapiens OX=9606 GN=SERPING1 PE=1 SV=2	1	231006_jc_c1inh_pngasef_sme_trypsin.ScanId;v=1;d1=13971.13971.2	controllerType=0 controllerNumber=1 scan=13971	32.0914
06550:2	1	K.VATT[+656.228]VISK.M	HexNAc(1)Hex(1)NeuAc(1)	T[+656]	737.865	2	1474.72	1474.73	0	-2.5	45	Non	89.09	89.09	7.04	2.18	225	>sp|P05155|IC1_HUMAN Plasma protease C1 inhibitor OS=Homo sapiens OX=9606 GN=SERPING1 PE=1 SV=2	1	231006_jc_c1inh_pngasef_sme_trypsin.ScanId;v=1;d1=9956.9956.2	controllerType=0 controllerNumber=1 scan=9956	24.3345
08861:3	1	K.VATT[+1312.455]VISK.M	HexNAc(2)Hex(2)NeuAc(2)	T[+1312]	710.988	3	2130.95	2130.95	0	-2.3	45	Non	89.54	89.54	9.2	2.4	225	>sp|P05155|IC1_HUMAN Plasma protease C1 inhibitor OS=Homo sapiens OX=9606 GN=SERPING1 PE=1 SV=2	1	231006_jc_c1inh_pngasef_sme_trypsin.ScanId;v=1;d1=12393.12393.3	controllerType=0 controllerNumber=1 scan=12393	29.1547
09740:2	1	K.VATT[+656.228]VISK.M	HexNAc(1)Hex(1)NeuAc(1)	T[+656]	737.864	2	1474.72	1474.73	0	-3	45	Non	91.75	91.75	26.54	2.86	225	>sp|P05155|IC1_HUMAN Plasma protease C1 inhibitor OS=Homo sapiens OX=9606 GN=SERPING1 PE=1 SV=2	1	231006_jc_c1inh_pngasef_sme_trypsin.ScanId;v=1;d1=13309.13309.2	controllerType=0 controllerNumber=1 scan=13309	30.7967
08975:3	1	K.VATT[+1312.455]VISK.M	HexNAc(2)Hex(2)NeuAc(2)	T[+1312]	710.987	3	2130.95	2130.95	0	-3.3	45	Non	92.84	88.81	9.2	2.35	225	>sp|P05155|IC1_HUMAN Plasma protease C1 inhibitor OS=Homo sapiens OX=9606 GN=SERPING1 PE=1 SV=2	1	231006_jc_c1inh_pngasef_sme_trypsin.ScanId;v=1;d1=12512.12512.3	controllerType=0 controllerNumber=1 scan=12512	29.3791
10990:2	1	K.VATT[+656.228]VISK.M	HexNAc(1)Hex(1)NeuAc(1)	T[+656]	737.866	2	1474.72	1474.73	0	-1.1	45	Non	95.97	77.34	22.28	1.5	225	>sp|P05155|IC1_HUMAN Plasma protease C1 inhibitor OS=Homo sapiens OX=9606 GN=SERPING1 PE=1 SV=2	1	231006_jc_c1inh_pngasef_sme_trypsin.ScanId;v=1;d1=14614.14614.2	controllerType=0 controllerNumber=1 scan=14614	33.2078
09474:2	1	K.VATT[+656.228]VISK.M	HexNAc(1)Hex(1)NeuAc(1)	T[+656]	737.865	2	1474.72	1474.73	0	-2.6	45	Non	96.97	96.97	20.07	2.18	225	>sp|P05155|IC1_HUMAN Plasma protease C1 inhibitor OS=Homo sapiens OX=9606 GN=SERPING1 PE=1 SV=2	1	231006_jc_c1inh_pngasef_sme_trypsin.ScanId;v=1;d1=13031.13031.2	controllerType=0 controllerNumber=1 scan=13031	30.2761
10400:2	1	K.VATT[+656.228]VISK.M	HexNAc(1)Hex(1)NeuAc(1)	T[+656]	737.865	2	1474.72	1474.73	0	-2.1	45	Non	100.15	42.01	36.8	2.67	225	>sp|P05155|IC1_HUMAN Plasma protease C1 inhibitor OS=Homo sapiens OX=9606 GN=SERPING1 PE=1 SV=2	1	231006_jc_c1inh_pngasef_sme_trypsin.ScanId;v=1;d1=13999.13999.2	controllerType=0 controllerNumber=1 scan=13999	32.1405
10262:2	1	K.VATT[+656.228]VISK.M	HexNAc(1)Hex(1)NeuAc(1)	T[+656]	737.865	2	1474.72	1474.73	0	-1.5	45	Non	100.71	77.47	18.92	1.5	225	>sp|P05155|IC1_HUMAN Plasma protease C1 inhibitor OS=Homo sapiens OX=9606 GN=SERPING1 PE=1 SV=2	1	231006_jc_c1inh_pngasef_sme_trypsin.ScanId;v=1;d1=13855.13855.2	controllerType=0 controllerNumber=1 scan=13855	31.8667
09890:2	1	K.VATT[+656.228]VISK.M	HexNAc(1)Hex(1)NeuAc(1)	T[+656]	737.863	2	1474.72	1474.73	0	-4.7	45	Non	101.3	101.3	17.53	2.56	225	>sp|P05155|IC1_HUMAN Plasma protease C1 inhibitor OS=Homo sapiens OX=9606 GN=SERPING1 PE=1 SV=2	1	231006_jc_c1inh_pngasef_sme_trypsin.ScanId;v=1;d1=13465.13465.2	controllerType=0 controllerNumber=1 scan=13465	31.108
07462:2	1	K.VATTVIS[+656.228]K.M	HexNAc(1)Hex(1)NeuAc(1)	S[+656]	737.865	2	1474.72	1474.73	0	-2.2	45	Non	101.67	101.67	14.39	2.67	225	>sp|P05155|IC1_HUMAN Plasma protease C1 inhibitor OS=Homo sapiens OX=9606 GN=SERPING1 PE=1 SV=2	1	231006_jc_c1inh_pngasef_sme_trypsin.ScanId;v=1;d1=10922.10922.2	controllerType=0 controllerNumber=1 scan=10922	26.3074
09065:2	1	K.VATT[+656.228]VISK.M	HexNAc(1)Hex(1)NeuAc(1)	T[+656]	737.864	2	1474.72	1474.73	0	-2.9	45	Non	101.73	101.73	28.81	2.67	225	>sp|P05155|IC1_HUMAN Plasma protease C1 inhibitor OS=Homo sapiens OX=9606 GN=SERPING1 PE=1 SV=2	1	231006_jc_c1inh_pngasef_sme_trypsin.ScanId;v=1;d1=12605.12605.2	controllerType=0 controllerNumber=1 scan=12605	29.5548
08413:2	1	K.VATTVIS[+656.228]K.M	HexNAc(1)Hex(1)NeuAc(1)	S[+656]	737.864	2	1474.72	1474.73	0	-3	45	Non	102.08	102.08	30.19	2.56	225	>sp|P05155|IC1_HUMAN Plasma protease C1 inhibitor OS=Homo sapiens OX=9606 GN=SERPING1 PE=1 SV=2	1	231006_jc_c1inh_pngasef_sme_trypsin.ScanId;v=1;d1=11912.11912.2	controllerType=0 controllerNumber=1 scan=11912	28.2023
09758:2	1	K.VATT[+656.228]VISK.M	HexNAc(1)Hex(1)NeuAc(1)	T[+656]	737.865	2	1474.72	1474.73	0	-2.4	45	Non	102.53	102.53	52.77	3.01	225	>sp|P05155|IC1_HUMAN Plasma protease C1 inhibitor OS=Homo sapiens OX=9606 GN=SERPING1 PE=1 SV=2	1	231006_jc_c1inh_pngasef_sme_trypsin.ScanId;v=1;d1=13328.13328.2	controllerType=0 controllerNumber=1 scan=13328	30.839
06885:2	1	K.VATT[+656.228]VISK.M	HexNAc(1)Hex(1)NeuAc(1)	T[+656]	737.865	2	1474.72	1474.73	0	-2.6	45	Non	103.5	55.39	27.06	2.44	225	>sp|P05155|IC1_HUMAN Plasma protease C1 inhibitor OS=Homo sapiens OX=9606 GN=SERPING1 PE=1 SV=2	1	231006_jc_c1inh_pngasef_sme_trypsin.ScanId;v=1;d1=10308.10308.2	controllerType=0 controllerNumber=1 scan=10308	25.0299
03125:2	1	K.VAT[+730.264]TVISK.M	HexNAc(2)Hex(2)	T[+730]	774.883	2	1548.76	1548.76	0	-2.1	45	Non	104.15	37.94	2	2.63	225	>sp|P05155|IC1_HUMAN Plasma protease C1 inhibitor OS=Homo sapiens OX=9606 GN=SERPING1 PE=1 SV=2	1	231006_jc_c1inh_pngasef_sme_trypsin.ScanId;v=1;d1=6274.6274.2	controllerType=0 controllerNumber=1 scan=6274	17.2702
03922:2	1	K.VATT[+365.132]VISK.M	HexNAc(1)Hex(1)	T[+365]	592.317	2	1183.63	1183.63	0	-2.9	45	Non	106.07	100.94	37.87	2.18	225	>sp|P05155|IC1_HUMAN Plasma protease C1 inhibitor OS=Homo sapiens OX=9606 GN=SERPING1 PE=1 SV=2	1	231006_jc_c1inh_pngasef_sme_trypsin.ScanId;v=1;d1=7134.7134.2	controllerType=0 controllerNumber=1 scan=7134	18.9133
03909:2	1	K.VATT[+365.132]VISK.M	HexNAc(1)Hex(1)	T[+365]	592.317	2	1183.63	1183.63	0	-2.9	45	Non	107.05	107.05	51.58	2.67	225	>sp|P05155|IC1_HUMAN Plasma protease C1 inhibitor OS=Homo sapiens OX=9606 GN=SERPING1 PE=1 SV=2	1	231006_jc_c1inh_pngasef_sme_trypsin.ScanId;v=1;d1=7120.7120.2	controllerType=0 controllerNumber=1 scan=7120	18.8875
07320:2	1	K.VATTVIS[+656.228]K.M	HexNAc(1)Hex(1)NeuAc(1)	S[+656]	737.865	2	1474.72	1474.73	0	-2.1	45	Non	109.47	109.47	25.55	2.67	225	>sp|P05155|IC1_HUMAN Plasma protease C1 inhibitor OS=Homo sapiens OX=9606 GN=SERPING1 PE=1 SV=2	1	231006_jc_c1inh_pngasef_sme_trypsin.ScanId;v=1;d1=10774.10774.2	controllerType=0 controllerNumber=1 scan=10774	25.9908
06262:2	1	K.VATT[+656.228]VISK.M	HexNAc(1)Hex(1)NeuAc(1)	T[+656]	737.864	2	1474.72	1474.73	0	-3.4	45	Non	109.68	109.68	29.38	2.56	225	>sp|P05155|IC1_HUMAN Plasma protease C1 inhibitor OS=Homo sapiens OX=9606 GN=SERPING1 PE=1 SV=2	1	231006_jc_c1inh_pngasef_sme_trypsin.ScanId;v=1;d1=9653.9653.2	controllerType=0 controllerNumber=1 scan=9653	23.7492
10075:2	1	K.VATTVIS[+656.228]K.M	HexNAc(1)Hex(1)NeuAc(1)	S[+656]	737.864	2	1474.72	1474.73	0	-2.9	45	Non	110.68	95.44	36.47	3.01	225	>sp|P05155|IC1_HUMAN Plasma protease C1 inhibitor OS=Homo sapiens OX=9606 GN=SERPING1 PE=1 SV=2	1	231006_jc_c1inh_pngasef_sme_trypsin.ScanId;v=1;d1=13660.13660.2	controllerType=0 controllerNumber=1 scan=13660	31.4776
06780:2	1	K.VATT[+656.228]VISK.M	HexNAc(1)Hex(1)NeuAc(1)	T[+656]	737.864	2	1474.72	1474.73	0	-3	45	Non	117.48	104.23	41.34	2.86	225	>sp|P05155|IC1_HUMAN Plasma protease C1 inhibitor OS=Homo sapiens OX=9606 GN=SERPING1 PE=1 SV=2	1	231006_jc_c1inh_pngasef_sme_trypsin.ScanId;v=1;d1=10199.10199.2	controllerType=0 controllerNumber=1 scan=10199	24.8217
07004:2	1	K.VATT[+656.228]VISK.M	HexNAc(1)Hex(1)NeuAc(1)	T[+656]	737.865	2	1474.72	1474.73	0	-2.6	45	Non	120.27	80.07	14.85	2.44	225	>sp|P05155|IC1_HUMAN Plasma protease C1 inhibitor OS=Homo sapiens OX=9606 GN=SERPING1 PE=1 SV=2	1	231006_jc_c1inh_pngasef_sme_trypsin.ScanId;v=1;d1=10432.10432.2	controllerType=0 controllerNumber=1 scan=10432	25.2823
04995:3	1	K.VAT[+1312.455]TVISK.M	HexNAc(2)Hex(2)NeuAc(2)	T[+1312]	710.988	3	2130.95	2130.95	0	-2.3	45	Non	125.58	0.64	0.64	2.51	225	>sp|P05155|IC1_HUMAN Plasma protease C1 inhibitor OS=Homo sapiens OX=9606 GN=SERPING1 PE=1 SV=2	1	231006_jc_c1inh_pngasef_sme_trypsin.ScanId;v=1;d1=8322.8322.3	controllerType=0 controllerNumber=1 scan=8322	21.2818
09167:3	1	K.VAT[+1312.455]TVISK.M	HexNAc(2)Hex(2)NeuAc(2)	T[+1312]	710.987	3	2130.95	2130.95	0	-3.3	45	Non	126.35	0.64	0.64	2.79	225	>sp|P05155|IC1_HUMAN Plasma protease C1 inhibitor OS=Homo sapiens OX=9606 GN=SERPING1 PE=1 SV=2	1	231006_jc_c1inh_pngasef_sme_trypsin.ScanId;v=1;d1=12711.12711.3	controllerType=0 controllerNumber=1 scan=12711	29.7423
06998:3	1	K.VAT[+656.228]TVISK.M	HexNAc(1)Hex(1)NeuAc(1)	T[+656]	492.245	3	1474.72	1474.73	0	-2.6	45	Non	133.29	107.25	0	2.31	225	>sp|P05155|IC1_HUMAN Plasma protease C1 inhibitor OS=Homo sapiens OX=9606 GN=SERPING1 PE=1 SV=2	1	231006_jc_c1inh_pngasef_sme_trypsin.ScanId;v=1;d1=10425.10425.3	controllerType=0 controllerNumber=1 scan=10425	25.269
10230:2	1	K.VATTVIS[+656.228]K.M	HexNAc(1)Hex(1)NeuAc(1)	S[+656]	737.866	2	1474.72	1474.73	0	-1.3	45	Non	137.28	131.07	20.15	2.42	225	>sp|P05155|IC1_HUMAN Plasma protease C1 inhibitor OS=Homo sapiens OX=9606 GN=SERPING1 PE=1 SV=2	1	231006_jc_c1inh_pngasef_sme_trypsin.ScanId;v=1;d1=13822.13822.2	controllerType=0 controllerNumber=1 scan=13822	31.8065
09696:3	1	K.VATT[+947.323]VISK.M	HexNAc(1)Hex(1)NeuAc(2)	T[+947]	589.277	3	1765.82	1765.82	0	-3.4	45	Non	146.1	81.85	10.54	2.28	225	>sp|P05155|IC1_HUMAN Plasma protease C1 inhibitor OS=Homo sapiens OX=9606 GN=SERPING1 PE=1 SV=2	1	231006_jc_c1inh_pngasef_sme_trypsin.ScanId;v=1;d1=13263.13263.3	controllerType=0 controllerNumber=1 scan=13263	30.6998
10371:2	1	K.VAT[+656.228]TVISK.M	HexNAc(1)Hex(1)NeuAc(1)	T[+656]	737.866	2	1474.72	1474.73	0	-1.3	45	Non	150.44	30.55	2	2.36	225	>sp|P05155|IC1_HUMAN Plasma protease C1 inhibitor OS=Homo sapiens OX=9606 GN=SERPING1 PE=1 SV=2	1	231006_jc_c1inh_pngasef_sme_trypsin.ScanId;v=1;d1=13969.13969.2	controllerType=0 controllerNumber=1 scan=13969	32.0873
07264:3	1	K.VAT[+1312.455]TVISK.M	HexNAc(2)Hex(2)NeuAc(2)	T[+1312]	710.988	3	2130.95	2130.95	0	-1.4	45	Non	152.38	0.64	0.64	2.4	225	>sp|P05155|IC1_HUMAN Plasma protease C1 inhibitor OS=Homo sapiens OX=9606 GN=SERPING1 PE=1 SV=2	1	231006_jc_c1inh_pngasef_sme_trypsin.ScanId;v=1;d1=10715.10715.3	controllerType=0 controllerNumber=1 scan=10715	25.8695
10260:2	1	K.VAT[+656.228]TVISK.M	HexNAc(1)Hex(1)NeuAc(1)	T[+656]	737.865	2	1474.72	1474.73	0	-1.5	45	Non	153.27	33.11	2	2.36	225	>sp|P05155|IC1_HUMAN Plasma protease C1 inhibitor OS=Homo sapiens OX=9606 GN=SERPING1 PE=1 SV=2	1	231006_jc_c1inh_pngasef_sme_trypsin.ScanId;v=1;d1=13853.13853.2	controllerType=0 controllerNumber=1 scan=13853	31.8634
03716:2	1	K.VATT[+365.132]VISK.M	HexNAc(1)Hex(1)	T[+365]	592.317	2	1183.63	1183.63	0	-2.9	45	Non	156.11	156.11	55.84	2.64	225	>sp|P05155|IC1_HUMAN Plasma protease C1 inhibitor OS=Homo sapiens OX=9606 GN=SERPING1 PE=1 SV=2	1	231006_jc_c1inh_pngasef_sme_trypsin.ScanId;v=1;d1=6914.6914.2	controllerType=0 controllerNumber=1 scan=6914	18.5314
06841:3	1	K.VAT[+656.228]TVISK.M	HexNAc(1)Hex(1)NeuAc(1)	T[+656]	492.245	3	1474.72	1474.73	0	-3.4	45	Non	156.52	152.66	2	2.55	225	>sp|P05155|IC1_HUMAN Plasma protease C1 inhibitor OS=Homo sapiens OX=9606 GN=SERPING1 PE=1 SV=2	1	231006_jc_c1inh_pngasef_sme_trypsin.ScanId;v=1;d1=10262.10262.3	controllerType=0 controllerNumber=1 scan=10262	24.9377
06843:3	1	K.VAT[+656.228]TVISK.M	HexNAc(1)Hex(1)NeuAc(1)	T[+656]	492.245	3	1474.72	1474.73	0	-3.4	45	Non	161.56	124.56	3.11	2.28	225	>sp|P05155|IC1_HUMAN Plasma protease C1 inhibitor OS=Homo sapiens OX=9606 GN=SERPING1 PE=1 SV=2	1	231006_jc_c1inh_pngasef_sme_trypsin.ScanId;v=1;d1=10264.10264.3	controllerType=0 controllerNumber=1 scan=10264	24.9414
03704:2	1	K.VATT[+365.132]VISK.M	HexNAc(1)Hex(1)	T[+365]	592.317	2	1183.63	1183.63	0	-2.4	45	Non	163.17	163.17	28.03	3.27	225	>sp|P05155|IC1_HUMAN Plasma protease C1 inhibitor OS=Homo sapiens OX=9606 GN=SERPING1 PE=1 SV=2	1	231006_jc_c1inh_pngasef_sme_trypsin.ScanId;v=1;d1=6901.6901.2	controllerType=0 controllerNumber=1 scan=6901	18.5028
09629:2	1	K.VAT[+656.228]TVISK.M	HexNAc(1)Hex(1)NeuAc(1)	T[+656]	737.865	2	1474.72	1474.73	0	-2	45	Non	164.34	62.1	2	3.39	225	>sp|P05155|IC1_HUMAN Plasma protease C1 inhibitor OS=Homo sapiens OX=9606 GN=SERPING1 PE=1 SV=2	1	231006_jc_c1inh_pngasef_sme_trypsin.ScanId;v=1;d1=13193.13193.2	controllerType=0 controllerNumber=1 scan=13193	30.5635
09141:3	1	K.VAT[+1312.455]TVISK.M	HexNAc(2)Hex(2)NeuAc(2)	T[+1312]	710.987	3	2130.95	2130.95	0	-3.1	45	Non	166.79	0.64	0.64	2.79	225	>sp|P05155|IC1_HUMAN Plasma protease C1 inhibitor OS=Homo sapiens OX=9606 GN=SERPING1 PE=1 SV=2	1	231006_jc_c1inh_pngasef_sme_trypsin.ScanId;v=1;d1=12684.12684.3	controllerType=0 controllerNumber=1 scan=12684	29.6933
03823:2	1	K.VATT[+365.132]VISK.M	HexNAc(1)Hex(1)	T[+365]	592.317	2	1183.63	1183.63	0	-3.4	45	Non	171.1	169.26	41.52	3.11	225	>sp|P05155|IC1_HUMAN Plasma protease C1 inhibitor OS=Homo sapiens OX=9606 GN=SERPING1 PE=1 SV=2	1	231006_jc_c1inh_pngasef_sme_trypsin.ScanId;v=1;d1=7026.7026.2	controllerType=0 controllerNumber=1 scan=7026	18.7249
06764:2	1	K.VATT[+365.132]VISK.M	HexNAc(1)Hex(1)	T[+365]	592.317	2	1183.63	1183.63	0	-2.3	45	Non	173.42	153.68	40.87	2.64	225	>sp|P05155|IC1_HUMAN Plasma protease C1 inhibitor OS=Homo sapiens OX=9606 GN=SERPING1 PE=1 SV=2	1	231006_jc_c1inh_pngasef_sme_trypsin.ScanId;v=1;d1=10182.10182.2	controllerType=0 controllerNumber=1 scan=10182	24.7875
08587:3	1	K.VAT[+1312.455]TVISK.M	HexNAc(2)Hex(2)NeuAc(2)	T[+1312]	710.988	3	2130.95	2130.95	0	-2.4	45	Non	175.3	19.06	0.8	2.93	225	>sp|P05155|IC1_HUMAN Plasma protease C1 inhibitor OS=Homo sapiens OX=9606 GN=SERPING1 PE=1 SV=2	1	231006_jc_c1inh_pngasef_sme_trypsin.ScanId;v=1;d1=12094.12094.3	controllerType=0 controllerNumber=1 scan=12094	28.5806
09492:2	1	K.VAT[+656.228]TVISK.M	HexNAc(1)Hex(1)NeuAc(1)	T[+656]	737.864	2	1474.72	1474.73	0	-3.6	45	Non	175.69	90.01	2	4.15	225	>sp|P05155|IC1_HUMAN Plasma protease C1 inhibitor OS=Homo sapiens OX=9606 GN=SERPING1 PE=1 SV=2	1	231006_jc_c1inh_pngasef_sme_trypsin.ScanId;v=1;d1=13050.13050.2	controllerType=0 controllerNumber=1 scan=13050	30.3109
06635:2	1	K.VATT[+365.132]VISK.M	HexNAc(1)Hex(1)	T[+365]	592.317	2	1183.63	1183.63	0	-2.4	45	Non	176.57	169.16	31.42	3.27	225	>sp|P05155|IC1_HUMAN Plasma protease C1 inhibitor OS=Homo sapiens OX=9606 GN=SERPING1 PE=1 SV=2	1	231006_jc_c1inh_pngasef_sme_trypsin.ScanId;v=1;d1=10044.10044.2	controllerType=0 controllerNumber=1 scan=10044	24.5101
09784:3	1	K.VATT[+947.323]VISK.M	HexNAc(1)Hex(1)NeuAc(2)	T[+947]	589.277	3	1765.81	1765.82	0	-3.6	45	Non	178.65	105.66	11	2.65	225	>sp|P05155|IC1_HUMAN Plasma protease C1 inhibitor OS=Homo sapiens OX=9606 GN=SERPING1 PE=1 SV=2	1	231006_jc_c1inh_pngasef_sme_trypsin.ScanId;v=1;d1=13355.13355.3	controllerType=0 controllerNumber=1 scan=13355	30.8901
06869:3	1	K.VAT[+656.228]TVISK.M	HexNAc(1)Hex(1)NeuAc(1)	T[+656]	492.245	3	1474.72	1474.73	0	-3.2	45	Non	181.94	181.94	2	3.39	225	>sp|P05155|IC1_HUMAN Plasma protease C1 inhibitor OS=Homo sapiens OX=9606 GN=SERPING1 PE=1 SV=2	1	231006_jc_c1inh_pngasef_sme_trypsin.ScanId;v=1;d1=10291.10291.3	controllerType=0 controllerNumber=1 scan=10291	24.9941
05024:3	1	K.VAT[+1312.455]TVISK.M	HexNAc(2)Hex(2)NeuAc(2)	T[+1312]	710.988	3	2130.95	2130.95	0	-1.7	45	Non	182.74	35.71	0.8	2.4	225	>sp|P05155|IC1_HUMAN Plasma protease C1 inhibitor OS=Homo sapiens OX=9606 GN=SERPING1 PE=1 SV=2	1	231006_jc_c1inh_pngasef_sme_trypsin.ScanId;v=1;d1=8352.8352.3	controllerType=0 controllerNumber=1 scan=8352	21.332
10073:2	1	K.VAT[+656.228]TVISK.M	HexNAc(1)Hex(1)NeuAc(1)	T[+656]	737.864	2	1474.72	1474.73	0	-2.9	45	Non	190.28	86.12	2	4.34	225	>sp|P05155|IC1_HUMAN Plasma protease C1 inhibitor OS=Homo sapiens OX=9606 GN=SERPING1 PE=1 SV=2	1	231006_jc_c1inh_pngasef_sme_trypsin.ScanId;v=1;d1=13658.13658.2	controllerType=0 controllerNumber=1 scan=13658	31.4742
09298:2	1	K.VAT[+656.228]TVISK.M	HexNAc(1)Hex(1)NeuAc(1)	T[+656]	737.864	2	1474.72	1474.73	0	-3.2	45	Non	194.43	49.62	2	3.71	225	>sp|P05155|IC1_HUMAN Plasma protease C1 inhibitor OS=Homo sapiens OX=9606 GN=SERPING1 PE=1 SV=2	1	231006_jc_c1inh_pngasef_sme_trypsin.ScanId;v=1;d1=12847.12847.2	controllerType=0 controllerNumber=1 scan=12847	29.9656
06646:2	1	K.VATT[+365.132]VISK.M	HexNAc(1)Hex(1)	T[+365]	592.317	2	1183.63	1183.63	0	-2.6	45	Non	195.58	163.89	33.89	3.71	225	>sp|P05155|IC1_HUMAN Plasma protease C1 inhibitor OS=Homo sapiens OX=9606 GN=SERPING1 PE=1 SV=2	1	231006_jc_c1inh_pngasef_sme_trypsin.ScanId;v=1;d1=10056.10056.2	controllerType=0 controllerNumber=1 scan=10056	24.5355
06726:2	1	K.VATT[+365.132]VISK.M	HexNAc(1)Hex(1)	T[+365]	592.317	2	1183.63	1183.63	0	-3.1	45	Non	196.11	152.16	42.1	2.54	225	>sp|P05155|IC1_HUMAN Plasma protease C1 inhibitor OS=Homo sapiens OX=9606 GN=SERPING1 PE=1 SV=2	1	231006_jc_c1inh_pngasef_sme_trypsin.ScanId;v=1;d1=10142.10142.2	controllerType=0 controllerNumber=1 scan=10142	24.7096
09472:2	1	K.VAT[+656.228]TVISK.M	HexNAc(1)Hex(1)NeuAc(1)	T[+656]	737.865	2	1474.72	1474.73	0	-2.6	45	Non	203.69	81.89	2	5	225	>sp|P05155|IC1_HUMAN Plasma protease C1 inhibitor OS=Homo sapiens OX=9606 GN=SERPING1 PE=1 SV=2	1	231006_jc_c1inh_pngasef_sme_trypsin.ScanId;v=1;d1=13029.13029.2	controllerType=0 controllerNumber=1 scan=13029	30.2728
06871:3	1	K.VAT[+656.228]TVISK.M	HexNAc(1)Hex(1)NeuAc(1)	T[+656]	492.245	3	1474.72	1474.73	0	-3.2	45	Non	204.14	148.26	15.88	2.34	225	>sp|P05155|IC1_HUMAN Plasma protease C1 inhibitor OS=Homo sapiens OX=9606 GN=SERPING1 PE=1 SV=2	1	231006_jc_c1inh_pngasef_sme_trypsin.ScanId;v=1;d1=10293.10293.3	controllerType=0 controllerNumber=1 scan=10293	24.997
06629:3	1	K.VAT[+656.228]TVISK.M	HexNAc(1)Hex(1)NeuAc(1)	T[+656]	492.245	3	1474.72	1474.73	0	-3.2	45	Non	204.29	150.75	0.91	2.34	225	>sp|P05155|IC1_HUMAN Plasma protease C1 inhibitor OS=Homo sapiens OX=9606 GN=SERPING1 PE=1 SV=2	1	231006_jc_c1inh_pngasef_sme_trypsin.ScanId;v=1;d1=10038.10038.3	controllerType=0 controllerNumber=1 scan=10038	24.4975
05978:2	1	K.VAT[+1021.360]TVISK.M	HexNAc(2)Hex(2)NeuAc(1)	T[+1021]	920.431	2	1839.85	1839.86	0	-2.1	45	Non	206.54	47.13	2	4.54	225	>sp|P05155|IC1_HUMAN Plasma protease C1 inhibitor OS=Homo sapiens OX=9606 GN=SERPING1 PE=1 SV=2	1	231006_jc_c1inh_pngasef_sme_trypsin.ScanId;v=1;d1=9357.9357.2	controllerType=0 controllerNumber=1 scan=9357	23.175
09063:2	1	K.VAT[+656.228]TVISK.M	HexNAc(1)Hex(1)NeuAc(1)	T[+656]	737.864	2	1474.72	1474.73	0	-2.9	45	Non	206.62	57.54	2	3.89	225	>sp|P05155|IC1_HUMAN Plasma protease C1 inhibitor OS=Homo sapiens OX=9606 GN=SERPING1 PE=1 SV=2	1	231006_jc_c1inh_pngasef_sme_trypsin.ScanId;v=1;d1=12603.12603.2	controllerType=0 controllerNumber=1 scan=12603	29.5507
06610:3	1	K.VAT[+656.228]TVISK.M	HexNAc(1)Hex(1)NeuAc(1)	T[+656]	492.245	3	1474.72	1474.73	0	-3.6	45	Non	208.84	166.52	0.36	2.67	225	>sp|P05155|IC1_HUMAN Plasma protease C1 inhibitor OS=Homo sapiens OX=9606 GN=SERPING1 PE=1 SV=2	1	231006_jc_c1inh_pngasef_sme_trypsin.ScanId;v=1;d1=10018.10018.3	controllerType=0 controllerNumber=1 scan=10018	24.4574
06710:3	1	K.VATT[+656.228]VISK.M	HexNAc(1)Hex(1)NeuAc(1)	T[+656]	492.245	3	1474.72	1474.73	0	-3.4	45	Non	208.97	144.79	0.9	2.34	225	>sp|P05155|IC1_HUMAN Plasma protease C1 inhibitor OS=Homo sapiens OX=9606 GN=SERPING1 PE=1 SV=2	1	231006_jc_c1inh_pngasef_sme_trypsin.ScanId;v=1;d1=10125.10125.3	controllerType=0 controllerNumber=1 scan=10125	24.679
06719:3	1	K.VATT[+656.228]VISK.M	HexNAc(1)Hex(1)NeuAc(1)	T[+656]	492.245	3	1474.72	1474.73	0	-3.2	45	Non	209.14	150.68	0.08	2.34	225	>sp|P05155|IC1_HUMAN Plasma protease C1 inhibitor OS=Homo sapiens OX=9606 GN=SERPING1 PE=1 SV=2	1	231006_jc_c1inh_pngasef_sme_trypsin.ScanId;v=1;d1=10135.10135.3	controllerType=0 controllerNumber=1 scan=10135	24.6983
07213:3	1	K.VAT[+1312.455]TVISK.M	HexNAc(2)Hex(2)NeuAc(2)	T[+1312]	710.987	3	2130.95	2130.95	0	-3.3	45	Non	223.46	41.05	0.8	3.35	225	>sp|P05155|IC1_HUMAN Plasma protease C1 inhibitor OS=Homo sapiens OX=9606 GN=SERPING1 PE=1 SV=2	1	231006_jc_c1inh_pngasef_sme_trypsin.ScanId;v=1;d1=10662.10662.3	controllerType=0 controllerNumber=1 scan=10662	25.7563
10091:2	1	K.VAT[+656.228]TVISK.M	HexNAc(1)Hex(1)NeuAc(1)	T[+656]	737.865	2	1474.72	1474.73	0	-1.8	45	Non	233.41	71.56	2	3.62	225	>sp|P05155|IC1_HUMAN Plasma protease C1 inhibitor OS=Homo sapiens OX=9606 GN=SERPING1 PE=1 SV=2	1	231006_jc_c1inh_pngasef_sme_trypsin.ScanId;v=1;d1=13677.13677.2	controllerType=0 controllerNumber=1 scan=13677	31.5109
08243:2	1	K.VAT[+656.228]TVISK.M	HexNAc(1)Hex(1)NeuAc(1)	T[+656]	737.865	2	1474.72	1474.73	0	-2	45	Non	235.43	91.66	2	5	225	>sp|P05155|IC1_HUMAN Plasma protease C1 inhibitor OS=Homo sapiens OX=9606 GN=SERPING1 PE=1 SV=2	1	231006_jc_c1inh_pngasef_sme_trypsin.ScanId;v=1;d1=11735.11735.2	controllerType=0 controllerNumber=1 scan=11735	27.8102
09121:2	1	K.VAT[+656.228]TVISK.M	HexNAc(1)Hex(1)NeuAc(1)	T[+656]	737.864	2	1474.72	1474.73	0	-2.9	45	Non	250.81	80.84	2	5.39	225	>sp|P05155|IC1_HUMAN Plasma protease C1 inhibitor OS=Homo sapiens OX=9606 GN=SERPING1 PE=1 SV=2	1	231006_jc_c1inh_pngasef_sme_trypsin.ScanId;v=1;d1=12663.12663.2	controllerType=0 controllerNumber=1 scan=12663	29.653
08566:3	1	K.VAT[+1312.455]TVISK.M	HexNAc(2)Hex(2)NeuAc(2)	T[+1312]	710.989	3	2130.95	2130.95	0	-1	45	Non	252.34	79.54	0.8	3.04	225	>sp|P05155|IC1_HUMAN Plasma protease C1 inhibitor OS=Homo sapiens OX=9606 GN=SERPING1 PE=1 SV=2	1	231006_jc_c1inh_pngasef_sme_trypsin.ScanId;v=1;d1=12072.12072.3	controllerType=0 controllerNumber=1 scan=12072	28.5395
08146:2	1	K.VAT[+656.228]TVISK.M	HexNAc(1)Hex(1)NeuAc(1)	T[+656]	737.864	2	1474.72	1474.73	0	-2.9	45	Non	253.18	153.62	2	5.35	225	>sp|P05155|IC1_HUMAN Plasma protease C1 inhibitor OS=Homo sapiens OX=9606 GN=SERPING1 PE=1 SV=2	1	231006_jc_c1inh_pngasef_sme_trypsin.ScanId;v=1;d1=11634.11634.2	controllerType=0 controllerNumber=1 scan=11634	27.6082
08115:2	1	K.VAT[+656.228]TVISK.M	HexNAc(1)Hex(1)NeuAc(1)	T[+656]	737.864	2	1474.72	1474.73	0	-3.3	45	Non	268.26	173.23	2	5.97	225	>sp|P05155|IC1_HUMAN Plasma protease C1 inhibitor OS=Homo sapiens OX=9606 GN=SERPING1 PE=1 SV=2	1	231006_jc_c1inh_pngasef_sme_trypsin.ScanId;v=1;d1=11602.11602.2	controllerType=0 controllerNumber=1 scan=11602	27.5545
09049:2	1	K.VAT[+947.323]TVISK.M	HexNAc(1)Hex(1)NeuAc(2)	T[+947]	883.412	2	1765.82	1765.82	0	-2.3	45	Non	271.09	67.29	2	4.94	225	>sp|P05155|IC1_HUMAN Plasma protease C1 inhibitor OS=Homo sapiens OX=9606 GN=SERPING1 PE=1 SV=2	1	231006_jc_c1inh_pngasef_sme_trypsin.ScanId;v=1;d1=12589.12589.2	controllerType=0 controllerNumber=1 scan=12589	29.5199
07845:2	1	K.VAT[+656.228]TVISK.M	HexNAc(1)Hex(1)NeuAc(1)	T[+656]	737.864	2	1474.72	1474.73	0	-4	45	Non	272.08	125.43	2	5.16	225	>sp|P05155|IC1_HUMAN Plasma protease C1 inhibitor OS=Homo sapiens OX=9606 GN=SERPING1 PE=1 SV=2	1	231006_jc_c1inh_pngasef_sme_trypsin.ScanId;v=1;d1=11320.11320.2	controllerType=0 controllerNumber=1 scan=11320	27.0466
08521:2	1	K.VAT[+656.228]TVISK.M	HexNAc(1)Hex(1)NeuAc(1)	T[+656]	737.865	2	1474.72	1474.73	0	-2	45	Non	275.14	159.19	2	5.35	225	>sp|P05155|IC1_HUMAN Plasma protease C1 inhibitor OS=Homo sapiens OX=9606 GN=SERPING1 PE=1 SV=2	1	231006_jc_c1inh_pngasef_sme_trypsin.ScanId;v=1;d1=12025.12025.2	controllerType=0 controllerNumber=1 scan=12025	28.434
08411:2	1	K.VAT[+656.228]TVISK.M	HexNAc(1)Hex(1)NeuAc(1)	T[+656]	737.864	2	1474.72	1474.73	0	-3	45	Non	276.94	145.21	2	5.16	225	>sp|P05155|IC1_HUMAN Plasma protease C1 inhibitor OS=Homo sapiens OX=9606 GN=SERPING1 PE=1 SV=2	1	231006_jc_c1inh_pngasef_sme_trypsin.ScanId;v=1;d1=11910.11910.2	controllerType=0 controllerNumber=1 scan=11910	28.1942
07868:2	1	K.VAT[+656.228]TVISK.M	HexNAc(1)Hex(1)NeuAc(1)	T[+656]	737.864	2	1474.72	1474.73	0	-3.7	45	Non	279.75	175.58	2	5.97	225	>sp|P05155|IC1_HUMAN Plasma protease C1 inhibitor OS=Homo sapiens OX=9606 GN=SERPING1 PE=1 SV=2	1	231006_jc_c1inh_pngasef_sme_trypsin.ScanId;v=1;d1=11344.11344.2	controllerType=0 controllerNumber=1 scan=11344	27.0875
09002:3	1	K.VAT[+1312.455]TVISK.M	HexNAc(2)Hex(2)NeuAc(2)	T[+1312]	710.987	3	2130.95	2130.95	0	-2.6	45	Non	284.76	140.03	0.8	4.18	225	>sp|P05155|IC1_HUMAN Plasma protease C1 inhibitor OS=Homo sapiens OX=9606 GN=SERPING1 PE=1 SV=2	1	231006_jc_c1inh_pngasef_sme_trypsin.ScanId;v=1;d1=12540.12540.3	controllerType=0 controllerNumber=1 scan=12540	29.4302
08387:2	1	K.VAT[+656.228]TVISK.M	HexNAc(1)Hex(1)NeuAc(1)	T[+656]	737.865	2	1474.72	1474.73	0	-2.8	45	Non	288.12	154.73	2	5.22	225	>sp|P05155|IC1_HUMAN Plasma protease C1 inhibitor OS=Homo sapiens OX=9606 GN=SERPING1 PE=1 SV=2	1	231006_jc_c1inh_pngasef_sme_trypsin.ScanId;v=1;d1=11885.11885.2	controllerType=0 controllerNumber=1 scan=11885	28.1267
09130:2	1	K.VAT[+1312.455]TVISK.M	HexNAc(2)Hex(2)NeuAc(2)	T[+1312]	1065.98	2	2130.95	2130.95	0	-3	45	Non	294.07	116.57	0.8	5.26	225	>sp|P05155|IC1_HUMAN Plasma protease C1 inhibitor OS=Homo sapiens OX=9606 GN=SERPING1 PE=1 SV=2	1	231006_jc_c1inh_pngasef_sme_trypsin.ScanId;v=1;d1=12673.12673.2	controllerType=0 controllerNumber=1 scan=12673	29.6692
07966:2	1	K.VAT[+656.228]TVISK.M	HexNAc(1)Hex(1)NeuAc(1)	T[+656]	737.864	2	1474.72	1474.73	0	-3	45	Non	295.51	187.44	2	5.84	225	>sp|P05155|IC1_HUMAN Plasma protease C1 inhibitor OS=Homo sapiens OX=9606 GN=SERPING1 PE=1 SV=2	1	231006_jc_c1inh_pngasef_sme_trypsin.ScanId;v=1;d1=11447.11447.2	controllerType=0 controllerNumber=1 scan=11447	27.2702
08550:2	1	K.VAT[+656.228]TVISK.M	HexNAc(1)Hex(1)NeuAc(1)	T[+656]	737.865	2	1474.72	1474.73	0	-2.2	45	Non	297.75	130.37	2	5.22	225	>sp|P05155|IC1_HUMAN Plasma protease C1 inhibitor OS=Homo sapiens OX=9606 GN=SERPING1 PE=1 SV=2	1	231006_jc_c1inh_pngasef_sme_trypsin.ScanId;v=1;d1=12055.12055.2	controllerType=0 controllerNumber=1 scan=12055	28.5063
07992:2	1	K.VAT[+656.228]TVISK.M	HexNAc(1)Hex(1)NeuAc(1)	T[+656]	737.864	2	1474.72	1474.73	0	-3.2	45	Non	298.24	166.01	2	5.84	225	>sp|P05155|IC1_HUMAN Plasma protease C1 inhibitor OS=Homo sapiens OX=9606 GN=SERPING1 PE=1 SV=2	1	231006_jc_c1inh_pngasef_sme_trypsin.ScanId;v=1;d1=11474.11474.2	controllerType=0 controllerNumber=1 scan=11474	27.3161
08973:3	1	K.VAT[+1312.455]TVISK.M	HexNAc(2)Hex(2)NeuAc(2)	T[+1312]	710.987	3	2130.95	2130.95	0	-3.3	45	Non	298.57	144.92	0.8	4	225	>sp|P05155|IC1_HUMAN Plasma protease C1 inhibitor OS=Homo sapiens OX=9606 GN=SERPING1 PE=1 SV=2	1	231006_jc_c1inh_pngasef_sme_trypsin.ScanId;v=1;d1=12510.12510.3	controllerType=0 controllerNumber=1 scan=12510	29.3775
07071:3	1	K.VAT[+1312.455]TVISK.M	HexNAc(2)Hex(2)NeuAc(2)	T[+1312]	710.987	3	2130.95	2130.95	0	-2.6	45	Non	302.21	138.95	0.8	4.18	225	>sp|P05155|IC1_HUMAN Plasma protease C1 inhibitor OS=Homo sapiens OX=9606 GN=SERPING1 PE=1 SV=2	1	231006_jc_c1inh_pngasef_sme_trypsin.ScanId;v=1;d1=10502.10502.3	controllerType=0 controllerNumber=1 scan=10502	25.4456
10168:2	1	K.VAT[+947.323]TVISK.M	HexNAc(1)Hex(1)NeuAc(2)	T[+947]	883.413	2	1765.82	1765.82	0	-1	45	Non	320.23	177.49	2	4.47	225	>sp|P05155|IC1_HUMAN Plasma protease C1 inhibitor OS=Homo sapiens OX=9606 GN=SERPING1 PE=1 SV=2	1	231006_jc_c1inh_pngasef_sme_trypsin.ScanId;v=1;d1=13757.13757.2	controllerType=0 controllerNumber=1 scan=13757	31.6739
08270:2	1	K.VAT[+656.228]TVISK.M	HexNAc(1)Hex(1)NeuAc(1)	T[+656]	737.865	2	1474.72	1474.73	0	-1.8	45	Non	329.21	174.43	2	5.11	225	>sp|P05155|IC1_HUMAN Plasma protease C1 inhibitor OS=Homo sapiens OX=9606 GN=SERPING1 PE=1 SV=2	1	231006_jc_c1inh_pngasef_sme_trypsin.ScanId;v=1;d1=11763.11763.2	controllerType=0 controllerNumber=1 scan=11763	27.8715
07182:2	1	K.VAT[+1312.455]TVISK.M	HexNAc(2)Hex(2)NeuAc(2)	T[+1312]	1065.98	2	2130.95	2130.95	0	-3.8	45	Non	332.15	177.04	0.8	5.86	225	>sp|P05155|IC1_HUMAN Plasma protease C1 inhibitor OS=Homo sapiens OX=9606 GN=SERPING1 PE=1 SV=2	1	231006_jc_c1inh_pngasef_sme_trypsin.ScanId;v=1;d1=10630.10630.2	controllerType=0 controllerNumber=1 scan=10630	25.677
03804:2	1	K.VAT[+203.079]TVISK.M	HexNAc(1)	T[+203]	511.291	2	1021.58	1021.58	0	-2.2	45	Non	339.01	317.02	2	6.32	225	>sp|P05155|IC1_HUMAN Plasma protease C1 inhibitor OS=Homo sapiens OX=9606 GN=SERPING1 PE=1 SV=2	1	231006_jc_c1inh_pngasef_sme_trypsin.ScanId;v=1;d1=7005.7005.2	controllerType=0 controllerNumber=1 scan=7005	18.6864
07738:2	1	K.VAT[+656.228]TVISK.M	HexNAc(1)Hex(1)NeuAc(1)	T[+656]	737.865	2	1474.72	1474.73	0	-1.8	45	Non	346.72	224.92	2	5.36	225	>sp|P05155|IC1_HUMAN Plasma protease C1 inhibitor OS=Homo sapiens OX=9606 GN=SERPING1 PE=1 SV=2	1	231006_jc_c1inh_pngasef_sme_trypsin.ScanId;v=1;d1=11209.11209.2	controllerType=0 controllerNumber=1 scan=11209	26.8526
03995:2	1	K.VAT[+365.132]TVISK.M	HexNAc(1)Hex(1)	T[+365]	592.317	2	1183.63	1183.63	0	-2.9	45	Non	354.53	304.53	2	6.32	225	>sp|P05155|IC1_HUMAN Plasma protease C1 inhibitor OS=Homo sapiens OX=9606 GN=SERPING1 PE=1 SV=2	1	231006_jc_c1inh_pngasef_sme_trypsin.ScanId;v=1;d1=7215.7215.2	controllerType=0 controllerNumber=1 scan=7215	19.0627
06650:2	1	K.VATT[+203.079]VISK.M	HexNAc(1)	T[+203]	511.291	2	1021.57	1021.58	0	-3	45	Non	356.02	254.78	57.45	4.78	225	>sp|P05155|IC1_HUMAN Plasma protease C1 inhibitor OS=Homo sapiens OX=9606 GN=SERPING1 PE=1 SV=2	1	231006_jc_c1inh_pngasef_sme_trypsin.ScanId;v=1;d1=10060.10060.2	controllerType=0 controllerNumber=1 scan=10060	24.5442
04010:2	1	K.VAT[+365.132]TVISK.M	HexNAc(1)Hex(1)	T[+365]	592.317	2	1183.63	1183.63	0	-2.8	45	Non	363.62	344.82	2	6.61	225	>sp|P05155|IC1_HUMAN Plasma protease C1 inhibitor OS=Homo sapiens OX=9606 GN=SERPING1 PE=1 SV=2	1	231006_jc_c1inh_pngasef_sme_trypsin.ScanId;v=1;d1=7231.7231.2	controllerType=0 controllerNumber=1 scan=7231	19.0975
10108:2	1	K.VAT[+947.323]TVISK.M	HexNAc(1)Hex(1)NeuAc(2)	T[+947]	883.413	2	1765.82	1765.82	0	-2	45	Non	363.65	214.69	2	5.42	225	>sp|P05155|IC1_HUMAN Plasma protease C1 inhibitor OS=Homo sapiens OX=9606 GN=SERPING1 PE=1 SV=2	1	231006_jc_c1inh_pngasef_sme_trypsin.ScanId;v=1;d1=13695.13695.2	controllerType=0 controllerNumber=1 scan=13695	31.5489
04280:2	1	K.VAT[+203.079]TVISK.M	HexNAc(1)	T[+203]	511.291	2	1021.57	1021.58	0	-2.8	45	Non	375.32	354.42	2	6.61	225	>sp|P05155|IC1_HUMAN Plasma protease C1 inhibitor OS=Homo sapiens OX=9606 GN=SERPING1 PE=1 SV=2	1	231006_jc_c1inh_pngasef_sme_trypsin.ScanId;v=1;d1=7520.7520.2	controllerType=0 controllerNumber=1 scan=7520	19.678
04257:2	1	K.VATT[+203.079]VISK.M	HexNAc(1)	T[+203]	511.291	2	1021.58	1021.58	0	-2.2	45	Non	375.85	375.85	0	7.28	225	>sp|P05155|IC1_HUMAN Plasma protease C1 inhibitor OS=Homo sapiens OX=9606 GN=SERPING1 PE=1 SV=2	1	231006_jc_c1inh_pngasef_sme_trypsin.ScanId;v=1;d1=7496.7496.2	controllerType=0 controllerNumber=1 scan=7496	19.6354
06636:2	1	K.VATT[+203.079]VISK.M	HexNAc(1)	T[+203]	511.292	2	1021.58	1021.58	0	-1.4	45	Non	376.41	269.87	63.39	4.09	225	>sp|P05155|IC1_HUMAN Plasma protease C1 inhibitor OS=Homo sapiens OX=9606 GN=SERPING1 PE=1 SV=2	1	231006_jc_c1inh_pngasef_sme_trypsin.ScanId;v=1;d1=10045.10045.2	controllerType=0 controllerNumber=1 scan=10045	24.5149
08891:2	1	K.VAT[+656.228]TVISK.M	HexNAc(1)Hex(1)NeuAc(1)	T[+656]	737.864	2	1474.72	1474.73	0	-3	45	Non	378.47	223.49	2	6.16	225	>sp|P05155|IC1_HUMAN Plasma protease C1 inhibitor OS=Homo sapiens OX=9606 GN=SERPING1 PE=1 SV=2	1	231006_jc_c1inh_pngasef_sme_trypsin.ScanId;v=1;d1=12424.12424.2	controllerType=0 controllerNumber=1 scan=12424	29.2072
06444:2	1	K.VAT[+656.228]TVISK.M	HexNAc(1)Hex(1)NeuAc(1)	T[+656]	737.865	2	1474.72	1474.73	0	-2.8	45	Non	379.79	200.27	2	6.11	225	>sp|P05155|IC1_HUMAN Plasma protease C1 inhibitor OS=Homo sapiens OX=9606 GN=SERPING1 PE=1 SV=2	1	231006_jc_c1inh_pngasef_sme_trypsin.ScanId;v=1;d1=9846.9846.2	controllerType=0 controllerNumber=1 scan=9846	24.1256
07707:2	1	K.VAT[+656.228]TVISK.M	HexNAc(1)Hex(1)NeuAc(1)	T[+656]	737.864	2	1474.72	1474.73	0	-3.4	45	Non	382.75	249.92	2	6.16	225	>sp|P05155|IC1_HUMAN Plasma protease C1 inhibitor OS=Homo sapiens OX=9606 GN=SERPING1 PE=1 SV=2	1	231006_jc_c1inh_pngasef_sme_trypsin.ScanId;v=1;d1=11177.11177.2	controllerType=0 controllerNumber=1 scan=11177	26.7929
07562:2	1	K.VAT[+656.228]TVISK.M	HexNAc(1)Hex(1)NeuAc(1)	T[+656]	737.865	2	1474.72	1474.73	0	-2.5	45	Non	385.67	271.51	2	6.35	225	>sp|P05155|IC1_HUMAN Plasma protease C1 inhibitor OS=Homo sapiens OX=9606 GN=SERPING1 PE=1 SV=2	1	231006_jc_c1inh_pngasef_sme_trypsin.ScanId;v=1;d1=11026.11026.2	controllerType=0 controllerNumber=1 scan=11026	26.5105
06416:2	1	K.VAT[+656.228]TVISK.M	HexNAc(1)Hex(1)NeuAc(1)	T[+656]	737.864	2	1474.72	1474.73	0	-2.9	45	Non	386.96	209.57	2	6.35	225	>sp|P05155|IC1_HUMAN Plasma protease C1 inhibitor OS=Homo sapiens OX=9606 GN=SERPING1 PE=1 SV=2	1	231006_jc_c1inh_pngasef_sme_trypsin.ScanId;v=1;d1=9817.9817.2	controllerType=0 controllerNumber=1 scan=9817	24.0723
08920:2	1	K.VAT[+656.228]TVISK.M	HexNAc(1)Hex(1)NeuAc(1)	T[+656]	737.866	2	1474.73	1474.73	0	-0.3	45	Non	390.19	259.73	2	4.77	225	>sp|P05155|IC1_HUMAN Plasma protease C1 inhibitor OS=Homo sapiens OX=9606 GN=SERPING1 PE=1 SV=2	1	231006_jc_c1inh_pngasef_sme_trypsin.ScanId;v=1;d1=12454.12454.2	controllerType=0 controllerNumber=1 scan=12454	29.2599
07460:2	1	K.VAT[+656.228]TVISK.M	HexNAc(1)Hex(1)NeuAc(1)	T[+656]	737.865	2	1474.72	1474.73	0	-2.2	45	Non	401.34	278.08	2	6.27	225	>sp|P05155|IC1_HUMAN Plasma protease C1 inhibitor OS=Homo sapiens OX=9606 GN=SERPING1 PE=1 SV=2	1	231006_jc_c1inh_pngasef_sme_trypsin.ScanId;v=1;d1=10920.10920.2	controllerType=0 controllerNumber=1 scan=10920	26.3038
07437:2	1	K.VAT[+656.228]TVISK.M	HexNAc(1)Hex(1)NeuAc(1)	T[+656]	737.865	2	1474.72	1474.73	0	-2	45	Non	402.98	292.14	2	6.29	225	>sp|P05155|IC1_HUMAN Plasma protease C1 inhibitor OS=Homo sapiens OX=9606 GN=SERPING1 PE=1 SV=2	1	231006_jc_c1inh_pngasef_sme_trypsin.ScanId;v=1;d1=10896.10896.2	controllerType=0 controllerNumber=1 scan=10896	26.2603
09025:2	1	K.VATT[+1312.455]VISK.M	HexNAc(2)Hex(2)NeuAc(2)	T[+1312]	1065.98	2	2130.95	2130.95	0	-3.3	45	Non	406.7	232.08	1.2	6.08	225	>sp|P05155|IC1_HUMAN Plasma protease C1 inhibitor OS=Homo sapiens OX=9606 GN=SERPING1 PE=1 SV=2	1	231006_jc_c1inh_pngasef_sme_trypsin.ScanId;v=1;d1=12564.12564.2	controllerType=0 controllerNumber=1 scan=12564	29.4691
07082:2	1	K.VAT[+1312.455]TVISK.M	HexNAc(2)Hex(2)NeuAc(2)	T[+1312]	1065.98	2	2130.95	2130.95	0	-2.1	45	Non	411.66	211.11	0.8	6.27	225	>sp|P05155|IC1_HUMAN Plasma protease C1 inhibitor OS=Homo sapiens OX=9606 GN=SERPING1 PE=1 SV=2	1	231006_jc_c1inh_pngasef_sme_trypsin.ScanId;v=1;d1=10515.10515.2	controllerType=0 controllerNumber=1 scan=10515	25.4656
10130:2	1	K.VAT[+947.323]TVISK.M	HexNAc(1)Hex(1)NeuAc(2)	T[+947]	883.412	2	1765.82	1765.82	0	-2.5	45	Non	413.17	261.84	2	6.27	225	>sp|P05155|IC1_HUMAN Plasma protease C1 inhibitor OS=Homo sapiens OX=9606 GN=SERPING1 PE=1 SV=2	1	231006_jc_c1inh_pngasef_sme_trypsin.ScanId;v=1;d1=13718.13718.2	controllerType=0 controllerNumber=1 scan=13718	31.6022
06738:2	1	K.VAT[+203.079]TVISK.M	HexNAc(1)	T[+203]	511.291	2	1021.57	1021.58	0	-3.8	45	Non	416.95	359.91	2	6.33	225	>sp|P05155|IC1_HUMAN Plasma protease C1 inhibitor OS=Homo sapiens OX=9606 GN=SERPING1 PE=1 SV=2	1	231006_jc_c1inh_pngasef_sme_trypsin.ScanId;v=1;d1=10155.10155.2	controllerType=0 controllerNumber=1 scan=10155	24.7346
07046:3	1	K.VAT[+1312.455]TVISK.M	HexNAc(2)Hex(2)NeuAc(2)	T[+1312]	710.987	3	2130.95	2130.95	0	-3.1	45	Non	418.81	253.97	0.8	5.04	225	>sp|P05155|IC1_HUMAN Plasma protease C1 inhibitor OS=Homo sapiens OX=9606 GN=SERPING1 PE=1 SV=2	1	231006_jc_c1inh_pngasef_sme_trypsin.ScanId;v=1;d1=10476.10476.3	controllerType=0 controllerNumber=1 scan=10476	25.3922
07091:2	1	K.VAT[+1312.455]TVISK.M	HexNAc(2)Hex(2)NeuAc(2)	T[+1312]	1065.98	2	2130.95	2130.95	0	-2.8	45	Non	421.6	272.71	0.8	6.27	225	>sp|P05155|IC1_HUMAN Plasma protease C1 inhibitor OS=Homo sapiens OX=9606 GN=SERPING1 PE=1 SV=2	1	231006_jc_c1inh_pngasef_sme_trypsin.ScanId;v=1;d1=10525.10525.2	controllerType=0 controllerNumber=1 scan=10525	25.478
06951:3	1	K.VAT[+1312.455]TVISK.M	HexNAc(2)Hex(2)NeuAc(2)	T[+1312]	710.987	3	2130.95	2130.95	0	-2.6	45	Non	422.52	233.38	0.8	5.23	225	>sp|P05155|IC1_HUMAN Plasma protease C1 inhibitor OS=Homo sapiens OX=9606 GN=SERPING1 PE=1 SV=2	1	231006_jc_c1inh_pngasef_sme_trypsin.ScanId;v=1;d1=10376.10376.3	controllerType=0 controllerNumber=1 scan=10376	25.1716
07588:2	1	K.VAT[+656.228]TVISK.M	HexNAc(1)Hex(1)NeuAc(1)	T[+656]	737.865	2	1474.72	1474.73	0	-2.8	45	Non	423.11	254.32	2	6.27	225	>sp|P05155|IC1_HUMAN Plasma protease C1 inhibitor OS=Homo sapiens OX=9606 GN=SERPING1 PE=1 SV=2	1	231006_jc_c1inh_pngasef_sme_trypsin.ScanId;v=1;d1=11053.11053.2	controllerType=0 controllerNumber=1 scan=11053	26.5683
07341:2	1	K.VAT[+656.228]TVISK.M	HexNAc(1)Hex(1)NeuAc(1)	T[+656]	737.865	2	1474.72	1474.73	0	-1.7	45	Non	435.26	306.11	2	5.36	225	>sp|P05155|IC1_HUMAN Plasma protease C1 inhibitor OS=Homo sapiens OX=9606 GN=SERPING1 PE=1 SV=2	1	231006_jc_c1inh_pngasef_sme_trypsin.ScanId;v=1;d1=10796.10796.2	controllerType=0 controllerNumber=1 scan=10796	26.0483
08997:2	1	K.VAT[+1312.455]TVISK.M	HexNAc(2)Hex(2)NeuAc(2)	T[+1312]	1065.98	2	2130.95	2130.95	0	-2.7	45	Non	437.03	247.73	0.8	6.27	225	>sp|P05155|IC1_HUMAN Plasma protease C1 inhibitor OS=Homo sapiens OX=9606 GN=SERPING1 PE=1 SV=2	1	231006_jc_c1inh_pngasef_sme_trypsin.ScanId;v=1;d1=12535.12535.2	controllerType=0 controllerNumber=1 scan=12535	29.4204
06260:2	1	K.VAT[+656.228]TVISK.M	HexNAc(1)Hex(1)NeuAc(1)	T[+656]	737.864	2	1474.72	1474.73	0	-3.4	45	Non	437.62	313.75	2	6.1	225	>sp|P05155|IC1_HUMAN Plasma protease C1 inhibitor OS=Homo sapiens OX=9606 GN=SERPING1 PE=1 SV=2	1	231006_jc_c1inh_pngasef_sme_trypsin.ScanId;v=1;d1=9651.9651.2	controllerType=0 controllerNumber=1 scan=9651	23.7455
09679:3	1	K.VAT[+947.323]TVISK.M	HexNAc(1)Hex(1)NeuAc(2)	T[+947]	589.277	3	1765.82	1765.82	0	-2.5	45	Non	441.85	295.61	2	5.23	225	>sp|P05155|IC1_HUMAN Plasma protease C1 inhibitor OS=Homo sapiens OX=9606 GN=SERPING1 PE=1 SV=2	1	231006_jc_c1inh_pngasef_sme_trypsin.ScanId;v=1;d1=13245.13245.3	controllerType=0 controllerNumber=1 scan=13245	30.6611
06309:2	1	K.VAT[+656.228]TVISK.M	HexNAc(1)Hex(1)NeuAc(1)	T[+656]	737.865	2	1474.72	1474.73	0	-2.6	45	Non	443.95	305.76	2	6.26	225	>sp|P05155|IC1_HUMAN Plasma protease C1 inhibitor OS=Homo sapiens OX=9606 GN=SERPING1 PE=1 SV=2	1	231006_jc_c1inh_pngasef_sme_trypsin.ScanId;v=1;d1=9704.9704.2	controllerType=0 controllerNumber=1 scan=9704	23.8537
06778:2	1	K.VAT[+656.228]TVISK.M	HexNAc(1)Hex(1)NeuAc(1)	T[+656]	737.864	2	1474.72	1474.73	0	-3	45	Non	450.88	343.38	2	6.3	225	>sp|P05155|IC1_HUMAN Plasma protease C1 inhibitor OS=Homo sapiens OX=9606 GN=SERPING1 PE=1 SV=2	1	231006_jc_c1inh_pngasef_sme_trypsin.ScanId;v=1;d1=10197.10197.2	controllerType=0 controllerNumber=1 scan=10197	24.817
03809:2	1	K.VATT[+365.132]VISK.M	HexNAc(1)Hex(1)	T[+365]	592.317	2	1183.63	1183.63	0	-3.4	45	Non	463.61	405.43	0	6.97	225	>sp|P05155|IC1_HUMAN Plasma protease C1 inhibitor OS=Homo sapiens OX=9606 GN=SERPING1 PE=1 SV=2	1	231006_jc_c1inh_pngasef_sme_trypsin.ScanId;v=1;d1=7011.7011.2	controllerType=0 controllerNumber=1 scan=7011	18.6994
10013:2	1	K.VAT[+947.323]TVISK.M	HexNAc(1)Hex(1)NeuAc(2)	T[+947]	883.412	2	1765.82	1765.82	0	-3	45	Non	466	319.22	2	6.26	225	>sp|P05155|IC1_HUMAN Plasma protease C1 inhibitor OS=Homo sapiens OX=9606 GN=SERPING1 PE=1 SV=2	1	231006_jc_c1inh_pngasef_sme_trypsin.ScanId;v=1;d1=13596.13596.2	controllerType=0 controllerNumber=1 scan=13596	31.3612
06717:3	1	K.VATT[+656.228]VISK.M	HexNAc(1)Hex(1)NeuAc(1)	T[+656]	492.245	3	1474.72	1474.73	0	-3.2	45	Non	466.1	362.41	3.01	5.94	225	>sp|P05155|IC1_HUMAN Plasma protease C1 inhibitor OS=Homo sapiens OX=9606 GN=SERPING1 PE=1 SV=2	1	231006_jc_c1inh_pngasef_sme_trypsin.ScanId;v=1;d1=10133.10133.3	controllerType=0 controllerNumber=1 scan=10133	24.6933
07002:2	1	K.VAT[+656.228]TVISK.M	HexNAc(1)Hex(1)NeuAc(1)	T[+656]	737.865	2	1474.72	1474.73	0	-2.6	45	Non	471.39	320.6	2	6.49	225	>sp|P05155|IC1_HUMAN Plasma protease C1 inhibitor OS=Homo sapiens OX=9606 GN=SERPING1 PE=1 SV=2	1	231006_jc_c1inh_pngasef_sme_trypsin.ScanId;v=1;d1=10430.10430.2	controllerType=0 controllerNumber=1 scan=10430	25.2785
06723:2	1	K.VATT[+203.079]VISK.M	HexNAc(1)	T[+203]	511.291	2	1021.57	1021.58	0	-3.8	45	Non	473.54	392.27	0	6.97	225	>sp|P05155|IC1_HUMAN Plasma protease C1 inhibitor OS=Homo sapiens OX=9606 GN=SERPING1 PE=1 SV=2	1	231006_jc_c1inh_pngasef_sme_trypsin.ScanId;v=1;d1=10139.10139.2	controllerType=0 controllerNumber=1 scan=10139	24.7043
06762:2	1	K.VATT[+365.132]VISK.M	HexNAc(1)Hex(1)	T[+365]	592.317	2	1183.63	1183.63	0	-2.3	45	Non	476.67	331.12	0	6.49	225	>sp|P05155|IC1_HUMAN Plasma protease C1 inhibitor OS=Homo sapiens OX=9606 GN=SERPING1 PE=1 SV=2	1	231006_jc_c1inh_pngasef_sme_trypsin.ScanId;v=1;d1=10180.10180.2	controllerType=0 controllerNumber=1 scan=10180	24.7851
06753:2	1	K.VAT[+656.228]TVISK.M	HexNAc(1)Hex(1)NeuAc(1)	T[+656]	737.864	2	1474.72	1474.73	0	-3	45	Non	485.78	343.66	2	6.34	225	>sp|P05155|IC1_HUMAN Plasma protease C1 inhibitor OS=Homo sapiens OX=9606 GN=SERPING1 PE=1 SV=2	1	231006_jc_c1inh_pngasef_sme_trypsin.ScanId;v=1;d1=10171.10171.2	controllerType=0 controllerNumber=1 scan=10171	24.7683
06708:3	1	K.VATT[+656.228]VISK.M	HexNAc(1)Hex(1)NeuAc(1)	T[+656]	492.245	3	1474.72	1474.73	0	-3.4	45	Non	495.66	375.22	2.69	5.97	225	>sp|P05155|IC1_HUMAN Plasma protease C1 inhibitor OS=Homo sapiens OX=9606 GN=SERPING1 PE=1 SV=2	1	231006_jc_c1inh_pngasef_sme_trypsin.ScanId;v=1;d1=10123.10123.3	controllerType=0 controllerNumber=1 scan=10123	24.6718
08859:3	1	K.VAT[+1312.455]TVISK.M	HexNAc(2)Hex(2)NeuAc(2)	T[+1312]	710.988	3	2130.95	2130.95	0	-2.3	45	Non	497.13	290.62	0.8	5.26	225	>sp|P05155|IC1_HUMAN Plasma protease C1 inhibitor OS=Homo sapiens OX=9606 GN=SERPING1 PE=1 SV=2	1	231006_jc_c1inh_pngasef_sme_trypsin.ScanId;v=1;d1=12391.12391.3	controllerType=0 controllerNumber=1 scan=12391	29.1505
06957:3	1	K.VAT[+1312.455]TVISK.M	HexNAc(2)Hex(2)NeuAc(2)	T[+1312]	710.988	3	2130.95	2130.95	0	-2.3	45	Non	501.36	286.76	0.8	5.26	225	>sp|P05155|IC1_HUMAN Plasma protease C1 inhibitor OS=Homo sapiens OX=9606 GN=SERPING1 PE=1 SV=2	1	231006_jc_c1inh_pngasef_sme_trypsin.ScanId;v=1;d1=10383.10383.3	controllerType=0 controllerNumber=1 scan=10383	25.1858
09804:2	1	K.VAT[+947.323]TVISK.M	HexNAc(1)Hex(1)NeuAc(2)	T[+947]	883.411	2	1765.81	1765.82	0	-4.1	45	Non	501.39	327.58	2	6.34	225	>sp|P05155|IC1_HUMAN Plasma protease C1 inhibitor OS=Homo sapiens OX=9606 GN=SERPING1 PE=1 SV=2	1	231006_jc_c1inh_pngasef_sme_trypsin.ScanId;v=1;d1=13376.13376.2	controllerType=0 controllerNumber=1 scan=13376	30.9405
08970:2	1	K.VATT[+1021.360]VISK.M	HexNAc(2)Hex(2)NeuAc(1)	T[+1021]	920.429	2	1839.85	1839.86	0	-3.5	45	Non	504.68	297.16	0	6.11	225	>sp|P05155|IC1_HUMAN Plasma protease C1 inhibitor OS=Homo sapiens OX=9606 GN=SERPING1 PE=1 SV=2	1	231006_jc_c1inh_pngasef_sme_trypsin.ScanId;v=1;d1=12507.12507.2	controllerType=0 controllerNumber=1 scan=12507	29.3686
07317:2	1	K.VAT[+656.228]TVISK.M	HexNAc(1)Hex(1)NeuAc(1)	T[+656]	737.865	2	1474.72	1474.73	0	-2.1	45	Non	508.99	343.2	2	6.52	225	>sp|P05155|IC1_HUMAN Plasma protease C1 inhibitor OS=Homo sapiens OX=9606 GN=SERPING1 PE=1 SV=2	1	231006_jc_c1inh_pngasef_sme_trypsin.ScanId;v=1;d1=10771.10771.2	controllerType=0 controllerNumber=1 scan=10771	25.9849
09895:2	1	K.VAT[+947.323]TVISK.M	HexNAc(1)Hex(1)NeuAc(2)	T[+947]	883.411	2	1765.82	1765.82	0	-3.5	45	Non	515.77	347.41	2	6.34	225	>sp|P05155|IC1_HUMAN Plasma protease C1 inhibitor OS=Homo sapiens OX=9606 GN=SERPING1 PE=1 SV=2	1	231006_jc_c1inh_pngasef_sme_trypsin.ScanId;v=1;d1=13471.13471.2	controllerType=0 controllerNumber=1 scan=13471	31.1196
06883:2	1	K.VATT[+656.228]VISK.M	HexNAc(1)Hex(1)NeuAc(1)	T[+656]	737.865	2	1474.72	1474.73	0	-2.6	45	Non	517.49	331.18	0	6.52	225	>sp|P05155|IC1_HUMAN Plasma protease C1 inhibitor OS=Homo sapiens OX=9606 GN=SERPING1 PE=1 SV=2	1	231006_jc_c1inh_pngasef_sme_trypsin.ScanId;v=1;d1=10306.10306.2	controllerType=0 controllerNumber=1 scan=10306	25.0251
07201:2	1	K.VAT[+656.228]TVISK.M	HexNAc(1)Hex(1)NeuAc(1)	T[+656]	737.863	2	1474.72	1474.73	0	-4.3	45	Non	522.89	333.05	2	6.4	225	>sp|P05155|IC1_HUMAN Plasma protease C1 inhibitor OS=Homo sapiens OX=9606 GN=SERPING1 PE=1 SV=2	1	231006_jc_c1inh_pngasef_sme_trypsin.ScanId;v=1;d1=10650.10650.2	controllerType=0 controllerNumber=1 scan=10650	25.7262
07229:2	1	K.VAT[+656.228]TVISK.M	HexNAc(1)Hex(1)NeuAc(1)	T[+656]	737.864	2	1474.72	1474.73	0	-3.3	45	Non	523.98	308.56	2	6.17	225	>sp|P05155|IC1_HUMAN Plasma protease C1 inhibitor OS=Homo sapiens OX=9606 GN=SERPING1 PE=1 SV=2	1	231006_jc_c1inh_pngasef_sme_trypsin.ScanId;v=1;d1=10679.10679.2	controllerType=0 controllerNumber=1 scan=10679	25.795
09694:3	1	K.VATTVIS[+947.323]K.M	HexNAc(1)Hex(1)NeuAc(2)	S[+947]	589.277	3	1765.82	1765.82	0	-3.4	45	Non	524.83	318.65	2.09	5.14	225	>sp|P05155|IC1_HUMAN Plasma protease C1 inhibitor OS=Homo sapiens OX=9606 GN=SERPING1 PE=1 SV=2	1	231006_jc_c1inh_pngasef_sme_trypsin.ScanId;v=1;d1=13261.13261.3	controllerType=0 controllerNumber=1 scan=13261	30.6957
06656:2	1	K.VATT[+656.228]VISK.M	HexNAc(1)Hex(1)NeuAc(1)	T[+656]	737.864	2	1474.72	1474.73	0	-3.7	45	Non	528.01	349.46	0	6.4	225	>sp|P05155|IC1_HUMAN Plasma protease C1 inhibitor OS=Homo sapiens OX=9606 GN=SERPING1 PE=1 SV=2	1	231006_jc_c1inh_pngasef_sme_trypsin.ScanId;v=1;d1=10067.10067.2	controllerType=0 controllerNumber=1 scan=10067	24.558
08879:3	1	K.VATT[+1312.455]VISK.M	HexNAc(2)Hex(2)NeuAc(2)	T[+1312]	710.987	3	2130.95	2130.95	0	-2.7	45	Non	541.1	279.45	1.2	5.3	225	>sp|P05155|IC1_HUMAN Plasma protease C1 inhibitor OS=Homo sapiens OX=9606 GN=SERPING1 PE=1 SV=2	1	231006_jc_c1inh_pngasef_sme_trypsin.ScanId;v=1;d1=12412.12412.3	controllerType=0 controllerNumber=1 scan=12412	29.1856
06665:2	1	K.VATTVIS[+656.228]K.M	HexNAc(1)Hex(1)NeuAc(1)	S[+656]	737.864	2	1474.72	1474.73	0	-3.9	45	Non	543.26	370.11	2.25	7.07	225	>sp|P05155|IC1_HUMAN Plasma protease C1 inhibitor OS=Homo sapiens OX=9606 GN=SERPING1 PE=1 SV=2	1	231006_jc_c1inh_pngasef_sme_trypsin.ScanId;v=1;d1=10077.10077.2	controllerType=0 controllerNumber=1 scan=10077	24.5734
03821:2	1	K.VAT[+365.132]TVISK.M	HexNAc(1)Hex(1)	T[+365]	592.317	2	1183.63	1183.63	0	-3.4	45	Non	544.26	389.48	2	7.07	225	>sp|P05155|IC1_HUMAN Plasma protease C1 inhibitor OS=Homo sapiens OX=9606 GN=SERPING1 PE=1 SV=2	1	231006_jc_c1inh_pngasef_sme_trypsin.ScanId;v=1;d1=7024.7024.2	controllerType=0 controllerNumber=1 scan=7024	18.7202
06627:3	1	K.VATT[+656.228]VISK.M	HexNAc(1)Hex(1)NeuAc(1)	T[+656]	492.245	3	1474.72	1474.73	0	-3.2	45	Non	547.01	320.07	0	5.14	225	>sp|P05155|IC1_HUMAN Plasma protease C1 inhibitor OS=Homo sapiens OX=9606 GN=SERPING1 PE=1 SV=2	1	231006_jc_c1inh_pngasef_sme_trypsin.ScanId;v=1;d1=10036.10036.3	controllerType=0 controllerNumber=1 scan=10036	24.494
09909:2	1	K.VATT[+947.323]VISK.M	HexNAc(1)Hex(1)NeuAc(2)	T[+947]	883.411	2	1765.82	1765.82	0	-3.3	45	Non	547.58	337.93	2.92	6.4	225	>sp|P05155|IC1_HUMAN Plasma protease C1 inhibitor OS=Homo sapiens OX=9606 GN=SERPING1 PE=1 SV=2	1	231006_jc_c1inh_pngasef_sme_trypsin.ScanId;v=1;d1=13486.13486.2	controllerType=0 controllerNumber=1 scan=13486	31.151
09805:3	1	K.VAT[+947.323]TVISK.M	HexNAc(1)Hex(1)NeuAc(2)	T[+947]	589.276	3	1765.81	1765.82	0	-3.9	45	Non	550.64	313.15	2	5.14	225	>sp|P05155|IC1_HUMAN Plasma protease C1 inhibitor OS=Homo sapiens OX=9606 GN=SERPING1 PE=1 SV=2	1	231006_jc_c1inh_pngasef_sme_trypsin.ScanId;v=1;d1=13377.13377.3	controllerType=0 controllerNumber=1 scan=13377	30.9412
06608:3	1	K.VATT[+656.228]VISK.M	HexNAc(1)Hex(1)NeuAc(1)	T[+656]	492.245	3	1474.72	1474.73	0	-3.6	45	Non	560.25	323.69	0	6.22	225	>sp|P05155|IC1_HUMAN Plasma protease C1 inhibitor OS=Homo sapiens OX=9606 GN=SERPING1 PE=1 SV=2	1	231006_jc_c1inh_pngasef_sme_trypsin.ScanId;v=1;d1=10016.10016.3	controllerType=0 controllerNumber=1 scan=10016	24.4504
06634:2	1	K.VATT[+203.079]VISK.M	HexNAc(1)	T[+203]	511.292	2	1021.58	1021.58	0	-1.4	45	Non	562.51	374.67	0	7.18	225	>sp|P05155|IC1_HUMAN Plasma protease C1 inhibitor OS=Homo sapiens OX=9606 GN=SERPING1 PE=1 SV=2	1	231006_jc_c1inh_pngasef_sme_trypsin.ScanId;v=1;d1=10043.10043.2	controllerType=0 controllerNumber=1 scan=10043	24.507
07003:2	1	K.VATT[+1312.455]VISK.M	HexNAc(2)Hex(2)NeuAc(2)	T[+1312]	1065.98	2	2130.95	2130.95	0	-2.4	45	Non	563.03	332.21	1.2	7.45	225	>sp|P05155|IC1_HUMAN Plasma protease C1 inhibitor OS=Homo sapiens OX=9606 GN=SERPING1 PE=1 SV=2	1	231006_jc_c1inh_pngasef_sme_trypsin.ScanId;v=1;d1=10431.10431.2	controllerType=0 controllerNumber=1 scan=10431	25.2807
07026:2	1	K.VAT[+656.228]TVISK.M	HexNAc(1)Hex(1)NeuAc(1)	T[+656]	737.864	2	1474.72	1474.73	0	-2.9	45	Non	563.18	328.58	2	7.45	225	>sp|P05155|IC1_HUMAN Plasma protease C1 inhibitor OS=Homo sapiens OX=9606 GN=SERPING1 PE=1 SV=2	1	231006_jc_c1inh_pngasef_sme_trypsin.ScanId;v=1;d1=10455.10455.2	controllerType=0 controllerNumber=1 scan=10455	25.3384
08946:2	1	K.VAT[+947.323]TVISK.M	HexNAc(1)Hex(1)NeuAc(2)	T[+947]	883.411	2	1765.82	1765.82	0	-3.2	45	Non	564.74	294.12	2	7.03	225	>sp|P05155|IC1_HUMAN Plasma protease C1 inhibitor OS=Homo sapiens OX=9606 GN=SERPING1 PE=1 SV=2	1	231006_jc_c1inh_pngasef_sme_trypsin.ScanId;v=1;d1=12482.12482.2	controllerType=0 controllerNumber=1 scan=12482	29.3152
09856:2	1	K.VATT[+656.228]VISK.M	HexNAc(1)Hex(1)NeuAc(1)	T[+656]	737.865	2	1474.72	1474.73	0	-2.5	45	Non	572.6	337.46	8.35	7.45	225	>sp|P05155|IC1_HUMAN Plasma protease C1 inhibitor OS=Homo sapiens OX=9606 GN=SERPING1 PE=1 SV=2	1	231006_jc_c1inh_pngasef_sme_trypsin.ScanId;v=1;d1=13430.13430.2	controllerType=0 controllerNumber=1 scan=13430	31.0478
03702:2	1	K.VATT[+365.132]VISK.M	HexNAc(1)Hex(1)	T[+365]	592.317	2	1183.63	1183.63	0	-2.4	45	Non	573.25	428.79	0	8.12	225	>sp|P05155|IC1_HUMAN Plasma protease C1 inhibitor OS=Homo sapiens OX=9606 GN=SERPING1 PE=1 SV=2	1	231006_jc_c1inh_pngasef_sme_trypsin.ScanId;v=1;d1=6899.6899.2	controllerType=0 controllerNumber=1 scan=6899	18.5002
09781:2	1	K.VATT[+947.323]VISK.M	HexNAc(1)Hex(1)NeuAc(2)	T[+947]	883.411	2	1765.81	1765.82	0	-3.9	45	Non	573.68	323.14	0	7.26	225	>sp|P05155|IC1_HUMAN Plasma protease C1 inhibitor OS=Homo sapiens OX=9606 GN=SERPING1 PE=1 SV=2	1	231006_jc_c1inh_pngasef_sme_trypsin.ScanId;v=1;d1=13352.13352.2	controllerType=0 controllerNumber=1 scan=13352	30.8852
09888:2	1	K.VATT[+656.228]VISK.M	HexNAc(1)Hex(1)NeuAc(1)	T[+656]	737.863	2	1474.72	1474.73	0	-4.7	45	Non	573.69	360	8.25	7.26	225	>sp|P05155|IC1_HUMAN Plasma protease C1 inhibitor OS=Homo sapiens OX=9606 GN=SERPING1 PE=1 SV=2	1	231006_jc_c1inh_pngasef_sme_trypsin.ScanId;v=1;d1=13463.13463.2	controllerType=0 controllerNumber=1 scan=13463	31.1043
09999:2	1	K.VATT[+947.323]VISK.M	HexNAc(1)Hex(1)NeuAc(2)	T[+947]	883.412	2	1765.82	1765.82	0	-2.9	45	Non	575.47	350.37	0	7.45	225	>sp|P05155|IC1_HUMAN Plasma protease C1 inhibitor OS=Homo sapiens OX=9606 GN=SERPING1 PE=1 SV=2	1	231006_jc_c1inh_pngasef_sme_trypsin.ScanId;v=1;d1=13581.13581.2	controllerType=0 controllerNumber=1 scan=13581	31.3322
06648:2	1	K.VATTVIS[+203.079]K.M	HexNAc(1)	S[+203]	511.291	2	1021.57	1021.58	0	-3	45	Non	575.63	384.14	0.63	7.93	225	>sp|P05155|IC1_HUMAN Plasma protease C1 inhibitor OS=Homo sapiens OX=9606 GN=SERPING1 PE=1 SV=2	1	231006_jc_c1inh_pngasef_sme_trypsin.ScanId;v=1;d1=10058.10058.2	controllerType=0 controllerNumber=1 scan=10058	24.542
06976:2	1	K.VATT[+1312.455]VISK.M	HexNAc(2)Hex(2)NeuAc(2)	T[+1312]	1065.98	2	2130.95	2130.95	0	-2.3	45	Non	576.93	279.72	1.2	7.19	225	>sp|P05155|IC1_HUMAN Plasma protease C1 inhibitor OS=Homo sapiens OX=9606 GN=SERPING1 PE=1 SV=2	1	231006_jc_c1inh_pngasef_sme_trypsin.ScanId;v=1;d1=10403.10403.2	controllerType=0 controllerNumber=1 scan=10403	25.2281
07116:2	1	K.VATT[+656.228]VISK.M	HexNAc(1)Hex(1)NeuAc(1)	T[+656]	737.863	2	1474.72	1474.73	0	-4.9	45	Non	581.96	348.9	0	7.26	225	>sp|P05155|IC1_HUMAN Plasma protease C1 inhibitor OS=Homo sapiens OX=9606 GN=SERPING1 PE=1 SV=2	1	231006_jc_c1inh_pngasef_sme_trypsin.ScanId;v=1;d1=10557.10557.2	controllerType=0 controllerNumber=1 scan=10557	25.5329
06906:2	1	K.VATT[+656.228]VISK.M	HexNAc(1)Hex(1)NeuAc(1)	T[+656]	737.865	2	1474.72	1474.73	0	-1.8	45	Non	589.3	369.13	0	7.18	225	>sp|P05155|IC1_HUMAN Plasma protease C1 inhibitor OS=Homo sapiens OX=9606 GN=SERPING1 PE=1 SV=2	1	231006_jc_c1inh_pngasef_sme_trypsin.ScanId;v=1;d1=10330.10330.2	controllerType=0 controllerNumber=1 scan=10330	25.0773
08949:2	1	K.VATT[+1021.360]VISK.M	HexNAc(2)Hex(2)NeuAc(1)	T[+1021]	920.429	2	1839.85	1839.86	0	-3.6	45	Non	597.31	316.09	0	7.03	225	>sp|P05155|IC1_HUMAN Plasma protease C1 inhibitor OS=Homo sapiens OX=9606 GN=SERPING1 PE=1 SV=2	1	231006_jc_c1inh_pngasef_sme_trypsin.ScanId;v=1;d1=12485.12485.2	controllerType=0 controllerNumber=1 scan=12485	29.3228
09782:3	1	K.VAT[+947.323]TVISK.M	HexNAc(1)Hex(1)NeuAc(2)	T[+947]	589.277	3	1765.81	1765.82	0	-3.6	45	Non	611.52	308.19	2	6.99	225	>sp|P05155|IC1_HUMAN Plasma protease C1 inhibitor OS=Homo sapiens OX=9606 GN=SERPING1 PE=1 SV=2	1	231006_jc_c1inh_pngasef_sme_trypsin.ScanId;v=1;d1=13353.13353.3	controllerType=0 controllerNumber=1 scan=13353	30.8858
08926:2	1	K.VATT[+947.323]VISK.M	HexNAc(1)Hex(1)NeuAc(2)	T[+947]	883.411	2	1765.81	1765.82	0	-3.6	45	Non	615.3	361.32	0	8.93	225	>sp|P05155|IC1_HUMAN Plasma protease C1 inhibitor OS=Homo sapiens OX=9606 GN=SERPING1 PE=1 SV=2	1	231006_jc_c1inh_pngasef_sme_trypsin.ScanId;v=1;d1=12461.12461.2	controllerType=0 controllerNumber=1 scan=12461	29.2749
03714:2	1	K.VATT[+365.132]VISK.M	HexNAc(1)Hex(1)	T[+365]	592.317	2	1183.63	1183.63	0	-2.9	45	Non	624.11	348.35	0	8.45	225	>sp|P05155|IC1_HUMAN Plasma protease C1 inhibitor OS=Homo sapiens OX=9606 GN=SERPING1 PE=1 SV=2	1	231006_jc_c1inh_pngasef_sme_trypsin.ScanId;v=1;d1=6912.6912.2	controllerType=0 controllerNumber=1 scan=6912	18.5272
06724:2	1	K.VATT[+365.132]VISK.M	HexNAc(1)Hex(1)	T[+365]	592.317	2	1183.63	1183.63	0	-3.1	45	Non	627.21	355.47	0	8.26	225	>sp|P05155|IC1_HUMAN Plasma protease C1 inhibitor OS=Homo sapiens OX=9606 GN=SERPING1 PE=1 SV=2	1	231006_jc_c1inh_pngasef_sme_trypsin.ScanId;v=1;d1=10140.10140.2	controllerType=0 controllerNumber=1 scan=10140	24.7053
08895:2	1	K.VATT[+1312.455]VISK.M	HexNAc(2)Hex(2)NeuAc(2)	T[+1312]	1065.98	2	2130.95	2130.95	0	-2.7	45	Non	629.05	314.13	7.77	8.22	225	>sp|P05155|IC1_HUMAN Plasma protease C1 inhibitor OS=Homo sapiens OX=9606 GN=SERPING1 PE=1 SV=2	1	231006_jc_c1inh_pngasef_sme_trypsin.ScanId;v=1;d1=12429.12429.2	controllerType=0 controllerNumber=1 scan=12429	29.215
08867:2	1	K.VATT[+1312.455]VISK.M	HexNAc(2)Hex(2)NeuAc(2)	T[+1312]	1065.98	2	2130.95	2130.95	0	-2.9	45	Non	636.84	363.87	1.82	9.12	225	>sp|P05155|IC1_HUMAN Plasma protease C1 inhibitor OS=Homo sapiens OX=9606 GN=SERPING1 PE=1 SV=2	1	231006_jc_c1inh_pngasef_sme_trypsin.ScanId;v=1;d1=12400.12400.2	controllerType=0 controllerNumber=1 scan=12400	29.1649
09661:2	1	K.VATT[+947.323]VISK.M	HexNAc(1)Hex(1)NeuAc(2)	T[+947]	883.413	2	1765.82	1765.82	0	-1.6	45	Non	647.15	298.53	0	7.28	225	>sp|P05155|IC1_HUMAN Plasma protease C1 inhibitor OS=Homo sapiens OX=9606 GN=SERPING1 PE=1 SV=2	1	231006_jc_c1inh_pngasef_sme_trypsin.ScanId;v=1;d1=13226.13226.2	controllerType=0 controllerNumber=1 scan=13226	30.6222
06633:2	1	K.VATT[+365.132]VISK.M	HexNAc(1)Hex(1)	T[+365]	592.317	2	1183.63	1183.63	0	-2.4	45	Non	656.73	345.36	0	9.45	225	>sp|P05155|IC1_HUMAN Plasma protease C1 inhibitor OS=Homo sapiens OX=9606 GN=SERPING1 PE=1 SV=2	1	231006_jc_c1inh_pngasef_sme_trypsin.ScanId;v=1;d1=10042.10042.2	controllerType=0 controllerNumber=1 scan=10042	24.5054
09664:2	1	K.VATTVIS[+947.323]K.M	HexNAc(1)Hex(1)NeuAc(2)	S[+947]	883.412	2	1765.82	1765.82	0	-2.8	45	Non	660.07	291.65	1.49	9.22	225	>sp|P05155|IC1_HUMAN Plasma protease C1 inhibitor OS=Homo sapiens OX=9606 GN=SERPING1 PE=1 SV=2	1	231006_jc_c1inh_pngasef_sme_trypsin.ScanId;v=1;d1=13230.13230.2	controllerType=0 controllerNumber=1 scan=13230	30.6286
06573:2	1	K.VATTVIS[+656.228]K.M	HexNAc(1)Hex(1)NeuAc(1)	S[+656]	737.864	2	1474.72	1474.73	0	-3	45	Non	662.6	333.02	3.33	9.26	225	>sp|P05155|IC1_HUMAN Plasma protease C1 inhibitor OS=Homo sapiens OX=9606 GN=SERPING1 PE=1 SV=2	1	231006_jc_c1inh_pngasef_sme_trypsin.ScanId;v=1;d1=9980.9980.2	controllerType=0 controllerNumber=1 scan=9980	24.3792
06644:2	1	K.VATT[+365.132]VISK.M	HexNAc(1)Hex(1)	T[+365]	592.317	2	1183.63	1183.63	0	-2.6	45	Non	672.05	330.32	0	9.45	225	>sp|P05155|IC1_HUMAN Plasma protease C1 inhibitor OS=Homo sapiens OX=9606 GN=SERPING1 PE=1 SV=2	1	231006_jc_c1inh_pngasef_sme_trypsin.ScanId;v=1;d1=10054.10054.2	controllerType=0 controllerNumber=1 scan=10054	24.5325
06548:2	1	K.VATT[+656.228]VISK.M	HexNAc(1)Hex(1)NeuAc(1)	T[+656]	737.865	2	1474.72	1474.73	0	-2.5	45	Non	684.69	312.64	0	9.22	225	>sp|P05155|IC1_HUMAN Plasma protease C1 inhibitor OS=Homo sapiens OX=9606 GN=SERPING1 PE=1 SV=2	1	231006_jc_c1inh_pngasef_sme_trypsin.ScanId;v=1;d1=9954.9954.2	controllerType=0 controllerNumber=1 scan=9954	24.3296
09687:2	1	K.VATT[+947.323]VISK.M	HexNAc(1)Hex(1)NeuAc(2)	T[+947]	883.412	2	1765.82	1765.82	0	-2.5	45	Non	685.53	285.58	0	9.22	225	>sp|P05155|IC1_HUMAN Plasma protease C1 inhibitor OS=Homo sapiens OX=9606 GN=SERPING1 PE=1 SV=2	1	231006_jc_c1inh_pngasef_sme_trypsin.ScanId;v=1;d1=13254.13254.2	controllerType=0 controllerNumber=1 scan=13254	30.6796
09738:2	1	K.VATT[+656.228]VISK.M	HexNAc(1)Hex(1)NeuAc(1)	T[+656]	737.864	2	1474.72	1474.73	0	-3	45	Non	704.16	314.04	0	10.03	225	>sp|P05155|IC1_HUMAN Plasma protease C1 inhibitor OS=Homo sapiens OX=9606 GN=SERPING1 PE=1 SV=2	1	231006_jc_c1inh_pngasef_sme_trypsin.ScanId;v=1;d1=13307.13307.2	controllerType=0 controllerNumber=1 scan=13307	30.7898
09756:2	1	K.VATT[+656.228]VISK.M	HexNAc(1)Hex(1)NeuAc(1)	T[+656]	737.865	2	1474.72	1474.73	0	-2.4	45	Non	731.7	346.44	0	10.45	225	>sp|P05155|IC1_HUMAN Plasma protease C1 inhibitor OS=Homo sapiens OX=9606 GN=SERPING1 PE=1 SV=2	1	231006_jc_c1inh_pngasef_sme_trypsin.ScanId;v=1;d1=13326.13326.2	controllerType=0 controllerNumber=1 scan=13326	30.8332
03935:2	1	K.VAT[+203.079]T[+203.079]VISK.M	HexNAc(1),HexNAc(1)	T[+203]*2	612.83	2	1224.65	1224.66	0	-3.3	45	Non	31.84	8.24	8.24	2.6	225	>sp|P05155|IC1_HUMAN Plasma protease C1 inhibitor OS=Homo sapiens OX=9606 GN=SERPING1 PE=1 SV=2	1	231006_jc_c1inh_pngasef_sme_trypsin.ScanId;v=1;d1=7149.7149.2	controllerType=0 controllerNumber=1 scan=7149	18.9405
03943:2	1	K.VAT[+203.079]T[+203.079]VISK.M	HexNAc(1),HexNAc(1)	T[+203]*2	612.83	2	1224.65	1224.66	0	-3.3	45	Non	40.59	8.24	8.24	2.6	225	>sp|P05155|IC1_HUMAN Plasma protease C1 inhibitor OS=Homo sapiens OX=9606 GN=SERPING1 PE=1 SV=2	1	231006_jc_c1inh_pngasef_sme_trypsin.ScanId;v=1;d1=7158.7158.2	controllerType=0 controllerNumber=1 scan=7158	18.9589
04216:2	1	K.VAT[+203.079]T[+203.079]VISK.M	HexNAc(1),HexNAc(1)	T[+203]*2	612.83	2	1224.65	1224.66	0	-2.8	45	Non	46.42	8.24	8.24	2.72	225	>sp|P05155|IC1_HUMAN Plasma protease C1 inhibitor OS=Homo sapiens OX=9606 GN=SERPING1 PE=1 SV=2	1	231006_jc_c1inh_pngasef_sme_trypsin.ScanId;v=1;d1=7453.7453.2	controllerType=0 controllerNumber=1 scan=7453	19.5504
04201:2	1	K.VAT[+203.079]T[+203.079]VISK.M	HexNAc(1),HexNAc(1)	T[+203]*2	612.831	2	1224.65	1224.66	0	-2.5	45	Non	47.72	8.24	8.24	2.72	225	>sp|P05155|IC1_HUMAN Plasma protease C1 inhibitor OS=Homo sapiens OX=9606 GN=SERPING1 PE=1 SV=2	1	231006_jc_c1inh_pngasef_sme_trypsin.ScanId;v=1;d1=7437.7437.2	controllerType=0 controllerNumber=1 scan=7437	19.519
07813:3	1	K.VAT[+947.323]T[+1312.455]VISK.M	HexNAc(1)Hex(1)NeuAc(2),HexNAc(2)Hex(2)NeuAc(2)	T[+947][+1312]	1026.76	3	3078.27	3078.28	0	-1.9	45	Non	66.94	8.24	1.2	2.4	225	>sp|P05155|IC1_HUMAN Plasma protease C1 inhibitor OS=Homo sapiens OX=9606 GN=SERPING1 PE=1 SV=2	1	231006_jc_c1inh_pngasef_sme_trypsin.ScanId;v=1;d1=11286.11286.3	controllerType=0 controllerNumber=1 scan=11286	26.9881
08959:2	1	K.VATT[+656.228]VIS[+203.079]K.M	HexNAc(1)Hex(1)NeuAc(1),HexNAc(1)	S[+203], T[+656]	839.403	2	1677.8	1677.81	0	-3.6	45	Non	92.02	69.42	10.23	2.38	225	>sp|P05155|IC1_HUMAN Plasma protease C1 inhibitor OS=Homo sapiens OX=9606 GN=SERPING1 PE=1 SV=2	1	231006_jc_c1inh_pngasef_sme_trypsin.ScanId;v=1;d1=12495.12495.2	controllerType=0 controllerNumber=1 scan=12495	29.3432
07073:3	1	K.VAT[+656.228]T[+656.228]VISK.M	HexNAc(1)Hex(1)NeuAc(1),HexNAc(1)Hex(1)NeuAc(1)	T[+656]*2	710.987	3	2130.95	2130.95	0	-2.6	45	Non	100.14	100.14	18.25	2.4	225	>sp|P05155|IC1_HUMAN Plasma protease C1 inhibitor OS=Homo sapiens OX=9606 GN=SERPING1 PE=1 SV=2	1	231006_jc_c1inh_pngasef_sme_trypsin.ScanId;v=1;d1=10504.10504.3	controllerType=0 controllerNumber=1 scan=10504	25.4487
08455:3	1	K.VAT[+947.323]T[+947.323]VISK.M	HexNAc(1)Hex(1)NeuAc(2),HexNAc(1)Hex(1)NeuAc(2)	T[+947]*2	905.048	3	2713.13	2713.14	0	-5.9	45	Non	110.62	9.44	9.44	2.79	225	>sp|P05155|IC1_HUMAN Plasma protease C1 inhibitor OS=Homo sapiens OX=9606 GN=SERPING1 PE=1 SV=2	1	231006_jc_c1inh_pngasef_sme_trypsin.ScanId;v=1;d1=11956.11956.3	controllerType=0 controllerNumber=1 scan=11956	28.2969
06953:3	1	K.VAT[+656.228]T[+656.228]VISK.M	HexNAc(1)Hex(1)NeuAc(1),HexNAc(1)Hex(1)NeuAc(1)	T[+656]*2	710.987	3	2130.95	2130.95	0	-2.6	45	Non	131.15	131.15	10.69	2.39	225	>sp|P05155|IC1_HUMAN Plasma protease C1 inhibitor OS=Homo sapiens OX=9606 GN=SERPING1 PE=1 SV=2	1	231006_jc_c1inh_pngasef_sme_trypsin.ScanId;v=1;d1=10378.10378.3	controllerType=0 controllerNumber=1 scan=10378	25.1758
08592:3	1	K.VAT[+365.132]T[+1312.455]VISK.M	HexNAc(1)Hex(1),HexNAc(2)Hex(2)NeuAc(2)	T[+365][+1312]	832.698	3	2496.08	2496.09	0	-2.4	45	Non	142.02	8.24	1.2	2.93	225	>sp|P05155|IC1_HUMAN Plasma protease C1 inhibitor OS=Homo sapiens OX=9606 GN=SERPING1 PE=1 SV=2	1	231006_jc_c1inh_pngasef_sme_trypsin.ScanId;v=1;d1=12099.12099.3	controllerType=0 controllerNumber=1 scan=12099	28.5897
04997:3	1	K.VAT[+947.323]T[+365.132]VISK.M	HexNAc(1)Hex(1)NeuAc(2),HexNAc(1)Hex(1)	T[+365][+947]	710.988	3	2130.95	2130.95	0	-2.3	45	Non	145.28	145.28	5.82	2.39	225	>sp|P05155|IC1_HUMAN Plasma protease C1 inhibitor OS=Homo sapiens OX=9606 GN=SERPING1 PE=1 SV=2	1	231006_jc_c1inh_pngasef_sme_trypsin.ScanId;v=1;d1=8324.8324.3	controllerType=0 controllerNumber=1 scan=8324	21.2854
07315:3	1	K.VAT[+656.228]T[+947.323]VISK.M	HexNAc(1)Hex(1)NeuAc(1),HexNAc(1)Hex(1)NeuAc(2)	T[+656][+947]	808.019	3	2422.04	2422.05	0	-2.3	45	Non	153.08	9.44	0	2.51	225	>sp|P05155|IC1_HUMAN Plasma protease C1 inhibitor OS=Homo sapiens OX=9606 GN=SERPING1 PE=1 SV=2	1	231006_jc_c1inh_pngasef_sme_trypsin.ScanId;v=1;d1=10768.10768.3	controllerType=0 controllerNumber=1 scan=10768	25.9758
08145:3	1	K.VAT[+656.228]T[+947.323]VISK.M	HexNAc(1)Hex(1)NeuAc(1),HexNAc(1)Hex(1)NeuAc(2)	T[+656][+947]	808.019	3	2422.04	2422.05	0	-2.6	45	Non	169.7	9.44	0	2.51	225	>sp|P05155|IC1_HUMAN Plasma protease C1 inhibitor OS=Homo sapiens OX=9606 GN=SERPING1 PE=1 SV=2	1	231006_jc_c1inh_pngasef_sme_trypsin.ScanId;v=1;d1=11633.11633.3	controllerType=0 controllerNumber=1 scan=11633	27.6066
07872:3	1	K.VATT[+656.228]VIS[+947.323]K.M	HexNAc(1)Hex(1)NeuAc(1),HexNAc(1)Hex(1)NeuAc(2)	S[+947], T[+656]	808.019	3	2422.04	2422.05	0	-2.9	45	Non	190.94	43.66	0	3.53	225	>sp|P05155|IC1_HUMAN Plasma protease C1 inhibitor OS=Homo sapiens OX=9606 GN=SERPING1 PE=1 SV=2	1	231006_jc_c1inh_pngasef_sme_trypsin.ScanId;v=1;d1=11348.11348.3	controllerType=0 controllerNumber=1 scan=11348	27.0969
08306:3	1	K.VATT[+947.323]VIS[+947.323]K.M	HexNAc(1)Hex(1)NeuAc(2),HexNAc(1)Hex(1)NeuAc(2)	S[+947], T[+947]	905.051	3	2713.14	2713.14	0	-2.5	45	Non	226.66	94.98	1.6	3.97	225	>sp|P05155|IC1_HUMAN Plasma protease C1 inhibitor OS=Homo sapiens OX=9606 GN=SERPING1 PE=1 SV=2	1	231006_jc_c1inh_pngasef_sme_trypsin.ScanId;v=1;d1=11801.11801.3	controllerType=0 controllerNumber=1 scan=11801	27.9504
08094:2	1	K.VATT[+656.228]VIS[+947.323]K.M	HexNAc(1)Hex(1)NeuAc(1),HexNAc(1)Hex(1)NeuAc(2)	S[+947], T[+656]	1211.52	2	2422.04	2422.05	0	-3.1	45	Non	228.46	84.11	0	4.81	225	>sp|P05155|IC1_HUMAN Plasma protease C1 inhibitor OS=Homo sapiens OX=9606 GN=SERPING1 PE=1 SV=2	1	231006_jc_c1inh_pngasef_sme_trypsin.ScanId;v=1;d1=11580.11580.2	controllerType=0 controllerNumber=1 scan=11580	27.5108
07894:3	1	K.VATT[+656.228]VIS[+947.323]K.M	HexNAc(1)Hex(1)NeuAc(1),HexNAc(1)Hex(1)NeuAc(2)	S[+947], T[+656]	808.018	3	2422.04	2422.05	0	-3.6	45	Non	280.13	155.85	0	4	225	>sp|P05155|IC1_HUMAN Plasma protease C1 inhibitor OS=Homo sapiens OX=9606 GN=SERPING1 PE=1 SV=2	1	231006_jc_c1inh_pngasef_sme_trypsin.ScanId;v=1;d1=11371.11371.3	controllerType=0 controllerNumber=1 scan=11371	27.1397
08065:2	1	K.VATT[+656.228]VIS[+947.323]K.M	HexNAc(1)Hex(1)NeuAc(1),HexNAc(1)Hex(1)NeuAc(2)	S[+947], T[+656]	1211.52	2	2422.04	2422.05	0	-2.6	45	Non	284.04	140.4	0	5.22	225	>sp|P05155|IC1_HUMAN Plasma protease C1 inhibitor OS=Homo sapiens OX=9606 GN=SERPING1 PE=1 SV=2	1	231006_jc_c1inh_pngasef_sme_trypsin.ScanId;v=1;d1=11550.11550.2	controllerType=0 controllerNumber=1 scan=11550	27.4546
08010:3	1	K.VATT[+656.228]VIS[+947.323]K.M	HexNAc(1)Hex(1)NeuAc(1),HexNAc(1)Hex(1)NeuAc(2)	S[+947], T[+656]	808.019	3	2422.04	2422.05	0	-2.9	45	Non	317.55	183.73	0	4.99	225	>sp|P05155|IC1_HUMAN Plasma protease C1 inhibitor OS=Homo sapiens OX=9606 GN=SERPING1 PE=1 SV=2	1	231006_jc_c1inh_pngasef_sme_trypsin.ScanId;v=1;d1=11493.11493.3	controllerType=0 controllerNumber=1 scan=11493	27.3536
08332:3	1	K.VATT[+947.323]VIS[+947.323]K.M	HexNAc(1)Hex(1)NeuAc(2),HexNAc(1)Hex(1)NeuAc(2)	S[+947], T[+947]	905.051	3	2713.14	2713.14	0	-2	45	Non	318.27	169.12	1.6	4.99	225	>sp|P05155|IC1_HUMAN Plasma protease C1 inhibitor OS=Homo sapiens OX=9606 GN=SERPING1 PE=1 SV=2	1	231006_jc_c1inh_pngasef_sme_trypsin.ScanId;v=1;d1=11828.11828.3	controllerType=0 controllerNumber=1 scan=11828	28.0056
08040:3	1	K.VATT[+656.228]VIS[+947.323]K.M	HexNAc(1)Hex(1)NeuAc(1),HexNAc(1)Hex(1)NeuAc(2)	S[+947], T[+656]	808.019	3	2422.04	2422.05	0	-3.1	45	Non	337.12	173.5	0	4.82	225	>sp|P05155|IC1_HUMAN Plasma protease C1 inhibitor OS=Homo sapiens OX=9606 GN=SERPING1 PE=1 SV=2	1	231006_jc_c1inh_pngasef_sme_trypsin.ScanId;v=1;d1=11524.11524.3	controllerType=0 controllerNumber=1 scan=11524	27.4065
07918:2	1	K.VATT[+656.228]VIS[+947.323]K.M	HexNAc(1)Hex(1)NeuAc(1),HexNAc(1)Hex(1)NeuAc(2)	S[+947], T[+656]	1211.52	2	2422.04	2422.05	0	-3.1	45	Non	351.69	213.14	0	6.1	225	>sp|P05155|IC1_HUMAN Plasma protease C1 inhibitor OS=Homo sapiens OX=9606 GN=SERPING1 PE=1 SV=2	1	231006_jc_c1inh_pngasef_sme_trypsin.ScanId;v=1;d1=11397.11397.2	controllerType=0 controllerNumber=1 scan=11397	27.179
07916:2	1	K.VATT[+656.228]VIS[+947.323]K.M	HexNAc(1)Hex(1)NeuAc(1),HexNAc(1)Hex(1)NeuAc(2)	S[+947], T[+656]	1211.52	2	2422.04	2422.05	0	-3.9	45	Non	355.09	214.05	0	6.1	225	>sp|P05155|IC1_HUMAN Plasma protease C1 inhibitor OS=Homo sapiens OX=9606 GN=SERPING1 PE=1 SV=2	1	231006_jc_c1inh_pngasef_sme_trypsin.ScanId;v=1;d1=11394.11394.2	controllerType=0 controllerNumber=1 scan=11394	27.1743
08957:2	1	K.VATT[+203.079]VIS[+656.228]K.M	HexNAc(1),HexNAc(1)Hex(1)NeuAc(1)	S[+656], T[+203]	839.403	2	1677.8	1677.81	0	-3.6	45	Non	382.73	253.83	0	6.16	225	>sp|P05155|IC1_HUMAN Plasma protease C1 inhibitor OS=Homo sapiens OX=9606 GN=SERPING1 PE=1 SV=2	1	231006_jc_c1inh_pngasef_sme_trypsin.ScanId;v=1;d1=12493.12493.2	controllerType=0 controllerNumber=1 scan=12493	29.3377
08183:3	1	K.VATT[+947.323]VIS[+947.323]K.M	HexNAc(1)Hex(1)NeuAc(2),HexNAc(1)Hex(1)NeuAc(2)	S[+947], T[+947]	905.05	3	2713.14	2713.14	0	-3	45	Non	385.4	240.81	1.6	5.13	225	>sp|P05155|IC1_HUMAN Plasma protease C1 inhibitor OS=Homo sapiens OX=9606 GN=SERPING1 PE=1 SV=2	1	231006_jc_c1inh_pngasef_sme_trypsin.ScanId;v=1;d1=11673.11673.3	controllerType=0 controllerNumber=1 scan=11673	27.6884
08207:3	1	K.VATT[+947.323]VIS[+947.323]K.M	HexNAc(1)Hex(1)NeuAc(2),HexNAc(1)Hex(1)NeuAc(2)	S[+947], T[+947]	905.051	3	2713.14	2713.14	0	-2	45	Non	387.99	231.97	1.6	5.32	225	>sp|P05155|IC1_HUMAN Plasma protease C1 inhibitor OS=Homo sapiens OX=9606 GN=SERPING1 PE=1 SV=2	1	231006_jc_c1inh_pngasef_sme_trypsin.ScanId;v=1;d1=11698.11698.3	controllerType=0 controllerNumber=1 scan=11698	27.741
07941:2	1	K.VATT[+656.228]VIS[+947.323]K.M	HexNAc(1)Hex(1)NeuAc(1),HexNAc(1)Hex(1)NeuAc(2)	S[+947], T[+656]	1211.52	2	2422.04	2422.05	0	-2.9	45	Non	398.99	237.52	0	6.35	225	>sp|P05155|IC1_HUMAN Plasma protease C1 inhibitor OS=Homo sapiens OX=9606 GN=SERPING1 PE=1 SV=2	1	231006_jc_c1inh_pngasef_sme_trypsin.ScanId;v=1;d1=11421.11421.2	controllerType=0 controllerNumber=1 scan=11421	27.2231
07066:2	1	K.VATT[+203.079]VIS[+656.228]K.M	HexNAc(1),HexNAc(1)Hex(1)NeuAc(1)	S[+656], T[+203]	839.403	2	1677.8	1677.81	0	-3.8	45	Non	417.28	282.42	0	6.1	225	>sp|P05155|IC1_HUMAN Plasma protease C1 inhibitor OS=Homo sapiens OX=9606 GN=SERPING1 PE=1 SV=2	1	231006_jc_c1inh_pngasef_sme_trypsin.ScanId;v=1;d1=10496.10496.2	controllerType=0 controllerNumber=1 scan=10496	25.4319
08935:2	1	K.VATT[+203.079]VIS[+656.228]K.M	HexNAc(1),HexNAc(1)Hex(1)NeuAc(1)	S[+656], T[+203]	839.403	2	1677.8	1677.81	0	-4.3	45	Non	451.85	295.78	0	6.07	225	>sp|P05155|IC1_HUMAN Plasma protease C1 inhibitor OS=Homo sapiens OX=9606 GN=SERPING1 PE=1 SV=2	1	231006_jc_c1inh_pngasef_sme_trypsin.ScanId;v=1;d1=12470.12470.2	controllerType=0 controllerNumber=1 scan=12470	29.2942
04111:2	1	A.T[+656.228]TVISK.M	HexNAc(1)Hex(1)NeuAc(1)	T[+656]	652.812	2	1304.62	1304.62	0	-2.4	47	CRagged	195.64	195.64	0	2.31	225	>sp|P05155|IC1_HUMAN Plasma protease C1 inhibitor OS=Homo sapiens OX=9606 GN=SERPING1 PE=1 SV=2	1	231006_jc_c1inh_pngasef_sme_trypsin.ScanId;v=1;d1=7339.7339.2	controllerType=0 controllerNumber=1 scan=7339	19.3296
04027:2	1	A.T[+656.228]TVISK.M	HexNAc(1)Hex(1)NeuAc(1)	T[+656]	652.812	2	1304.62	1304.62	0	-3	47	CRagged	252.24	252.24	0	2.76	225	>sp|P05155|IC1_HUMAN Plasma protease C1 inhibitor OS=Homo sapiens OX=9606 GN=SERPING1 PE=1 SV=2	1	231006_jc_c1inh_pngasef_sme_trypsin.ScanId;v=1;d1=7249.7249.2	controllerType=0 controllerNumber=1 scan=7249	19.1374
03666:2	1	A.T[+656.228]TVISK.M	HexNAc(1)Hex(1)NeuAc(1)	T[+656]	652.812	2	1304.62	1304.62	0	-2.7	47	CRagged	279.06	279.06	0	2.9	225	>sp|P05155|IC1_HUMAN Plasma protease C1 inhibitor OS=Homo sapiens OX=9606 GN=SERPING1 PE=1 SV=2	1	231006_jc_c1inh_pngasef_sme_trypsin.ScanId;v=1;d1=6862.6862.2	controllerType=0 controllerNumber=1 scan=6862	18.4267
03655:2	1	A.T[+656.228]TVISK.M	HexNAc(1)Hex(1)NeuAc(1)	T[+656]	652.812	2	1304.62	1304.62	0	-2.4	47	CRagged	296.74	296.74	0	2.82	225	>sp|P05155|IC1_HUMAN Plasma protease C1 inhibitor OS=Homo sapiens OX=9606 GN=SERPING1 PE=1 SV=2	1	231006_jc_c1inh_pngasef_sme_trypsin.ScanId;v=1;d1=6850.6850.2	controllerType=0 controllerNumber=1 scan=6850	18.3969
05995:2	1	T.T[+947.323]VISK.M	HexNAc(1)Hex(1)NeuAc(2)	T[+947]	747.836	2	1494.66	1494.67	0	-2.3	48	CRagged	8.98	8.98	4	2.3	225	>sp|P05155|IC1_HUMAN Plasma protease C1 inhibitor OS=Homo sapiens OX=9606 GN=SERPING1 PE=1 SV=2	1	231006_jc_c1inh_pngasef_sme_trypsin.ScanId;v=1;d1=9375.9375.2	controllerType=0 controllerNumber=1 scan=9375	23.2071
03803:2	1	T.T[+656.228]VISK.M	HexNAc(1)Hex(1)NeuAc(1)	T[+656]	602.288	2	1203.57	1203.57	0	-2.7	48	CRagged	55.11	55.11	4	2.45	225	>sp|P05155|IC1_HUMAN Plasma protease C1 inhibitor OS=Homo sapiens OX=9606 GN=SERPING1 PE=1 SV=2	1	231006_jc_c1inh_pngasef_sme_trypsin.ScanId;v=1;d1=7004.7004.2	controllerType=0 controllerNumber=1 scan=7004	18.6848
03359:2	1	T.T[+656.228]VISK.M	HexNAc(1)Hex(1)NeuAc(1)	T[+656]	602.288	2	1203.57	1203.57	0	-2.6	48	CRagged	64.71	64.71	4	2.45	225	>sp|P05155|IC1_HUMAN Plasma protease C1 inhibitor OS=Homo sapiens OX=9606 GN=SERPING1 PE=1 SV=2	1	231006_jc_c1inh_pngasef_sme_trypsin.ScanId;v=1;d1=6528.6528.2	controllerType=0 controllerNumber=1 scan=6528	17.7916
03540:2	1	T.T[+656.228]VISK.M	HexNAc(1)Hex(1)NeuAc(1)	T[+656]	602.289	2	1203.57	1203.57	0	-2.2	48	CRagged	65.13	65.13	4	2.45	225	>sp|P05155|IC1_HUMAN Plasma protease C1 inhibitor OS=Homo sapiens OX=9606 GN=SERPING1 PE=1 SV=2	1	231006_jc_c1inh_pngasef_sme_trypsin.ScanId;v=1;d1=6729.6729.2	controllerType=0 controllerNumber=1 scan=6729	18.1625
04195:2	1	T.T[+656.228]VISK.M	HexNAc(1)Hex(1)NeuAc(1)	T[+656]	602.288	2	1203.57	1203.57	0	-2.9	48	CRagged	70.92	70.92	4	2.6	225	>sp|P05155|IC1_HUMAN Plasma protease C1 inhibitor OS=Homo sapiens OX=9606 GN=SERPING1 PE=1 SV=2	1	231006_jc_c1inh_pngasef_sme_trypsin.ScanId;v=1;d1=7431.7431.2	controllerType=0 controllerNumber=1 scan=7431	19.506
00403:2	1	T.T[+365.132]VISK.M	HexNAc(1)Hex(1)	T[+365]	456.741	2	912.475	912.477	0	-2	48	CRagged	100.37	100.37	4	2.9	225	>sp|P05155|IC1_HUMAN Plasma protease C1 inhibitor OS=Homo sapiens OX=9606 GN=SERPING1 PE=1 SV=2	1	231006_jc_c1inh_pngasef_sme_trypsin.ScanId;v=1;d1=2981.2981.2	controllerType=0 controllerNumber=1 scan=2981	11.0534
05177:2	1	T.T[+1312.455]VISK.M	HexNAc(2)Hex(2)NeuAc(2)	T[+1312]	930.402	2	1859.8	1859.8	0	-2	48	CRagged	141.04	141.04	4	2.51	225	>sp|P05155|IC1_HUMAN Plasma protease C1 inhibitor OS=Homo sapiens OX=9606 GN=SERPING1 PE=1 SV=2	1	231006_jc_c1inh_pngasef_sme_trypsin.ScanId;v=1;d1=8511.8511.2	controllerType=0 controllerNumber=1 scan=8511	21.644
00411:2	1	T.T[+365.132]VISK.M	HexNAc(1)Hex(1)	T[+365]	456.741	2	912.474	912.477	0	-3.1	48	CRagged	143.29	143.29	4	2.62	225	>sp|P05155|IC1_HUMAN Plasma protease C1 inhibitor OS=Homo sapiens OX=9606 GN=SERPING1 PE=1 SV=2	1	231006_jc_c1inh_pngasef_sme_trypsin.ScanId;v=1;d1=3020.3020.2	controllerType=0 controllerNumber=1 scan=3020	11.1877
00413:2	1	T.T[+365.132]VISK.M	HexNAc(1)Hex(1)	T[+365]	456.741	2	912.474	912.477	0	-3.1	48	CRagged	143.99	143.99	4	2.62	225	>sp|P05155|IC1_HUMAN Plasma protease C1 inhibitor OS=Homo sapiens OX=9606 GN=SERPING1 PE=1 SV=2	1	231006_jc_c1inh_pngasef_sme_trypsin.ScanId;v=1;d1=3023.3023.2	controllerType=0 controllerNumber=1 scan=3023	11.1938
04211:2	1	T.T[+656.228]VISK.M	HexNAc(1)Hex(1)NeuAc(1)	T[+656]	602.288	2	1203.57	1203.57	0	-2.7	48	CRagged	158.72	158.72	4	2.58	225	>sp|P05155|IC1_HUMAN Plasma protease C1 inhibitor OS=Homo sapiens OX=9606 GN=SERPING1 PE=1 SV=2	1	231006_jc_c1inh_pngasef_sme_trypsin.ScanId;v=1;d1=7448.7448.2	controllerType=0 controllerNumber=1 scan=7448	19.5387
05799:2	1	T.T[+947.323]VISK.M	HexNAc(1)Hex(1)NeuAc(2)	T[+947]	747.836	2	1494.66	1494.67	0	-2.7	48	CRagged	178.31	178.31	4	3.94	225	>sp|P05155|IC1_HUMAN Plasma protease C1 inhibitor OS=Homo sapiens OX=9606 GN=SERPING1 PE=1 SV=2	1	231006_jc_c1inh_pngasef_sme_trypsin.ScanId;v=1;d1=9171.9171.2	controllerType=0 controllerNumber=1 scan=9171	22.8177
03674:2	1	T.T[+656.228]VISK.M	HexNAc(1)Hex(1)NeuAc(1)	T[+656]	602.288	2	1203.57	1203.57	0	-3.1	48	CRagged	208.45	208.45	4	3.99	225	>sp|P05155|IC1_HUMAN Plasma protease C1 inhibitor OS=Homo sapiens OX=9606 GN=SERPING1 PE=1 SV=2	1	231006_jc_c1inh_pngasef_sme_trypsin.ScanId;v=1;d1=6870.6870.2	controllerType=0 controllerNumber=1 scan=6870	18.4417
02295:2	1	T.T[+1021.360]VISK.M	HexNAc(2)Hex(2)NeuAc(1)	T[+1021]	784.854	2	1568.7	1568.7	0	-2.9	48	CRagged	215.81	215.81	4	4.83	225	>sp|P05155|IC1_HUMAN Plasma protease C1 inhibitor OS=Homo sapiens OX=9606 GN=SERPING1 PE=1 SV=2	1	231006_jc_c1inh_pngasef_sme_trypsin.ScanId;v=1;d1=5390.5390.2	controllerType=0 controllerNumber=1 scan=5390	15.5616
02283:2	1	T.T[+1021.360]VISK.M	HexNAc(2)Hex(2)NeuAc(1)	T[+1021]	784.854	2	1568.7	1568.7	0	-2.5	48	CRagged	223.35	223.35	4	4.83	225	>sp|P05155|IC1_HUMAN Plasma protease C1 inhibitor OS=Homo sapiens OX=9606 GN=SERPING1 PE=1 SV=2	1	231006_jc_c1inh_pngasef_sme_trypsin.ScanId;v=1;d1=5377.5377.2	controllerType=0 controllerNumber=1 scan=5377	15.5302
03448:2	1	T.T[+656.228]VISK.M	HexNAc(1)Hex(1)NeuAc(1)	T[+656]	602.288	2	1203.57	1203.57	0	-3.1	48	CRagged	246.96	246.96	4	5.04	225	>sp|P05155|IC1_HUMAN Plasma protease C1 inhibitor OS=Homo sapiens OX=9606 GN=SERPING1 PE=1 SV=2	1	231006_jc_c1inh_pngasef_sme_trypsin.ScanId;v=1;d1=6627.6627.2	controllerType=0 controllerNumber=1 scan=6627	17.9774
03181:2	1	T.T[+656.228]VISK.M	HexNAc(1)Hex(1)NeuAc(1)	T[+656]	602.288	2	1203.57	1203.57	0	-3.4	48	CRagged	250.59	250.59	4	5.04	225	>sp|P05155|IC1_HUMAN Plasma protease C1 inhibitor OS=Homo sapiens OX=9606 GN=SERPING1 PE=1 SV=2	1	231006_jc_c1inh_pngasef_sme_trypsin.ScanId;v=1;d1=6333.6333.2	controllerType=0 controllerNumber=1 scan=6333	17.4029
03535:2	1	T.T[+656.228]VISK.M	HexNAc(1)Hex(1)NeuAc(1)	T[+656]	602.289	2	1203.57	1203.57	0	-1.7	48	CRagged	255.21	255.21	4	4.3	225	>sp|P05155|IC1_HUMAN Plasma protease C1 inhibitor OS=Homo sapiens OX=9606 GN=SERPING1 PE=1 SV=2	1	231006_jc_c1inh_pngasef_sme_trypsin.ScanId;v=1;d1=6723.6723.2	controllerType=0 controllerNumber=1 scan=6723	18.1472
03346:2	1	T.T[+656.228]VISK.M	HexNAc(1)Hex(1)NeuAc(1)	T[+656]	602.288	2	1203.57	1203.57	0	-2.4	48	CRagged	273.35	273.35	4	5.23	225	>sp|P05155|IC1_HUMAN Plasma protease C1 inhibitor OS=Homo sapiens OX=9606 GN=SERPING1 PE=1 SV=2	1	231006_jc_c1inh_pngasef_sme_trypsin.ScanId;v=1;d1=6514.6514.2	controllerType=0 controllerNumber=1 scan=6514	17.7647
05659:2	1	T.T[+947.323]VISK.M	HexNAc(1)Hex(1)NeuAc(2)	T[+947]	747.834	2	1494.66	1494.67	0	-4.6	48	CRagged	274.74	274.74	4	5.04	225	>sp|P05155|IC1_HUMAN Plasma protease C1 inhibitor OS=Homo sapiens OX=9606 GN=SERPING1 PE=1 SV=2	1	231006_jc_c1inh_pngasef_sme_trypsin.ScanId;v=1;d1=9025.9025.2	controllerType=0 controllerNumber=1 scan=9025	22.5482
03651:2	1	T.T[+656.228]VISK.M	HexNAc(1)Hex(1)NeuAc(1)	T[+656]	602.289	2	1203.57	1203.57	0	-2.2	48	CRagged	275.73	275.73	4	5.23	225	>sp|P05155|IC1_HUMAN Plasma protease C1 inhibitor OS=Homo sapiens OX=9606 GN=SERPING1 PE=1 SV=2	1	231006_jc_c1inh_pngasef_sme_trypsin.ScanId;v=1;d1=6846.6846.2	controllerType=0 controllerNumber=1 scan=6846	18.3863
03437:2	1	T.T[+656.228]VISK.M	HexNAc(1)Hex(1)NeuAc(1)	T[+656]	602.288	2	1203.57	1203.57	0	-2.7	48	CRagged	276.99	276.99	4	5.23	225	>sp|P05155|IC1_HUMAN Plasma protease C1 inhibitor OS=Homo sapiens OX=9606 GN=SERPING1 PE=1 SV=2	1	231006_jc_c1inh_pngasef_sme_trypsin.ScanId;v=1;d1=6615.6615.2	controllerType=0 controllerNumber=1 scan=6615	17.9543
02944:2	1	T.T[+656.228]VISK.M	HexNAc(1)Hex(1)NeuAc(1)	T[+656]	602.289	2	1203.57	1203.57	0	-2.2	48	CRagged	286.78	286.78	4	5.12	225	>sp|P05155|IC1_HUMAN Plasma protease C1 inhibitor OS=Homo sapiens OX=9606 GN=SERPING1 PE=1 SV=2	1	231006_jc_c1inh_pngasef_sme_trypsin.ScanId;v=1;d1=6083.6083.2	controllerType=0 controllerNumber=1 scan=6083	16.9355
05008:2	1	T.T[+1312.455]VISK.M	HexNAc(2)Hex(2)NeuAc(2)	T[+1312]	930.401	2	1859.8	1859.8	0	-2.5	48	CRagged	286.89	285.92	4	5.12	225	>sp|P05155|IC1_HUMAN Plasma protease C1 inhibitor OS=Homo sapiens OX=9606 GN=SERPING1 PE=1 SV=2	1	231006_jc_c1inh_pngasef_sme_trypsin.ScanId;v=1;d1=8335.8335.2	controllerType=0 controllerNumber=1 scan=8335	21.3042
02178:2	1	T.T[+1021.360]VISK.M	HexNAc(2)Hex(2)NeuAc(1)	T[+1021]	784.854	2	1568.7	1568.7	0	-2.9	48	CRagged	287.07	287.07	4	5.12	225	>sp|P05155|IC1_HUMAN Plasma protease C1 inhibitor OS=Homo sapiens OX=9606 GN=SERPING1 PE=1 SV=2	1	231006_jc_c1inh_pngasef_sme_trypsin.ScanId;v=1;d1=5266.5266.2	controllerType=0 controllerNumber=1 scan=5266	15.2884
02858:2	1	T.T[+656.228]VISK.M	HexNAc(1)Hex(1)NeuAc(1)	T[+656]	602.288	2	1203.57	1203.57	0	-3.2	48	CRagged	296.07	296.07	4	4.94	225	>sp|P05155|IC1_HUMAN Plasma protease C1 inhibitor OS=Homo sapiens OX=9606 GN=SERPING1 PE=1 SV=2	1	231006_jc_c1inh_pngasef_sme_trypsin.ScanId;v=1;d1=5987.5987.2	controllerType=0 controllerNumber=1 scan=5987	16.7546
03276:2	1	T.T[+656.228]VISK.M	HexNAc(1)Hex(1)NeuAc(1)	T[+656]	602.29	2	1203.57	1203.57	0	-0.6	48	CRagged	297.59	297.59	4	3.56	225	>sp|P05155|IC1_HUMAN Plasma protease C1 inhibitor OS=Homo sapiens OX=9606 GN=SERPING1 PE=1 SV=2	1	231006_jc_c1inh_pngasef_sme_trypsin.ScanId;v=1;d1=6434.6434.2	controllerType=0 controllerNumber=1 scan=6434	17.6059
03266:2	1	T.T[+656.228]VISK.M	HexNAc(1)Hex(1)NeuAc(1)	T[+656]	602.29	2	1203.57	1203.57	0	-0.4	48	CRagged	298.69	298.69	4	3.56	225	>sp|P05155|IC1_HUMAN Plasma protease C1 inhibitor OS=Homo sapiens OX=9606 GN=SERPING1 PE=1 SV=2	1	231006_jc_c1inh_pngasef_sme_trypsin.ScanId;v=1;d1=6423.6423.2	controllerType=0 controllerNumber=1 scan=6423	17.5849
05677:2	1	T.T[+947.323]VISK.M	HexNAc(1)Hex(1)NeuAc(2)	T[+947]	747.836	2	1494.66	1494.67	0	-2.3	48	CRagged	301.52	301.52	4	5.12	225	>sp|P05155|IC1_HUMAN Plasma protease C1 inhibitor OS=Homo sapiens OX=9606 GN=SERPING1 PE=1 SV=2	1	231006_jc_c1inh_pngasef_sme_trypsin.ScanId;v=1;d1=9044.9044.2	controllerType=0 controllerNumber=1 scan=9044	22.5795
02190:2	1	T.T[+1021.360]VISK.M	HexNAc(2)Hex(2)NeuAc(1)	T[+1021]	784.855	2	1568.7	1568.7	0	-1.3	48	CRagged	306.12	306.12	4	4.19	225	>sp|P05155|IC1_HUMAN Plasma protease C1 inhibitor OS=Homo sapiens OX=9606 GN=SERPING1 PE=1 SV=2	1	231006_jc_c1inh_pngasef_sme_trypsin.ScanId;v=1;d1=5279.5279.2	controllerType=0 controllerNumber=1 scan=5279	15.3236
03064:2	1	T.T[+656.228]VISK.M	HexNAc(1)Hex(1)NeuAc(1)	T[+656]	602.288	2	1203.57	1203.57	0	-3.1	48	CRagged	316.8	316.8	4	4.94	225	>sp|P05155|IC1_HUMAN Plasma protease C1 inhibitor OS=Homo sapiens OX=9606 GN=SERPING1 PE=1 SV=2	1	231006_jc_c1inh_pngasef_sme_trypsin.ScanId;v=1;d1=6211.6211.2	controllerType=0 controllerNumber=1 scan=6211	17.152
02418:2	1	T.T[+1021.360]VISK.M	HexNAc(2)Hex(2)NeuAc(1)	T[+1021]	784.852	2	1568.7	1568.7	0	-5.5	48	CRagged	318.68	280.54	4.99	4.94	225	>sp|P05155|IC1_HUMAN Plasma protease C1 inhibitor OS=Homo sapiens OX=9606 GN=SERPING1 PE=1 SV=2	1	231006_jc_c1inh_pngasef_sme_trypsin.ScanId;v=1;d1=5521.5521.2	controllerType=0 controllerNumber=1 scan=5521	15.8468
04099:2	1	T.T[+656.228]VISK.M	HexNAc(1)Hex(1)NeuAc(1)	T[+656]	602.29	2	1203.57	1203.57	0	-0.1	48	CRagged	320.87	320.87	4	3.8	225	>sp|P05155|IC1_HUMAN Plasma protease C1 inhibitor OS=Homo sapiens OX=9606 GN=SERPING1 PE=1 SV=2	1	231006_jc_c1inh_pngasef_sme_trypsin.ScanId;v=1;d1=7326.7326.2	controllerType=0 controllerNumber=1 scan=7326	19.3019
03044:2	1	T.T[+656.228]VISK.M	HexNAc(1)Hex(1)NeuAc(1)	T[+656]	602.288	2	1203.57	1203.57	0	-2.4	48	CRagged	327.32	327.32	4	5.37	225	>sp|P05155|IC1_HUMAN Plasma protease C1 inhibitor OS=Homo sapiens OX=9606 GN=SERPING1 PE=1 SV=2	1	231006_jc_c1inh_pngasef_sme_trypsin.ScanId;v=1;d1=6190.6190.2	controllerType=0 controllerNumber=1 scan=6190	17.1114
04112:2	1	T.T[+656.228]VISK.M	HexNAc(1)Hex(1)NeuAc(1)	T[+656]	602.289	2	1203.57	1203.57	0	-1.4	48	CRagged	331.1	331.1	4	4.44	225	>sp|P05155|IC1_HUMAN Plasma protease C1 inhibitor OS=Homo sapiens OX=9606 GN=SERPING1 PE=1 SV=2	1	231006_jc_c1inh_pngasef_sme_trypsin.ScanId;v=1;d1=7340.7340.2	controllerType=0 controllerNumber=1 scan=7340	19.3318
02436:2	1	T.T[+1021.360]VISK.M	HexNAc(2)Hex(2)NeuAc(1)	T[+1021]	784.854	2	1568.7	1568.7	0	-3.1	48	CRagged	335.45	286.87	5.54	4.96	225	>sp|P05155|IC1_HUMAN Plasma protease C1 inhibitor OS=Homo sapiens OX=9606 GN=SERPING1 PE=1 SV=2	1	231006_jc_c1inh_pngasef_sme_trypsin.ScanId;v=1;d1=5540.5540.2	controllerType=0 controllerNumber=1 scan=5540	15.8913
02763:2	1	T.T[+656.228]VISK.M	HexNAc(1)Hex(1)NeuAc(1)	T[+656]	602.288	2	1203.57	1203.57	0	-3.2	48	CRagged	339.09	339.09	4	5.18	225	>sp|P05155|IC1_HUMAN Plasma protease C1 inhibitor OS=Homo sapiens OX=9606 GN=SERPING1 PE=1 SV=2	1	231006_jc_c1inh_pngasef_sme_trypsin.ScanId;v=1;d1=5886.5886.2	controllerType=0 controllerNumber=1 scan=5886	16.5635
03164:2	1	T.T[+656.228]VISK.M	HexNAc(1)Hex(1)NeuAc(1)	T[+656]	602.288	2	1203.57	1203.57	0	-2.9	48	CRagged	344.15	344.15	4	5.37	225	>sp|P05155|IC1_HUMAN Plasma protease C1 inhibitor OS=Homo sapiens OX=9606 GN=SERPING1 PE=1 SV=2	1	231006_jc_c1inh_pngasef_sme_trypsin.ScanId;v=1;d1=6315.6315.2	controllerType=0 controllerNumber=1 scan=6315	17.367
02635:2	1	T.T[+656.228]VISK.M	HexNAc(1)Hex(1)NeuAc(1)	T[+656]	602.288	2	1203.57	1203.57	0	-3.2	48	CRagged	347.77	347.77	4	5.18	225	>sp|P05155|IC1_HUMAN Plasma protease C1 inhibitor OS=Homo sapiens OX=9606 GN=SERPING1 PE=1 SV=2	1	231006_jc_c1inh_pngasef_sme_trypsin.ScanId;v=1;d1=5750.5750.2	controllerType=0 controllerNumber=1 scan=5750	16.3019
02931:2	1	T.T[+656.228]VISK.M	HexNAc(1)Hex(1)NeuAc(1)	T[+656]	602.288	2	1203.57	1203.57	0	-3.4	48	CRagged	351.16	351.16	4	5.18	225	>sp|P05155|IC1_HUMAN Plasma protease C1 inhibitor OS=Homo sapiens OX=9606 GN=SERPING1 PE=1 SV=2	1	231006_jc_c1inh_pngasef_sme_trypsin.ScanId;v=1;d1=6069.6069.2	controllerType=0 controllerNumber=1 scan=6069	16.9095
05479:2	1	T.T[+947.323]VISK.M	HexNAc(1)Hex(1)NeuAc(2)	T[+947]	747.836	2	1494.67	1494.67	0	-1.7	48	CRagged	355.26	355.26	4	4.44	225	>sp|P05155|IC1_HUMAN Plasma protease C1 inhibitor OS=Homo sapiens OX=9606 GN=SERPING1 PE=1 SV=2	1	231006_jc_c1inh_pngasef_sme_trypsin.ScanId;v=1;d1=8828.8828.2	controllerType=0 controllerNumber=1 scan=8828	22.236
02648:2	1	T.T[+656.228]VISK.M	HexNAc(1)Hex(1)NeuAc(1)	T[+656]	602.288	2	1203.57	1203.57	0	-3.7	48	CRagged	355.62	355.62	4	5.18	225	>sp|P05155|IC1_HUMAN Plasma protease C1 inhibitor OS=Homo sapiens OX=9606 GN=SERPING1 PE=1 SV=2	1	231006_jc_c1inh_pngasef_sme_trypsin.ScanId;v=1;d1=5764.5764.2	controllerType=0 controllerNumber=1 scan=5764	16.3273
05334:2	1	T.T[+947.323]VISK.M	HexNAc(1)Hex(1)NeuAc(2)	T[+947]	747.835	2	1494.66	1494.67	0	-3.5	48	CRagged	357.07	357.07	4	5.18	225	>sp|P05155|IC1_HUMAN Plasma protease C1 inhibitor OS=Homo sapiens OX=9606 GN=SERPING1 PE=1 SV=2	1	231006_jc_c1inh_pngasef_sme_trypsin.ScanId;v=1;d1=8676.8676.2	controllerType=0 controllerNumber=1 scan=8676	21.9649
05038:2	1	T.T[+1312.455]VISK.M	HexNAc(2)Hex(2)NeuAc(2)	T[+1312]	930.401	2	1859.8	1859.8	0	-2.7	48	CRagged	363.79	348.39	4	5.43	225	>sp|P05155|IC1_HUMAN Plasma protease C1 inhibitor OS=Homo sapiens OX=9606 GN=SERPING1 PE=1 SV=2	1	231006_jc_c1inh_pngasef_sme_trypsin.ScanId;v=1;d1=8367.8367.2	controllerType=0 controllerNumber=1 scan=8367	21.3581
02555:2	1	T.T[+656.228]VISK.M	HexNAc(1)Hex(1)NeuAc(1)	T[+656]	602.288	2	1203.57	1203.57	0	-3.6	48	CRagged	366.41	366.41	4	5.91	225	>sp|P05155|IC1_HUMAN Plasma protease C1 inhibitor OS=Homo sapiens OX=9606 GN=SERPING1 PE=1 SV=2	1	231006_jc_c1inh_pngasef_sme_trypsin.ScanId;v=1;d1=5665.5665.2	controllerType=0 controllerNumber=1 scan=5665	16.138
02847:2	1	T.T[+656.228]VISK.M	HexNAc(1)Hex(1)NeuAc(1)	T[+656]	602.288	2	1203.57	1203.57	0	-2.4	48	CRagged	368.87	368.87	4	6.1	225	>sp|P05155|IC1_HUMAN Plasma protease C1 inhibitor OS=Homo sapiens OX=9606 GN=SERPING1 PE=1 SV=2	1	231006_jc_c1inh_pngasef_sme_trypsin.ScanId;v=1;d1=5975.5975.2	controllerType=0 controllerNumber=1 scan=5975	16.7309
04889:2	1	T.T[+1312.455]VISK.M	HexNAc(2)Hex(2)NeuAc(2)	T[+1312]	930.401	2	1859.79	1859.8	0	-3.4	48	CRagged	369.24	352.02	4	5.24	225	>sp|P05155|IC1_HUMAN Plasma protease C1 inhibitor OS=Homo sapiens OX=9606 GN=SERPING1 PE=1 SV=2	1	231006_jc_c1inh_pngasef_sme_trypsin.ScanId;v=1;d1=8212.8212.2	controllerType=0 controllerNumber=1 scan=8212	21.0509
02457:2	1	T.T[+656.228]VISK.M	HexNAc(1)Hex(1)NeuAc(1)	T[+656]	602.288	2	1203.57	1203.57	0	-3.2	48	CRagged	370.43	370.43	4	5.91	225	>sp|P05155|IC1_HUMAN Plasma protease C1 inhibitor OS=Homo sapiens OX=9606 GN=SERPING1 PE=1 SV=2	1	231006_jc_c1inh_pngasef_sme_trypsin.ScanId;v=1;d1=5562.5562.2	controllerType=0 controllerNumber=1 scan=5562	15.9315
05355:2	1	T.T[+947.323]VISK.M	HexNAc(1)Hex(1)NeuAc(2)	T[+947]	747.835	2	1494.66	1494.67	0	-3.8	48	CRagged	374.65	374.65	4	5.91	225	>sp|P05155|IC1_HUMAN Plasma protease C1 inhibitor OS=Homo sapiens OX=9606 GN=SERPING1 PE=1 SV=2	1	231006_jc_c1inh_pngasef_sme_trypsin.ScanId;v=1;d1=8698.8698.2	controllerType=0 controllerNumber=1 scan=8698	22.0123
02739:2	1	T.T[+656.228]VISK.M	HexNAc(1)Hex(1)NeuAc(1)	T[+656]	602.288	2	1203.57	1203.57	0	-3.2	48	CRagged	378.28	378.28	4	5.91	225	>sp|P05155|IC1_HUMAN Plasma protease C1 inhibitor OS=Homo sapiens OX=9606 GN=SERPING1 PE=1 SV=2	1	231006_jc_c1inh_pngasef_sme_trypsin.ScanId;v=1;d1=5861.5861.2	controllerType=0 controllerNumber=1 scan=5861	16.517
02430:2	1	T.T[+656.228]VISK.M	HexNAc(1)Hex(1)NeuAc(1)	T[+656]	602.288	2	1203.57	1203.57	0	-3.7	48	CRagged	382.82	382.82	4	5.91	225	>sp|P05155|IC1_HUMAN Plasma protease C1 inhibitor OS=Homo sapiens OX=9606 GN=SERPING1 PE=1 SV=2	1	231006_jc_c1inh_pngasef_sme_trypsin.ScanId;v=1;d1=5534.5534.2	controllerType=0 controllerNumber=1 scan=5534	15.8772
02536:2	1	T.T[+656.228]VISK.M	HexNAc(1)Hex(1)NeuAc(1)	T[+656]	602.288	2	1203.57	1203.57	0	-3.4	48	CRagged	383.16	383.16	4	5.91	225	>sp|P05155|IC1_HUMAN Plasma protease C1 inhibitor OS=Homo sapiens OX=9606 GN=SERPING1 PE=1 SV=2	1	231006_jc_c1inh_pngasef_sme_trypsin.ScanId;v=1;d1=5645.5645.2	controllerType=0 controllerNumber=1 scan=5645	16.1004
04774:2	1	T.T[+1312.455]VISK.M	HexNAc(2)Hex(2)NeuAc(2)	T[+1312]	930.401	2	1859.8	1859.8	0	-2.7	48	CRagged	388.22	379.43	4	6.1	225	>sp|P05155|IC1_HUMAN Plasma protease C1 inhibitor OS=Homo sapiens OX=9606 GN=SERPING1 PE=1 SV=2	1	231006_jc_c1inh_pngasef_sme_trypsin.ScanId;v=1;d1=8091.8091.2	controllerType=0 controllerNumber=1 scan=8091	20.7782
05064:2	1	T.T[+1312.455]VISK.M	HexNAc(2)Hex(2)NeuAc(2)	T[+1312]	930.401	2	1859.8	1859.8	0	-2.7	48	CRagged	388.97	373.65	3.25	6.1	225	>sp|P05155|IC1_HUMAN Plasma protease C1 inhibitor OS=Homo sapiens OX=9606 GN=SERPING1 PE=1 SV=2	1	231006_jc_c1inh_pngasef_sme_trypsin.ScanId;v=1;d1=8394.8394.2	controllerType=0 controllerNumber=1 scan=8394	21.4115
02358:2	1	T.T[+656.228]VISK.M	HexNAc(1)Hex(1)NeuAc(1)	T[+656]	602.288	2	1203.57	1203.57	0	-4.1	48	CRagged	391.92	391.92	4	5.91	225	>sp|P05155|IC1_HUMAN Plasma protease C1 inhibitor OS=Homo sapiens OX=9606 GN=SERPING1 PE=1 SV=2	1	231006_jc_c1inh_pngasef_sme_trypsin.ScanId;v=1;d1=5457.5457.2	controllerType=0 controllerNumber=1 scan=5457	15.7143
04864:2	1	T.T[+1312.455]VISK.M	HexNAc(2)Hex(2)NeuAc(2)	T[+1312]	930.4	2	1859.79	1859.8	0	-3.5	48	CRagged	400.1	360.17	6.05	5.83	225	>sp|P05155|IC1_HUMAN Plasma protease C1 inhibitor OS=Homo sapiens OX=9606 GN=SERPING1 PE=1 SV=2	1	231006_jc_c1inh_pngasef_sme_trypsin.ScanId;v=1;d1=8186.8186.2	controllerType=0 controllerNumber=1 scan=8186	21.0003
04789:2	1	T.T[+1312.455]VISK.M	HexNAc(2)Hex(2)NeuAc(2)	T[+1312]	930.4	2	1859.79	1859.8	0	-4.2	48	CRagged	414.62	347.29	11.66	5.16	225	>sp|P05155|IC1_HUMAN Plasma protease C1 inhibitor OS=Homo sapiens OX=9606 GN=SERPING1 PE=1 SV=2	1	231006_jc_c1inh_pngasef_sme_trypsin.ScanId;v=1;d1=8107.8107.2	controllerType=0 controllerNumber=1 scan=8107	20.8164
02251:2	1	T.T[+656.228]VISK.M	HexNAc(1)Hex(1)NeuAc(1)	T[+656]	602.288	2	1203.57	1203.57	0	-2.7	48	CRagged	415.36	415.36	9.88	6.02	225	>sp|P05155|IC1_HUMAN Plasma protease C1 inhibitor OS=Homo sapiens OX=9606 GN=SERPING1 PE=1 SV=2	1	231006_jc_c1inh_pngasef_sme_trypsin.ScanId;v=1;d1=5343.5343.2	controllerType=0 controllerNumber=1 scan=5343	15.4518
02263:2	1	T.T[+656.228]VISK.M	HexNAc(1)Hex(1)NeuAc(1)	T[+656]	602.288	2	1203.57	1203.57	0	-3.1	48	CRagged	445.54	445.54	13.86	5.8	225	>sp|P05155|IC1_HUMAN Plasma protease C1 inhibitor OS=Homo sapiens OX=9606 GN=SERPING1 PE=1 SV=2	1	231006_jc_c1inh_pngasef_sme_trypsin.ScanId;v=1;d1=5356.5356.2	controllerType=0 controllerNumber=1 scan=5356	15.4804
02347:2	1	T.T[+656.228]VISK.M	HexNAc(1)Hex(1)NeuAc(1)	T[+656]	602.287	2	1203.57	1203.57	0	-4.6	48	CRagged	451.52	451.52	14.46	5.8	225	>sp|P05155|IC1_HUMAN Plasma protease C1 inhibitor OS=Homo sapiens OX=9606 GN=SERPING1 PE=1 SV=2	1	231006_jc_c1inh_pngasef_sme_trypsin.ScanId;v=1;d1=5445.5445.2	controllerType=0 controllerNumber=1 scan=5445	15.6903
05197:2	1	T.T[+947.323]VISK.M	HexNAc(1)Hex(1)NeuAc(2)	T[+947]	747.836	2	1494.66	1494.67	0	-2.3	48	CRagged	451.58	451.58	4	5.99	225	>sp|P05155|IC1_HUMAN Plasma protease C1 inhibitor OS=Homo sapiens OX=9606 GN=SERPING1 PE=1 SV=2	1	231006_jc_c1inh_pngasef_sme_trypsin.ScanId;v=1;d1=8533.8533.2	controllerType=0 controllerNumber=1 scan=8533	21.6848
05225:2	1	T.T[+947.323]VISK.M	HexNAc(1)Hex(1)NeuAc(2)	T[+947]	747.836	2	1494.66	1494.67	0	-2.7	48	CRagged	483.5	483.5	13.83	6.02	225	>sp|P05155|IC1_HUMAN Plasma protease C1 inhibitor OS=Homo sapiens OX=9606 GN=SERPING1 PE=1 SV=2	1	231006_jc_c1inh_pngasef_sme_trypsin.ScanId;v=1;d1=8562.8562.2	controllerType=0 controllerNumber=1 scan=8562	21.7395
29578:3	1	K.MLFVEPILEVS[+1312.455]SLPTTN[+0.984]ST.T	HexNAc(2)Hex(2)NeuAc(2)	N[+1], S[+1312]	1131.17	3	3391.5	3391.51	0	-2.6	53	NRagged	87.31	87.31	0.8	2.45	225	>sp|P05155|IC1_HUMAN Plasma protease C1 inhibitor OS=Homo sapiens OX=9606 GN=SERPING1 PE=1 SV=2	1	231006_jc_c1inh_pngasef_sme_trypsin.ScanId;v=1;d1=37642.37642.3	controllerType=0 controllerNumber=1 scan=37642	76.6342
29579:3	1	K.MLFVEPILEVS[+1312.455]SLPTTN[+0.984]ST.T	HexNAc(2)Hex(2)NeuAc(2)	N[+1], S[+1312]	1131.17	3	3391.5	3391.51	0	-3.2	53	NRagged	198.99	198.99	0.8	2.76	225	>sp|P05155|IC1_HUMAN Plasma protease C1 inhibitor OS=Homo sapiens OX=9606 GN=SERPING1 PE=1 SV=2	1	231006_jc_c1inh_pngasef_sme_trypsin.ScanId;v=1;d1=37648.37648.3	controllerType=0 controllerNumber=1 scan=37648	76.656
29581:3	1	K.MLFVEPILEVS[+1312.455]SLPTTN[+0.984]ST.T	HexNAc(2)Hex(2)NeuAc(2)	N[+1], S[+1312]	1131.17	3	3391.5	3391.51	0	-3.1	53	NRagged	228.23	228.23	0.8	2.94	225	>sp|P05155|IC1_HUMAN Plasma protease C1 inhibitor OS=Homo sapiens OX=9606 GN=SERPING1 PE=1 SV=2	1	231006_jc_c1inh_pngasef_sme_trypsin.ScanId;v=1;d1=37651.37651.3	controllerType=0 controllerNumber=1 scan=37651	76.666
08179:2	1	V.S[+656.228]SLPTTN[+0.984]S.T	HexNAc(1)Hex(1)NeuAc(1)	N[+1], S[+656]	732.301	2	1463.6	1463.6	0	-3.7	63	Specific	191.9	96.88	0	2.37	225	>sp|P05155|IC1_HUMAN Plasma protease C1 inhibitor OS=Homo sapiens OX=9606 GN=SERPING1 PE=1 SV=2	1	231006_jc_c1inh_pngasef_sme_trypsin.ScanId;v=1;d1=11668.11668.2	controllerType=0 controllerNumber=1 scan=11668	27.6734
08590:2	1	S.S[+656.228]LPTTN[+0.984]S.T	HexNAc(1)Hex(1)NeuAc(1)	N[+1], S[+656]	688.786	2	1376.57	1376.57	0	-2.3	64	Specific	105.78	89.52	3.3	2.4	225	>sp|P05155|IC1_HUMAN Plasma protease C1 inhibitor OS=Homo sapiens OX=9606 GN=SERPING1 PE=1 SV=2	1	231006_jc_c1inh_pngasef_sme_trypsin.ScanId;v=1;d1=12097.12097.2	controllerType=0 controllerNumber=1 scan=12097	28.588
01012:2	1	P.TTN[+0.984]STT[+656.228]NSATK.I	HexNAc(1)Hex(1)NeuAc(1)	N[+1], T[+656]	891.876	2	1782.74	1782.75	0	-3.1	67	CRagged	386.12	345.39	0	4.23	225	>sp|P05155|IC1_HUMAN Plasma protease C1 inhibitor OS=Homo sapiens OX=9606 GN=SERPING1 PE=1 SV=2	1	231006_jc_c1inh_pngasef_sme_trypsin.ScanId;v=1;d1=3811.3811.2	controllerType=0 controllerNumber=1 scan=3811	12.6401
01028:2	1	P.TTN[+0.984]STTNS[+656.228]ATK.I	HexNAc(1)Hex(1)NeuAc(1)	N[+1], S[+656]	891.875	2	1782.74	1782.75	0	-3.4	67	CRagged	427.96	426.34	0	4.81	225	>sp|P05155|IC1_HUMAN Plasma protease C1 inhibitor OS=Homo sapiens OX=9606 GN=SERPING1 PE=1 SV=2	1	231006_jc_c1inh_pngasef_sme_trypsin.ScanId;v=1;d1=3828.3828.2	controllerType=0 controllerNumber=1 scan=3828	12.6754
00321:2	1	S.T[+656.228]TNSATK.I	HexNAc(1)Hex(1)NeuAc(1)	T[+656]	689.8	2	1378.59	1378.6	0	-2.5	71	CRagged	407.02	379.75	0	7.19	225	>sp|P05155|IC1_HUMAN Plasma protease C1 inhibitor OS=Homo sapiens OX=9606 GN=SERPING1 PE=1 SV=2	1	231006_jc_c1inh_pngasef_sme_trypsin.ScanId;v=1;d1=2774.2774.2	controllerType=0 controllerNumber=1 scan=2774	10.4088
13025:2	1	S.T[+947.323]T[+947.323]NSATK.I	HexNAc(1)Hex(1)NeuAc(2),HexNAc(1)Hex(1)NeuAc(2)	T[+947]*2	1309	2	2617	2617.01	0	-4.7	71	CRagged	27.17	27.17	7.6	2.68	225	>sp|P05155|IC1_HUMAN Plasma protease C1 inhibitor OS=Homo sapiens OX=9606 GN=SERPING1 PE=1 SV=2	1	231006_jc_c1inh_pngasef_sme_trypsin.ScanId;v=1;d1=16770.16770.2	controllerType=0 controllerNumber=1 scan=16770	36.9834
04489:2	1	S.TTNSAT[+656.228]KI.T	HexNAc(1)Hex(1)NeuAc(1)	T[+656]	746.342	2	1491.68	1491.68	0	-2.1	71	Specific	264.86	188.82	0	5.42	225	>sp|P05155|IC1_HUMAN Plasma protease C1 inhibitor OS=Homo sapiens OX=9606 GN=SERPING1 PE=1 SV=2	1	231006_jc_c1inh_pngasef_sme_trypsin.ScanId;v=1;d1=7748.7748.2	controllerType=0 controllerNumber=1 scan=7748	20.1144
04506:2	1	S.TTNSAT[+656.228]KI.T	HexNAc(1)Hex(1)NeuAc(1)	T[+656]	746.341	2	1491.68	1491.68	0	-3	71	Specific	407.56	356.51	0	5.78	225	>sp|P05155|IC1_HUMAN Plasma protease C1 inhibitor OS=Homo sapiens OX=9606 GN=SERPING1 PE=1 SV=2	1	231006_jc_c1inh_pngasef_sme_trypsin.ScanId;v=1;d1=7766.7766.2	controllerType=0 controllerNumber=1 scan=7766	20.1637
04574:2	1	S.TTNSAT[+656.228]KI.T	HexNAc(1)Hex(1)NeuAc(1)	T[+656]	746.34	2	1491.67	1491.68	0	-4.3	71	Specific	447.7	373.11	0	6.23	225	>sp|P05155|IC1_HUMAN Plasma protease C1 inhibitor OS=Homo sapiens OX=9606 GN=SERPING1 PE=1 SV=2	1	231006_jc_c1inh_pngasef_sme_trypsin.ScanId;v=1;d1=7849.7849.2	controllerType=0 controllerNumber=1 scan=7849	20.319
04572:2	1	S.TTNSAT[+656.228]KI.T	HexNAc(1)Hex(1)NeuAc(1)	T[+656]	746.341	2	1491.67	1491.68	0	-3.5	71	Specific	502.19	420.11	0	6.26	225	>sp|P05155|IC1_HUMAN Plasma protease C1 inhibitor OS=Homo sapiens OX=9606 GN=SERPING1 PE=1 SV=2	1	231006_jc_c1inh_pngasef_sme_trypsin.ScanId;v=1;d1=7846.7846.2	controllerType=0 controllerNumber=1 scan=7846	20.3052
04969:2	1	S.TTN[+0.984]S[+656.228]ATKI.T	HexNAc(1)Hex(1)NeuAc(1)	N[+1], S[+656]	746.833	2	1492.66	1492.66	0	-3	71	Specific	20.58	20.58	0	2.38	225	>sp|P05155|IC1_HUMAN Plasma protease C1 inhibitor OS=Homo sapiens OX=9606 GN=SERPING1 PE=1 SV=2	1	231006_jc_c1inh_pngasef_sme_trypsin.ScanId;v=1;d1=8295.8295.2	controllerType=0 controllerNumber=1 scan=8295	21.2274
05296:2	1	S.T[+656.228]TN[+0.984]SATKI.T	HexNAc(1)Hex(1)NeuAc(1)	N[+1], T[+656]	746.833	2	1492.66	1492.66	0	-3.1	71	Specific	111.48	111.48	0	2.96	225	>sp|P05155|IC1_HUMAN Plasma protease C1 inhibitor OS=Homo sapiens OX=9606 GN=SERPING1 PE=1 SV=2	1	231006_jc_c1inh_pngasef_sme_trypsin.ScanId;v=1;d1=8636.8636.2	controllerType=0 controllerNumber=1 scan=8636	21.8766
04946:2	1	S.T[+656.228]TN[+0.984]SATKI.T	HexNAc(1)Hex(1)NeuAc(1)	N[+1], T[+656]	746.833	2	1492.66	1492.66	0	-3.7	71	Specific	118.91	75.21	0	2.5	225	>sp|P05155|IC1_HUMAN Plasma protease C1 inhibitor OS=Homo sapiens OX=9606 GN=SERPING1 PE=1 SV=2	1	231006_jc_c1inh_pngasef_sme_trypsin.ScanId;v=1;d1=8271.8271.2	controllerType=0 controllerNumber=1 scan=8271	21.1705
05266:2	1	S.T[+656.228]TN[+0.984]SATKI.T	HexNAc(1)Hex(1)NeuAc(1)	N[+1], T[+656]	746.834	2	1492.66	1492.66	0	-2.1	71	Specific	172.69	172.69	0	3.85	225	>sp|P05155|IC1_HUMAN Plasma protease C1 inhibitor OS=Homo sapiens OX=9606 GN=SERPING1 PE=1 SV=2	1	231006_jc_c1inh_pngasef_sme_trypsin.ScanId;v=1;d1=8605.8605.2	controllerType=0 controllerNumber=1 scan=8605	21.815
07646:3	1	S.TTNSAT[+1312.455]KITAN[+0.984]T.T	HexNAc(2)Hex(2)NeuAc(2)	N[+1], T[+1312]	846.024	3	2536.06	2536.07	0	-3.6	71	Specific	109.01	109.01	1.2	2.68	225	>sp|P05155|IC1_HUMAN Plasma protease C1 inhibitor OS=Homo sapiens OX=9606 GN=SERPING1 PE=1 SV=2	1	231006_jc_c1inh_pngasef_sme_trypsin.ScanId;v=1;d1=11113.11113.3	controllerType=0 controllerNumber=1 scan=11113	26.6706
01500:2	1	T.T[+365.132]NSATKI.T	HexNAc(1)Hex(1)	T[+365]	550.27	2	1099.53	1099.54	0	-3.4	72	Specific	46.26	46.26	2	2.56	225	>sp|P05155|IC1_HUMAN Plasma protease C1 inhibitor OS=Homo sapiens OX=9606 GN=SERPING1 PE=1 SV=2	1	231006_jc_c1inh_pngasef_sme_trypsin.ScanId;v=1;d1=4426.4426.2	controllerType=0 controllerNumber=1 scan=4426	13.8388
01502:2	1	T.T[+365.132]NSATKI.T	HexNAc(1)Hex(1)	T[+365]	550.27	2	1099.53	1099.54	0	-3.4	72	Specific	90.51	90.51	2	3.79	225	>sp|P05155|IC1_HUMAN Plasma protease C1 inhibitor OS=Homo sapiens OX=9606 GN=SERPING1 PE=1 SV=2	1	231006_jc_c1inh_pngasef_sme_trypsin.ScanId;v=1;d1=4429.4429.2	controllerType=0 controllerNumber=1 scan=4429	13.8445
06732:2	1	T.TNSAT[+1312.455]KI.T	HexNAc(2)Hex(2)NeuAc(2)	T[+1312]	1023.93	2	2046.85	2046.86	0	-2.8	72	Specific	157.32	83.36	0	5	225	>sp|P05155|IC1_HUMAN Plasma protease C1 inhibitor OS=Homo sapiens OX=9606 GN=SERPING1 PE=1 SV=2	1	231006_jc_c1inh_pngasef_sme_trypsin.ScanId;v=1;d1=10149.10149.2	controllerType=0 controllerNumber=1 scan=10149	24.7211
07334:2	1	T.T[+947.323]NSATKI.T	HexNAc(1)Hex(1)NeuAc(2)	T[+947]	841.365	2	1681.72	1681.73	0	-2.3	72	Specific	167.99	85.35	2	4.34	225	>sp|P05155|IC1_HUMAN Plasma protease C1 inhibitor OS=Homo sapiens OX=9606 GN=SERPING1 PE=1 SV=2	1	231006_jc_c1inh_pngasef_sme_trypsin.ScanId;v=1;d1=10788.10788.2	controllerType=0 controllerNumber=1 scan=10788	26.0292
04430:2	1	T.TNS[+656.228]ATKI.T	HexNAc(1)Hex(1)NeuAc(1)	S[+656]	695.818	2	1390.63	1390.63	0	-2.3	72	Specific	178.1	57.76	0	3.39	225	>sp|P05155|IC1_HUMAN Plasma protease C1 inhibitor OS=Homo sapiens OX=9606 GN=SERPING1 PE=1 SV=2	1	231006_jc_c1inh_pngasef_sme_trypsin.ScanId;v=1;d1=7684.7684.2	controllerType=0 controllerNumber=1 scan=7684	19.9824
03832:2	1	T.T[+1021.360]NSATKI.T	HexNAc(2)Hex(2)NeuAc(1)	T[+1021]	878.383	2	1755.76	1755.76	0	-2.8	72	Specific	218.84	106.18	2	5	225	>sp|P05155|IC1_HUMAN Plasma protease C1 inhibitor OS=Homo sapiens OX=9606 GN=SERPING1 PE=1 SV=2	1	231006_jc_c1inh_pngasef_sme_trypsin.ScanId;v=1;d1=7035.7035.2	controllerType=0 controllerNumber=1 scan=7035	18.7393
04423:2	1	T.T[+656.228]NSATKI.T	HexNAc(1)Hex(1)NeuAc(1)	T[+656]	695.818	2	1390.63	1390.63	0	-2.7	72	Specific	250.58	162.94	2	6.16	225	>sp|P05155|IC1_HUMAN Plasma protease C1 inhibitor OS=Homo sapiens OX=9606 GN=SERPING1 PE=1 SV=2	1	231006_jc_c1inh_pngasef_sme_trypsin.ScanId;v=1;d1=7676.7676.2	controllerType=0 controllerNumber=1 scan=7676	19.9622
04123:2	1	T.T[+656.228]NSATKI.T	HexNAc(1)Hex(1)NeuAc(1)	T[+656]	695.818	2	1390.63	1390.63	0	-2.9	72	Specific	310.37	203.72	2	6.27	225	>sp|P05155|IC1_HUMAN Plasma protease C1 inhibitor OS=Homo sapiens OX=9606 GN=SERPING1 PE=1 SV=2	1	231006_jc_c1inh_pngasef_sme_trypsin.ScanId;v=1;d1=7352.7352.2	controllerType=0 controllerNumber=1 scan=7352	19.3542
04334:2	1	T.T[+656.228]NSATKI.T	HexNAc(1)Hex(1)NeuAc(1)	T[+656]	695.818	2	1390.63	1390.63	0	-2.7	72	Specific	340.79	293.31	2	6.32	225	>sp|P05155|IC1_HUMAN Plasma protease C1 inhibitor OS=Homo sapiens OX=9606 GN=SERPING1 PE=1 SV=2	1	231006_jc_c1inh_pngasef_sme_trypsin.ScanId;v=1;d1=7578.7578.2	controllerType=0 controllerNumber=1 scan=7578	19.7815
04137:2	1	T.T[+656.228]NSATKI.T	HexNAc(1)Hex(1)NeuAc(1)	T[+656]	695.818	2	1390.63	1390.63	0	-2.9	72	Specific	352.75	291.62	2	6.32	225	>sp|P05155|IC1_HUMAN Plasma protease C1 inhibitor OS=Homo sapiens OX=9606 GN=SERPING1 PE=1 SV=2	1	231006_jc_c1inh_pngasef_sme_trypsin.ScanId;v=1;d1=7367.7367.2	controllerType=0 controllerNumber=1 scan=7367	19.383
04249:2	1	T.T[+656.228]NSATKI.T	HexNAc(1)Hex(1)NeuAc(1)	T[+656]	695.818	2	1390.63	1390.63	0	-2.4	72	Specific	370.75	309.77	2	6.38	225	>sp|P05155|IC1_HUMAN Plasma protease C1 inhibitor OS=Homo sapiens OX=9606 GN=SERPING1 PE=1 SV=2	1	231006_jc_c1inh_pngasef_sme_trypsin.ScanId;v=1;d1=7488.7488.2	controllerType=0 controllerNumber=1 scan=7488	19.6211
04348:2	1	T.T[+656.228]NSATKI.T	HexNAc(1)Hex(1)NeuAc(1)	T[+656]	695.818	2	1390.63	1390.63	0	-2.1	72	Specific	376.63	321.59	2	6.61	225	>sp|P05155|IC1_HUMAN Plasma protease C1 inhibitor OS=Homo sapiens OX=9606 GN=SERPING1 PE=1 SV=2	1	231006_jc_c1inh_pngasef_sme_trypsin.ScanId;v=1;d1=7593.7593.2	controllerType=0 controllerNumber=1 scan=7593	19.8098
04225:2	1	T.T[+656.228]NSATKI.T	HexNAc(1)Hex(1)NeuAc(1)	T[+656]	695.817	2	1390.63	1390.63	0	-3.3	72	Specific	413.73	312.95	2	6.1	225	>sp|P05155|IC1_HUMAN Plasma protease C1 inhibitor OS=Homo sapiens OX=9606 GN=SERPING1 PE=1 SV=2	1	231006_jc_c1inh_pngasef_sme_trypsin.ScanId;v=1;d1=7463.7463.2	controllerType=0 controllerNumber=1 scan=7463	19.5721
04897:2	1	T.T[+656.228]N[+0.984]SATKI.T	HexNAc(1)Hex(1)NeuAc(1)	N[+1], T[+656]	696.31	2	1391.61	1391.62	0	-2.9	72	Specific	199.63	170.34	2	4.57	225	>sp|P05155|IC1_HUMAN Plasma protease C1 inhibitor OS=Homo sapiens OX=9606 GN=SERPING1 PE=1 SV=2	1	231006_jc_c1inh_pngasef_sme_trypsin.ScanId;v=1;d1=8220.8220.2	controllerType=0 controllerNumber=1 scan=8220	21.0645
04881:2	1	T.T[+656.228]N[+0.984]SATKI.T	HexNAc(1)Hex(1)NeuAc(1)	N[+1], T[+656]	696.309	2	1391.61	1391.62	0	-3.6	72	Specific	227.66	202.98	2	4.62	225	>sp|P05155|IC1_HUMAN Plasma protease C1 inhibitor OS=Homo sapiens OX=9606 GN=SERPING1 PE=1 SV=2	1	231006_jc_c1inh_pngasef_sme_trypsin.ScanId;v=1;d1=8203.8203.2	controllerType=0 controllerNumber=1 scan=8203	21.0342
07433:3	1	T.TNSATKIT[+1312.455]AN[+0.984]T.T	HexNAc(2)Hex(2)NeuAc(2)	N[+1], T[+1312]	812.343	3	2435.01	2435.02	0	-1.6	72	Specific	227.25	101.33	0	2.91	225	>sp|P05155|IC1_HUMAN Plasma protease C1 inhibitor OS=Homo sapiens OX=9606 GN=SERPING1 PE=1 SV=2	1	231006_jc_c1inh_pngasef_sme_trypsin.ScanId;v=1;d1=10892.10892.3	controllerType=0 controllerNumber=1 scan=10892	26.2504
07419:3	1	T.TNSATKIT[+1312.455]AN[+0.984]T.T	HexNAc(2)Hex(2)NeuAc(2)	N[+1], T[+1312]	812.342	3	2435.01	2435.02	0	-2.5	72	Specific	277.17	107.07	0	4.14	225	>sp|P05155|IC1_HUMAN Plasma protease C1 inhibitor OS=Homo sapiens OX=9606 GN=SERPING1 PE=1 SV=2	1	231006_jc_c1inh_pngasef_sme_trypsin.ScanId;v=1;d1=10877.10877.3	controllerType=0 controllerNumber=1 scan=10877	26.2193
03321:2	1	A.T[+656.228]KITAN[+0.984]T.T	HexNAc(1)Hex(1)NeuAc(1)	N[+1], T[+656]	703.317	2	1405.63	1405.63	0	-3.2	76	Specific	180.3	116.67	4	2.53	225	>sp|P05155|IC1_HUMAN Plasma protease C1 inhibitor OS=Homo sapiens OX=9606 GN=SERPING1 PE=1 SV=2	1	231006_jc_c1inh_pngasef_sme_trypsin.ScanId;v=1;d1=6486.6486.2	controllerType=0 controllerNumber=1 scan=6486	17.7024
04807:2	1	A.T[+947.323]KITAN[+0.984]T.T	HexNAc(1)Hex(1)NeuAc(2)	N[+1], T[+947]	848.865	2	1696.72	1696.73	0	-2.6	76	Specific	214.83	137.78	4	3.09	225	>sp|P05155|IC1_HUMAN Plasma protease C1 inhibitor OS=Homo sapiens OX=9606 GN=SERPING1 PE=1 SV=2	1	231006_jc_c1inh_pngasef_sme_trypsin.ScanId;v=1;d1=8126.8126.2	controllerType=0 controllerNumber=1 scan=8126	20.8567
04793:2	1	A.TKITAN[+0.984]T[+947.323].T	HexNAc(1)Hex(1)NeuAc(2)	N[+1], T[+947]	848.864	2	1696.72	1696.73	0	-3.5	76	Specific	291.27	171.77	4.21	3.92	225	>sp|P05155|IC1_HUMAN Plasma protease C1 inhibitor OS=Homo sapiens OX=9606 GN=SERPING1 PE=1 SV=2	1	231006_jc_c1inh_pngasef_sme_trypsin.ScanId;v=1;d1=8111.8111.2	controllerType=0 controllerNumber=1 scan=8111	20.8277
05084:2	1	A.TKIT[+1312.455]AN[+0.984]T.T	HexNAc(2)Hex(2)NeuAc(2)	N[+1], T[+1312]	1031.43	2	2061.85	2061.86	0	-2.7	76	Specific	293.41	179.27	2.4	4.11	225	>sp|P05155|IC1_HUMAN Plasma protease C1 inhibitor OS=Homo sapiens OX=9606 GN=SERPING1 PE=1 SV=2	1	231006_jc_c1inh_pngasef_sme_trypsin.ScanId;v=1;d1=8414.8414.2	controllerType=0 controllerNumber=1 scan=8414	21.4532
03028:2	1	A.TKIT[+656.228]AN[+0.984]T.T	HexNAc(1)Hex(1)NeuAc(1)	N[+1], T[+656]	703.318	2	1405.63	1405.63	0	-1.9	76	Specific	309.48	276.01	0	3.44	225	>sp|P05155|IC1_HUMAN Plasma protease C1 inhibitor OS=Homo sapiens OX=9606 GN=SERPING1 PE=1 SV=2	1	231006_jc_c1inh_pngasef_sme_trypsin.ScanId;v=1;d1=6173.6173.2	controllerType=0 controllerNumber=1 scan=6173	17.0811
05086:2	1	A.TKIT[+1312.455]AN[+0.984]T.T	HexNAc(2)Hex(2)NeuAc(2)	N[+1], T[+1312]	1031.43	2	2061.85	2061.86	0	-2.9	76	Specific	310.17	205.2	2.4	4.35	225	>sp|P05155|IC1_HUMAN Plasma protease C1 inhibitor OS=Homo sapiens OX=9606 GN=SERPING1 PE=1 SV=2	1	231006_jc_c1inh_pngasef_sme_trypsin.ScanId;v=1;d1=8417.8417.2	controllerType=0 controllerNumber=1 scan=8417	21.458
05106:2	1	A.TKIT[+1312.455]AN[+0.984]T.T	HexNAc(2)Hex(2)NeuAc(2)	N[+1], T[+1312]	1031.43	2	2061.86	2061.86	0	-1.3	76	Specific	321.98	189.95	2.4	3.23	225	>sp|P05155|IC1_HUMAN Plasma protease C1 inhibitor OS=Homo sapiens OX=9606 GN=SERPING1 PE=1 SV=2	1	231006_jc_c1inh_pngasef_sme_trypsin.ScanId;v=1;d1=8438.8438.2	controllerType=0 controllerNumber=1 scan=8438	21.5123
03237:2	1	A.TKIT[+656.228]AN[+0.984]T.T	HexNAc(1)Hex(1)NeuAc(1)	N[+1], T[+656]	703.317	2	1405.63	1405.63	0	-2.9	76	Specific	332.44	250.49	0	4.37	225	>sp|P05155|IC1_HUMAN Plasma protease C1 inhibitor OS=Homo sapiens OX=9606 GN=SERPING1 PE=1 SV=2	1	231006_jc_c1inh_pngasef_sme_trypsin.ScanId;v=1;d1=6392.6392.2	controllerType=0 controllerNumber=1 scan=6392	17.5257
03252:2	1	A.TKIT[+656.228]AN[+0.984]T.T	HexNAc(1)Hex(1)NeuAc(1)	N[+1], T[+656]	703.317	2	1405.63	1405.63	0	-3.2	76	Specific	350.14	235.9	0	4.18	225	>sp|P05155|IC1_HUMAN Plasma protease C1 inhibitor OS=Homo sapiens OX=9606 GN=SERPING1 PE=1 SV=2	1	231006_jc_c1inh_pngasef_sme_trypsin.ScanId;v=1;d1=6408.6408.2	controllerType=0 controllerNumber=1 scan=6408	17.558
04690:2	1	A.TKIT[+947.323]AN[+0.984]T.T	HexNAc(1)Hex(1)NeuAc(2)	N[+1], T[+947]	848.865	2	1696.72	1696.73	0	-2	76	Specific	369.55	226.75	1.77	4.43	225	>sp|P05155|IC1_HUMAN Plasma protease C1 inhibitor OS=Homo sapiens OX=9606 GN=SERPING1 PE=1 SV=2	1	231006_jc_c1inh_pngasef_sme_trypsin.ScanId;v=1;d1=8001.8001.2	controllerType=0 controllerNumber=1 scan=8001	20.6114
04700:2	1	A.TKIT[+947.323]AN[+0.984]T.T	HexNAc(1)Hex(1)NeuAc(2)	N[+1], T[+947]	848.865	2	1696.72	1696.73	0	-3	76	Specific	370.98	208.9	0	4.24	225	>sp|P05155|IC1_HUMAN Plasma protease C1 inhibitor OS=Homo sapiens OX=9606 GN=SERPING1 PE=1 SV=2	1	231006_jc_c1inh_pngasef_sme_trypsin.ScanId;v=1;d1=8012.8012.2	controllerType=0 controllerNumber=1 scan=8012	20.6364
03039:2	1	A.TKIT[+656.228]AN[+0.984]T.T	HexNAc(1)Hex(1)NeuAc(1)	N[+1], T[+656]	703.318	2	1405.63	1405.63	0	-2.5	76	Specific	386.31	292.77	7.44	4.45	225	>sp|P05155|IC1_HUMAN Plasma protease C1 inhibitor OS=Homo sapiens OX=9606 GN=SERPING1 PE=1 SV=2	1	231006_jc_c1inh_pngasef_sme_trypsin.ScanId;v=1;d1=6185.6185.2	controllerType=0 controllerNumber=1 scan=6185	17.1019
03134:2	1	A.TKIT[+656.228]AN[+0.984]T.T	HexNAc(1)Hex(1)NeuAc(1)	N[+1], T[+656]	703.318	2	1405.63	1405.63	0	-2.5	76	Specific	412.99	265.3	10.85	4.34	225	>sp|P05155|IC1_HUMAN Plasma protease C1 inhibitor OS=Homo sapiens OX=9606 GN=SERPING1 PE=1 SV=2	1	231006_jc_c1inh_pngasef_sme_trypsin.ScanId;v=1;d1=6284.6284.2	controllerType=0 controllerNumber=1 scan=6284	17.2901
03156:2	1	A.TKIT[+656.228]AN[+0.984]T.T	HexNAc(1)Hex(1)NeuAc(1)	N[+1], T[+656]	703.317	2	1405.63	1405.63	0	-3	76	Specific	431.86	289.45	11.32	4.18	225	>sp|P05155|IC1_HUMAN Plasma protease C1 inhibitor OS=Homo sapiens OX=9606 GN=SERPING1 PE=1 SV=2	1	231006_jc_c1inh_pngasef_sme_trypsin.ScanId;v=1;d1=6307.6307.2	controllerType=0 controllerNumber=1 scan=6307	17.3486
08780:2	1	K.IT[+656.228]AN[+0.984]TTDEP.T	HexNAc(1)Hex(1)NeuAc(1)	N[+1], T[+656]	809.831	2	1618.65	1618.66	0	-2.5	78	NRagged	163.91	163.91	6	3.37	225	>sp|P05155|IC1_HUMAN Plasma protease C1 inhibitor OS=Homo sapiens OX=9606 GN=SERPING1 PE=1 SV=2	1	231006_jc_c1inh_pngasef_sme_trypsin.ScanId;v=1;d1=12309.12309.2	controllerType=0 controllerNumber=1 scan=12309	29.0015
10174:2	1	K.ITAN[+0.984]TT[+1312.455]DEPT.T	HexNAc(2)Hex(2)NeuAc(2)	N[+1], T[+1312]	1188.47	2	2375.93	2375.93	0	-2.2	78	NRagged	21.24	21.24	0.05	2.5	225	>sp|P05155|IC1_HUMAN Plasma protease C1 inhibitor OS=Homo sapiens OX=9606 GN=SERPING1 PE=1 SV=2	1	231006_jc_c1inh_pngasef_sme_trypsin.ScanId;v=1;d1=13764.13764.2	controllerType=0 controllerNumber=1 scan=13764	31.6884
10323:3	1	K.IT[+1312.455]AN[+0.984]TTDEPT.T	HexNAc(2)Hex(2)NeuAc(2)	N[+1], T[+1312]	792.648	3	2375.93	2375.93	0	-2.5	78	NRagged	157.97	157.97	2.4	4.54	225	>sp|P05155|IC1_HUMAN Plasma protease C1 inhibitor OS=Homo sapiens OX=9606 GN=SERPING1 PE=1 SV=2	1	231006_jc_c1inh_pngasef_sme_trypsin.ScanId;v=1;d1=13919.13919.3	controllerType=0 controllerNumber=1 scan=13919	31.9864
10177:3	1	K.IT[+1312.455]AN[+0.984]TTDEPT.T	HexNAc(2)Hex(2)NeuAc(2)	N[+1], T[+1312]	792.648	3	2375.93	2375.93	0	-2.1	78	NRagged	217.01	217.01	2.4	5.6	225	>sp|P05155|IC1_HUMAN Plasma protease C1 inhibitor OS=Homo sapiens OX=9606 GN=SERPING1 PE=1 SV=2	1	231006_jc_c1inh_pngasef_sme_trypsin.ScanId;v=1;d1=13767.13767.3	controllerType=0 controllerNumber=1 scan=13767	31.6974
10291:2	1	K.IT[+1312.455]AN[+0.984]TTDEPT.T	HexNAc(2)Hex(2)NeuAc(2)	N[+1], T[+1312]	1188.47	2	2375.93	2375.93	0	-2.2	78	NRagged	228.54	228.54	2.4	5.49	225	>sp|P05155|IC1_HUMAN Plasma protease C1 inhibitor OS=Homo sapiens OX=9606 GN=SERPING1 PE=1 SV=2	1	231006_jc_c1inh_pngasef_sme_trypsin.ScanId;v=1;d1=13885.13885.2	controllerType=0 controllerNumber=1 scan=13885	31.9252
10203:3	1	K.IT[+1312.455]AN[+0.984]TTDEPT.T	HexNAc(2)Hex(2)NeuAc(2)	N[+1], T[+1312]	792.648	3	2375.93	2375.93	0	-1.6	78	NRagged	240.25	240.25	2.4	5.06	225	>sp|P05155|IC1_HUMAN Plasma protease C1 inhibitor OS=Homo sapiens OX=9606 GN=SERPING1 PE=1 SV=2	1	231006_jc_c1inh_pngasef_sme_trypsin.ScanId;v=1;d1=13794.13794.3	controllerType=0 controllerNumber=1 scan=13794	31.7509
10172:2	1	K.IT[+1312.455]AN[+0.984]TTDEPT.T	HexNAc(2)Hex(2)NeuAc(2)	N[+1], T[+1312]	1188.47	2	2375.93	2375.93	0	-2.2	78	NRagged	355.03	355.03	2.4	6.03	225	>sp|P05155|IC1_HUMAN Plasma protease C1 inhibitor OS=Homo sapiens OX=9606 GN=SERPING1 PE=1 SV=2	1	231006_jc_c1inh_pngasef_sme_trypsin.ScanId;v=1;d1=13762.13762.2	controllerType=0 controllerNumber=1 scan=13762	31.6855
10197:2	1	K.IT[+1312.455]AN[+0.984]TTDEPT.T	HexNAc(2)Hex(2)NeuAc(2)	N[+1], T[+1312]	1188.47	2	2375.93	2375.93	0	-1.5	78	NRagged	402.41	402.41	2.4	5.74	225	>sp|P05155|IC1_HUMAN Plasma protease C1 inhibitor OS=Homo sapiens OX=9606 GN=SERPING1 PE=1 SV=2	1	231006_jc_c1inh_pngasef_sme_trypsin.ScanId;v=1;d1=13788.13788.2	controllerType=0 controllerNumber=1 scan=13788	31.7376
11181:3	1	K.IT[+1312.455]AN[+0.984]TTDEPTTQP.T	HexNAc(2)Hex(2)NeuAc(2)	N[+1], T[+1312]	901.366	3	2702.08	2702.09	0	-3.1	78	NRagged	106.57	106.57	2.4	2.36	225	>sp|P05155|IC1_HUMAN Plasma protease C1 inhibitor OS=Homo sapiens OX=9606 GN=SERPING1 PE=1 SV=2	1	231006_jc_c1inh_pngasef_sme_trypsin.ScanId;v=1;d1=14813.14813.3	controllerType=0 controllerNumber=1 scan=14813	33.5725
11322:3	1	K.IT[+1312.455]AN[+0.984]TTDEPTTQP.T	HexNAc(2)Hex(2)NeuAc(2)	N[+1], T[+1312]	901.367	3	2702.09	2702.09	0	-2.8	78	NRagged	212.58	212.58	2.4	4.1	225	>sp|P05155|IC1_HUMAN Plasma protease C1 inhibitor OS=Homo sapiens OX=9606 GN=SERPING1 PE=1 SV=2	1	231006_jc_c1inh_pngasef_sme_trypsin.ScanId;v=1;d1=14961.14961.3	controllerType=0 controllerNumber=1 scan=14961	33.8372
11288:3	1	K.IT[+1312.455]AN[+0.984]TTDEPTTQP.T	HexNAc(2)Hex(2)NeuAc(2)	N[+1], T[+1312]	901.367	3	2702.09	2702.09	0	-2.4	78	NRagged	258.56	258.56	2.4	4.5	225	>sp|P05155|IC1_HUMAN Plasma protease C1 inhibitor OS=Homo sapiens OX=9606 GN=SERPING1 PE=1 SV=2	1	231006_jc_c1inh_pngasef_sme_trypsin.ScanId;v=1;d1=14925.14925.3	controllerType=0 controllerNumber=1 scan=14925	33.7695
11156:3	1	K.IT[+1312.455]AN[+0.984]TTDEPTTQP.T	HexNAc(2)Hex(2)NeuAc(2)	N[+1], T[+1312]	901.366	3	2702.08	2702.09	0	-3.6	78	NRagged	271.06	271.06	2.4	4.31	225	>sp|P05155|IC1_HUMAN Plasma protease C1 inhibitor OS=Homo sapiens OX=9606 GN=SERPING1 PE=1 SV=2	1	231006_jc_c1inh_pngasef_sme_trypsin.ScanId;v=1;d1=14787.14787.3	controllerType=0 controllerNumber=1 scan=14787	33.5244
11525:3	1	K.IT[+656.228]AN[+0.984]T[+1312.455]TDEPTTQP.T	HexNAc(1)Hex(1)NeuAc(1),HexNAc(2)Hex(2)NeuAc(2)	N[+1], T[+656][+1312]	1120.11	3	3358.31	3358.32	0	-2	78	NRagged	178.99	178.99	0	3	225	>sp|P05155|IC1_HUMAN Plasma protease C1 inhibitor OS=Homo sapiens OX=9606 GN=SERPING1 PE=1 SV=2	1	231006_jc_c1inh_pngasef_sme_trypsin.ScanId;v=1;d1=15171.15171.3	controllerType=0 controllerNumber=1 scan=15171	34.179
11458:3	1	K.IT[+656.228]AN[+0.984]T[+1312.455]TDEPTTQP.T	HexNAc(1)Hex(1)NeuAc(1),HexNAc(2)Hex(2)NeuAc(2)	N[+1], T[+656][+1312]	1120.11	3	3358.31	3358.32	0	-2.2	78	NRagged	220.5	220.5	0	4.1	225	>sp|P05155|IC1_HUMAN Plasma protease C1 inhibitor OS=Homo sapiens OX=9606 GN=SERPING1 PE=1 SV=2	1	231006_jc_c1inh_pngasef_sme_trypsin.ScanId;v=1;d1=15102.15102.3	controllerType=0 controllerNumber=1 scan=15102	34.0648
11433:3	1	K.ITAN[+0.984]TTDEPT[+1312.455]T[+656.228]QP.T	HexNAc(2)Hex(2)NeuAc(2),HexNAc(1)Hex(1)NeuAc(1)	N[+1], T[+656][+1312]	1120.11	3	3358.31	3358.32	0	-3	78	NRagged	266.11	266.11	0	4.31	225	>sp|P05155|IC1_HUMAN Plasma protease C1 inhibitor OS=Homo sapiens OX=9606 GN=SERPING1 PE=1 SV=2	1	231006_jc_c1inh_pngasef_sme_trypsin.ScanId;v=1;d1=15076.15076.3	controllerType=0 controllerNumber=1 scan=15076	34.02
11319:3	1	K.ITAN[+0.984]TTDEPT[+1312.455]T[+656.228]QP.T	HexNAc(2)Hex(2)NeuAc(2),HexNAc(1)Hex(1)NeuAc(1)	N[+1], T[+656][+1312]	1120.11	3	3358.31	3358.32	0	-2.9	78	NRagged	292.15	292.15	0	4.39	225	>sp|P05155|IC1_HUMAN Plasma protease C1 inhibitor OS=Homo sapiens OX=9606 GN=SERPING1 PE=1 SV=2	1	231006_jc_c1inh_pngasef_sme_trypsin.ScanId;v=1;d1=14958.14958.3	controllerType=0 controllerNumber=1 scan=14958	33.8297
02598:2	1	T.T[+656.228]DEP.T	HexNAc(1)Hex(1)NeuAc(1)	T[+656]	559.21	2	1117.41	1117.42	0	-3.3	83	Specific	106.38	106.38	106.38	1.49	225	>sp|P05155|IC1_HUMAN Plasma protease C1 inhibitor OS=Homo sapiens OX=9606 GN=SERPING1 PE=1 SV=2	1	231006_jc_c1inh_pngasef_sme_trypsin.ScanId;v=1;d1=5710.5710.2	controllerType=0 controllerNumber=1 scan=5710	16.2247
02174:2	1	T.T[+656.228]DEP.T	HexNAc(1)Hex(1)NeuAc(1)	T[+656]	559.21	2	1117.41	1117.42	0	-3.3	83	Specific	108.19	108.19	108.19	1.49	225	>sp|P05155|IC1_HUMAN Plasma protease C1 inhibitor OS=Homo sapiens OX=9606 GN=SERPING1 PE=1 SV=2	1	231006_jc_c1inh_pngasef_sme_trypsin.ScanId;v=1;d1=5262.5262.2	controllerType=0 controllerNumber=1 scan=5262	15.2778
02485:2	1	T.T[+656.228]DEP.T	HexNAc(1)Hex(1)NeuAc(1)	T[+656]	559.209	2	1117.41	1117.42	0	-3.5	83	Specific	202.43	189.79	189.79	2.61	225	>sp|P05155|IC1_HUMAN Plasma protease C1 inhibitor OS=Homo sapiens OX=9606 GN=SERPING1 PE=1 SV=2	1	231006_jc_c1inh_pngasef_sme_trypsin.ScanId;v=1;d1=5591.5591.2	controllerType=0 controllerNumber=1 scan=5591	15.9906
02468:2	1	T.T[+656.228]DEP.T	HexNAc(1)Hex(1)NeuAc(1)	T[+656]	559.209	2	1117.41	1117.42	0	-3.7	83	Specific	227.28	210.31	210.31	3.32	225	>sp|P05155|IC1_HUMAN Plasma protease C1 inhibitor OS=Homo sapiens OX=9606 GN=SERPING1 PE=1 SV=2	1	231006_jc_c1inh_pngasef_sme_trypsin.ScanId;v=1;d1=5573.5573.2	controllerType=0 controllerNumber=1 scan=5573	15.9528
02275:2	1	T.T[+656.228]DEP.T	HexNAc(1)Hex(1)NeuAc(1)	T[+656]	559.21	2	1117.41	1117.42	0	-3	83	Specific	231.07	209.69	209.69	3.49	225	>sp|P05155|IC1_HUMAN Plasma protease C1 inhibitor OS=Homo sapiens OX=9606 GN=SERPING1 PE=1 SV=2	1	231006_jc_c1inh_pngasef_sme_trypsin.ScanId;v=1;d1=5369.5369.2	controllerType=0 controllerNumber=1 scan=5369	15.5127
02374:2	1	T.T[+656.228]DEP.T	HexNAc(1)Hex(1)NeuAc(1)	T[+656]	559.209	2	1117.41	1117.42	0	-4.2	83	Specific	235.18	220.86	220.86	3.32	225	>sp|P05155|IC1_HUMAN Plasma protease C1 inhibitor OS=Homo sapiens OX=9606 GN=SERPING1 PE=1 SV=2	1	231006_jc_c1inh_pngasef_sme_trypsin.ScanId;v=1;d1=5474.5474.2	controllerType=0 controllerNumber=1 scan=5474	15.7459
02366:2	1	T.T[+656.228]DEP.T	HexNAc(1)Hex(1)NeuAc(1)	T[+656]	559.209	2	1117.41	1117.42	0	-3.9	83	Specific	235.19	224.66	224.66	3.32	225	>sp|P05155|IC1_HUMAN Plasma protease C1 inhibitor OS=Homo sapiens OX=9606 GN=SERPING1 PE=1 SV=2	1	231006_jc_c1inh_pngasef_sme_trypsin.ScanId;v=1;d1=5465.5465.2	controllerType=0 controllerNumber=1 scan=5465	15.7275
02288:2	1	T.T[+656.228]DEP.T	HexNAc(1)Hex(1)NeuAc(1)	T[+656]	559.21	2	1117.41	1117.42	0	-3	83	Specific	239.4	219.67	219.67	3.49	225	>sp|P05155|IC1_HUMAN Plasma protease C1 inhibitor OS=Homo sapiens OX=9606 GN=SERPING1 PE=1 SV=2	1	231006_jc_c1inh_pngasef_sme_trypsin.ScanId;v=1;d1=5383.5383.2	controllerType=0 controllerNumber=1 scan=5383	15.5456
05009:2	1	T.T[+1312.455]DEPT.T	HexNAc(2)Hex(2)NeuAc(2)	T[+1312]	937.847	2	1874.69	1874.69	0	-2.3	83	Specific	127.25	72.31	2.12	2.29	225	>sp|P05155|IC1_HUMAN Plasma protease C1 inhibitor OS=Homo sapiens OX=9606 GN=SERPING1 PE=1 SV=2	1	231006_jc_c1inh_pngasef_sme_trypsin.ScanId;v=1;d1=8336.8336.2	controllerType=0 controllerNumber=1 scan=8336	21.3058
04723:2	1	T.T[+1312.455]DEPT.T	HexNAc(2)Hex(2)NeuAc(2)	T[+1312]	937.845	2	1874.68	1874.69	0	-4.7	83	Specific	155.39	81.59	12.72	2.56	225	>sp|P05155|IC1_HUMAN Plasma protease C1 inhibitor OS=Homo sapiens OX=9606 GN=SERPING1 PE=1 SV=2	1	231006_jc_c1inh_pngasef_sme_trypsin.ScanId;v=1;d1=8036.8036.2	controllerType=0 controllerNumber=1 scan=8036	20.6805
04939:2	1	T.T[+1312.455]DEPT.T	HexNAc(2)Hex(2)NeuAc(2)	T[+1312]	937.846	2	1874.68	1874.69	0	-3.4	83	Specific	164.61	43.02	2.12	2.38	225	>sp|P05155|IC1_HUMAN Plasma protease C1 inhibitor OS=Homo sapiens OX=9606 GN=SERPING1 PE=1 SV=2	1	231006_jc_c1inh_pngasef_sme_trypsin.ScanId;v=1;d1=8264.8264.2	controllerType=0 controllerNumber=1 scan=8264	21.1559
04962:2	1	T.T[+1312.455]DEPT.T	HexNAc(2)Hex(2)NeuAc(2)	T[+1312]	937.847	2	1874.69	1874.69	0	-2.1	83	Specific	178.02	74.17	2.12	2.44	225	>sp|P05155|IC1_HUMAN Plasma protease C1 inhibitor OS=Homo sapiens OX=9606 GN=SERPING1 PE=1 SV=2	1	231006_jc_c1inh_pngasef_sme_trypsin.ScanId;v=1;d1=8288.8288.2	controllerType=0 controllerNumber=1 scan=8288	21.2108
04824:2	1	T.TDEPT[+1312.455].T	HexNAc(2)Hex(2)NeuAc(2)	T[+1312]	937.846	2	1874.69	1874.69	0	-3	83	Specific	204	14.95	10.79	2.29	225	>sp|P05155|IC1_HUMAN Plasma protease C1 inhibitor OS=Homo sapiens OX=9606 GN=SERPING1 PE=1 SV=2	1	231006_jc_c1inh_pngasef_sme_trypsin.ScanId;v=1;d1=8144.8144.2	controllerType=0 controllerNumber=1 scan=8144	20.8958
04843:2	1	T.TDEPT[+1312.455].T	HexNAc(2)Hex(2)NeuAc(2)	T[+1312]	937.846	2	1874.68	1874.69	0	-3.4	83	Specific	208.73	9.36	9.36	1.79	225	>sp|P05155|IC1_HUMAN Plasma protease C1 inhibitor OS=Homo sapiens OX=9606 GN=SERPING1 PE=1 SV=2	1	231006_jc_c1inh_pngasef_sme_trypsin.ScanId;v=1;d1=8164.8164.2	controllerType=0 controllerNumber=1 scan=8164	20.9514
04726:2	1	T.TDEPT[+1312.455].T	HexNAc(2)Hex(2)NeuAc(2)	T[+1312]	937.846	2	1874.68	1874.69	0	-3.1	83	Specific	212.62	45.52	9.18	2.38	225	>sp|P05155|IC1_HUMAN Plasma protease C1 inhibitor OS=Homo sapiens OX=9606 GN=SERPING1 PE=1 SV=2	1	231006_jc_c1inh_pngasef_sme_trypsin.ScanId;v=1;d1=8040.8040.2	controllerType=0 controllerNumber=1 scan=8040	20.6867
02686:2	1	T.T[+947.323]QP.T	HexNAc(1)Hex(1)NeuAc(2)	T[+947]	646.752	2	1292.5	1292.5	0	-2.8	88	Specific	82.83	82.83	82.83	2.29	225	>sp|P05155|IC1_HUMAN Plasma protease C1 inhibitor OS=Homo sapiens OX=9606 GN=SERPING1 PE=1 SV=2	1	231006_jc_c1inh_pngasef_sme_trypsin.ScanId;v=1;d1=5804.5804.2	controllerType=0 controllerNumber=1 scan=5804	16.4105
01438:2	1	T.T[+656.228]QP.T	HexNAc(1)Hex(1)NeuAc(1)	T[+656]	501.204	2	1001.4	1001.4	0	-2.7	88	Specific	86.7	86.7	86.7	2.31	225	>sp|P05155|IC1_HUMAN Plasma protease C1 inhibitor OS=Homo sapiens OX=9606 GN=SERPING1 PE=1 SV=2	1	231006_jc_c1inh_pngasef_sme_trypsin.ScanId;v=1;d1=4338.4338.2	controllerType=0 controllerNumber=1 scan=4338	13.6754
03458:2	1	T.T[+1312.455]QP.T	HexNAc(2)Hex(2)NeuAc(2)	T[+1312]	829.317	2	1657.63	1657.63	0	-3.5	88	Specific	108.47	83.13	83.13	1.54	225	>sp|P05155|IC1_HUMAN Plasma protease C1 inhibitor OS=Homo sapiens OX=9606 GN=SERPING1 PE=1 SV=2	1	231006_jc_c1inh_pngasef_sme_trypsin.ScanId;v=1;d1=6638.6638.2	controllerType=0 controllerNumber=1 scan=6638	18.0004
03382:2	1	T.T[+1312.455]QP.T	HexNAc(2)Hex(2)NeuAc(2)	T[+1312]	829.317	2	1657.63	1657.63	0	-2.8	88	Specific	129.63	86.79	86.79	2.29	225	>sp|P05155|IC1_HUMAN Plasma protease C1 inhibitor OS=Homo sapiens OX=9606 GN=SERPING1 PE=1 SV=2	1	231006_jc_c1inh_pngasef_sme_trypsin.ScanId;v=1;d1=6553.6553.2	controllerType=0 controllerNumber=1 scan=6553	17.8418
03369:2	1	T.T[+1312.455]QP.T	HexNAc(2)Hex(2)NeuAc(2)	T[+1312]	829.317	2	1657.63	1657.63	0	-3.1	88	Specific	140.96	81.25	81.25	2.33	225	>sp|P05155|IC1_HUMAN Plasma protease C1 inhibitor OS=Homo sapiens OX=9606 GN=SERPING1 PE=1 SV=2	1	231006_jc_c1inh_pngasef_sme_trypsin.ScanId;v=1;d1=6539.6539.2	controllerType=0 controllerNumber=1 scan=6539	17.8125
03289:2	1	T.T[+1312.455]QP.T	HexNAc(2)Hex(2)NeuAc(2)	T[+1312]	829.317	2	1657.63	1657.63	0	-3.1	88	Specific	155.71	85	85	2.33	225	>sp|P05155|IC1_HUMAN Plasma protease C1 inhibitor OS=Homo sapiens OX=9606 GN=SERPING1 PE=1 SV=2	1	231006_jc_c1inh_pngasef_sme_trypsin.ScanId;v=1;d1=6449.6449.2	controllerType=0 controllerNumber=1 scan=6449	17.6385
03281:2	1	T.T[+1312.455]QP.T	HexNAc(2)Hex(2)NeuAc(2)	T[+1312]	829.318	2	1657.63	1657.63	0	-2.4	88	Specific	179.82	82.91	82.91	2.66	225	>sp|P05155|IC1_HUMAN Plasma protease C1 inhibitor OS=Homo sapiens OX=9606 GN=SERPING1 PE=1 SV=2	1	231006_jc_c1inh_pngasef_sme_trypsin.ScanId;v=1;d1=6440.6440.2	controllerType=0 controllerNumber=1 scan=6440	17.6192
01329:2	1	T.T[+656.228]QP.T	HexNAc(1)Hex(1)NeuAc(1)	T[+656]	501.204	2	1001.4	1001.4	0	-3.1	88	Specific	185.16	134.42	134.42	1.41	225	>sp|P05155|IC1_HUMAN Plasma protease C1 inhibitor OS=Homo sapiens OX=9606 GN=SERPING1 PE=1 SV=2	1	231006_jc_c1inh_pngasef_sme_trypsin.ScanId;v=1;d1=4196.4196.2	controllerType=0 controllerNumber=1 scan=4196	13.3766
02877:2	1	T.T[+947.323]QP.T	HexNAc(1)Hex(1)NeuAc(2)	T[+947]	646.752	2	1292.5	1292.5	0	-2.3	88	Specific	190.83	89.39	89.39	2.38	225	>sp|P05155|IC1_HUMAN Plasma protease C1 inhibitor OS=Homo sapiens OX=9606 GN=SERPING1 PE=1 SV=2	1	231006_jc_c1inh_pngasef_sme_trypsin.ScanId;v=1;d1=6008.6008.2	controllerType=0 controllerNumber=1 scan=6008	16.7913
02887:2	1	T.T[+947.323]QP.T	HexNAc(1)Hex(1)NeuAc(2)	T[+947]	646.752	2	1292.5	1292.5	0	-2.5	88	Specific	192.01	88.97	88.97	2.38	225	>sp|P05155|IC1_HUMAN Plasma protease C1 inhibitor OS=Homo sapiens OX=9606 GN=SERPING1 PE=1 SV=2	1	231006_jc_c1inh_pngasef_sme_trypsin.ScanId;v=1;d1=6019.6019.2	controllerType=0 controllerNumber=1 scan=6019	16.8154
01226:2	1	T.T[+656.228]QP.T	HexNAc(1)Hex(1)NeuAc(1)	T[+656]	501.204	2	1001.4	1001.4	0	-3.7	88	Specific	207.31	145.2	145.2	1.41	225	>sp|P05155|IC1_HUMAN Plasma protease C1 inhibitor OS=Homo sapiens OX=9606 GN=SERPING1 PE=1 SV=2	1	231006_jc_c1inh_pngasef_sme_trypsin.ScanId;v=1;d1=4059.4059.2	controllerType=0 controllerNumber=1 scan=4059	13.0836
01158:2	1	T.T[+656.228]QP.T	HexNAc(1)Hex(1)NeuAc(1)	T[+656]	501.204	2	1001.4	1001.4	0	-3.1	88	Specific	210.4	134.88	134.88	2.33	225	>sp|P05155|IC1_HUMAN Plasma protease C1 inhibitor OS=Homo sapiens OX=9606 GN=SERPING1 PE=1 SV=2	1	231006_jc_c1inh_pngasef_sme_trypsin.ScanId;v=1;d1=3979.3979.2	controllerType=0 controllerNumber=1 scan=3979	12.9463
01331:2	1	T.T[+656.228]QP.T	HexNAc(1)Hex(1)NeuAc(1)	T[+656]	501.204	2	1001.4	1001.4	0	-3.3	88	Specific	213.5	142.17	142.17	2.33	225	>sp|P05155|IC1_HUMAN Plasma protease C1 inhibitor OS=Homo sapiens OX=9606 GN=SERPING1 PE=1 SV=2	1	231006_jc_c1inh_pngasef_sme_trypsin.ScanId;v=1;d1=4199.4199.2	controllerType=0 controllerNumber=1 scan=4199	13.3874
01280:2	1	T.T[+656.228]QP.T	HexNAc(1)Hex(1)NeuAc(1)	T[+656]	501.204	2	1001.4	1001.4	0	-3.1	88	Specific	215.37	140.68	140.68	2.33	225	>sp|P05155|IC1_HUMAN Plasma protease C1 inhibitor OS=Homo sapiens OX=9606 GN=SERPING1 PE=1 SV=2	1	231006_jc_c1inh_pngasef_sme_trypsin.ScanId;v=1;d1=4132.4132.2	controllerType=0 controllerNumber=1 scan=4132	13.2403
01085:2	1	T.T[+656.228]QP.T	HexNAc(1)Hex(1)NeuAc(1)	T[+656]	501.204	2	1001.4	1001.4	0	-3.1	88	Specific	215.59	145.54	145.54	2.33	225	>sp|P05155|IC1_HUMAN Plasma protease C1 inhibitor OS=Homo sapiens OX=9606 GN=SERPING1 PE=1 SV=2	1	231006_jc_c1inh_pngasef_sme_trypsin.ScanId;v=1;d1=3888.3888.2	controllerType=0 controllerNumber=1 scan=3888	12.7884
01278:2	1	T.T[+656.228]QP.T	HexNAc(1)Hex(1)NeuAc(1)	T[+656]	501.204	2	1001.4	1001.4	0	-3.1	88	Specific	217.42	135	135	2.33	225	>sp|P05155|IC1_HUMAN Plasma protease C1 inhibitor OS=Homo sapiens OX=9606 GN=SERPING1 PE=1 SV=2	1	231006_jc_c1inh_pngasef_sme_trypsin.ScanId;v=1;d1=4129.4129.2	controllerType=0 controllerNumber=1 scan=4129	13.2316
01152:2	1	T.T[+656.228]QP.T	HexNAc(1)Hex(1)NeuAc(1)	T[+656]	501.204	2	1001.4	1001.4	0	-3.1	88	Specific	219.63	139.02	139.02	2.33	225	>sp|P05155|IC1_HUMAN Plasma protease C1 inhibitor OS=Homo sapiens OX=9606 GN=SERPING1 PE=1 SV=2	1	231006_jc_c1inh_pngasef_sme_trypsin.ScanId;v=1;d1=3972.3972.2	controllerType=0 controllerNumber=1 scan=3972	12.9328
01232:2	1	T.T[+656.228]QP.T	HexNAc(1)Hex(1)NeuAc(1)	T[+656]	501.204	2	1001.4	1001.4	0	-3.1	88	Specific	231.07	149.37	149.37	2.33	225	>sp|P05155|IC1_HUMAN Plasma protease C1 inhibitor OS=Homo sapiens OX=9606 GN=SERPING1 PE=1 SV=2	1	231006_jc_c1inh_pngasef_sme_trypsin.ScanId;v=1;d1=4066.4066.2	controllerType=0 controllerNumber=1 scan=4066	13.097
03807:2	1	T.T[+1312.455]QPT.T	HexNAc(2)Hex(2)NeuAc(2)	T[+1312]	879.841	2	1758.68	1758.68	0	-2.4	88	Specific	174.02	124.05	1.04	2.64	225	>sp|P05155|IC1_HUMAN Plasma protease C1 inhibitor OS=Homo sapiens OX=9606 GN=SERPING1 PE=1 SV=2	1	231006_jc_c1inh_pngasef_sme_trypsin.ScanId;v=1;d1=7008.7008.2	controllerType=0 controllerNumber=1 scan=7008	18.6944
03546:2	1	T.TQPT[+1312.455].T	HexNAc(2)Hex(2)NeuAc(2)	T[+1312]	879.841	2	1758.67	1758.68	0	-3.1	88	Specific	227.31	165.77	11.06	3.1	225	>sp|P05155|IC1_HUMAN Plasma protease C1 inhibitor OS=Homo sapiens OX=9606 GN=SERPING1 PE=1 SV=2	1	231006_jc_c1inh_pngasef_sme_trypsin.ScanId;v=1;d1=6735.6735.2	controllerType=0 controllerNumber=1 scan=6735	18.1718
03663:2	1	T.TQPT[+1312.455].T	HexNAc(2)Hex(2)NeuAc(2)	T[+1312]	879.841	2	1758.67	1758.68	0	-3.2	88	Specific	266.52	123.31	12.09	2.77	225	>sp|P05155|IC1_HUMAN Plasma protease C1 inhibitor OS=Homo sapiens OX=9606 GN=SERPING1 PE=1 SV=2	1	231006_jc_c1inh_pngasef_sme_trypsin.ScanId;v=1;d1=6859.6859.2	controllerType=0 controllerNumber=1 scan=6859	18.4208
03568:2	1	T.TQPT[+1312.455].T	HexNAc(2)Hex(2)NeuAc(2)	T[+1312]	879.841	2	1758.67	1758.68	0	-3.4	88	Specific	274.17	115.01	13.19	2.8	225	>sp|P05155|IC1_HUMAN Plasma protease C1 inhibitor OS=Homo sapiens OX=9606 GN=SERPING1 PE=1 SV=2	1	231006_jc_c1inh_pngasef_sme_trypsin.ScanId;v=1;d1=6759.6759.2	controllerType=0 controllerNumber=1 scan=6759	18.2172
03686:2	1	T.TQPT[+1312.455].T	HexNAc(2)Hex(2)NeuAc(2)	T[+1312]	879.841	2	1758.67	1758.68	0	-3.2	88	Specific	276.56	129.93	12.9	2.77	225	>sp|P05155|IC1_HUMAN Plasma protease C1 inhibitor OS=Homo sapiens OX=9606 GN=SERPING1 PE=1 SV=2	1	231006_jc_c1inh_pngasef_sme_trypsin.ScanId;v=1;d1=6883.6883.2	controllerType=0 controllerNumber=1 scan=6883	18.4692
03548:2	1	T.TQPT[+1312.455].T	HexNAc(2)Hex(2)NeuAc(2)	T[+1312]	879.841	2	1758.67	1758.68	0	-3.3	88	Specific	288.11	144.82	11.83	2.68	225	>sp|P05155|IC1_HUMAN Plasma protease C1 inhibitor OS=Homo sapiens OX=9606 GN=SERPING1 PE=1 SV=2	1	231006_jc_c1inh_pngasef_sme_trypsin.ScanId;v=1;d1=6738.6738.2	controllerType=0 controllerNumber=1 scan=6738	18.1765
04541:2	1	P.T[+1312.455]TEPT.T	HexNAc(2)Hex(2)NeuAc(2)	T[+1312]	930.858	2	1860.71	1860.71	0	-1.7	91	Specific	252.28	164.84	0	2.35	225	>sp|P05155|IC1_HUMAN Plasma protease C1 inhibitor OS=Homo sapiens OX=9606 GN=SERPING1 PE=1 SV=2	1	231006_jc_c1inh_pngasef_sme_trypsin.ScanId;v=1;d1=7802.7802.2	controllerType=0 controllerNumber=1 scan=7802	20.2351
02289:2	1	T.TEPT[+1021.360].T	HexNAc(2)Hex(2)NeuAc(1)	T[+1021]	734.786	2	1468.56	1468.57	0	-2.8	92	Specific	157.91	122.44	19.92	2.28	225	>sp|P05155|IC1_HUMAN Plasma protease C1 inhibitor OS=Homo sapiens OX=9606 GN=SERPING1 PE=1 SV=2	1	231006_jc_c1inh_pngasef_sme_trypsin.ScanId;v=1;d1=5384.5384.2	controllerType=0 controllerNumber=1 scan=5384	15.5478
04594:2	1	T.TEPT[+1312.455].T	HexNAc(2)Hex(2)NeuAc(2)	T[+1312]	880.332	2	1759.66	1759.66	0	-4.4	92	Specific	164.47	70.89	19.25	1.88	225	>sp|P05155|IC1_HUMAN Plasma protease C1 inhibitor OS=Homo sapiens OX=9606 GN=SERPING1 PE=1 SV=2	1	231006_jc_c1inh_pngasef_sme_trypsin.ScanId;v=1;d1=7886.7886.2	controllerType=0 controllerNumber=1 scan=7886	20.3969
04606:2	1	T.TEPT[+1312.455].T	HexNAc(2)Hex(2)NeuAc(2)	T[+1312]	880.334	2	1759.66	1759.66	0	-1.6	92	Specific	164.58	105.08	22.09	1.15	225	>sp|P05155|IC1_HUMAN Plasma protease C1 inhibitor OS=Homo sapiens OX=9606 GN=SERPING1 PE=1 SV=2	1	231006_jc_c1inh_pngasef_sme_trypsin.ScanId;v=1;d1=7902.7902.2	controllerType=0 controllerNumber=1 scan=7902	20.4255
02279:2	1	T.TEPT[+1021.360].T	HexNAc(2)Hex(2)NeuAc(1)	T[+1021]	734.786	2	1468.56	1468.57	0	-2.6	92	Specific	199.12	120.32	23.27	2.66	225	>sp|P05155|IC1_HUMAN Plasma protease C1 inhibitor OS=Homo sapiens OX=9606 GN=SERPING1 PE=1 SV=2	1	231006_jc_c1inh_pngasef_sme_trypsin.ScanId;v=1;d1=5373.5373.2	controllerType=0 controllerNumber=1 scan=5373	15.5217
04683:2	1	T.TEPT[+1312.455].T	HexNAc(2)Hex(2)NeuAc(2)	T[+1312]	880.332	2	1759.66	1759.66	0	-3.7	92	Specific	265.59	128.23	14.33	2.77	225	>sp|P05155|IC1_HUMAN Plasma protease C1 inhibitor OS=Homo sapiens OX=9606 GN=SERPING1 PE=1 SV=2	1	231006_jc_c1inh_pngasef_sme_trypsin.ScanId;v=1;d1=7994.7994.2	controllerType=0 controllerNumber=1 scan=7994	20.5935
04771:2	1	T.TEPT[+1312.455].T	HexNAc(2)Hex(2)NeuAc(2)	T[+1312]	880.333	2	1759.66	1759.66	0	-3	92	Specific	266.23	114.25	14.55	2.8	225	>sp|P05155|IC1_HUMAN Plasma protease C1 inhibitor OS=Homo sapiens OX=9606 GN=SERPING1 PE=1 SV=2	1	231006_jc_c1inh_pngasef_sme_trypsin.ScanId;v=1;d1=8088.8088.2	controllerType=0 controllerNumber=1 scan=8088	20.7716
04786:2	1	T.TEPT[+1312.455].T	HexNAc(2)Hex(2)NeuAc(2)	T[+1312]	880.333	2	1759.66	1759.66	0	-3.3	92	Specific	295.43	132.14	14.09	2.68	225	>sp|P05155|IC1_HUMAN Plasma protease C1 inhibitor OS=Homo sapiens OX=9606 GN=SERPING1 PE=1 SV=2	1	231006_jc_c1inh_pngasef_sme_trypsin.ScanId;v=1;d1=8104.8104.2	controllerType=0 controllerNumber=1 scan=8104	20.8082
04673:2	1	T.TEPT[+1312.455].T	HexNAc(2)Hex(2)NeuAc(2)	T[+1312]	880.333	2	1759.66	1759.66	0	-3.3	92	Specific	307.52	129.82	14.15	2.68	225	>sp|P05155|IC1_HUMAN Plasma protease C1 inhibitor OS=Homo sapiens OX=9606 GN=SERPING1 PE=1 SV=2	1	231006_jc_c1inh_pngasef_sme_trypsin.ScanId;v=1;d1=7983.7983.2	controllerType=0 controllerNumber=1 scan=7983	20.5747
11674:2	1	T.T[+1312.455]QPTIQP.T	HexNAc(2)Hex(2)NeuAc(2)	T[+1312]	1048.94	2	2096.87	2096.88	0	-3.5	96	Specific	18.99	16.53	2.36	2.29	225	>sp|P05155|IC1_HUMAN Plasma protease C1 inhibitor OS=Homo sapiens OX=9606 GN=SERPING1 PE=1 SV=2	1	231006_jc_c1inh_pngasef_sme_trypsin.ScanId;v=1;d1=15361.15361.2	controllerType=0 controllerNumber=1 scan=15361	34.526
11796:2	1	T.TQPT[+1312.455]IQP.T	HexNAc(2)Hex(2)NeuAc(2)	T[+1312]	1048.94	2	2096.87	2096.88	0	-2.3	96	Specific	38.6	9.11	5.16	2.31	225	>sp|P05155|IC1_HUMAN Plasma protease C1 inhibitor OS=Homo sapiens OX=9606 GN=SERPING1 PE=1 SV=2	1	231006_jc_c1inh_pngasef_sme_trypsin.ScanId;v=1;d1=15490.15490.2	controllerType=0 controllerNumber=1 scan=15490	34.7749
11681:2	1	T.TQPT[+1312.455]IQP.T	HexNAc(2)Hex(2)NeuAc(2)	T[+1312]	1048.94	2	2096.87	2096.88	0	-2.9	96	Specific	49.08	14.45	7.31	2.31	225	>sp|P05155|IC1_HUMAN Plasma protease C1 inhibitor OS=Homo sapiens OX=9606 GN=SERPING1 PE=1 SV=2	1	231006_jc_c1inh_pngasef_sme_trypsin.ScanId;v=1;d1=15369.15369.2	controllerType=0 controllerNumber=1 scan=15369	34.5438
11773:2	1	T.TQPT[+1312.455]IQP.T	HexNAc(2)Hex(2)NeuAc(2)	T[+1312]	1048.94	2	2096.87	2096.88	0	-2	96	Specific	49.71	8.43	4.67	2.15	225	>sp|P05155|IC1_HUMAN Plasma protease C1 inhibitor OS=Homo sapiens OX=9606 GN=SERPING1 PE=1 SV=2	1	231006_jc_c1inh_pngasef_sme_trypsin.ScanId;v=1;d1=15466.15466.2	controllerType=0 controllerNumber=1 scan=15466	34.7224
11985:3	1	T.T[+1312.455]QPTIQP.T	HexNAc(2)Hex(2)NeuAc(2)	T[+1312]	699.627	3	2096.87	2096.88	0	-3.9	96	Specific	52.04	35.09	0.9	2.3	225	>sp|P05155|IC1_HUMAN Plasma protease C1 inhibitor OS=Homo sapiens OX=9606 GN=SERPING1 PE=1 SV=2	1	231006_jc_c1inh_pngasef_sme_trypsin.ScanId;v=1;d1=15685.15685.3	controllerType=0 controllerNumber=1 scan=15685	35.1062
11750:2	1	T.T[+1021.360]QPTIQP.T	HexNAc(2)Hex(2)NeuAc(1)	T[+1021]	903.391	2	1805.78	1805.78	0	-2.2	96	Specific	79.67	15	5.37	2.29	225	>sp|P05155|IC1_HUMAN Plasma protease C1 inhibitor OS=Homo sapiens OX=9606 GN=SERPING1 PE=1 SV=2	1	231006_jc_c1inh_pngasef_sme_trypsin.ScanId;v=1;d1=15442.15442.2	controllerType=0 controllerNumber=1 scan=15442	34.6755
11776:2	1	T.T[+1021.360]QPTIQP.T	HexNAc(2)Hex(2)NeuAc(1)	T[+1021]	903.391	2	1805.78	1805.78	0	-2.3	96	Specific	100.43	13.78	6.75	2.34	225	>sp|P05155|IC1_HUMAN Plasma protease C1 inhibitor OS=Homo sapiens OX=9606 GN=SERPING1 PE=1 SV=2	1	231006_jc_c1inh_pngasef_sme_trypsin.ScanId;v=1;d1=15469.15469.2	controllerType=0 controllerNumber=1 scan=15469	34.7297
11696:3	1	T.T[+1312.455]QPTIQP.T	HexNAc(2)Hex(2)NeuAc(2)	T[+1312]	699.628	3	2096.87	2096.88	0	-2.2	96	Specific	309.22	77	0.9	3.71	225	>sp|P05155|IC1_HUMAN Plasma protease C1 inhibitor OS=Homo sapiens OX=9606 GN=SERPING1 PE=1 SV=2	1	231006_jc_c1inh_pngasef_sme_trypsin.ScanId;v=1;d1=15385.15385.3	controllerType=0 controllerNumber=1 scan=15385	34.5736
11847:3	1	T.T[+1312.455]QPTIQP.T	HexNAc(2)Hex(2)NeuAc(2)	T[+1312]	699.628	3	2096.87	2096.88	0	-2.6	96	Specific	342.46	75.35	0.9	3.72	225	>sp|P05155|IC1_HUMAN Plasma protease C1 inhibitor OS=Homo sapiens OX=9606 GN=SERPING1 PE=1 SV=2	1	231006_jc_c1inh_pngasef_sme_trypsin.ScanId;v=1;d1=15543.15543.3	controllerType=0 controllerNumber=1 scan=15543	34.8792
11672:2	1	T.T[+1312.455]QPTIQP.T	HexNAc(2)Hex(2)NeuAc(2)	T[+1312]	1048.94	2	2096.87	2096.88	0	-3.5	96	Specific	342.9	103.59	0.9	3.88	225	>sp|P05155|IC1_HUMAN Plasma protease C1 inhibitor OS=Homo sapiens OX=9606 GN=SERPING1 PE=1 SV=2	1	231006_jc_c1inh_pngasef_sme_trypsin.ScanId;v=1;d1=15359.15359.2	controllerType=0 controllerNumber=1 scan=15359	34.5228
11730:2	1	T.T[+1021.360]QPTIQP.T	HexNAc(2)Hex(2)NeuAc(1)	T[+1021]	903.39	2	1805.77	1805.78	0	-3.9	96	Specific	370.84	102.26	3.3	3.94	225	>sp|P05155|IC1_HUMAN Plasma protease C1 inhibitor OS=Homo sapiens OX=9606 GN=SERPING1 PE=1 SV=2	1	231006_jc_c1inh_pngasef_sme_trypsin.ScanId;v=1;d1=15420.15420.2	controllerType=0 controllerNumber=1 scan=15420	34.635
11748:2	1	T.T[+1021.360]QPTIQP.T	HexNAc(2)Hex(2)NeuAc(1)	T[+1021]	903.391	2	1805.78	1805.78	0	-2.2	96	Specific	375.03	99.51	3.3	4.12	225	>sp|P05155|IC1_HUMAN Plasma protease C1 inhibitor OS=Homo sapiens OX=9606 GN=SERPING1 PE=1 SV=2	1	231006_jc_c1inh_pngasef_sme_trypsin.ScanId;v=1;d1=15440.15440.2	controllerType=0 controllerNumber=1 scan=15440	34.6719
11774:2	1	T.T[+1021.360]QPTIQP.T	HexNAc(2)Hex(2)NeuAc(1)	T[+1021]	903.391	2	1805.78	1805.78	0	-2.3	96	Specific	381.51	57.9	3.3	3.68	225	>sp|P05155|IC1_HUMAN Plasma protease C1 inhibitor OS=Homo sapiens OX=9606 GN=SERPING1 PE=1 SV=2	1	231006_jc_c1inh_pngasef_sme_trypsin.ScanId;v=1;d1=15467.15467.2	controllerType=0 controllerNumber=1 scan=15467	34.7259
11817:3	1	T.T[+1312.455]QPTIQP.T	HexNAc(2)Hex(2)NeuAc(2)	T[+1312]	699.628	3	2096.87	2096.88	0	-2.4	96	Specific	385.21	104.13	0.9	4.23	225	>sp|P05155|IC1_HUMAN Plasma protease C1 inhibitor OS=Homo sapiens OX=9606 GN=SERPING1 PE=1 SV=2	1	231006_jc_c1inh_pngasef_sme_trypsin.ScanId;v=1;d1=15512.15512.3	controllerType=0 controllerNumber=1 scan=15512	34.8236
11679:2	1	T.T[+1312.455]QPTIQP.T	HexNAc(2)Hex(2)NeuAc(2)	T[+1312]	1048.94	2	2096.87	2096.88	0	-2.9	96	Specific	393.9	105.04	0.9	4.12	225	>sp|P05155|IC1_HUMAN Plasma protease C1 inhibitor OS=Homo sapiens OX=9606 GN=SERPING1 PE=1 SV=2	1	231006_jc_c1inh_pngasef_sme_trypsin.ScanId;v=1;d1=15367.15367.2	controllerType=0 controllerNumber=1 scan=15367	34.54
11708:3	1	T.T[+1312.455]QPTIQP.T	HexNAc(2)Hex(2)NeuAc(2)	T[+1312]	699.628	3	2096.87	2096.88	0	-2.6	96	Specific	416.28	116.61	0.9	4.14	225	>sp|P05155|IC1_HUMAN Plasma protease C1 inhibitor OS=Homo sapiens OX=9606 GN=SERPING1 PE=1 SV=2	1	231006_jc_c1inh_pngasef_sme_trypsin.ScanId;v=1;d1=15398.15398.3	controllerType=0 controllerNumber=1 scan=15398	34.5953
11794:2	1	T.T[+1312.455]QPTIQP.T	HexNAc(2)Hex(2)NeuAc(2)	T[+1312]	1048.94	2	2096.87	2096.88	0	-2.3	96	Specific	430.55	57.89	0.9	3.59	225	>sp|P05155|IC1_HUMAN Plasma protease C1 inhibitor OS=Homo sapiens OX=9606 GN=SERPING1 PE=1 SV=2	1	231006_jc_c1inh_pngasef_sme_trypsin.ScanId;v=1;d1=15488.15488.2	controllerType=0 controllerNumber=1 scan=15488	34.7722
11771:2	1	T.TQPT[+1312.455]IQP.T	HexNAc(2)Hex(2)NeuAc(2)	T[+1312]	1048.94	2	2096.87	2096.88	0	-2	96	Specific	438.28	88.04	10.96	4.04	225	>sp|P05155|IC1_HUMAN Plasma protease C1 inhibitor OS=Homo sapiens OX=9606 GN=SERPING1 PE=1 SV=2	1	231006_jc_c1inh_pngasef_sme_trypsin.ScanId;v=1;d1=15464.15464.2	controllerType=0 controllerNumber=1 scan=15464	34.7193
14600:3	1	T.T[+656.228]QPT[+947.323]IQP.T	HexNAc(1)Hex(1)NeuAc(1),HexNAc(1)Hex(1)NeuAc(2)	T[+656][+947]	796.66	3	2387.97	2387.97	0	-1.5	96	Specific	171.97	15.29	0	2.38	225	>sp|P05155|IC1_HUMAN Plasma protease C1 inhibitor OS=Homo sapiens OX=9606 GN=SERPING1 PE=1 SV=2	1	231006_jc_c1inh_pngasef_sme_trypsin.ScanId;v=1;d1=18443.18443.3	controllerType=0 controllerNumber=1 scan=18443	39.9511
14837:3	1	T.T[+656.228]QPT[+947.323]IQP.T	HexNAc(1)Hex(1)NeuAc(1),HexNAc(1)Hex(1)NeuAc(2)	T[+656][+947]	796.659	3	2387.96	2387.97	0	-2.8	96	Specific	185.11	17.65	0	2.87	225	>sp|P05155|IC1_HUMAN Plasma protease C1 inhibitor OS=Homo sapiens OX=9606 GN=SERPING1 PE=1 SV=2	1	231006_jc_c1inh_pngasef_sme_trypsin.ScanId;v=1;d1=18691.18691.3	controllerType=0 controllerNumber=1 scan=18691	40.4079
11813:2	1	T.T[+203.079]QPT[+656.228]IQP.T	HexNAc(1),HexNAc(1)Hex(1)NeuAc(1)	T[+203][+656]	822.365	2	1643.72	1643.73	0	-2.2	96	Specific	206.22	63.87	0	3.35	225	>sp|P05155|IC1_HUMAN Plasma protease C1 inhibitor OS=Homo sapiens OX=9606 GN=SERPING1 PE=1 SV=2	1	231006_jc_c1inh_pngasef_sme_trypsin.ScanId;v=1;d1=15507.15507.2	controllerType=0 controllerNumber=1 scan=15507	34.8104
11789:2	1	T.T[+203.079]QPT[+656.228]IQP.T	HexNAc(1),HexNAc(1)Hex(1)NeuAc(1)	T[+203][+656]	822.366	2	1643.73	1643.73	0	-0.7	96	Specific	218.01	66.38	0	2.36	225	>sp|P05155|IC1_HUMAN Plasma protease C1 inhibitor OS=Homo sapiens OX=9606 GN=SERPING1 PE=1 SV=2	1	231006_jc_c1inh_pngasef_sme_trypsin.ScanId;v=1;d1=15482.15482.2	controllerType=0 controllerNumber=1 scan=15482	34.7591
14853:3	1	T.T[+656.228]QPT[+947.323]IQP.T	HexNAc(1)Hex(1)NeuAc(1),HexNAc(1)Hex(1)NeuAc(2)	T[+656][+947]	796.66	3	2387.97	2387.97	0	-1.5	96	Specific	240.24	66.74	0	2.98	225	>sp|P05155|IC1_HUMAN Plasma protease C1 inhibitor OS=Homo sapiens OX=9606 GN=SERPING1 PE=1 SV=2	1	231006_jc_c1inh_pngasef_sme_trypsin.ScanId;v=1;d1=18708.18708.3	controllerType=0 controllerNumber=1 scan=18708	40.4384
14699:3	1	T.T[+656.228]QPT[+947.323]IQP.T	HexNAc(1)Hex(1)NeuAc(1),HexNAc(1)Hex(1)NeuAc(2)	T[+656][+947]	796.661	3	2387.97	2387.97	0	-0.8	96	Specific	277.77	88.2	0	2.82	225	>sp|P05155|IC1_HUMAN Plasma protease C1 inhibitor OS=Homo sapiens OX=9606 GN=SERPING1 PE=1 SV=2	1	231006_jc_c1inh_pngasef_sme_trypsin.ScanId;v=1;d1=18548.18548.3	controllerType=0 controllerNumber=1 scan=18548	40.15
14724:3	1	T.T[+656.228]QPT[+947.323]IQP.T	HexNAc(1)Hex(1)NeuAc(1),HexNAc(1)Hex(1)NeuAc(2)	T[+656][+947]	796.66	3	2387.97	2387.97	0	-1.9	96	Specific	280.23	85.45	0	3.25	225	>sp|P05155|IC1_HUMAN Plasma protease C1 inhibitor OS=Homo sapiens OX=9606 GN=SERPING1 PE=1 SV=2	1	231006_jc_c1inh_pngasef_sme_trypsin.ScanId;v=1;d1=18574.18574.3	controllerType=0 controllerNumber=1 scan=18574	40.1989
14544:3	1	T.TQPTIQPT[+1312.455]QPT[+1312.455].T	HexNAc(2)Hex(2)NeuAc(2),HexNAc(2)Hex(2)NeuAc(2)	T[+1312]*2	1279.51	3	3836.53	3836.54	0	-2.7	96	Specific	281.86	281.86	0	5.28	225	>sp|P05155|IC1_HUMAN Plasma protease C1 inhibitor OS=Homo sapiens OX=9606 GN=SERPING1 PE=1 SV=2	1	231006_jc_c1inh_pngasef_sme_trypsin.ScanId;v=1;d1=18382.18382.3	controllerType=0 controllerNumber=1 scan=18382	39.8314
14595:3	1	T.TQPTIQPT[+1312.455]QPT[+1312.455].T	HexNAc(2)Hex(2)NeuAc(2),HexNAc(2)Hex(2)NeuAc(2)	T[+1312]*2	1279.51	3	3836.51	3836.54	0	-7	96	Specific	321.73	321.73	7.2	5.34	225	>sp|P05155|IC1_HUMAN Plasma protease C1 inhibitor OS=Homo sapiens OX=9606 GN=SERPING1 PE=1 SV=2	1	231006_jc_c1inh_pngasef_sme_trypsin.ScanId;v=1;d1=18438.18438.3	controllerType=0 controllerNumber=1 scan=18438	39.9394
14649:3	1	T.TQPTIQPT[+1312.455]QPT[+1312.455].T	HexNAc(2)Hex(2)NeuAc(2),HexNAc(2)Hex(2)NeuAc(2)	T[+1312]*2	1279.51	3	3836.53	3836.54	0	-1.8	96	Specific	378.38	378.38	3.12	5.33	225	>sp|P05155|IC1_HUMAN Plasma protease C1 inhibitor OS=Homo sapiens OX=9606 GN=SERPING1 PE=1 SV=2	1	231006_jc_c1inh_pngasef_sme_trypsin.ScanId;v=1;d1=18495.18495.3	controllerType=0 controllerNumber=1 scan=18495	40.0455
08900:2	1	P.T[+1312.455]IQP.T	HexNAc(2)Hex(2)NeuAc(2)	T[+1312]	885.86	2	1770.71	1770.72	0	-2.5	99	Specific	220.4	89.35	89.35	1.77	225	>sp|P05155|IC1_HUMAN Plasma protease C1 inhibitor OS=Homo sapiens OX=9606 GN=SERPING1 PE=1 SV=2	1	231006_jc_c1inh_pngasef_sme_trypsin.ScanId;v=1;d1=12434.12434.2	controllerType=0 controllerNumber=1 scan=12434	29.2249
09131:2	1	P.T[+947.323]IQP.T	HexNAc(1)Hex(1)NeuAc(2)	T[+947]	703.293	2	1405.58	1405.58	0	-3.3	99	Specific	236.24	88.15	88.15	1.24	225	>sp|P05155|IC1_HUMAN Plasma protease C1 inhibitor OS=Homo sapiens OX=9606 GN=SERPING1 PE=1 SV=2	1	231006_jc_c1inh_pngasef_sme_trypsin.ScanId;v=1;d1=12674.12674.2	controllerType=0 controllerNumber=1 scan=12674	29.6718
08896:2	1	P.T[+947.323]IQP.T	HexNAc(1)Hex(1)NeuAc(2)	T[+947]	703.293	2	1405.58	1405.58	0	-3	99	Specific	245.12	88.16	88.16	2.29	225	>sp|P05155|IC1_HUMAN Plasma protease C1 inhibitor OS=Homo sapiens OX=9606 GN=SERPING1 PE=1 SV=2	1	231006_jc_c1inh_pngasef_sme_trypsin.ScanId;v=1;d1=12430.12430.2	controllerType=0 controllerNumber=1 scan=12430	29.216
05774:2	1	P.T[+656.228]IQP.T	HexNAc(1)Hex(1)NeuAc(1)	T[+656]	557.746	2	1114.48	1114.49	0	-3.4	99	Specific	249.09	98.88	98.88	2.29	225	>sp|P05155|IC1_HUMAN Plasma protease C1 inhibitor OS=Homo sapiens OX=9606 GN=SERPING1 PE=1 SV=2	1	231006_jc_c1inh_pngasef_sme_trypsin.ScanId;v=1;d1=9146.9146.2	controllerType=0 controllerNumber=1 scan=9146	22.7755
09026:2	1	P.T[+947.323]IQP.T	HexNAc(1)Hex(1)NeuAc(2)	T[+947]	703.293	2	1405.58	1405.58	0	-3.7	99	Specific	250.43	89.19	89.19	2.29	225	>sp|P05155|IC1_HUMAN Plasma protease C1 inhibitor OS=Homo sapiens OX=9606 GN=SERPING1 PE=1 SV=2	1	231006_jc_c1inh_pngasef_sme_trypsin.ScanId;v=1;d1=12565.12565.2	controllerType=0 controllerNumber=1 scan=12565	29.4703
09158:2	1	P.T[+947.323]IQP.T	HexNAc(1)Hex(1)NeuAc(2)	T[+947]	703.293	2	1405.58	1405.58	0	-3.7	99	Specific	251.39	90.61	90.61	2.29	225	>sp|P05155|IC1_HUMAN Plasma protease C1 inhibitor OS=Homo sapiens OX=9606 GN=SERPING1 PE=1 SV=2	1	231006_jc_c1inh_pngasef_sme_trypsin.ScanId;v=1;d1=12702.12702.2	controllerType=0 controllerNumber=1 scan=12702	29.7289
09029:2	1	P.T[+1312.455]IQP.T	HexNAc(2)Hex(2)NeuAc(2)	T[+1312]	885.859	2	1770.71	1770.72	0	-3.5	99	Specific	258.57	82.23	82.23	2.29	225	>sp|P05155|IC1_HUMAN Plasma protease C1 inhibitor OS=Homo sapiens OX=9606 GN=SERPING1 PE=1 SV=2	1	231006_jc_c1inh_pngasef_sme_trypsin.ScanId;v=1;d1=12568.12568.2	controllerType=0 controllerNumber=1 scan=12568	29.4798
08876:2	1	P.T[+947.323]IQP.T	HexNAc(1)Hex(1)NeuAc(2)	T[+947]	703.294	2	1405.58	1405.58	0	-2.6	99	Specific	258.62	89.71	89.71	2.32	225	>sp|P05155|IC1_HUMAN Plasma protease C1 inhibitor OS=Homo sapiens OX=9606 GN=SERPING1 PE=1 SV=2	1	231006_jc_c1inh_pngasef_sme_trypsin.ScanId;v=1;d1=12409.12409.2	controllerType=0 controllerNumber=1 scan=12409	29.178
08996:2	1	P.T[+947.323]IQP.T	HexNAc(1)Hex(1)NeuAc(2)	T[+947]	703.294	2	1405.58	1405.58	0	-2.9	99	Specific	259.87	92.99	92.99	2.32	225	>sp|P05155|IC1_HUMAN Plasma protease C1 inhibitor OS=Homo sapiens OX=9606 GN=SERPING1 PE=1 SV=2	1	231006_jc_c1inh_pngasef_sme_trypsin.ScanId;v=1;d1=12534.12534.2	controllerType=0 controllerNumber=1 scan=12534	29.4182
05874:2	1	P.T[+656.228]IQP.T	HexNAc(1)Hex(1)NeuAc(1)	T[+656]	557.747	2	1114.49	1114.49	0	-2.3	99	Specific	259.88	96.14	96.14	2.32	225	>sp|P05155|IC1_HUMAN Plasma protease C1 inhibitor OS=Homo sapiens OX=9606 GN=SERPING1 PE=1 SV=2	1	231006_jc_c1inh_pngasef_sme_trypsin.ScanId;v=1;d1=9250.9250.2	controllerType=0 controllerNumber=1 scan=9250	22.976
05744:2	1	P.T[+656.228]IQP.T	HexNAc(1)Hex(1)NeuAc(1)	T[+656]	557.746	2	1114.48	1114.49	0	-3.6	99	Specific	278.11	100.06	100.06	2.29	225	>sp|P05155|IC1_HUMAN Plasma protease C1 inhibitor OS=Homo sapiens OX=9606 GN=SERPING1 PE=1 SV=2	1	231006_jc_c1inh_pngasef_sme_trypsin.ScanId;v=1;d1=9115.9115.2	controllerType=0 controllerNumber=1 scan=9115	22.721
12245:3	1	P.TIQPT[+1312.455]QPT[+947.323].T	HexNAc(2)Hex(2)NeuAc(2),HexNAc(1)Hex(1)NeuAc(2)	T[+947][+1312]	1049.08	3	3145.24	3145.25	0	-2.5	99	Specific	173.71	81.46	3.6	2.73	225	>sp|P05155|IC1_HUMAN Plasma protease C1 inhibitor OS=Homo sapiens OX=9606 GN=SERPING1 PE=1 SV=2	1	231006_jc_c1inh_pngasef_sme_trypsin.ScanId;v=1;d1=15954.15954.3	controllerType=0 controllerNumber=1 scan=15954	35.5442
12195:3	1	P.T[+947.323]IQPT[+1312.455]QPT.T	HexNAc(1)Hex(1)NeuAc(2),HexNAc(2)Hex(2)NeuAc(2)	T[+947][+1312]	1049.08	3	3145.24	3145.25	0	-2.3	99	Specific	263.94	140.17	3.6	3	225	>sp|P05155|IC1_HUMAN Plasma protease C1 inhibitor OS=Homo sapiens OX=9606 GN=SERPING1 PE=1 SV=2	1	231006_jc_c1inh_pngasef_sme_trypsin.ScanId;v=1;d1=15903.15903.3	controllerType=0 controllerNumber=1 scan=15903	35.4573
12143:3	1	P.TIQPT[+1312.455]QPT[+947.323].T	HexNAc(2)Hex(2)NeuAc(2),HexNAc(1)Hex(1)NeuAc(2)	T[+947][+1312]	1049.08	3	3145.24	3145.25	0	-2.2	99	Specific	281.51	123.23	3.6	2.89	225	>sp|P05155|IC1_HUMAN Plasma protease C1 inhibitor OS=Homo sapiens OX=9606 GN=SERPING1 PE=1 SV=2	1	231006_jc_c1inh_pngasef_sme_trypsin.ScanId;v=1;d1=15849.15849.3	controllerType=0 controllerNumber=1 scan=15849	35.3677
10489:3	1	P.TIQPT[+1312.455]QPT[+656.228].T	HexNAc(2)Hex(2)NeuAc(2),HexNAc(1)Hex(1)NeuAc(1)	T[+656][+1312]	952.051	3	2854.14	2854.15	0	-4.6	99	Specific	315.2	142.01	3.6	2.75	225	>sp|P05155|IC1_HUMAN Plasma protease C1 inhibitor OS=Homo sapiens OX=9606 GN=SERPING1 PE=1 SV=2	1	231006_jc_c1inh_pngasef_sme_trypsin.ScanId;v=1;d1=14092.14092.3	controllerType=0 controllerNumber=1 scan=14092	32.3016
10289:2	1	P.TIQPT[+1312.455]QPT[+656.228].T	HexNAc(2)Hex(2)NeuAc(2),HexNAc(1)Hex(1)NeuAc(1)	T[+656][+1312]	1427.58	2	2854.14	2854.15	0	-2.1	99	Specific	321.3	160.05	3.6	2.82	225	>sp|P05155|IC1_HUMAN Plasma protease C1 inhibitor OS=Homo sapiens OX=9606 GN=SERPING1 PE=1 SV=2	1	231006_jc_c1inh_pngasef_sme_trypsin.ScanId;v=1;d1=13883.13883.2	controllerType=0 controllerNumber=1 scan=13883	31.9218
12024:3	1	P.TIQPT[+1312.455]QPT[+947.323].T	HexNAc(2)Hex(2)NeuAc(2),HexNAc(1)Hex(1)NeuAc(2)	T[+947][+1312]	1049.08	3	3145.23	3145.25	0	-3.5	99	Specific	324.19	96.98	3.6	2.8	225	>sp|P05155|IC1_HUMAN Plasma protease C1 inhibitor OS=Homo sapiens OX=9606 GN=SERPING1 PE=1 SV=2	1	231006_jc_c1inh_pngasef_sme_trypsin.ScanId;v=1;d1=15725.15725.3	controllerType=0 controllerNumber=1 scan=15725	35.1709
10460:3	1	P.TIQPT[+1312.455]QPT[+656.228].T	HexNAc(2)Hex(2)NeuAc(2),HexNAc(1)Hex(1)NeuAc(1)	T[+656][+1312]	952.052	3	2854.14	2854.15	0	-3.1	99	Specific	338.73	181.52	3.6	3.45	225	>sp|P05155|IC1_HUMAN Plasma protease C1 inhibitor OS=Homo sapiens OX=9606 GN=SERPING1 PE=1 SV=2	1	231006_jc_c1inh_pngasef_sme_trypsin.ScanId;v=1;d1=14062.14062.3	controllerType=0 controllerNumber=1 scan=14062	32.2501
10336:3	1	P.TIQPT[+1312.455]QPT[+656.228].T	HexNAc(2)Hex(2)NeuAc(2),HexNAc(1)Hex(1)NeuAc(1)	T[+656][+1312]	952.054	3	2854.15	2854.15	0	-1.5	99	Specific	384.03	184.17	3.6	2.86	225	>sp|P05155|IC1_HUMAN Plasma protease C1 inhibitor OS=Homo sapiens OX=9606 GN=SERPING1 PE=1 SV=2	1	231006_jc_c1inh_pngasef_sme_trypsin.ScanId;v=1;d1=13933.13933.3	controllerType=0 controllerNumber=1 scan=13933	32.0154
10127:3	1	P.TIQPT[+1312.455]QPT[+656.228].T	HexNAc(2)Hex(2)NeuAc(2),HexNAc(1)Hex(1)NeuAc(1)	T[+656][+1312]	952.053	3	2854.14	2854.15	0	-2.3	99	Specific	401.81	173.29	3.6	3.6	225	>sp|P05155|IC1_HUMAN Plasma protease C1 inhibitor OS=Homo sapiens OX=9606 GN=SERPING1 PE=1 SV=2	1	231006_jc_c1inh_pngasef_sme_trypsin.ScanId;v=1;d1=13715.13715.3	controllerType=0 controllerNumber=1 scan=13715	31.5951
10218:3	1	P.TIQPT[+1312.455]QPT[+656.228].T	HexNAc(2)Hex(2)NeuAc(2),HexNAc(1)Hex(1)NeuAc(1)	T[+656][+1312]	952.053	3	2854.14	2854.15	0	-2.1	99	Specific	404.14	168.96	3.6	3.6	225	>sp|P05155|IC1_HUMAN Plasma protease C1 inhibitor OS=Homo sapiens OX=9606 GN=SERPING1 PE=1 SV=2	1	231006_jc_c1inh_pngasef_sme_trypsin.ScanId;v=1;d1=13810.13810.3	controllerType=0 controllerNumber=1 scan=13810	31.7845
10242:3	1	P.TIQPT[+1312.455]QPT[+656.228].T	HexNAc(2)Hex(2)NeuAc(2),HexNAc(1)Hex(1)NeuAc(1)	T[+656][+1312]	952.053	3	2854.14	2854.15	0	-2.6	99	Specific	406.82	200.8	3.6	3.84	225	>sp|P05155|IC1_HUMAN Plasma protease C1 inhibitor OS=Homo sapiens OX=9606 GN=SERPING1 PE=1 SV=2	1	231006_jc_c1inh_pngasef_sme_trypsin.ScanId;v=1;d1=13835.13835.3	controllerType=0 controllerNumber=1 scan=13835	31.8304
19102:3	1	P.T[+1021.360]IQPT[+947.323]QPTTQLP.T	HexNAc(2)Hex(2)NeuAc(1),HexNAc(1)Hex(1)NeuAc(2)	T[+947][+1021]	1098.46	3	3293.38	3293.39	0	-5.4	99	Specific	204.52	204.52	0	3.5	225	>sp|P05155|IC1_HUMAN Plasma protease C1 inhibitor OS=Homo sapiens OX=9606 GN=SERPING1 PE=1 SV=2	1	231006_jc_c1inh_pngasef_sme_trypsin.ScanId;v=1;d1=23420.23420.3	controllerType=0 controllerNumber=1 scan=23420	48.3775
20437:3	1	P.T[+1312.455]IQPT[+1312.455]QPTTQLP.T	HexNAc(2)Hex(2)NeuAc(2),HexNAc(2)Hex(2)NeuAc(2)	T[+1312]*2	1317.21	3	3949.62	3949.62	0	-0.9	99	Specific	293.43	293.43	1.24	2.61	225	>sp|P05155|IC1_HUMAN Plasma protease C1 inhibitor OS=Homo sapiens OX=9606 GN=SERPING1 PE=1 SV=2	1	231006_jc_c1inh_pngasef_sme_trypsin.ScanId;v=1;d1=25046.25046.3	controllerType=0 controllerNumber=1 scan=25046	51.128
20693:3	1	P.T[+1312.455]IQPT[+1312.455]QPTTQLP.T	HexNAc(2)Hex(2)NeuAc(2),HexNAc(2)Hex(2)NeuAc(2)	T[+1312]*2	1317.21	3	3949.61	3949.62	0	-1.9	99	Specific	331.03	331.03	3.4	3.31	225	>sp|P05155|IC1_HUMAN Plasma protease C1 inhibitor OS=Homo sapiens OX=9606 GN=SERPING1 PE=1 SV=2	1	231006_jc_c1inh_pngasef_sme_trypsin.ScanId;v=1;d1=25364.25364.3	controllerType=0 controllerNumber=1 scan=25364	51.6959
20285:3	1	P.T[+1312.455]IQPT[+1312.455]QPTTQLP.T	HexNAc(2)Hex(2)NeuAc(2),HexNAc(2)Hex(2)NeuAc(2)	T[+1312]*2	1317.21	3	3949.61	3949.62	0	-2.1	99	Specific	338.82	338.82	3.4	4.21	225	>sp|P05155|IC1_HUMAN Plasma protease C1 inhibitor OS=Homo sapiens OX=9606 GN=SERPING1 PE=1 SV=2	1	231006_jc_c1inh_pngasef_sme_trypsin.ScanId;v=1;d1=24876.24876.3	controllerType=0 controllerNumber=1 scan=24876	50.8474
20581:3	1	P.T[+1312.455]IQPT[+1312.455]QPTTQLP.T	HexNAc(2)Hex(2)NeuAc(2),HexNAc(2)Hex(2)NeuAc(2)	T[+1312]*2	1317.21	3	3949.61	3949.62	0	-1.7	99	Specific	374.4	374.4	3.4	4.01	225	>sp|P05155|IC1_HUMAN Plasma protease C1 inhibitor OS=Homo sapiens OX=9606 GN=SERPING1 PE=1 SV=2	1	231006_jc_c1inh_pngasef_sme_trypsin.ScanId;v=1;d1=25222.25222.3	controllerType=0 controllerNumber=1 scan=25222	51.4394
14075:3	1	P.TQPTT[+1312.455]QLP.T	HexNAc(2)Hex(2)NeuAc(2)	T[+1312]	733.311	3	2197.92	2197.92	0	-2.4	103	Specific	180.42	46.27	0	2.35	225	>sp|P05155|IC1_HUMAN Plasma protease C1 inhibitor OS=Homo sapiens OX=9606 GN=SERPING1 PE=1 SV=2	1	231006_jc_c1inh_pngasef_sme_trypsin.ScanId;v=1;d1=17881.17881.3	controllerType=0 controllerNumber=1 scan=17881	38.9304
13953:3	1	P.TQPT[+1312.455]TQLP.T	HexNAc(2)Hex(2)NeuAc(2)	T[+1312]	733.31	3	2197.92	2197.92	0	-2.8	103	Specific	233.98	73.79	0	2.35	225	>sp|P05155|IC1_HUMAN Plasma protease C1 inhibitor OS=Homo sapiens OX=9606 GN=SERPING1 PE=1 SV=2	1	231006_jc_c1inh_pngasef_sme_trypsin.ScanId;v=1;d1=17751.17751.3	controllerType=0 controllerNumber=1 scan=17751	38.6917
13836:3	1	P.TQPT[+1312.455]TQLP.T	HexNAc(2)Hex(2)NeuAc(2)	T[+1312]	733.311	3	2197.92	2197.92	0	-1.7	103	Specific	239.76	96.72	0	2.28	225	>sp|P05155|IC1_HUMAN Plasma protease C1 inhibitor OS=Homo sapiens OX=9606 GN=SERPING1 PE=1 SV=2	1	231006_jc_c1inh_pngasef_sme_trypsin.ScanId;v=1;d1=17629.17629.3	controllerType=0 controllerNumber=1 scan=17629	38.4632
13863:3	1	P.TQPT[+1312.455]TQLP.T	HexNAc(2)Hex(2)NeuAc(2)	T[+1312]	733.311	3	2197.92	2197.92	0	-1.6	103	Specific	248.12	75.59	0	1.86	225	>sp|P05155|IC1_HUMAN Plasma protease C1 inhibitor OS=Homo sapiens OX=9606 GN=SERPING1 PE=1 SV=2	1	231006_jc_c1inh_pngasef_sme_trypsin.ScanId;v=1;d1=17657.17657.3	controllerType=0 controllerNumber=1 scan=17657	38.514
13598:3	1	P.TQPT[+1312.455]TQLP.T	HexNAc(2)Hex(2)NeuAc(2)	T[+1312]	733.311	3	2197.92	2197.92	0	-2.1	103	Specific	253.34	67.17	0	2.47	225	>sp|P05155|IC1_HUMAN Plasma protease C1 inhibitor OS=Homo sapiens OX=9606 GN=SERPING1 PE=1 SV=2	1	231006_jc_c1inh_pngasef_sme_trypsin.ScanId;v=1;d1=17381.17381.3	controllerType=0 controllerNumber=1 scan=17381	37.9986
13973:3	1	P.TQPT[+1312.455]TQLP.T	HexNAc(2)Hex(2)NeuAc(2)	T[+1312]	733.311	3	2197.92	2197.92	0	-2.4	103	Specific	274.47	108.61	0	2.72	225	>sp|P05155|IC1_HUMAN Plasma protease C1 inhibitor OS=Homo sapiens OX=9606 GN=SERPING1 PE=1 SV=2	1	231006_jc_c1inh_pngasef_sme_trypsin.ScanId;v=1;d1=17772.17772.3	controllerType=0 controllerNumber=1 scan=17772	38.7334
13553:3	1	P.TQPT[+1312.455]TQLP.T	HexNAc(2)Hex(2)NeuAc(2)	T[+1312]	733.311	3	2197.92	2197.92	0	-2.7	103	Specific	278.78	108.75	0	2.72	225	>sp|P05155|IC1_HUMAN Plasma protease C1 inhibitor OS=Homo sapiens OX=9606 GN=SERPING1 PE=1 SV=2	1	231006_jc_c1inh_pngasef_sme_trypsin.ScanId;v=1;d1=17334.17334.3	controllerType=0 controllerNumber=1 scan=17334	37.9198
13707:3	1	P.TQPT[+1312.455]TQLP.T	HexNAc(2)Hex(2)NeuAc(2)	T[+1312]	733.311	3	2197.92	2197.92	0	-2	103	Specific	294.23	124.15	0	2.61	225	>sp|P05155|IC1_HUMAN Plasma protease C1 inhibitor OS=Homo sapiens OX=9606 GN=SERPING1 PE=1 SV=2	1	231006_jc_c1inh_pngasef_sme_trypsin.ScanId;v=1;d1=17495.17495.3	controllerType=0 controllerNumber=1 scan=17495	38.2158
13594:2	1	P.TQPT[+1312.455]TQLP.T	HexNAc(2)Hex(2)NeuAc(2)	T[+1312]	1099.46	2	2197.92	2197.92	0	-2.6	103	Specific	322.52	141.63	0	2.56	225	>sp|P05155|IC1_HUMAN Plasma protease C1 inhibitor OS=Homo sapiens OX=9606 GN=SERPING1 PE=1 SV=2	1	231006_jc_c1inh_pngasef_sme_trypsin.ScanId;v=1;d1=17376.17376.2	controllerType=0 controllerNumber=1 scan=17376	37.9913
13737:3	1	P.TQPT[+1312.455]TQLP.T	HexNAc(2)Hex(2)NeuAc(2)	T[+1312]	733.311	3	2197.92	2197.92	0	-2.3	103	Specific	328.22	128.93	0	2.62	225	>sp|P05155|IC1_HUMAN Plasma protease C1 inhibitor OS=Homo sapiens OX=9606 GN=SERPING1 PE=1 SV=2	1	231006_jc_c1inh_pngasef_sme_trypsin.ScanId;v=1;d1=17526.17526.3	controllerType=0 controllerNumber=1 scan=17526	38.2731
13786:2	1	P.TQPTT[+1312.455]QLP.T	HexNAc(2)Hex(2)NeuAc(2)	T[+1312]	1099.46	2	2197.92	2197.92	0	-2	103	Specific	328.75	141.33	0	2.56	225	>sp|P05155|IC1_HUMAN Plasma protease C1 inhibitor OS=Homo sapiens OX=9606 GN=SERPING1 PE=1 SV=2	1	231006_jc_c1inh_pngasef_sme_trypsin.ScanId;v=1;d1=17577.17577.2	controllerType=0 controllerNumber=1 scan=17577	38.3684
13884:2	1	P.TQPTT[+1312.455]QLP.T	HexNAc(2)Hex(2)NeuAc(2)	T[+1312]	1099.46	2	2197.92	2197.92	0	-2.2	103	Specific	334.97	146.71	0	2.56	225	>sp|P05155|IC1_HUMAN Plasma protease C1 inhibitor OS=Homo sapiens OX=9606 GN=SERPING1 PE=1 SV=2	1	231006_jc_c1inh_pngasef_sme_trypsin.ScanId;v=1;d1=17679.17679.2	controllerType=0 controllerNumber=1 scan=17679	38.5517
13615:2	1	P.TQPT[+1312.455]TQLP.T	HexNAc(2)Hex(2)NeuAc(2)	T[+1312]	1099.46	2	2197.92	2197.92	0	-2	103	Specific	356.36	160.44	0	3.14	225	>sp|P05155|IC1_HUMAN Plasma protease C1 inhibitor OS=Homo sapiens OX=9606 GN=SERPING1 PE=1 SV=2	1	231006_jc_c1inh_pngasef_sme_trypsin.ScanId;v=1;d1=17399.17399.2	controllerType=0 controllerNumber=1 scan=17399	38.03
13910:2	1	P.TQPT[+1312.455]TQLP.T	HexNAc(2)Hex(2)NeuAc(2)	T[+1312]	1099.46	2	2197.92	2197.92	0	-1.6	103	Specific	370.33	144.5	0	2.3	225	>sp|P05155|IC1_HUMAN Plasma protease C1 inhibitor OS=Homo sapiens OX=9606 GN=SERPING1 PE=1 SV=2	1	231006_jc_c1inh_pngasef_sme_trypsin.ScanId;v=1;d1=17706.17706.2	controllerType=0 controllerNumber=1 scan=17706	38.6112
13950:2	1	P.TQPTT[+1312.455]QLP.T	HexNAc(2)Hex(2)NeuAc(2)	T[+1312]	1099.46	2	2197.92	2197.92	0	-1.1	103	Specific	380.77	148.38	0	2.3	225	>sp|P05155|IC1_HUMAN Plasma protease C1 inhibitor OS=Homo sapiens OX=9606 GN=SERPING1 PE=1 SV=2	1	231006_jc_c1inh_pngasef_sme_trypsin.ScanId;v=1;d1=17747.17747.2	controllerType=0 controllerNumber=1 scan=17747	38.6849
13763:2	1	P.TQPT[+1312.455]TQLP.T	HexNAc(2)Hex(2)NeuAc(2)	T[+1312]	1099.46	2	2197.92	2197.92	0	-3.1	103	Specific	408.05	125.75	0	2.46	225	>sp|P05155|IC1_HUMAN Plasma protease C1 inhibitor OS=Homo sapiens OX=9606 GN=SERPING1 PE=1 SV=2	1	231006_jc_c1inh_pngasef_sme_trypsin.ScanId;v=1;d1=17553.17553.2	controllerType=0 controllerNumber=1 scan=17553	38.319
13643:2	1	P.TQPT[+1312.455]TQLP.T	HexNAc(2)Hex(2)NeuAc(2)	T[+1312]	1099.46	2	2197.92	2197.92	0	-1.2	103	Specific	409.23	143.42	0	2.29	225	>sp|P05155|IC1_HUMAN Plasma protease C1 inhibitor OS=Homo sapiens OX=9606 GN=SERPING1 PE=1 SV=2	1	231006_jc_c1inh_pngasef_sme_trypsin.ScanId;v=1;d1=17428.17428.2	controllerType=0 controllerNumber=1 scan=17428	38.0908
14479:3	1	P.TQPT[+656.228]T[+947.323]QLP.T	HexNAc(1)Hex(1)NeuAc(1),HexNAc(1)Hex(1)NeuAc(2)	T[+656][+947]	830.342	3	2489.01	2489.02	0	-2.7	103	Specific	190.09	49.5	0	2.35	225	>sp|P05155|IC1_HUMAN Plasma protease C1 inhibitor OS=Homo sapiens OX=9606 GN=SERPING1 PE=1 SV=2	1	231006_jc_c1inh_pngasef_sme_trypsin.ScanId;v=1;d1=18314.18314.3	controllerType=0 controllerNumber=1 scan=18314	39.7101
14579:3	1	P.TQPT[+656.228]T[+947.323]QLP.T	HexNAc(1)Hex(1)NeuAc(1),HexNAc(1)Hex(1)NeuAc(2)	T[+656][+947]	830.342	3	2489.01	2489.02	0	-2.7	103	Specific	214.38	77.48	0	2.35	225	>sp|P05155|IC1_HUMAN Plasma protease C1 inhibitor OS=Homo sapiens OX=9606 GN=SERPING1 PE=1 SV=2	1	231006_jc_c1inh_pngasef_sme_trypsin.ScanId;v=1;d1=18421.18421.3	controllerType=0 controllerNumber=1 scan=18421	39.9045
14462:3	1	P.TQPT[+656.228]T[+947.323]QLP.T	HexNAc(1)Hex(1)NeuAc(1),HexNAc(1)Hex(1)NeuAc(2)	T[+656][+947]	830.34	3	2489	2489.02	0	-5.5	103	Specific	227.54	81.34	0	2.42	225	>sp|P05155|IC1_HUMAN Plasma protease C1 inhibitor OS=Homo sapiens OX=9606 GN=SERPING1 PE=1 SV=2	1	231006_jc_c1inh_pngasef_sme_trypsin.ScanId;v=1;d1=18296.18296.3	controllerType=0 controllerNumber=1 scan=18296	39.674
13882:3	1	P.T[+656.228]QPT[+1312.455]TQLP.T	HexNAc(1)Hex(1)NeuAc(1),HexNAc(2)Hex(2)NeuAc(2)	T[+656][+1312]	952.054	3	2854.15	2854.15	0	-1.5	103	Specific	319.79	167.33	1.7	2.54	225	>sp|P05155|IC1_HUMAN Plasma protease C1 inhibitor OS=Homo sapiens OX=9606 GN=SERPING1 PE=1 SV=2	1	231006_jc_c1inh_pngasef_sme_trypsin.ScanId;v=1;d1=17676.17676.3	controllerType=0 controllerNumber=1 scan=17676	38.5468
13887:3	1	P.T[+656.228]QPT[+1312.455]TQLP.T	HexNAc(1)Hex(1)NeuAc(1),HexNAc(2)Hex(2)NeuAc(2)	T[+656][+1312]	952.053	3	2854.14	2854.15	0	-2.4	103	Specific	324.73	125.59	1.7	2.62	225	>sp|P05155|IC1_HUMAN Plasma protease C1 inhibitor OS=Homo sapiens OX=9606 GN=SERPING1 PE=1 SV=2	1	231006_jc_c1inh_pngasef_sme_trypsin.ScanId;v=1;d1=17682.17682.3	controllerType=0 controllerNumber=1 scan=17682	38.5619
14436:3	1	P.TQPT[+1312.455]T[+656.228]QLP.T	HexNAc(2)Hex(2)NeuAc(2),HexNAc(1)Hex(1)NeuAc(1)	T[+656][+1312]	952.051	3	2854.14	2854.15	0	-4.2	103	Specific	327.33	122.21	0	2.52	225	>sp|P05155|IC1_HUMAN Plasma protease C1 inhibitor OS=Homo sapiens OX=9606 GN=SERPING1 PE=1 SV=2	1	231006_jc_c1inh_pngasef_sme_trypsin.ScanId;v=1;d1=18269.18269.3	controllerType=0 controllerNumber=1 scan=18269	39.6239
14317:3	1	P.TQPT[+1312.455]T[+656.228]QLP.T	HexNAc(2)Hex(2)NeuAc(2),HexNAc(1)Hex(1)NeuAc(1)	T[+656][+1312]	952.052	3	2854.14	2854.15	0	-2.7	103	Specific	347.22	129.34	0	2.62	225	>sp|P05155|IC1_HUMAN Plasma protease C1 inhibitor OS=Homo sapiens OX=9606 GN=SERPING1 PE=1 SV=2	1	231006_jc_c1inh_pngasef_sme_trypsin.ScanId;v=1;d1=18143.18143.3	controllerType=0 controllerNumber=1 scan=18143	39.4015
13907:3	1	P.TQPT[+1312.455]T[+656.228]QLP.T	HexNAc(2)Hex(2)NeuAc(2),HexNAc(1)Hex(1)NeuAc(1)	T[+656][+1312]	952.053	3	2854.15	2854.15	0	-1.8	103	Specific	367	180.03	0	2.58	225	>sp|P05155|IC1_HUMAN Plasma protease C1 inhibitor OS=Homo sapiens OX=9606 GN=SERPING1 PE=1 SV=2	1	231006_jc_c1inh_pngasef_sme_trypsin.ScanId;v=1;d1=17703.17703.3	controllerType=0 controllerNumber=1 scan=17703	38.603
14531:3	1	P.TQPT[+1312.455]T[+656.228]QLP.T	HexNAc(2)Hex(2)NeuAc(2),HexNAc(1)Hex(1)NeuAc(1)	T[+656][+1312]	952.052	3	2854.14	2854.15	0	-2.7	103	Specific	393.09	181.73	0	3.29	225	>sp|P05155|IC1_HUMAN Plasma protease C1 inhibitor OS=Homo sapiens OX=9606 GN=SERPING1 PE=1 SV=2	1	231006_jc_c1inh_pngasef_sme_trypsin.ScanId;v=1;d1=18369.18369.3	controllerType=0 controllerNumber=1 scan=18369	39.807
14004:3	1	P.TQPT[+1312.455]T[+656.228]QLP.T	HexNAc(2)Hex(2)NeuAc(2),HexNAc(1)Hex(1)NeuAc(1)	T[+656][+1312]	952.052	3	2854.14	2854.15	0	-2.7	103	Specific	403.64	195.16	0	3.22	225	>sp|P05155|IC1_HUMAN Plasma protease C1 inhibitor OS=Homo sapiens OX=9606 GN=SERPING1 PE=1 SV=2	1	231006_jc_c1inh_pngasef_sme_trypsin.ScanId;v=1;d1=17805.17805.3	controllerType=0 controllerNumber=1 scan=17805	38.7898
14111:3	1	P.T[+656.228]QPT[+1312.455]TQLP.T	HexNAc(1)Hex(1)NeuAc(1),HexNAc(2)Hex(2)NeuAc(2)	T[+656][+1312]	952.052	3	2854.14	2854.15	0	-2.9	103	Specific	406.5	175.11	1.7	3.22	225	>sp|P05155|IC1_HUMAN Plasma protease C1 inhibitor OS=Homo sapiens OX=9606 GN=SERPING1 PE=1 SV=2	1	231006_jc_c1inh_pngasef_sme_trypsin.ScanId;v=1;d1=17921.17921.3	controllerType=0 controllerNumber=1 scan=17921	39.008
14412:3	1	P.TQPT[+1312.455]T[+656.228]QLP.T	HexNAc(2)Hex(2)NeuAc(2),HexNAc(1)Hex(1)NeuAc(1)	T[+656][+1312]	952.052	3	2854.14	2854.15	0	-3.2	103	Specific	406.73	166.46	0	3.05	225	>sp|P05155|IC1_HUMAN Plasma protease C1 inhibitor OS=Homo sapiens OX=9606 GN=SERPING1 PE=1 SV=2	1	231006_jc_c1inh_pngasef_sme_trypsin.ScanId;v=1;d1=18244.18244.3	controllerType=0 controllerNumber=1 scan=18244	39.5787
14209:3	1	P.T[+1312.455]QPT[+656.228]TQLP.T	HexNAc(2)Hex(2)NeuAc(2),HexNAc(1)Hex(1)NeuAc(1)	T[+656][+1312]	952.053	3	2854.14	2854.15	0	-2.5	103	Specific	416.32	129.92	2.2	2.6	225	>sp|P05155|IC1_HUMAN Plasma protease C1 inhibitor OS=Homo sapiens OX=9606 GN=SERPING1 PE=1 SV=2	1	231006_jc_c1inh_pngasef_sme_trypsin.ScanId;v=1;d1=18027.18027.3	controllerType=0 controllerNumber=1 scan=18027	39.1919
14304:3	1	P.TQPT[+1312.455]T[+656.228]QLP.T	HexNAc(2)Hex(2)NeuAc(2),HexNAc(1)Hex(1)NeuAc(1)	T[+656][+1312]	952.054	3	2854.15	2854.15	0	-1.4	103	Specific	420.35	181.56	0	2.54	225	>sp|P05155|IC1_HUMAN Plasma protease C1 inhibitor OS=Homo sapiens OX=9606 GN=SERPING1 PE=1 SV=2	1	231006_jc_c1inh_pngasef_sme_trypsin.ScanId;v=1;d1=18129.18129.3	controllerType=0 controllerNumber=1 scan=18129	39.3763
14216:3	1	P.TQPT[+656.228]T[+1312.455]QLP.T	HexNAc(1)Hex(1)NeuAc(1),HexNAc(2)Hex(2)NeuAc(2)	T[+656][+1312]	952.053	3	2854.14	2854.15	0	-2.1	103	Specific	422.75	170.94	0.7	3.22	225	>sp|P05155|IC1_HUMAN Plasma protease C1 inhibitor OS=Homo sapiens OX=9606 GN=SERPING1 PE=1 SV=2	1	231006_jc_c1inh_pngasef_sme_trypsin.ScanId;v=1;d1=18035.18035.3	controllerType=0 controllerNumber=1 scan=18035	39.2083
14020:3	1	P.TQPT[+1312.455]T[+656.228]QLP.T	HexNAc(2)Hex(2)NeuAc(2),HexNAc(1)Hex(1)NeuAc(1)	T[+656][+1312]	952.053	3	2854.14	2854.15	0	-2	103	Specific	432.7	183.52	0	2.54	225	>sp|P05155|IC1_HUMAN Plasma protease C1 inhibitor OS=Homo sapiens OX=9606 GN=SERPING1 PE=1 SV=2	1	231006_jc_c1inh_pngasef_sme_trypsin.ScanId;v=1;d1=17822.17822.3	controllerType=0 controllerNumber=1 scan=17822	38.8195
14098:3	1	P.TQPT[+1312.455]T[+656.228]QLP.T	HexNAc(2)Hex(2)NeuAc(2),HexNAc(1)Hex(1)NeuAc(1)	T[+656][+1312]	952.053	3	2854.14	2854.15	0	-2.4	103	Specific	445.98	180.44	0	3.19	225	>sp|P05155|IC1_HUMAN Plasma protease C1 inhibitor OS=Homo sapiens OX=9606 GN=SERPING1 PE=1 SV=2	1	231006_jc_c1inh_pngasef_sme_trypsin.ScanId;v=1;d1=17907.17907.3	controllerType=0 controllerNumber=1 scan=17907	38.9821
16861:3	1	P.T[+1312.455]QPT[+1312.455]TQLPTDSP.T	HexNAc(2)Hex(2)NeuAc(2),HexNAc(2)Hex(2)NeuAc(2)	T[+1312]*2	1304.18	3	3910.52	3910.54	0	-3.4	103	Specific	329.86	329.86	0.5	4.02	225	>sp|P05155|IC1_HUMAN Plasma protease C1 inhibitor OS=Homo sapiens OX=9606 GN=SERPING1 PE=1 SV=2	1	231006_jc_c1inh_pngasef_sme_trypsin.ScanId;v=1;d1=20900.20900.3	controllerType=0 controllerNumber=1 scan=20900	44.1331
08429:2	1	T.T[+656.228]QLP.T	HexNAc(1)Hex(1)NeuAc(1)	T[+656]	557.747	2	1114.49	1114.49	0	-2.2	107	Specific	110.28	95	95	2.31	225	>sp|P05155|IC1_HUMAN Plasma protease C1 inhibitor OS=Homo sapiens OX=9606 GN=SERPING1 PE=1 SV=2	1	231006_jc_c1inh_pngasef_sme_trypsin.ScanId;v=1;d1=11929.11929.2	controllerType=0 controllerNumber=1 scan=11929	28.2379
10474:2	1	T.T[+947.323]QLP.T	HexNAc(1)Hex(1)NeuAc(2)	T[+947]	703.293	2	1405.58	1405.58	0	-3.4	107	Specific	143.08	89.52	89.52	1.54	225	>sp|P05155|IC1_HUMAN Plasma protease C1 inhibitor OS=Homo sapiens OX=9606 GN=SERPING1 PE=1 SV=2	1	231006_jc_c1inh_pngasef_sme_trypsin.ScanId;v=1;d1=14076.14076.2	controllerType=0 controllerNumber=1 scan=14076	32.2762
10322:2	1	T.T[+947.323]QLP.T	HexNAc(1)Hex(1)NeuAc(2)	T[+947]	703.294	2	1405.58	1405.58	0	-2.4	107	Specific	188.04	97.99	97.99	2.38	225	>sp|P05155|IC1_HUMAN Plasma protease C1 inhibitor OS=Homo sapiens OX=9606 GN=SERPING1 PE=1 SV=2	1	231006_jc_c1inh_pngasef_sme_trypsin.ScanId;v=1;d1=13918.13918.2	controllerType=0 controllerNumber=1 scan=13918	31.9848
10339:2	1	T.T[+947.323]QLP.T	HexNAc(1)Hex(1)NeuAc(2)	T[+947]	703.295	2	1405.58	1405.58	0	-0.9	107	Specific	209.2	100.15	100.15	1.16	225	>sp|P05155|IC1_HUMAN Plasma protease C1 inhibitor OS=Homo sapiens OX=9606 GN=SERPING1 PE=1 SV=2	1	231006_jc_c1inh_pngasef_sme_trypsin.ScanId;v=1;d1=13936.13936.2	controllerType=0 controllerNumber=1 scan=13936	32.0242
08267:2	1	T.T[+656.228]QLP.T	HexNAc(1)Hex(1)NeuAc(1)	T[+656]	557.747	2	1114.49	1114.49	0	-1.6	107	Specific	215.03	98.89	98.89	1.15	225	>sp|P05155|IC1_HUMAN Plasma protease C1 inhibitor OS=Homo sapiens OX=9606 GN=SERPING1 PE=1 SV=2	1	231006_jc_c1inh_pngasef_sme_trypsin.ScanId;v=1;d1=11760.11760.2	controllerType=0 controllerNumber=1 scan=11760	27.8634
10052:2	1	T.T[+1312.455]QLP.T	HexNAc(2)Hex(2)NeuAc(2)	T[+1312]	885.86	2	1770.71	1770.72	0	-1.7	107	Specific	221.92	89.37	89.37	2.32	225	>sp|P05155|IC1_HUMAN Plasma protease C1 inhibitor OS=Homo sapiens OX=9606 GN=SERPING1 PE=1 SV=2	1	231006_jc_c1inh_pngasef_sme_trypsin.ScanId;v=1;d1=13636.13636.2	controllerType=0 controllerNumber=1 scan=13636	31.4346
10181:2	1	T.T[+947.323]QLP.T	HexNAc(1)Hex(1)NeuAc(2)	T[+947]	703.294	2	1405.58	1405.58	0	-2.2	107	Specific	223.4	93.68	93.68	2.66	225	>sp|P05155|IC1_HUMAN Plasma protease C1 inhibitor OS=Homo sapiens OX=9606 GN=SERPING1 PE=1 SV=2	1	231006_jc_c1inh_pngasef_sme_trypsin.ScanId;v=1;d1=13771.13771.2	controllerType=0 controllerNumber=1 scan=13771	31.7045
08140:2	1	T.T[+656.228]QLP.T	HexNAc(1)Hex(1)NeuAc(1)	T[+656]	557.746	2	1114.49	1114.49	0	-2.5	107	Specific	225.74	92.79	92.79	1.3	225	>sp|P05155|IC1_HUMAN Plasma protease C1 inhibitor OS=Homo sapiens OX=9606 GN=SERPING1 PE=1 SV=2	1	231006_jc_c1inh_pngasef_sme_trypsin.ScanId;v=1;d1=11628.11628.2	controllerType=0 controllerNumber=1 scan=11628	27.5931
10056:2	1	T.T[+947.323]QLP.T	HexNAc(1)Hex(1)NeuAc(2)	T[+947]	703.294	2	1405.58	1405.58	0	-2.3	107	Specific	225.82	94.42	94.42	2.66	225	>sp|P05155|IC1_HUMAN Plasma protease C1 inhibitor OS=Homo sapiens OX=9606 GN=SERPING1 PE=1 SV=2	1	231006_jc_c1inh_pngasef_sme_trypsin.ScanId;v=1;d1=13641.13641.2	controllerType=0 controllerNumber=1 scan=13641	31.4408
09950:2	1	T.T[+947.323]QLP.T	HexNAc(1)Hex(1)NeuAc(2)	T[+947]	703.293	2	1405.58	1405.58	0	-3.3	107	Specific	228.49	84.25	84.25	2.56	225	>sp|P05155|IC1_HUMAN Plasma protease C1 inhibitor OS=Homo sapiens OX=9606 GN=SERPING1 PE=1 SV=2	1	231006_jc_c1inh_pngasef_sme_trypsin.ScanId;v=1;d1=13529.13529.2	controllerType=0 controllerNumber=1 scan=13529	31.2412
08282:2	1	T.T[+656.228]QLP.T	HexNAc(1)Hex(1)NeuAc(1)	T[+656]	557.747	2	1114.49	1114.49	0	-1.4	107	Specific	234.56	91.48	91.48	1.15	225	>sp|P05155|IC1_HUMAN Plasma protease C1 inhibitor OS=Homo sapiens OX=9606 GN=SERPING1 PE=1 SV=2	1	231006_jc_c1inh_pngasef_sme_trypsin.ScanId;v=1;d1=11776.11776.2	controllerType=0 controllerNumber=1 scan=11776	27.8962
09813:2	1	T.T[+947.323]QLP.T	HexNAc(1)Hex(1)NeuAc(2)	T[+947]	703.293	2	1405.58	1405.58	0	-3.6	107	Specific	238.12	88	88	2.56	225	>sp|P05155|IC1_HUMAN Plasma protease C1 inhibitor OS=Homo sapiens OX=9606 GN=SERPING1 PE=1 SV=2	1	231006_jc_c1inh_pngasef_sme_trypsin.ScanId;v=1;d1=13385.13385.2	controllerType=0 controllerNumber=1 scan=13385	30.958
08112:2	1	T.T[+656.228]QLP.T	HexNAc(1)Hex(1)NeuAc(1)	T[+656]	557.746	2	1114.48	1114.49	0	-3.6	107	Specific	239.5	105.68	105.68	1.49	225	>sp|P05155|IC1_HUMAN Plasma protease C1 inhibitor OS=Homo sapiens OX=9606 GN=SERPING1 PE=1 SV=2	1	231006_jc_c1inh_pngasef_sme_trypsin.ScanId;v=1;d1=11599.11599.2	controllerType=0 controllerNumber=1 scan=11599	27.5469
10206:2	1	T.T[+947.323]QLP.T	HexNAc(1)Hex(1)NeuAc(2)	T[+947]	703.295	2	1405.58	1405.58	0	-1.4	107	Specific	246.37	86.28	86.28	2.41	225	>sp|P05155|IC1_HUMAN Plasma protease C1 inhibitor OS=Homo sapiens OX=9606 GN=SERPING1 PE=1 SV=2	1	231006_jc_c1inh_pngasef_sme_trypsin.ScanId;v=1;d1=13797.13797.2	controllerType=0 controllerNumber=1 scan=13797	31.7594
09926:2	1	T.T[+947.323]QLP.T	HexNAc(1)Hex(1)NeuAc(2)	T[+947]	703.293	2	1405.58	1405.58	0	-3	107	Specific	248.6	90.87	90.87	2.8	225	>sp|P05155|IC1_HUMAN Plasma protease C1 inhibitor OS=Homo sapiens OX=9606 GN=SERPING1 PE=1 SV=2	1	231006_jc_c1inh_pngasef_sme_trypsin.ScanId;v=1;d1=13504.13504.2	controllerType=0 controllerNumber=1 scan=13504	31.1914
10085:2	1	T.T[+947.323]QLP.T	HexNAc(1)Hex(1)NeuAc(2)	T[+947]	703.294	2	1405.58	1405.58	0	-2.4	107	Specific	248.85	83.97	83.97	2.95	225	>sp|P05155|IC1_HUMAN Plasma protease C1 inhibitor OS=Homo sapiens OX=9606 GN=SERPING1 PE=1 SV=2	1	231006_jc_c1inh_pngasef_sme_trypsin.ScanId;v=1;d1=13671.13671.2	controllerType=0 controllerNumber=1 scan=13671	31.4998
09553:2	1	T.T[+947.323]QLP.T	HexNAc(1)Hex(1)NeuAc(2)	T[+947]	703.295	2	1405.58	1405.58	0	-1.3	107	Specific	250.38	81.38	81.38	2.41	225	>sp|P05155|IC1_HUMAN Plasma protease C1 inhibitor OS=Homo sapiens OX=9606 GN=SERPING1 PE=1 SV=2	1	231006_jc_c1inh_pngasef_sme_trypsin.ScanId;v=1;d1=13114.13114.2	controllerType=0 controllerNumber=1 scan=13114	30.4197
09716:2	1	T.T[+947.323]QLP.T	HexNAc(1)Hex(1)NeuAc(2)	T[+947]	703.293	2	1405.58	1405.58	0	-3.2	107	Specific	252.29	86.21	86.21	2.8	225	>sp|P05155|IC1_HUMAN Plasma protease C1 inhibitor OS=Homo sapiens OX=9606 GN=SERPING1 PE=1 SV=2	1	231006_jc_c1inh_pngasef_sme_trypsin.ScanId;v=1;d1=13284.13284.2	controllerType=0 controllerNumber=1 scan=13284	30.7394
09578:2	1	T.T[+947.323]QLP.T	HexNAc(1)Hex(1)NeuAc(2)	T[+947]	703.294	2	1405.58	1405.58	0	-1.6	107	Specific	256.9	85.37	85.37	2.41	225	>sp|P05155|IC1_HUMAN Plasma protease C1 inhibitor OS=Homo sapiens OX=9606 GN=SERPING1 PE=1 SV=2	1	231006_jc_c1inh_pngasef_sme_trypsin.ScanId;v=1;d1=13140.13140.2	controllerType=0 controllerNumber=1 scan=13140	30.4699
09688:2	1	T.T[+947.323]QLP.T	HexNAc(1)Hex(1)NeuAc(2)	T[+947]	703.294	2	1405.58	1405.58	0	-2.4	107	Specific	262.69	89.27	89.27	2.95	225	>sp|P05155|IC1_HUMAN Plasma protease C1 inhibitor OS=Homo sapiens OX=9606 GN=SERPING1 PE=1 SV=2	1	231006_jc_c1inh_pngasef_sme_trypsin.ScanId;v=1;d1=13255.13255.2	controllerType=0 controllerNumber=1 scan=13255	30.6806
09833:2	1	T.T[+947.323]QLP.T	HexNAc(1)Hex(1)NeuAc(2)	T[+947]	703.294	2	1405.58	1405.58	0	-2.9	107	Specific	267.17	89.7	89.7	2.95	225	>sp|P05155|IC1_HUMAN Plasma protease C1 inhibitor OS=Homo sapiens OX=9606 GN=SERPING1 PE=1 SV=2	1	231006_jc_c1inh_pngasef_sme_trypsin.ScanId;v=1;d1=13406.13406.2	controllerType=0 controllerNumber=1 scan=13406	31.0108
07859:2	1	T.T[+656.228]QLP.T	HexNAc(1)Hex(1)NeuAc(1)	T[+656]	557.746	2	1114.48	1114.49	0	-3.8	107	Specific	269.81	113.05	113.05	2.8	225	>sp|P05155|IC1_HUMAN Plasma protease C1 inhibitor OS=Homo sapiens OX=9606 GN=SERPING1 PE=1 SV=2	1	231006_jc_c1inh_pngasef_sme_trypsin.ScanId;v=1;d1=11335.11335.2	controllerType=0 controllerNumber=1 scan=11335	27.0714
07484:2	1	T.T[+656.228]QLP.T	HexNAc(1)Hex(1)NeuAc(1)	T[+656]	557.746	2	1114.49	1114.49	0	-2.9	107	Specific	285.45	114.21	114.21	2.85	225	>sp|P05155|IC1_HUMAN Plasma protease C1 inhibitor OS=Homo sapiens OX=9606 GN=SERPING1 PE=1 SV=2	1	231006_jc_c1inh_pngasef_sme_trypsin.ScanId;v=1;d1=10945.10945.2	controllerType=0 controllerNumber=1 scan=10945	26.3519
07959:2	1	T.T[+656.228]QLP.T	HexNAc(1)Hex(1)NeuAc(1)	T[+656]	557.746	2	1114.49	1114.49	0	-2.9	107	Specific	289.69	116.1	116.1	2.85	225	>sp|P05155|IC1_HUMAN Plasma protease C1 inhibitor OS=Homo sapiens OX=9606 GN=SERPING1 PE=1 SV=2	1	231006_jc_c1inh_pngasef_sme_trypsin.ScanId;v=1;d1=11440.11440.2	controllerType=0 controllerNumber=1 scan=11440	27.2584
07582:2	1	T.T[+656.228]QLP.T	HexNAc(1)Hex(1)NeuAc(1)	T[+656]	557.746	2	1114.49	1114.49	0	-2.9	107	Specific	291.89	123.8	123.8	2.81	225	>sp|P05155|IC1_HUMAN Plasma protease C1 inhibitor OS=Homo sapiens OX=9606 GN=SERPING1 PE=1 SV=2	1	231006_jc_c1inh_pngasef_sme_trypsin.ScanId;v=1;d1=11047.11047.2	controllerType=0 controllerNumber=1 scan=11047	26.5552
07706:2	1	T.T[+656.228]QLP.T	HexNAc(1)Hex(1)NeuAc(1)	T[+656]	557.746	2	1114.48	1114.49	0	-3.4	107	Specific	292.8	114.9	114.9	2.71	225	>sp|P05155|IC1_HUMAN Plasma protease C1 inhibitor OS=Homo sapiens OX=9606 GN=SERPING1 PE=1 SV=2	1	231006_jc_c1inh_pngasef_sme_trypsin.ScanId;v=1;d1=11176.11176.2	controllerType=0 controllerNumber=1 scan=11176	26.7907
07241:2	1	T.T[+656.228]QLP.T	HexNAc(1)Hex(1)NeuAc(1)	T[+656]	557.747	2	1114.49	1114.49	0	-2.2	107	Specific	293.51	120.14	120.14	2.85	225	>sp|P05155|IC1_HUMAN Plasma protease C1 inhibitor OS=Homo sapiens OX=9606 GN=SERPING1 PE=1 SV=2	1	231006_jc_c1inh_pngasef_sme_trypsin.ScanId;v=1;d1=10692.10692.2	controllerType=0 controllerNumber=1 scan=10692	25.8305
07732:2	1	T.T[+656.228]QLP.T	HexNAc(1)Hex(1)NeuAc(1)	T[+656]	557.746	2	1114.49	1114.49	0	-2.5	107	Specific	294.94	112.54	112.54	2.85	225	>sp|P05155|IC1_HUMAN Plasma protease C1 inhibitor OS=Homo sapiens OX=9606 GN=SERPING1 PE=1 SV=2	1	231006_jc_c1inh_pngasef_sme_trypsin.ScanId;v=1;d1=11203.11203.2	controllerType=0 controllerNumber=1 scan=11203	26.8416
07983:2	1	T.T[+656.228]QLP.T	HexNAc(1)Hex(1)NeuAc(1)	T[+656]	557.746	2	1114.49	1114.49	0	-2.9	107	Specific	296.29	113.63	113.63	2.85	225	>sp|P05155|IC1_HUMAN Plasma protease C1 inhibitor OS=Homo sapiens OX=9606 GN=SERPING1 PE=1 SV=2	1	231006_jc_c1inh_pngasef_sme_trypsin.ScanId;v=1;d1=11465.11465.2	controllerType=0 controllerNumber=1 scan=11465	27.3005
07840:2	1	T.T[+656.228]QLP.T	HexNAc(1)Hex(1)NeuAc(1)	T[+656]	557.746	2	1114.48	1114.49	0	-3.2	107	Specific	297.41	116.73	116.73	2.71	225	>sp|P05155|IC1_HUMAN Plasma protease C1 inhibitor OS=Homo sapiens OX=9606 GN=SERPING1 PE=1 SV=2	1	231006_jc_c1inh_pngasef_sme_trypsin.ScanId;v=1;d1=11315.11315.2	controllerType=0 controllerNumber=1 scan=11315	27.0378
07221:2	1	T.T[+656.228]QLP.T	HexNAc(1)Hex(1)NeuAc(1)	T[+656]	557.746	2	1114.48	1114.49	0	-3.4	107	Specific	302.95	122.58	122.58	2.68	225	>sp|P05155|IC1_HUMAN Plasma protease C1 inhibitor OS=Homo sapiens OX=9606 GN=SERPING1 PE=1 SV=2	1	231006_jc_c1inh_pngasef_sme_trypsin.ScanId;v=1;d1=10671.10671.2	controllerType=0 controllerNumber=1 scan=10671	25.7776
07607:2	1	T.T[+656.228]QLP.T	HexNAc(1)Hex(1)NeuAc(1)	T[+656]	557.746	2	1114.49	1114.49	0	-3.1	107	Specific	303.48	115.59	115.59	2.71	225	>sp|P05155|IC1_HUMAN Plasma protease C1 inhibitor OS=Homo sapiens OX=9606 GN=SERPING1 PE=1 SV=2	1	231006_jc_c1inh_pngasef_sme_trypsin.ScanId;v=1;d1=11073.11073.2	controllerType=0 controllerNumber=1 scan=11073	26.6063
07455:2	1	T.T[+656.228]QLP.T	HexNAc(1)Hex(1)NeuAc(1)	T[+656]	557.747	2	1114.49	1114.49	0	-2.3	107	Specific	304.11	124.5	124.5	2.81	225	>sp|P05155|IC1_HUMAN Plasma protease C1 inhibitor OS=Homo sapiens OX=9606 GN=SERPING1 PE=1 SV=2	1	231006_jc_c1inh_pngasef_sme_trypsin.ScanId;v=1;d1=10915.10915.2	controllerType=0 controllerNumber=1 scan=10915	26.2956
07337:2	1	T.T[+656.228]QLP.T	HexNAc(1)Hex(1)NeuAc(1)	T[+656]	557.747	2	1114.49	1114.49	0	-1.8	107	Specific	312.26	126.4	126.4	2.36	225	>sp|P05155|IC1_HUMAN Plasma protease C1 inhibitor OS=Homo sapiens OX=9606 GN=SERPING1 PE=1 SV=2	1	231006_jc_c1inh_pngasef_sme_trypsin.ScanId;v=1;d1=10792.10792.2	controllerType=0 controllerNumber=1 scan=10792	26.0409
07359:2	1	T.T[+656.228]QLP.T	HexNAc(1)Hex(1)NeuAc(1)	T[+656]	557.746	2	1114.49	1114.49	0	-2.9	107	Specific	313.79	126.96	126.96	2.81	225	>sp|P05155|IC1_HUMAN Plasma protease C1 inhibitor OS=Homo sapiens OX=9606 GN=SERPING1 PE=1 SV=2	1	231006_jc_c1inh_pngasef_sme_trypsin.ScanId;v=1;d1=10815.10815.2	controllerType=0 controllerNumber=1 scan=10815	26.09
10956:2	1	T.T[+1312.455]QLPTDSP.T	HexNAc(2)Hex(2)NeuAc(2)	T[+1312]	1085.94	2	2170.87	2170.88	0	-3.4	107	Specific	32.65	7.94	1.35	2.29	225	>sp|P05155|IC1_HUMAN Plasma protease C1 inhibitor OS=Homo sapiens OX=9606 GN=SERPING1 PE=1 SV=2	1	231006_jc_c1inh_pngasef_sme_trypsin.ScanId;v=1;d1=14579.14579.2	controllerType=0 controllerNumber=1 scan=14579	33.1446
11184:3	1	T.T[+1312.455]QLPTDSP.T	HexNAc(2)Hex(2)NeuAc(2)	T[+1312]	724.295	3	2170.87	2170.88	0	-1.9	107	Specific	46.28	46.28	1.7	2.29	225	>sp|P05155|IC1_HUMAN Plasma protease C1 inhibitor OS=Homo sapiens OX=9606 GN=SERPING1 PE=1 SV=2	1	231006_jc_c1inh_pngasef_sme_trypsin.ScanId;v=1;d1=14816.14816.3	controllerType=0 controllerNumber=1 scan=14816	33.5811
11238:2	1	T.T[+1312.455]QLPTDSP.T	HexNAc(2)Hex(2)NeuAc(2)	T[+1312]	1085.94	2	2170.87	2170.88	0	-2.8	107	Specific	114.56	84.08	1.7	2.75	225	>sp|P05155|IC1_HUMAN Plasma protease C1 inhibitor OS=Homo sapiens OX=9606 GN=SERPING1 PE=1 SV=2	1	231006_jc_c1inh_pngasef_sme_trypsin.ScanId;v=1;d1=14872.14872.2	controllerType=0 controllerNumber=1 scan=14872	33.6832
11207:2	1	T.T[+1312.455]QLPTDSP.T	HexNAc(2)Hex(2)NeuAc(2)	T[+1312]	1085.94	2	2170.87	2170.88	0	-4.4	107	Specific	238.58	155.05	1.7	3.56	225	>sp|P05155|IC1_HUMAN Plasma protease C1 inhibitor OS=Homo sapiens OX=9606 GN=SERPING1 PE=1 SV=2	1	231006_jc_c1inh_pngasef_sme_trypsin.ScanId;v=1;d1=14840.14840.2	controllerType=0 controllerNumber=1 scan=14840	33.6284
10924:3	1	T.T[+1312.455]QLPTDSP.T	HexNAc(2)Hex(2)NeuAc(2)	T[+1312]	724.295	3	2170.87	2170.88	0	-1.9	107	Specific	286.84	220.77	1.7	4.22	225	>sp|P05155|IC1_HUMAN Plasma protease C1 inhibitor OS=Homo sapiens OX=9606 GN=SERPING1 PE=1 SV=2	1	231006_jc_c1inh_pngasef_sme_trypsin.ScanId;v=1;d1=14545.14545.3	controllerType=0 controllerNumber=1 scan=14545	33.0793
11070:3	1	T.T[+1312.455]QLPTDSP.T	HexNAc(2)Hex(2)NeuAc(2)	T[+1312]	724.294	3	2170.87	2170.88	0	-3.2	107	Specific	308.25	221.21	1.7	4.97	225	>sp|P05155|IC1_HUMAN Plasma protease C1 inhibitor OS=Homo sapiens OX=9606 GN=SERPING1 PE=1 SV=2	1	231006_jc_c1inh_pngasef_sme_trypsin.ScanId;v=1;d1=14698.14698.3	controllerType=0 controllerNumber=1 scan=14698	33.3809
10943:3	1	T.T[+1312.455]QLPTDSP.T	HexNAc(2)Hex(2)NeuAc(2)	T[+1312]	724.294	3	2170.87	2170.88	0	-3.7	107	Specific	308.72	244.24	1.7	4.97	225	>sp|P05155|IC1_HUMAN Plasma protease C1 inhibitor OS=Homo sapiens OX=9606 GN=SERPING1 PE=1 SV=2	1	231006_jc_c1inh_pngasef_sme_trypsin.ScanId;v=1;d1=14565.14565.3	controllerType=0 controllerNumber=1 scan=14565	33.119
11042:3	1	T.TQLPT[+1312.455]DSP.T	HexNAc(2)Hex(2)NeuAc(2)	T[+1312]	724.295	3	2170.87	2170.88	0	-2.2	107	Specific	383.67	280.44	2.4	5.26	225	>sp|P05155|IC1_HUMAN Plasma protease C1 inhibitor OS=Homo sapiens OX=9606 GN=SERPING1 PE=1 SV=2	1	231006_jc_c1inh_pngasef_sme_trypsin.ScanId;v=1;d1=14669.14669.3	controllerType=0 controllerNumber=1 scan=14669	33.32
10936:2	1	T.TQLPT[+1312.455]DSP.T	HexNAc(2)Hex(2)NeuAc(2)	T[+1312]	1085.94	2	2170.87	2170.88	0	-3.7	107	Specific	400.24	239.84	2.4	4.85	225	>sp|P05155|IC1_HUMAN Plasma protease C1 inhibitor OS=Homo sapiens OX=9606 GN=SERPING1 PE=1 SV=2	1	231006_jc_c1inh_pngasef_sme_trypsin.ScanId;v=1;d1=14558.14558.2	controllerType=0 controllerNumber=1 scan=14558	33.1027
11067:2	1	T.TQLPT[+1312.455]DSP.T	HexNAc(2)Hex(2)NeuAc(2)	T[+1312]	1085.94	2	2170.87	2170.88	0	-3.6	107	Specific	410.69	252.62	2.4	4.85	225	>sp|P05155|IC1_HUMAN Plasma protease C1 inhibitor OS=Homo sapiens OX=9606 GN=SERPING1 PE=1 SV=2	1	231006_jc_c1inh_pngasef_sme_trypsin.ScanId;v=1;d1=14695.14695.2	controllerType=0 controllerNumber=1 scan=14695	33.3734
11095:2	1	T.TQLPT[+1312.455]DSP.T	HexNAc(2)Hex(2)NeuAc(2)	T[+1312]	1085.94	2	2170.87	2170.88	0	-2.5	107	Specific	412.02	284.02	2.4	5.07	225	>sp|P05155|IC1_HUMAN Plasma protease C1 inhibitor OS=Homo sapiens OX=9606 GN=SERPING1 PE=1 SV=2	1	231006_jc_c1inh_pngasef_sme_trypsin.ScanId;v=1;d1=14724.14724.2	controllerType=0 controllerNumber=1 scan=14724	33.4231
10934:2	1	T.T[+1312.455]QLPTDSP.T	HexNAc(2)Hex(2)NeuAc(2)	T[+1312]	1085.94	2	2170.87	2170.88	0	-1.8	107	Specific	413.87	249.86	1.7	4.11	225	>sp|P05155|IC1_HUMAN Plasma protease C1 inhibitor OS=Homo sapiens OX=9606 GN=SERPING1 PE=1 SV=2	1	231006_jc_c1inh_pngasef_sme_trypsin.ScanId;v=1;d1=14555.14555.2	controllerType=0 controllerNumber=1 scan=14555	33.0981
10954:2	1	T.TQLPT[+1312.455]DSP.T	HexNAc(2)Hex(2)NeuAc(2)	T[+1312]	1085.94	2	2170.87	2170.88	0	-3.4	107	Specific	445.5	286.48	2.4	4.85	225	>sp|P05155|IC1_HUMAN Plasma protease C1 inhibitor OS=Homo sapiens OX=9606 GN=SERPING1 PE=1 SV=2	1	231006_jc_c1inh_pngasef_sme_trypsin.ScanId;v=1;d1=14577.14577.2	controllerType=0 controllerNumber=1 scan=14577	33.1405
12863:3	1	T.T[+656.228]QLPT[+947.323]DSP.T	HexNAc(1)Hex(1)NeuAc(1),HexNAc(1)Hex(1)NeuAc(2)	T[+656][+947]	821.325	3	2461.96	2461.97	0	-4.4	107	Specific	193.84	144.77	0	3.66	225	>sp|P05155|IC1_HUMAN Plasma protease C1 inhibitor OS=Homo sapiens OX=9606 GN=SERPING1 PE=1 SV=2	1	231006_jc_c1inh_pngasef_sme_trypsin.ScanId;v=1;d1=16600.16600.3	controllerType=0 controllerNumber=1 scan=16600	36.6417
14629:3	1	T.T[+947.323]QLPT[+1312.455]DSP.T	HexNAc(1)Hex(1)NeuAc(2),HexNAc(2)Hex(2)NeuAc(2)	T[+947][+1312]	1040.07	3	3118.19	3118.2	0	-1.3	107	Specific	200.9	113.08	2.1	3.02	225	>sp|P05155|IC1_HUMAN Plasma protease C1 inhibitor OS=Homo sapiens OX=9606 GN=SERPING1 PE=1 SV=2	1	231006_jc_c1inh_pngasef_sme_trypsin.ScanId;v=1;d1=18473.18473.3	controllerType=0 controllerNumber=1 scan=18473	40.0013
12898:3	1	T.T[+656.228]QLPT[+947.323]DSP.T	HexNAc(1)Hex(1)NeuAc(1),HexNAc(1)Hex(1)NeuAc(2)	T[+656][+947]	821.326	3	2461.96	2461.97	0	-2.8	107	Specific	246.47	217.44	0	5.29	225	>sp|P05155|IC1_HUMAN Plasma protease C1 inhibitor OS=Homo sapiens OX=9606 GN=SERPING1 PE=1 SV=2	1	231006_jc_c1inh_pngasef_sme_trypsin.ScanId;v=1;d1=16636.16636.3	controllerType=0 controllerNumber=1 scan=16636	36.712
12908:3	1	T.T[+656.228]QLPT[+1312.455]DSP.T	HexNAc(1)Hex(1)NeuAc(1),HexNAc(2)Hex(2)NeuAc(2)	T[+656][+1312]	943.035	3	2827.09	2827.1	0	-4.1	107	Specific	267.13	166.19	3.6	4.86	225	>sp|P05155|IC1_HUMAN Plasma protease C1 inhibitor OS=Homo sapiens OX=9606 GN=SERPING1 PE=1 SV=2	1	231006_jc_c1inh_pngasef_sme_trypsin.ScanId;v=1;d1=16648.16648.3	controllerType=0 controllerNumber=1 scan=16648	36.7345
12925:3	1	T.T[+656.228]QLPT[+1312.455]DSP.T	HexNAc(1)Hex(1)NeuAc(1),HexNAc(2)Hex(2)NeuAc(2)	T[+656][+1312]	943.037	3	2827.1	2827.1	0	-2.4	107	Specific	274.95	180.66	2.1	5.04	225	>sp|P05155|IC1_HUMAN Plasma protease C1 inhibitor OS=Homo sapiens OX=9606 GN=SERPING1 PE=1 SV=2	1	231006_jc_c1inh_pngasef_sme_trypsin.ScanId;v=1;d1=16666.16666.3	controllerType=0 controllerNumber=1 scan=16666	36.7692
12512:3	1	T.T[+656.228]QLPT[+1312.455]DSP.T	HexNAc(1)Hex(1)NeuAc(1),HexNAc(2)Hex(2)NeuAc(2)	T[+656][+1312]	943.037	3	2827.1	2827.1	0	-2.2	107	Specific	282.41	219.84	2.1	5.16	225	>sp|P05155|IC1_HUMAN Plasma protease C1 inhibitor OS=Homo sapiens OX=9606 GN=SERPING1 PE=1 SV=2	1	231006_jc_c1inh_pngasef_sme_trypsin.ScanId;v=1;d1=16233.16233.3	controllerType=0 controllerNumber=1 scan=16233	36.0152
12556:3	1	T.T[+656.228]QLPT[+1312.455]DSP.T	HexNAc(1)Hex(1)NeuAc(1),HexNAc(2)Hex(2)NeuAc(2)	T[+656][+1312]	943.037	3	2827.1	2827.1	0	-2.4	107	Specific	312.36	224.73	2.1	5.16	225	>sp|P05155|IC1_HUMAN Plasma protease C1 inhibitor OS=Homo sapiens OX=9606 GN=SERPING1 PE=1 SV=2	1	231006_jc_c1inh_pngasef_sme_trypsin.ScanId;v=1;d1=16280.16280.3	controllerType=0 controllerNumber=1 scan=16280	36.0962
13007:2	1	T.T[+656.228]QLPT[+947.323]DSP.T	HexNAc(1)Hex(1)NeuAc(1),HexNAc(1)Hex(1)NeuAc(2)	T[+656][+947]	1231.48	2	2461.96	2461.97	0	-3.6	107	Specific	313.6	243.69	0	4.86	225	>sp|P05155|IC1_HUMAN Plasma protease C1 inhibitor OS=Homo sapiens OX=9606 GN=SERPING1 PE=1 SV=2	1	231006_jc_c1inh_pngasef_sme_trypsin.ScanId;v=1;d1=16751.16751.2	controllerType=0 controllerNumber=1 scan=16751	36.9334
12801:3	1	T.T[+656.228]QLPT[+1312.455]DSP.T	HexNAc(1)Hex(1)NeuAc(1),HexNAc(2)Hex(2)NeuAc(2)	T[+656][+1312]	943.036	3	2827.09	2827.1	0	-3.5	107	Specific	318.37	240.16	2.1	4.97	225	>sp|P05155|IC1_HUMAN Plasma protease C1 inhibitor OS=Homo sapiens OX=9606 GN=SERPING1 PE=1 SV=2	1	231006_jc_c1inh_pngasef_sme_trypsin.ScanId;v=1;d1=16536.16536.3	controllerType=0 controllerNumber=1 scan=16536	36.533
13015:3	1	T.T[+656.228]QLPT[+947.323]DSP.T	HexNAc(1)Hex(1)NeuAc(1),HexNAc(1)Hex(1)NeuAc(2)	T[+656][+947]	821.327	3	2461.97	2461.97	0	-1.8	107	Specific	323.62	238.66	0	4.24	225	>sp|P05155|IC1_HUMAN Plasma protease C1 inhibitor OS=Homo sapiens OX=9606 GN=SERPING1 PE=1 SV=2	1	231006_jc_c1inh_pngasef_sme_trypsin.ScanId;v=1;d1=16760.16760.3	controllerType=0 controllerNumber=1 scan=16760	36.962
12779:3	1	T.T[+656.228]QLPT[+1312.455]DSP.T	HexNAc(1)Hex(1)NeuAc(1),HexNAc(2)Hex(2)NeuAc(2)	T[+656][+1312]	943.036	3	2827.09	2827.1	0	-3.2	107	Specific	324.9	232.61	2.1	4.99	225	>sp|P05155|IC1_HUMAN Plasma protease C1 inhibitor OS=Homo sapiens OX=9606 GN=SERPING1 PE=1 SV=2	1	231006_jc_c1inh_pngasef_sme_trypsin.ScanId;v=1;d1=16513.16513.3	controllerType=0 controllerNumber=1 scan=16513	36.4954
12991:3	1	T.T[+656.228]QLPT[+947.323]DSP.T	HexNAc(1)Hex(1)NeuAc(1),HexNAc(1)Hex(1)NeuAc(2)	T[+656][+947]	821.327	3	2461.96	2461.97	0	-2.5	107	Specific	332.05	248.92	0	5.18	225	>sp|P05155|IC1_HUMAN Plasma protease C1 inhibitor OS=Homo sapiens OX=9606 GN=SERPING1 PE=1 SV=2	1	231006_jc_c1inh_pngasef_sme_trypsin.ScanId;v=1;d1=16735.16735.3	controllerType=0 controllerNumber=1 scan=16735	36.9068
12528:3	1	T.T[+656.228]QLPT[+1312.455]DSP.T	HexNAc(1)Hex(1)NeuAc(1),HexNAc(2)Hex(2)NeuAc(2)	T[+656][+1312]	943.037	3	2827.1	2827.1	0	-2	107	Specific	334.79	232.86	2.1	5.18	225	>sp|P05155|IC1_HUMAN Plasma protease C1 inhibitor OS=Homo sapiens OX=9606 GN=SERPING1 PE=1 SV=2	1	231006_jc_c1inh_pngasef_sme_trypsin.ScanId;v=1;d1=16251.16251.3	controllerType=0 controllerNumber=1 scan=16251	36.0456
12666:3	1	T.T[+656.228]QLPT[+1312.455]DSP.T	HexNAc(1)Hex(1)NeuAc(1),HexNAc(2)Hex(2)NeuAc(2)	T[+656][+1312]	943.037	3	2827.09	2827.1	0	-2.9	107	Specific	350.84	237.48	2.1	5.18	225	>sp|P05155|IC1_HUMAN Plasma protease C1 inhibitor OS=Homo sapiens OX=9606 GN=SERPING1 PE=1 SV=2	1	231006_jc_c1inh_pngasef_sme_trypsin.ScanId;v=1;d1=16395.16395.3	controllerType=0 controllerNumber=1 scan=16395	36.2907
12738:2	1	T.T[+656.228]QLPT[+1312.455]DSP.T	HexNAc(1)Hex(1)NeuAc(1),HexNAc(2)Hex(2)NeuAc(2)	T[+656][+1312]	1414.05	2	2827.09	2827.1	0	-4.5	107	Specific	360.71	249.51	2.1	4.94	225	>sp|P05155|IC1_HUMAN Plasma protease C1 inhibitor OS=Homo sapiens OX=9606 GN=SERPING1 PE=1 SV=2	1	231006_jc_c1inh_pngasef_sme_trypsin.ScanId;v=1;d1=16469.16469.2	controllerType=0 controllerNumber=1 scan=16469	36.4191
12688:3	1	T.T[+656.228]QLPT[+1312.455]DSP.T	HexNAc(1)Hex(1)NeuAc(1),HexNAc(2)Hex(2)NeuAc(2)	T[+656][+1312]	943.036	3	2827.09	2827.1	0	-3.1	107	Specific	389.72	283.17	2.1	5.07	225	>sp|P05155|IC1_HUMAN Plasma protease C1 inhibitor OS=Homo sapiens OX=9606 GN=SERPING1 PE=1 SV=2	1	231006_jc_c1inh_pngasef_sme_trypsin.ScanId;v=1;d1=16418.16418.3	controllerType=0 controllerNumber=1 scan=16418	36.3286
12948:3	1	T.T[+1312.455]QLPTDSPTQP.T	HexNAc(2)Hex(2)NeuAc(2)	T[+1312]	833.014	3	2497.03	2497.03	0	-3.5	107	Specific	125.34	105.18	0.5	3.18	225	>sp|P05155|IC1_HUMAN Plasma protease C1 inhibitor OS=Homo sapiens OX=9606 GN=SERPING1 PE=1 SV=2	1	231006_jc_c1inh_pngasef_sme_trypsin.ScanId;v=1;d1=16690.16690.3	controllerType=0 controllerNumber=1 scan=16690	36.8157
12774:3	1	T.T[+1312.455]QLPTDSPTQP.T	HexNAc(2)Hex(2)NeuAc(2)	T[+1312]	833.013	3	2497.03	2497.03	0	-3.7	107	Specific	193.33	167.45	0.5	4.56	225	>sp|P05155|IC1_HUMAN Plasma protease C1 inhibitor OS=Homo sapiens OX=9606 GN=SERPING1 PE=1 SV=2	1	231006_jc_c1inh_pngasef_sme_trypsin.ScanId;v=1;d1=16507.16507.3	controllerType=0 controllerNumber=1 scan=16507	36.4814
12931:3	1	T.T[+1312.455]QLPTDSPTQP.T	HexNAc(2)Hex(2)NeuAc(2)	T[+1312]	833.014	3	2497.03	2497.03	0	-3.1	107	Specific	259.21	219.02	0.5	5.2	225	>sp|P05155|IC1_HUMAN Plasma protease C1 inhibitor OS=Homo sapiens OX=9606 GN=SERPING1 PE=1 SV=2	1	231006_jc_c1inh_pngasef_sme_trypsin.ScanId;v=1;d1=16672.16672.3	controllerType=0 controllerNumber=1 scan=16672	36.7833
12816:3	1	T.T[+1312.455]QLPTDSPTQP.T	HexNAc(2)Hex(2)NeuAc(2)	T[+1312]	833.014	3	2497.03	2497.03	0	-2.7	107	Specific	313.65	256.61	0.5	5.26	225	>sp|P05155|IC1_HUMAN Plasma protease C1 inhibitor OS=Homo sapiens OX=9606 GN=SERPING1 PE=1 SV=2	1	231006_jc_c1inh_pngasef_sme_trypsin.ScanId;v=1;d1=16551.16551.3	controllerType=0 controllerNumber=1 scan=16551	36.5582
15020:3	1	T.T[+656.228]QLPT[+947.323]DSPTQP.T	HexNAc(1)Hex(1)NeuAc(1),HexNAc(1)Hex(1)NeuAc(2)	T[+656][+947]	930.046	3	2788.12	2788.13	0	-2.6	107	Specific	109.14	109.14	2.4	3.99	225	>sp|P05155|IC1_HUMAN Plasma protease C1 inhibitor OS=Homo sapiens OX=9606 GN=SERPING1 PE=1 SV=2	1	231006_jc_c1inh_pngasef_sme_trypsin.ScanId;v=1;d1=18885.18885.3	controllerType=0 controllerNumber=1 scan=18885	40.736
15604:3	1	T.T[+947.323]QLPT[+1312.455]DSPTQP.T	HexNAc(1)Hex(1)NeuAc(2),HexNAc(2)Hex(2)NeuAc(2)	T[+947][+1312]	1148.79	3	3444.35	3444.36	0	-3.3	107	Specific	156.1	140.24	2.4	3.76	225	>sp|P05155|IC1_HUMAN Plasma protease C1 inhibitor OS=Homo sapiens OX=9606 GN=SERPING1 PE=1 SV=2	1	231006_jc_c1inh_pngasef_sme_trypsin.ScanId;v=1;d1=19531.19531.3	controllerType=0 controllerNumber=1 scan=19531	41.828
15545:3	1	T.T[+947.323]QLPT[+1312.455]DSPTQP.T	HexNAc(1)Hex(1)NeuAc(2),HexNAc(2)Hex(2)NeuAc(2)	T[+947][+1312]	1148.79	3	3444.35	3444.36	0	-3.2	107	Specific	162.04	162.04	2.4	4.56	225	>sp|P05155|IC1_HUMAN Plasma protease C1 inhibitor OS=Homo sapiens OX=9606 GN=SERPING1 PE=1 SV=2	1	231006_jc_c1inh_pngasef_sme_trypsin.ScanId;v=1;d1=19455.19455.3	controllerType=0 controllerNumber=1 scan=19455	41.6913
15623:3	1	T.T[+947.323]QLPT[+1312.455]DSPTQP.T	HexNAc(1)Hex(1)NeuAc(2),HexNAc(2)Hex(2)NeuAc(2)	T[+947][+1312]	1148.79	3	3444.35	3444.36	0	-2.7	107	Specific	185.02	185.02	2.4	4.75	225	>sp|P05155|IC1_HUMAN Plasma protease C1 inhibitor OS=Homo sapiens OX=9606 GN=SERPING1 PE=1 SV=2	1	231006_jc_c1inh_pngasef_sme_trypsin.ScanId;v=1;d1=19551.19551.3	controllerType=0 controllerNumber=1 scan=19551	41.8623
13593:3	1	T.T[+656.228]QLPT[+1312.455]DSPTQP.T	HexNAc(1)Hex(1)NeuAc(1),HexNAc(2)Hex(2)NeuAc(2)	T[+656][+1312]	1051.76	3	3153.25	3153.26	0	-3.7	107	Specific	224.28	224.28	1.2	4.8	225	>sp|P05155|IC1_HUMAN Plasma protease C1 inhibitor OS=Homo sapiens OX=9606 GN=SERPING1 PE=1 SV=2	1	231006_jc_c1inh_pngasef_sme_trypsin.ScanId;v=1;d1=17375.17375.3	controllerType=0 controllerNumber=1 scan=17375	37.9897
03846:2	1	P.T[+1312.455]DSP.T	HexNAc(2)Hex(2)NeuAc(2)	T[+1312]	866.317	2	1731.63	1731.63	0	-2.7	111	Specific	227.43	146.23	0.8	1.55	225	>sp|P05155|IC1_HUMAN Plasma protease C1 inhibitor OS=Homo sapiens OX=9606 GN=SERPING1 PE=1 SV=2	1	231006_jc_c1inh_pngasef_sme_trypsin.ScanId;v=1;d1=7050.7050.2	controllerType=0 controllerNumber=1 scan=7050	18.7666
03599:2	1	P.T[+1312.455]DSP.T	HexNAc(2)Hex(2)NeuAc(2)	T[+1312]	866.317	2	1731.63	1731.63	0	-3	111	Specific	242.01	149.56	0.8	2.31	225	>sp|P05155|IC1_HUMAN Plasma protease C1 inhibitor OS=Homo sapiens OX=9606 GN=SERPING1 PE=1 SV=2	1	231006_jc_c1inh_pngasef_sme_trypsin.ScanId;v=1;d1=6792.6792.2	controllerType=0 controllerNumber=1 scan=6792	18.2747
03711:2	1	P.T[+1312.455]DSP.T	HexNAc(2)Hex(2)NeuAc(2)	T[+1312]	866.317	2	1731.63	1731.63	0	-3.8	111	Specific	270.85	156.48	0.8	2.29	225	>sp|P05155|IC1_HUMAN Plasma protease C1 inhibitor OS=Homo sapiens OX=9606 GN=SERPING1 PE=1 SV=2	1	231006_jc_c1inh_pngasef_sme_trypsin.ScanId;v=1;d1=6909.6909.2	controllerType=0 controllerNumber=1 scan=6909	18.519
03740:2	1	P.T[+1312.455]DSP.T	HexNAc(2)Hex(2)NeuAc(2)	T[+1312]	866.317	2	1731.63	1731.63	0	-2.7	111	Specific	281.86	168.89	0.8	2.51	225	>sp|P05155|IC1_HUMAN Plasma protease C1 inhibitor OS=Homo sapiens OX=9606 GN=SERPING1 PE=1 SV=2	1	231006_jc_c1inh_pngasef_sme_trypsin.ScanId;v=1;d1=6939.6939.2	controllerType=0 controllerNumber=1 scan=6939	18.5697
03618:2	1	P.T[+1312.455]DSP.T	HexNAc(2)Hex(2)NeuAc(2)	T[+1312]	866.317	2	1731.63	1731.63	0	-3.3	111	Specific	296.4	184.15	0.8	2.43	225	>sp|P05155|IC1_HUMAN Plasma protease C1 inhibitor OS=Homo sapiens OX=9606 GN=SERPING1 PE=1 SV=2	1	231006_jc_c1inh_pngasef_sme_trypsin.ScanId;v=1;d1=6812.6812.2	controllerType=0 controllerNumber=1 scan=6812	18.3169
04916:2	1	P.T[+656.228]DSPTQP.T	HexNAc(1)Hex(1)NeuAc(1)	T[+656]	701.284	2	1401.56	1401.56	0	-2.7	111	Specific	228.03	147.48	0.8	2.63	225	>sp|P05155|IC1_HUMAN Plasma protease C1 inhibitor OS=Homo sapiens OX=9606 GN=SERPING1 PE=1 SV=2	1	231006_jc_c1inh_pngasef_sme_trypsin.ScanId;v=1;d1=8240.8240.2	controllerType=0 controllerNumber=1 scan=8240	21.1068
04903:2	1	P.T[+656.228]DSPTQP.T	HexNAc(1)Hex(1)NeuAc(1)	T[+656]	701.284	2	1401.56	1401.56	0	-2.7	111	Specific	243.13	158.89	0.8	2.91	225	>sp|P05155|IC1_HUMAN Plasma protease C1 inhibitor OS=Homo sapiens OX=9606 GN=SERPING1 PE=1 SV=2	1	231006_jc_c1inh_pngasef_sme_trypsin.ScanId;v=1;d1=8226.8226.2	controllerType=0 controllerNumber=1 scan=8226	21.0783
05039:2	1	P.T[+656.228]DSPTQP.T	HexNAc(1)Hex(1)NeuAc(1)	T[+656]	701.284	2	1401.56	1401.56	0	-2.8	111	Specific	340.28	256.65	0.8	3.76	225	>sp|P05155|IC1_HUMAN Plasma protease C1 inhibitor OS=Homo sapiens OX=9606 GN=SERPING1 PE=1 SV=2	1	231006_jc_c1inh_pngasef_sme_trypsin.ScanId;v=1;d1=8368.8368.2	controllerType=0 controllerNumber=1 scan=8368	21.36
05012:2	1	P.T[+656.228]DSPTQP.T	HexNAc(1)Hex(1)NeuAc(1)	T[+656]	701.284	2	1401.56	1401.56	0	-2.4	111	Specific	353.59	239.95	0.8	3.76	225	>sp|P05155|IC1_HUMAN Plasma protease C1 inhibitor OS=Homo sapiens OX=9606 GN=SERPING1 PE=1 SV=2	1	231006_jc_c1inh_pngasef_sme_trypsin.ScanId;v=1;d1=8340.8340.2	controllerType=0 controllerNumber=1 scan=8340	21.3123
08482:3	1	P.T[+656.228]DS[+947.323]PTQP.T	HexNAc(1)Hex(1)NeuAc(1),HexNAc(1)Hex(1)NeuAc(2)	S[+947], T[+656]	783.632	3	2348.88	2348.89	0	-2.2	111	Specific	91.75	82.92	0	2.73	225	>sp|P05155|IC1_HUMAN Plasma protease C1 inhibitor OS=Homo sapiens OX=9606 GN=SERPING1 PE=1 SV=2	1	231006_jc_c1inh_pngasef_sme_trypsin.ScanId;v=1;d1=11984.11984.3	controllerType=0 controllerNumber=1 scan=11984	28.3494
08292:3	1	P.T[+656.228]DS[+947.323]PTQP.T	HexNAc(1)Hex(1)NeuAc(1),HexNAc(1)Hex(1)NeuAc(2)	S[+947], T[+656]	783.632	3	2348.88	2348.89	0	-2.3	111	Specific	168.93	113.96	0	2.73	225	>sp|P05155|IC1_HUMAN Plasma protease C1 inhibitor OS=Homo sapiens OX=9606 GN=SERPING1 PE=1 SV=2	1	231006_jc_c1inh_pngasef_sme_trypsin.ScanId;v=1;d1=11786.11786.3	controllerType=0 controllerNumber=1 scan=11786	27.924
08273:3	1	P.T[+656.228]DS[+947.323]PTQP.T	HexNAc(1)Hex(1)NeuAc(1),HexNAc(1)Hex(1)NeuAc(2)	S[+947], T[+656]	783.632	3	2348.88	2348.89	0	-2.2	111	Specific	170.44	109.73	0	2.73	225	>sp|P05155|IC1_HUMAN Plasma protease C1 inhibitor OS=Homo sapiens OX=9606 GN=SERPING1 PE=1 SV=2	1	231006_jc_c1inh_pngasef_sme_trypsin.ScanId;v=1;d1=11766.11766.3	controllerType=0 controllerNumber=1 scan=11766	27.8748
06466:2	1	P.TDSPT[+1312.455]QPT.T	HexNAc(2)Hex(2)NeuAc(2)	T[+1312]	1079.92	2	2158.83	2158.84	0	-4.6	111	Specific	203.43	171.09	1.2	3.09	225	>sp|P05155|IC1_HUMAN Plasma protease C1 inhibitor OS=Homo sapiens OX=9606 GN=SERPING1 PE=1 SV=2	1	231006_jc_c1inh_pngasef_sme_trypsin.ScanId;v=1;d1=9869.9869.2	controllerType=0 controllerNumber=1 scan=9869	24.1751
06443:2	1	P.TDSPT[+1312.455]QPT.T	HexNAc(2)Hex(2)NeuAc(2)	T[+1312]	1079.92	2	2158.83	2158.84	0	-2.3	111	Specific	204.36	176.72	1.2	3.26	225	>sp|P05155|IC1_HUMAN Plasma protease C1 inhibitor OS=Homo sapiens OX=9606 GN=SERPING1 PE=1 SV=2	1	231006_jc_c1inh_pngasef_sme_trypsin.ScanId;v=1;d1=9845.9845.2	controllerType=0 controllerNumber=1 scan=9845	24.1231
21239:3	1	P.TTGSFC[+57.021]PGPVT[+656.228]LC[+57.021]SDLESH.S	HexNAc(1)Hex(1)NeuAc(1)	C[+57]*2, T[+656]	907.712	3	2721.12	2721.13	0	-2.3	118	Specific	323.86	323.86	2.4	2.5	225	>sp|P05155|IC1_HUMAN Plasma protease C1 inhibitor OS=Homo sapiens OX=9606 GN=SERPING1 PE=1 SV=2	1	231006_jc_c1inh_pngasef_sme_trypsin.ScanId;v=1;d1=26105.26105.3	controllerType=0 controllerNumber=1 scan=26105	53.0782
12617:2	1	K.LYHAFSAMK.K			534.269	2	1067.53	1067.53	0	-2.8	153	Non	106.07	106.07	106.07	2.52	225	>sp|P05155|IC1_HUMAN Plasma protease C1 inhibitor OS=Homo sapiens OX=9606 GN=SERPING1 PE=1 SV=2	1	231006_jc_c1inh_pngasef_sme_trypsin.ScanId;v=1;d1=16343.16343.2	controllerType=0 controllerNumber=1 scan=16343	36.2056
11387:2	1	K.LYHAFSAMK.K			534.27	2	1067.53	1067.53	0	-2	153	Non	120.77	120.77	120.77	2.5	225	>sp|P05155|IC1_HUMAN Plasma protease C1 inhibitor OS=Homo sapiens OX=9606 GN=SERPING1 PE=1 SV=2	1	231006_jc_c1inh_pngasef_sme_trypsin.ScanId;v=1;d1=15028.15028.2	controllerType=0 controllerNumber=1 scan=15028	33.9435
11311:2	1	K.LYHAFSAMK.K			534.269	2	1067.53	1067.53	0	-3.3	153	Non	134.57	134.57	134.57	2.83	225	>sp|P05155|IC1_HUMAN Plasma protease C1 inhibitor OS=Homo sapiens OX=9606 GN=SERPING1 PE=1 SV=2	1	231006_jc_c1inh_pngasef_sme_trypsin.ScanId;v=1;d1=14949.14949.2	controllerType=0 controllerNumber=1 scan=14949	33.8147
12589:2	1	K.LYHAFSAMK.K			534.269	2	1067.53	1067.53	0	-2.8	153	Non	156.26	156.26	156.26	3.24	225	>sp|P05155|IC1_HUMAN Plasma protease C1 inhibitor OS=Homo sapiens OX=9606 GN=SERPING1 PE=1 SV=2	1	231006_jc_c1inh_pngasef_sme_trypsin.ScanId;v=1;d1=16314.16314.2	controllerType=0 controllerNumber=1 scan=16314	36.1555
11523:2	1	K.LYHAFSAMK.K			534.268	2	1067.53	1067.53	0	-5.2	153	Non	216.87	159.74	159.74	2.42	225	>sp|P05155|IC1_HUMAN Plasma protease C1 inhibitor OS=Homo sapiens OX=9606 GN=SERPING1 PE=1 SV=2	1	231006_jc_c1inh_pngasef_sme_trypsin.ScanId;v=1;d1=15169.15169.2	controllerType=0 controllerNumber=1 scan=15169	34.1759
09698:2	1	K.LYHAFSAMK.K			534.269	2	1067.53	1067.53	0	-2.4	153	Non	235.8	223.14	223.14	4.25	225	>sp|P05155|IC1_HUMAN Plasma protease C1 inhibitor OS=Homo sapiens OX=9606 GN=SERPING1 PE=1 SV=2	1	231006_jc_c1inh_pngasef_sme_trypsin.ScanId;v=1;d1=13265.13265.2	controllerType=0 controllerNumber=1 scan=13265	30.7036
09677:2	1	K.LYHAFSAMK.K			534.269	2	1067.53	1067.53	0	-2.4	153	Non	244.82	244.82	244.82	4.65	225	>sp|P05155|IC1_HUMAN Plasma protease C1 inhibitor OS=Homo sapiens OX=9606 GN=SERPING1 PE=1 SV=2	1	231006_jc_c1inh_pngasef_sme_trypsin.ScanId;v=1;d1=13243.13243.2	controllerType=0 controllerNumber=1 scan=13243	30.6579
10640:2	1	K.LYHAFSAMK.K			534.27	2	1067.53	1067.53	0	-1.6	153	Non	251.32	231.77	231.77	3.44	225	>sp|P05155|IC1_HUMAN Plasma protease C1 inhibitor OS=Homo sapiens OX=9606 GN=SERPING1 PE=1 SV=2	1	231006_jc_c1inh_pngasef_sme_trypsin.ScanId;v=1;d1=14248.14248.2	controllerType=0 controllerNumber=1 scan=14248	32.574
11150:2	1	K.LYHAFSAMK.K			534.269	2	1067.53	1067.53	0	-4.1	153	Non	251.32	240.27	240.27	4.46	225	>sp|P05155|IC1_HUMAN Plasma protease C1 inhibitor OS=Homo sapiens OX=9606 GN=SERPING1 PE=1 SV=2	1	231006_jc_c1inh_pngasef_sme_trypsin.ScanId;v=1;d1=14780.14780.2	controllerType=0 controllerNumber=1 scan=14780	33.5127
09511:2	1	K.LYHAFSAMK.K			534.269	2	1067.53	1067.53	0	-2.8	153	Non	255.86	255.86	255.86	4.65	225	>sp|P05155|IC1_HUMAN Plasma protease C1 inhibitor OS=Homo sapiens OX=9606 GN=SERPING1 PE=1 SV=2	1	231006_jc_c1inh_pngasef_sme_trypsin.ScanId;v=1;d1=13070.13070.2	controllerType=0 controllerNumber=1 scan=13070	30.3489
12488:2	1	K.LYHAFSAMK.K			534.271	2	1067.53	1067.53	0	0.6	153	Non	260.84	211.7	211.7	2.42	225	>sp|P05155|IC1_HUMAN Plasma protease C1 inhibitor OS=Homo sapiens OX=9606 GN=SERPING1 PE=1 SV=2	1	231006_jc_c1inh_pngasef_sme_trypsin.ScanId;v=1;d1=16208.16208.2	controllerType=0 controllerNumber=1 scan=16208	35.9738
09847:2	1	K.LYHAFSAMK.K			534.269	2	1067.53	1067.53	0	-3.7	153	Non	264.69	264.69	264.69	4.29	225	>sp|P05155|IC1_HUMAN Plasma protease C1 inhibitor OS=Homo sapiens OX=9606 GN=SERPING1 PE=1 SV=2	1	231006_jc_c1inh_pngasef_sme_trypsin.ScanId;v=1;d1=13420.13420.2	controllerType=0 controllerNumber=1 scan=13420	31.0323
10658:2	1	K.LYHAFSAMK.K			534.269	2	1067.53	1067.53	0	-2.4	153	Non	268.01	268.01	268.01	4.35	225	>sp|P05155|IC1_HUMAN Plasma protease C1 inhibitor OS=Homo sapiens OX=9606 GN=SERPING1 PE=1 SV=2	1	231006_jc_c1inh_pngasef_sme_trypsin.ScanId;v=1;d1=14267.14267.2	controllerType=0 controllerNumber=1 scan=14267	32.6053
10525:2	1	K.LYHAFSAMK.K			534.27	2	1067.53	1067.53	0	-1.8	153	Non	319.64	303.37	303.37	3.62	225	>sp|P05155|IC1_HUMAN Plasma protease C1 inhibitor OS=Homo sapiens OX=9606 GN=SERPING1 PE=1 SV=2	1	231006_jc_c1inh_pngasef_sme_trypsin.ScanId;v=1;d1=14129.14129.2	controllerType=0 controllerNumber=1 scan=14129	32.3721
10770:2	1	K.LYHAFSAMK.K			534.27	2	1067.53	1067.53	0	-1.8	153	Non	327.02	286.89	286.89	3.64	225	>sp|P05155|IC1_HUMAN Plasma protease C1 inhibitor OS=Homo sapiens OX=9606 GN=SERPING1 PE=1 SV=2	1	231006_jc_c1inh_pngasef_sme_trypsin.ScanId;v=1;d1=14384.14384.2	controllerType=0 controllerNumber=1 scan=14384	32.8087
10158:2	1	K.LYHAFSAMK.K			534.27	2	1067.53	1067.53	0	-1.8	153	Non	336.5	336.5	336.5	3.71	225	>sp|P05155|IC1_HUMAN Plasma protease C1 inhibitor OS=Homo sapiens OX=9606 GN=SERPING1 PE=1 SV=2	1	231006_jc_c1inh_pngasef_sme_trypsin.ScanId;v=1;d1=13747.13747.2	controllerType=0 controllerNumber=1 scan=13747	31.6555
10303:2	1	K.LYHAFSAMK.K			534.269	2	1067.53	1067.53	0	-2.4	153	Non	341.34	324.67	324.67	4.35	225	>sp|P05155|IC1_HUMAN Plasma protease C1 inhibitor OS=Homo sapiens OX=9606 GN=SERPING1 PE=1 SV=2	1	231006_jc_c1inh_pngasef_sme_trypsin.ScanId;v=1;d1=13898.13898.2	controllerType=0 controllerNumber=1 scan=13898	31.9493
10484:2	1	K.LYHAFSAMK.K			534.269	2	1067.53	1067.53	0	-2.4	153	Non	351.93	307.76	307.76	4.39	225	>sp|P05155|IC1_HUMAN Plasma protease C1 inhibitor OS=Homo sapiens OX=9606 GN=SERPING1 PE=1 SV=2	1	231006_jc_c1inh_pngasef_sme_trypsin.ScanId;v=1;d1=14086.14086.2	controllerType=0 controllerNumber=1 scan=14086	32.2921
09270:2	1	K.LYHAFSAMK.K			534.269	2	1067.53	1067.53	0	-3.9	153	Non	352.62	352.62	352.62	4.43	225	>sp|P05155|IC1_HUMAN Plasma protease C1 inhibitor OS=Homo sapiens OX=9606 GN=SERPING1 PE=1 SV=2	1	231006_jc_c1inh_pngasef_sme_trypsin.ScanId;v=1;d1=12818.12818.2	controllerType=0 controllerNumber=1 scan=12818	29.916
09488:2	1	K.LYHAFSAMK.K			534.269	2	1067.53	1067.53	0	-2.6	153	Non	352.86	352.86	352.86	4.35	225	>sp|P05155|IC1_HUMAN Plasma protease C1 inhibitor OS=Homo sapiens OX=9606 GN=SERPING1 PE=1 SV=2	1	231006_jc_c1inh_pngasef_sme_trypsin.ScanId;v=1;d1=13046.13046.2	controllerType=0 controllerNumber=1 scan=13046	30.3046
09228:2	1	K.LYHAFSAMK.K			534.269	2	1067.53	1067.53	0	-3.1	153	Non	361.25	361.25	361.25	5.17	225	>sp|P05155|IC1_HUMAN Plasma protease C1 inhibitor OS=Homo sapiens OX=9606 GN=SERPING1 PE=1 SV=2	1	231006_jc_c1inh_pngasef_sme_trypsin.ScanId;v=1;d1=12774.12774.2	controllerType=0 controllerNumber=1 scan=12774	29.8464
10789:2	1	K.LYHAFSAMK.K			534.27	2	1067.53	1067.53	0	-1.6	153	Non	364.7	298.68	298.68	3.54	225	>sp|P05155|IC1_HUMAN Plasma protease C1 inhibitor OS=Homo sapiens OX=9606 GN=SERPING1 PE=1 SV=2	1	231006_jc_c1inh_pngasef_sme_trypsin.ScanId;v=1;d1=14404.14404.2	controllerType=0 controllerNumber=1 scan=14404	32.8408
10186:2	1	K.LYHAFSAMK.K			534.27	2	1067.53	1067.53	0	-2	153	Non	372.99	344.5	344.5	4.68	225	>sp|P05155|IC1_HUMAN Plasma protease C1 inhibitor OS=Homo sapiens OX=9606 GN=SERPING1 PE=1 SV=2	1	231006_jc_c1inh_pngasef_sme_trypsin.ScanId;v=1;d1=13776.13776.2	controllerType=0 controllerNumber=1 scan=13776	31.714
10327:2	1	K.LYHAFSAMK.K			534.269	2	1067.53	1067.53	0	-2.8	153	Non	381.37	374.7	374.7	5.88	225	>sp|P05155|IC1_HUMAN Plasma protease C1 inhibitor OS=Homo sapiens OX=9606 GN=SERPING1 PE=1 SV=2	1	231006_jc_c1inh_pngasef_sme_trypsin.ScanId;v=1;d1=13923.13923.2	controllerType=0 controllerNumber=1 scan=13923	31.9989
08966:2	1	K.LYHAFSAMK.K			534.269	2	1067.53	1067.53	0	-3.3	153	Non	404.54	396.75	396.75	4.8	225	>sp|P05155|IC1_HUMAN Plasma protease C1 inhibitor OS=Homo sapiens OX=9606 GN=SERPING1 PE=1 SV=2	1	231006_jc_c1inh_pngasef_sme_trypsin.ScanId;v=1;d1=12502.12502.2	controllerType=0 controllerNumber=1 scan=12502	29.356
09084:2	1	K.LYHAFSAMK.K			534.269	2	1067.53	1067.53	0	-4.1	153	Non	429.15	357.28	357.28	4.42	225	>sp|P05155|IC1_HUMAN Plasma protease C1 inhibitor OS=Homo sapiens OX=9606 GN=SERPING1 PE=1 SV=2	1	231006_jc_c1inh_pngasef_sme_trypsin.ScanId;v=1;d1=12625.12625.2	controllerType=0 controllerNumber=1 scan=12625	29.5848
09113:2	1	K.LYHAFSAMK.K			534.269	2	1067.53	1067.53	0	-3.5	153	Non	465.08	414.7	414.7	4.77	225	>sp|P05155|IC1_HUMAN Plasma protease C1 inhibitor OS=Homo sapiens OX=9606 GN=SERPING1 PE=1 SV=2	1	231006_jc_c1inh_pngasef_sme_trypsin.ScanId;v=1;d1=12655.12655.2	controllerType=0 controllerNumber=1 scan=12655	29.6371
08979:2	1	K.LYHAFSAMK.K			534.269	2	1067.53	1067.53	0	-3.5	153	Non	466.72	428.2	428.2	5.06	225	>sp|P05155|IC1_HUMAN Plasma protease C1 inhibitor OS=Homo sapiens OX=9606 GN=SERPING1 PE=1 SV=2	1	231006_jc_c1inh_pngasef_sme_trypsin.ScanId;v=1;d1=12516.12516.2	controllerType=0 controllerNumber=1 scan=12516	29.3847
07853:2	1	K.LYHAFSAMK.K			534.27	2	1067.53	1067.53	0	-1.8	153	Non	500.51	435.13	435.13	4.35	225	>sp|P05155|IC1_HUMAN Plasma protease C1 inhibitor OS=Homo sapiens OX=9606 GN=SERPING1 PE=1 SV=2	1	231006_jc_c1inh_pngasef_sme_trypsin.ScanId;v=1;d1=11328.11328.2	controllerType=0 controllerNumber=1 scan=11328	27.0589
08509:2	1	K.LYHAFSAMK.K			534.27	2	1067.53	1067.53	0	-2.2	153	Non	540.83	447.58	447.58	5.87	225	>sp|P05155|IC1_HUMAN Plasma protease C1 inhibitor OS=Homo sapiens OX=9606 GN=SERPING1 PE=1 SV=2	1	231006_jc_c1inh_pngasef_sme_trypsin.ScanId;v=1;d1=12013.12013.2	controllerType=0 controllerNumber=1 scan=12013	28.4079
08802:2	1	K.LYHAFSAMK.K			534.269	2	1067.53	1067.53	0	-3.3	153	Non	543.84	446.43	446.43	5.16	225	>sp|P05155|IC1_HUMAN Plasma protease C1 inhibitor OS=Homo sapiens OX=9606 GN=SERPING1 PE=1 SV=2	1	231006_jc_c1inh_pngasef_sme_trypsin.ScanId;v=1;d1=12332.12332.2	controllerType=0 controllerNumber=1 scan=12332	29.0458
08606:2	1	K.LYHAFSAMK.K			534.269	2	1067.53	1067.53	0	-2.4	153	Non	549.98	477.31	477.31	5.35	225	>sp|P05155|IC1_HUMAN Plasma protease C1 inhibitor OS=Homo sapiens OX=9606 GN=SERPING1 PE=1 SV=2	1	231006_jc_c1inh_pngasef_sme_trypsin.ScanId;v=1;d1=12114.12114.2	controllerType=0 controllerNumber=1 scan=12114	28.6192
08822:2	1	K.LYHAFSAMK.K			534.27	2	1067.53	1067.53	0	-1.8	153	Non	554.2	459.38	459.38	5.59	225	>sp|P05155|IC1_HUMAN Plasma protease C1 inhibitor OS=Homo sapiens OX=9606 GN=SERPING1 PE=1 SV=2	1	231006_jc_c1inh_pngasef_sme_trypsin.ScanId;v=1;d1=12353.12353.2	controllerType=0 controllerNumber=1 scan=12353	29.0838
07869:2	1	K.LYHAFSAMK.K			534.269	2	1067.53	1067.53	0	-2.8	153	Non	560.78	512.35	512.35	6.72	225	>sp|P05155|IC1_HUMAN Plasma protease C1 inhibitor OS=Homo sapiens OX=9606 GN=SERPING1 PE=1 SV=2	1	231006_jc_c1inh_pngasef_sme_trypsin.ScanId;v=1;d1=11345.11345.2	controllerType=0 controllerNumber=1 scan=11345	27.0891
08375:2	1	K.LYHAFSAMK.K			534.269	2	1067.53	1067.53	0	-2.9	153	Non	601.92	443.88	443.88	7.72	225	>sp|P05155|IC1_HUMAN Plasma protease C1 inhibitor OS=Homo sapiens OX=9606 GN=SERPING1 PE=1 SV=2	1	231006_jc_c1inh_pngasef_sme_trypsin.ScanId;v=1;d1=11873.11873.2	controllerType=0 controllerNumber=1 scan=11873	28.1008
08158:2	1	K.LYHAFSAMK.K			534.269	2	1067.53	1067.53	0	-3.5	153	Non	613.02	510.82	510.82	8.2	225	>sp|P05155|IC1_HUMAN Plasma protease C1 inhibitor OS=Homo sapiens OX=9606 GN=SERPING1 PE=1 SV=2	1	231006_jc_c1inh_pngasef_sme_trypsin.ScanId;v=1;d1=11647.11647.2	controllerType=0 controllerNumber=1 scan=11647	27.6302
08489:2	1	K.LYHAFSAMK.K			534.269	2	1067.53	1067.53	0	-2.8	153	Non	619.4	485.01	485.01	7.72	225	>sp|P05155|IC1_HUMAN Plasma protease C1 inhibitor OS=Homo sapiens OX=9606 GN=SERPING1 PE=1 SV=2	1	231006_jc_c1inh_pngasef_sme_trypsin.ScanId;v=1;d1=11992.11992.2	controllerType=0 controllerNumber=1 scan=11992	28.3698
08133:2	1	K.LYHAFSAMK.K			534.269	2	1067.53	1067.53	0	-3.5	153	Non	656.59	483.99	483.99	8.54	225	>sp|P05155|IC1_HUMAN Plasma protease C1 inhibitor OS=Homo sapiens OX=9606 GN=SERPING1 PE=1 SV=2	1	231006_jc_c1inh_pngasef_sme_trypsin.ScanId;v=1;d1=11621.11621.2	controllerType=0 controllerNumber=1 scan=11621	27.5801
08256:2	1	K.LYHAFSAMK.K			534.269	2	1067.53	1067.53	0	-2.4	153	Non	658.62	534.39	534.39	8.72	225	>sp|P05155|IC1_HUMAN Plasma protease C1 inhibitor OS=Homo sapiens OX=9606 GN=SERPING1 PE=1 SV=2	1	231006_jc_c1inh_pngasef_sme_trypsin.ScanId;v=1;d1=11749.11749.2	controllerType=0 controllerNumber=1 scan=11749	27.8389
08397:2	1	K.LYHAFSAMK.K			534.269	2	1067.53	1067.53	0	-2.6	153	Non	659.61	514.35	514.35	9.39	225	>sp|P05155|IC1_HUMAN Plasma protease C1 inhibitor OS=Homo sapiens OX=9606 GN=SERPING1 PE=1 SV=2	1	231006_jc_c1inh_pngasef_sme_trypsin.ScanId;v=1;d1=11896.11896.2	controllerType=0 controllerNumber=1 scan=11896	28.1563
08280:2	1	K.LYHAFSAMK.K			534.269	2	1067.53	1067.53	0	-2.8	153	Non	682.37	546.79	546.79	9.39	225	>sp|P05155|IC1_HUMAN Plasma protease C1 inhibitor OS=Homo sapiens OX=9606 GN=SERPING1 PE=1 SV=2	1	231006_jc_c1inh_pngasef_sme_trypsin.ScanId;v=1;d1=11774.11774.2	controllerType=0 controllerNumber=1 scan=11774	27.8927
08016:2	1	K.LYHAFSAMK.K			534.269	2	1067.53	1067.53	0	-2.8	153	Non	716.98	467.65	467.65	9.21	225	>sp|P05155|IC1_HUMAN Plasma protease C1 inhibitor OS=Homo sapiens OX=9606 GN=SERPING1 PE=1 SV=2	1	231006_jc_c1inh_pngasef_sme_trypsin.ScanId;v=1;d1=11499.11499.2	controllerType=0 controllerNumber=1 scan=11499	27.3622
08037:2	1	K.LYHAFSAMK.K			534.269	2	1067.53	1067.53	0	-3.7	153	Non	734.5	487.24	487.24	9.02	225	>sp|P05155|IC1_HUMAN Plasma protease C1 inhibitor OS=Homo sapiens OX=9606 GN=SERPING1 PE=1 SV=2	1	231006_jc_c1inh_pngasef_sme_trypsin.ScanId;v=1;d1=11521.11521.2	controllerType=0 controllerNumber=1 scan=11521	27.4018
06052:2	1	K.LYHAFSAMKK.V			598.317	2	1195.63	1195.63	0	-2.1	153	Non	205.03	205.03	205.03	3.8	225	>sp|P05155|IC1_HUMAN Plasma protease C1 inhibitor OS=Homo sapiens OX=9606 GN=SERPING1 PE=1 SV=2	1	231006_jc_c1inh_pngasef_sme_trypsin.ScanId;v=1;d1=9435.9435.2	controllerType=0 controllerNumber=1 scan=9435	23.3112
05909:2	1	K.LYHAFSAMKK.V			598.316	2	1195.62	1195.63	0	-3.6	153	Non	276.96	219.68	219.68	3.83	225	>sp|P05155|IC1_HUMAN Plasma protease C1 inhibitor OS=Homo sapiens OX=9606 GN=SERPING1 PE=1 SV=2	1	231006_jc_c1inh_pngasef_sme_trypsin.ScanId;v=1;d1=9286.9286.2	controllerType=0 controllerNumber=1 scan=9286	23.0471
05933:2	1	K.LYHAFSAMKK.V			598.317	2	1195.63	1195.63	0	-2.4	153	Non	293.31	257.37	257.37	3.63	225	>sp|P05155|IC1_HUMAN Plasma protease C1 inhibitor OS=Homo sapiens OX=9606 GN=SERPING1 PE=1 SV=2	1	231006_jc_c1inh_pngasef_sme_trypsin.ScanId;v=1;d1=9311.9311.2	controllerType=0 controllerNumber=1 scan=9311	23.0979
18869:2	1	K.KVETNMAFSPF.S			635.808	2	1270.61	1270.61	0	-4.7	162	NRagged	8.91	8.91	8.91	2.31	225	>sp|P05155|IC1_HUMAN Plasma protease C1 inhibitor OS=Homo sapiens OX=9606 GN=SERPING1 PE=1 SV=2	1	231006_jc_c1inh_pngasef_sme_trypsin.ScanId;v=1;d1=23173.23173.2	controllerType=0 controllerNumber=1 scan=23173	47.9787
18841:2	1	K.KVETNMAFSPF.S			635.809	2	1270.61	1270.61	0	-2.4	162	NRagged	45.29	45.29	45.29	2.91	225	>sp|P05155|IC1_HUMAN Plasma protease C1 inhibitor OS=Homo sapiens OX=9606 GN=SERPING1 PE=1 SV=2	1	231006_jc_c1inh_pngasef_sme_trypsin.ScanId;v=1;d1=23144.23144.2	controllerType=0 controllerNumber=1 scan=23144	47.9339
18725:2	1	K.KVETNMAFSPF.S			635.809	2	1270.61	1270.61	0	-2.3	162	NRagged	145.24	145.24	145.24	3.82	225	>sp|P05155|IC1_HUMAN Plasma protease C1 inhibitor OS=Homo sapiens OX=9606 GN=SERPING1 PE=1 SV=2	1	231006_jc_c1inh_pngasef_sme_trypsin.ScanId;v=1;d1=23016.23016.2	controllerType=0 controllerNumber=1 scan=23016	47.7142
18659:2	1	K.KVETNMAFSPF.S			635.809	2	1270.61	1270.61	0	-2.1	162	NRagged	208.34	208.34	208.34	5.16	225	>sp|P05155|IC1_HUMAN Plasma protease C1 inhibitor OS=Homo sapiens OX=9606 GN=SERPING1 PE=1 SV=2	1	231006_jc_c1inh_pngasef_sme_trypsin.ScanId;v=1;d1=22937.22937.2	controllerType=0 controllerNumber=1 scan=22937	47.5753
18732:2	1	K.KVETNMAFSPF.S			635.809	2	1270.61	1270.61	0	-2.6	162	NRagged	209.33	209.33	209.33	5.14	225	>sp|P05155|IC1_HUMAN Plasma protease C1 inhibitor OS=Homo sapiens OX=9606 GN=SERPING1 PE=1 SV=2	1	231006_jc_c1inh_pngasef_sme_trypsin.ScanId;v=1;d1=23024.23024.2	controllerType=0 controllerNumber=1 scan=23024	47.7273
18653:2	1	K.KVETNMAFSPF.S			635.808	2	1270.61	1270.61	0	-3.4	162	NRagged	252.45	252.45	252.45	5.08	225	>sp|P05155|IC1_HUMAN Plasma protease C1 inhibitor OS=Homo sapiens OX=9606 GN=SERPING1 PE=1 SV=2	1	231006_jc_c1inh_pngasef_sme_trypsin.ScanId;v=1;d1=22930.22930.2	controllerType=0 controllerNumber=1 scan=22930	47.5637
18585:2	1	K.KVETNMAFSPF.S			635.809	2	1270.61	1270.61	0	-2.9	162	NRagged	359.65	359.65	359.65	6.88	225	>sp|P05155|IC1_HUMAN Plasma protease C1 inhibitor OS=Homo sapiens OX=9606 GN=SERPING1 PE=1 SV=2	1	231006_jc_c1inh_pngasef_sme_trypsin.ScanId;v=1;d1=22845.22845.2	controllerType=0 controllerNumber=1 scan=22845	47.4089
18591:2	1	K.KVETNMAFSPF.S			635.808	2	1270.61	1270.61	0	-3.1	162	NRagged	378.44	378.44	378.44	7.42	225	>sp|P05155|IC1_HUMAN Plasma protease C1 inhibitor OS=Homo sapiens OX=9606 GN=SERPING1 PE=1 SV=2	1	231006_jc_c1inh_pngasef_sme_trypsin.ScanId;v=1;d1=22852.22852.2	controllerType=0 controllerNumber=1 scan=22852	47.4204
18256:2	1	K.KVETNMAFSPF.S			635.809	2	1270.61	1270.61	0	-2.1	162	NRagged	405.44	405.44	405.44	6.86	225	>sp|P05155|IC1_HUMAN Plasma protease C1 inhibitor OS=Homo sapiens OX=9606 GN=SERPING1 PE=1 SV=2	1	231006_jc_c1inh_pngasef_sme_trypsin.ScanId;v=1;d1=22493.22493.2	controllerType=0 controllerNumber=1 scan=22493	46.8321
18498:2	1	K.KVETNMAFSPF.S			635.808	2	1270.61	1270.61	0	-3.4	162	NRagged	415.69	415.69	415.69	7.33	225	>sp|P05155|IC1_HUMAN Plasma protease C1 inhibitor OS=Homo sapiens OX=9606 GN=SERPING1 PE=1 SV=2	1	231006_jc_c1inh_pngasef_sme_trypsin.ScanId;v=1;d1=22752.22752.2	controllerType=0 controllerNumber=1 scan=22752	47.2587
18264:2	1	K.KVETNMAFSPF.S			635.809	2	1270.61	1270.61	0	-2.6	162	NRagged	434.61	434.61	434.61	7.52	225	>sp|P05155|IC1_HUMAN Plasma protease C1 inhibitor OS=Homo sapiens OX=9606 GN=SERPING1 PE=1 SV=2	1	231006_jc_c1inh_pngasef_sme_trypsin.ScanId;v=1;d1=22502.22502.2	controllerType=0 controllerNumber=1 scan=22502	46.8475
18360:2	1	K.KVETNMAFSPF.S			635.808	2	1270.61	1270.61	0	-3.6	162	NRagged	436.86	436.86	436.86	6.67	225	>sp|P05155|IC1_HUMAN Plasma protease C1 inhibitor OS=Homo sapiens OX=9606 GN=SERPING1 PE=1 SV=2	1	231006_jc_c1inh_pngasef_sme_trypsin.ScanId;v=1;d1=22606.22606.2	controllerType=0 controllerNumber=1 scan=22606	47.0196
18481:2	1	K.KVETNMAFSPF.S			635.809	2	1270.61	1270.61	0	-2.6	162	NRagged	463.08	463.08	463.08	6.83	225	>sp|P05155|IC1_HUMAN Plasma protease C1 inhibitor OS=Homo sapiens OX=9606 GN=SERPING1 PE=1 SV=2	1	231006_jc_c1inh_pngasef_sme_trypsin.ScanId;v=1;d1=22734.22734.2	controllerType=0 controllerNumber=1 scan=22734	47.2282
18372:2	1	K.KVETNMAFSPF.S			635.809	2	1270.61	1270.61	0	-2.8	162	NRagged	478.47	478.47	478.47	7.49	225	>sp|P05155|IC1_HUMAN Plasma protease C1 inhibitor OS=Homo sapiens OX=9606 GN=SERPING1 PE=1 SV=2	1	231006_jc_c1inh_pngasef_sme_trypsin.ScanId;v=1;d1=22619.22619.2	controllerType=0 controllerNumber=1 scan=22619	47.0407
19509:2	1	K.KVETN[+0.984]MAFSPF.S		N[+1]	636.301	2	1271.59	1271.6	0	-2.8	162	NRagged	248.55	248.55	248.55	5.27	225	>sp|P05155|IC1_HUMAN Plasma protease C1 inhibitor OS=Homo sapiens OX=9606 GN=SERPING1 PE=1 SV=2	1	231006_jc_c1inh_pngasef_sme_trypsin.ScanId;v=1;d1=23954.23954.2	controllerType=0 controllerNumber=1 scan=23954	49.27
19508:2	1	K.KVETN[+0.984]MAFSPF.S		N[+1]	636.3	2	1271.59	1271.6	0	-4.2	162	NRagged	325.6	325.6	325.6	6.69	225	>sp|P05155|IC1_HUMAN Plasma protease C1 inhibitor OS=Homo sapiens OX=9606 GN=SERPING1 PE=1 SV=2	1	231006_jc_c1inh_pngasef_sme_trypsin.ScanId;v=1;d1=23952.23952.2	controllerType=0 controllerNumber=1 scan=23952	49.2661
22494:2	1	K.VETNMAFSPF.S			571.761	2	1142.52	1142.52	0	-2.6	163	NRagged	60.19	60.19	60.19	2.69	225	>sp|P05155|IC1_HUMAN Plasma protease C1 inhibitor OS=Homo sapiens OX=9606 GN=SERPING1 PE=1 SV=2	1	231006_jc_c1inh_pngasef_sme_trypsin.ScanId;v=1;d1=27732.27732.2	controllerType=0 controllerNumber=1 scan=27732	56.1072
22750:2	1	K.VETNMAFSPF.S			571.762	2	1142.52	1142.52	0	-2.2	163	NRagged	73.17	73.17	73.17	2.69	225	>sp|P05155|IC1_HUMAN Plasma protease C1 inhibitor OS=Homo sapiens OX=9606 GN=SERPING1 PE=1 SV=2	1	231006_jc_c1inh_pngasef_sme_trypsin.ScanId;v=1;d1=28029.28029.2	controllerType=0 controllerNumber=1 scan=28029	56.6497
22498:2	1	K.VETNMAFSPF.S			571.761	2	1142.52	1142.52	0	-2.9	163	NRagged	77.21	77.21	77.21	2.69	225	>sp|P05155|IC1_HUMAN Plasma protease C1 inhibitor OS=Homo sapiens OX=9606 GN=SERPING1 PE=1 SV=2	1	231006_jc_c1inh_pngasef_sme_trypsin.ScanId;v=1;d1=27737.27737.2	controllerType=0 controllerNumber=1 scan=27737	56.1163
22735:2	1	K.VETNMAFSPF.S			571.761	2	1142.51	1142.52	0	-4.2	163	NRagged	95.36	95.36	95.36	2.45	225	>sp|P05155|IC1_HUMAN Plasma protease C1 inhibitor OS=Homo sapiens OX=9606 GN=SERPING1 PE=1 SV=2	1	231006_jc_c1inh_pngasef_sme_trypsin.ScanId;v=1;d1=28013.28013.2	controllerType=0 controllerNumber=1 scan=28013	56.6241
22561:2	1	K.VETNMAFSPF.S			571.761	2	1142.52	1142.52	0	-2.9	163	NRagged	325.29	325.29	325.29	4.37	225	>sp|P05155|IC1_HUMAN Plasma protease C1 inhibitor OS=Homo sapiens OX=9606 GN=SERPING1 PE=1 SV=2	1	231006_jc_c1inh_pngasef_sme_trypsin.ScanId;v=1;d1=27818.27818.2	controllerType=0 controllerNumber=1 scan=27818	56.2634
22646:2	1	K.VETNMAFSPF.S			571.761	2	1142.52	1142.52	0	-2.6	163	NRagged	357.95	357.95	357.95	4.66	225	>sp|P05155|IC1_HUMAN Plasma protease C1 inhibitor OS=Homo sapiens OX=9606 GN=SERPING1 PE=1 SV=2	1	231006_jc_c1inh_pngasef_sme_trypsin.ScanId;v=1;d1=27914.27914.2	controllerType=0 controllerNumber=1 scan=27914	56.4395
22659:2	1	K.VETNMAFSPF.S			571.761	2	1142.52	1142.52	0	-2.6	163	NRagged	423.52	423.52	423.52	6.48	225	>sp|P05155|IC1_HUMAN Plasma protease C1 inhibitor OS=Homo sapiens OX=9606 GN=SERPING1 PE=1 SV=2	1	231006_jc_c1inh_pngasef_sme_trypsin.ScanId;v=1;d1=27928.27928.2	controllerType=0 controllerNumber=1 scan=27928	56.471
22567:2	1	K.VETNMAFSPF.S			571.761	2	1142.51	1142.52	0	-3.3	163	NRagged	448.99	448.99	448.99	6.27	225	>sp|P05155|IC1_HUMAN Plasma protease C1 inhibitor OS=Homo sapiens OX=9606 GN=SERPING1 PE=1 SV=2	1	231006_jc_c1inh_pngasef_sme_trypsin.ScanId;v=1;d1=27825.27825.2	controllerType=0 controllerNumber=1 scan=27825	56.2757
28748:2	1	K.TNLESILSYPK.D			632.841	2	1264.68	1264.68	0	-2.4	191	CRagged	20.26	20.26	20.26	2.66	225	>sp|P05155|IC1_HUMAN Plasma protease C1 inhibitor OS=Homo sapiens OX=9606 GN=SERPING1 PE=1 SV=2	1	231006_jc_c1inh_pngasef_sme_trypsin.ScanId;v=1;d1=35768.35768.2	controllerType=0 controllerNumber=1 scan=35768	71.3904
26117:2	1	K.TNLESILSYPK.D			632.841	2	1264.68	1264.68	0	-2.5	191	CRagged	22.9	22.9	22.9	2.66	225	>sp|P05155|IC1_HUMAN Plasma protease C1 inhibitor OS=Homo sapiens OX=9606 GN=SERPING1 PE=1 SV=2	1	231006_jc_c1inh_pngasef_sme_trypsin.ScanId;v=1;d1=32031.32031.2	controllerType=0 controllerNumber=1 scan=32031	63.7989
25318:2	1	K.TNLESILSYPK.D			632.842	2	1264.68	1264.68	0	-1.9	191	CRagged	58.52	58.52	58.52	2.52	225	>sp|P05155|IC1_HUMAN Plasma protease C1 inhibitor OS=Homo sapiens OX=9606 GN=SERPING1 PE=1 SV=2	1	231006_jc_c1inh_pngasef_sme_trypsin.ScanId;v=1;d1=31075.31075.2	controllerType=0 controllerNumber=1 scan=31075	62.0962
26709:2	1	K.TNLESILSYPK.D			632.841	2	1264.68	1264.68	0	-2.5	191	CRagged	74.48	74.48	74.48	3.45	225	>sp|P05155|IC1_HUMAN Plasma protease C1 inhibitor OS=Homo sapiens OX=9606 GN=SERPING1 PE=1 SV=2	1	231006_jc_c1inh_pngasef_sme_trypsin.ScanId;v=1;d1=32721.32721.2	controllerType=0 controllerNumber=1 scan=32721	65.0177
24375:2	1	K.TNLESILSYPK.D			632.841	2	1264.67	1264.68	0	-3	191	CRagged	83.32	83.32	83.32	3.71	225	>sp|P05155|IC1_HUMAN Plasma protease C1 inhibitor OS=Homo sapiens OX=9606 GN=SERPING1 PE=1 SV=2	1	231006_jc_c1inh_pngasef_sme_trypsin.ScanId;v=1;d1=29976.29976.2	controllerType=0 controllerNumber=1 scan=29976	60.1457
27741:2	1	K.TNLESILSYPK.D			632.841	2	1264.67	1264.68	0	-2.7	191	CRagged	84.26	84.26	84.26	3.73	225	>sp|P05155|IC1_HUMAN Plasma protease C1 inhibitor OS=Homo sapiens OX=9606 GN=SERPING1 PE=1 SV=2	1	231006_jc_c1inh_pngasef_sme_trypsin.ScanId;v=1;d1=34050.34050.2	controllerType=0 controllerNumber=1 scan=34050	67.6128
26918:2	1	K.TNLESILSYPK.D			632.841	2	1264.67	1264.68	0	-2.9	191	CRagged	96.62	96.62	96.62	3.73	225	>sp|P05155|IC1_HUMAN Plasma protease C1 inhibitor OS=Homo sapiens OX=9606 GN=SERPING1 PE=1 SV=2	1	231006_jc_c1inh_pngasef_sme_trypsin.ScanId;v=1;d1=32988.32988.2	controllerType=0 controllerNumber=1 scan=32988	65.5101
25236:2	1	K.TNLESILSYPK.D			632.841	2	1264.67	1264.68	0	-3.2	191	CRagged	106.27	106.27	106.27	3.54	225	>sp|P05155|IC1_HUMAN Plasma protease C1 inhibitor OS=Homo sapiens OX=9606 GN=SERPING1 PE=1 SV=2	1	231006_jc_c1inh_pngasef_sme_trypsin.ScanId;v=1;d1=30975.30975.2	controllerType=0 controllerNumber=1 scan=30975	61.9163
27170:2	1	K.TNLESILSYPK.D			632.841	2	1264.67	1264.68	0	-2.7	191	CRagged	106.97	106.97	106.97	3.73	225	>sp|P05155|IC1_HUMAN Plasma protease C1 inhibitor OS=Homo sapiens OX=9606 GN=SERPING1 PE=1 SV=2	1	231006_jc_c1inh_pngasef_sme_trypsin.ScanId;v=1;d1=33290.33290.2	controllerType=0 controllerNumber=1 scan=33290	66.1007
17271:2	1	K.TNLESILSYPK.D			632.841	2	1264.67	1264.68	0	-3.2	191	CRagged	108.14	108.14	108.14	3.54	225	>sp|P05155|IC1_HUMAN Plasma protease C1 inhibitor OS=Homo sapiens OX=9606 GN=SERPING1 PE=1 SV=2	1	231006_jc_c1inh_pngasef_sme_trypsin.ScanId;v=1;d1=21348.21348.2	controllerType=0 controllerNumber=1 scan=21348	44.8765
25754:2	1	K.TNLESILSYPK.D			632.841	2	1264.68	1264.68	0	-2.5	191	CRagged	109.84	109.84	109.84	3.73	225	>sp|P05155|IC1_HUMAN Plasma protease C1 inhibitor OS=Homo sapiens OX=9606 GN=SERPING1 PE=1 SV=2	1	231006_jc_c1inh_pngasef_sme_trypsin.ScanId;v=1;d1=31590.31590.2	controllerType=0 controllerNumber=1 scan=31590	63.0089
25390:2	1	K.TNLESILSYPK.D			632.841	2	1264.67	1264.68	0	-3.5	191	CRagged	121.59	121.59	121.59	3.25	225	>sp|P05155|IC1_HUMAN Plasma protease C1 inhibitor OS=Homo sapiens OX=9606 GN=SERPING1 PE=1 SV=2	1	231006_jc_c1inh_pngasef_sme_trypsin.ScanId;v=1;d1=31164.31164.2	controllerType=0 controllerNumber=1 scan=31164	62.2572
25325:2	1	K.TNLESILSYPK.D			632.841	2	1264.67	1264.68	0	-2.9	191	CRagged	123.26	123.26	123.26	3.42	225	>sp|P05155|IC1_HUMAN Plasma protease C1 inhibitor OS=Homo sapiens OX=9606 GN=SERPING1 PE=1 SV=2	1	231006_jc_c1inh_pngasef_sme_trypsin.ScanId;v=1;d1=31083.31083.2	controllerType=0 controllerNumber=1 scan=31083	62.1101
26173:2	1	K.TNLESILSYPK.D			632.841	2	1264.67	1264.68	0	-2.7	191	CRagged	125.53	125.53	125.53	3.42	225	>sp|P05155|IC1_HUMAN Plasma protease C1 inhibitor OS=Homo sapiens OX=9606 GN=SERPING1 PE=1 SV=2	1	231006_jc_c1inh_pngasef_sme_trypsin.ScanId;v=1;d1=32095.32095.2	controllerType=0 controllerNumber=1 scan=32095	63.9106
25472:2	1	K.TNLESILSYPK.D			632.841	2	1264.68	1264.68	0	-2.4	191	CRagged	127.67	127.67	127.67	3.42	225	>sp|P05155|IC1_HUMAN Plasma protease C1 inhibitor OS=Homo sapiens OX=9606 GN=SERPING1 PE=1 SV=2	1	231006_jc_c1inh_pngasef_sme_trypsin.ScanId;v=1;d1=31263.31263.2	controllerType=0 controllerNumber=1 scan=31263	62.4344
26040:2	1	K.TNLESILSYPK.D			632.841	2	1264.68	1264.68	0	-2.5	191	CRagged	139.74	139.74	139.74	3.42	225	>sp|P05155|IC1_HUMAN Plasma protease C1 inhibitor OS=Homo sapiens OX=9606 GN=SERPING1 PE=1 SV=2	1	231006_jc_c1inh_pngasef_sme_trypsin.ScanId;v=1;d1=31939.31939.2	controllerType=0 controllerNumber=1 scan=31939	63.6362
25254:2	1	K.TNLESILSYPK.D			632.841	2	1264.68	1264.68	0	-2.1	191	CRagged	141.04	141.04	141.04	3.42	225	>sp|P05155|IC1_HUMAN Plasma protease C1 inhibitor OS=Homo sapiens OX=9606 GN=SERPING1 PE=1 SV=2	1	231006_jc_c1inh_pngasef_sme_trypsin.ScanId;v=1;d1=30994.30994.2	controllerType=0 controllerNumber=1 scan=30994	61.9476
25846:2	1	K.TNLESILSYPK.D			632.841	2	1264.67	1264.68	0	-2.9	191	CRagged	147.77	147.77	147.77	3.42	225	>sp|P05155|IC1_HUMAN Plasma protease C1 inhibitor OS=Homo sapiens OX=9606 GN=SERPING1 PE=1 SV=2	1	231006_jc_c1inh_pngasef_sme_trypsin.ScanId;v=1;d1=31702.31702.2	controllerType=0 controllerNumber=1 scan=31702	63.209
24819:2	1	K.TNLESILSYPK.D			632.841	2	1264.68	1264.68	0	-2.5	191	CRagged	150.62	150.62	150.62	3.7	225	>sp|P05155|IC1_HUMAN Plasma protease C1 inhibitor OS=Homo sapiens OX=9606 GN=SERPING1 PE=1 SV=2	1	231006_jc_c1inh_pngasef_sme_trypsin.ScanId;v=1;d1=30485.30485.2	controllerType=0 controllerNumber=1 scan=30485	61.05
25465:2	1	K.TNLESILSYPK.D			632.841	2	1264.67	1264.68	0	-3	191	CRagged	153.5	153.5	153.5	3.52	225	>sp|P05155|IC1_HUMAN Plasma protease C1 inhibitor OS=Homo sapiens OX=9606 GN=SERPING1 PE=1 SV=2	1	231006_jc_c1inh_pngasef_sme_trypsin.ScanId;v=1;d1=31255.31255.2	controllerType=0 controllerNumber=1 scan=31255	62.4201
26381:2	1	K.TNLESILSYPK.D			632.841	2	1264.68	1264.68	0	-2.5	191	CRagged	154.53	154.53	154.53	3.7	225	>sp|P05155|IC1_HUMAN Plasma protease C1 inhibitor OS=Homo sapiens OX=9606 GN=SERPING1 PE=1 SV=2	1	231006_jc_c1inh_pngasef_sme_trypsin.ScanId;v=1;d1=32336.32336.2	controllerType=0 controllerNumber=1 scan=32336	64.3347
25633:2	1	K.TNLESILSYPK.D			632.841	2	1264.68	1264.68	0	-2.2	191	CRagged	155.35	155.35	155.35	3.7	225	>sp|P05155|IC1_HUMAN Plasma protease C1 inhibitor OS=Homo sapiens OX=9606 GN=SERPING1 PE=1 SV=2	1	231006_jc_c1inh_pngasef_sme_trypsin.ScanId;v=1;d1=31459.31459.2	controllerType=0 controllerNumber=1 scan=31459	62.7901
25738:2	1	K.TNLESILSYPK.D			632.842	2	1264.68	1264.68	0	-1.6	191	CRagged	156.88	156.88	156.88	2.86	225	>sp|P05155|IC1_HUMAN Plasma protease C1 inhibitor OS=Homo sapiens OX=9606 GN=SERPING1 PE=1 SV=2	1	231006_jc_c1inh_pngasef_sme_trypsin.ScanId;v=1;d1=31572.31572.2	controllerType=0 controllerNumber=1 scan=31572	62.9779
25922:2	1	K.TNLESILSYPK.D			632.841	2	1264.67	1264.68	0	-2.7	191	CRagged	161.72	161.72	161.72	4.5	225	>sp|P05155|IC1_HUMAN Plasma protease C1 inhibitor OS=Homo sapiens OX=9606 GN=SERPING1 PE=1 SV=2	1	231006_jc_c1inh_pngasef_sme_trypsin.ScanId;v=1;d1=31796.31796.2	controllerType=0 controllerNumber=1 scan=31796	63.3787
24119:2	1	K.TNLESILSYPK.D			632.841	2	1264.68	1264.68	0	-2.5	191	CRagged	163.32	163.32	163.32	4.5	225	>sp|P05155|IC1_HUMAN Plasma protease C1 inhibitor OS=Homo sapiens OX=9606 GN=SERPING1 PE=1 SV=2	1	231006_jc_c1inh_pngasef_sme_trypsin.ScanId;v=1;d1=29675.29675.2	controllerType=0 controllerNumber=1 scan=29675	59.6027
25833:2	1	K.TNLESILSYPK.D			632.841	2	1264.68	1264.68	0	-2.1	191	CRagged	167.21	167.21	167.21	4.5	225	>sp|P05155|IC1_HUMAN Plasma protease C1 inhibitor OS=Homo sapiens OX=9606 GN=SERPING1 PE=1 SV=2	1	231006_jc_c1inh_pngasef_sme_trypsin.ScanId;v=1;d1=31687.31687.2	controllerType=0 controllerNumber=1 scan=31687	63.1827
24441:2	1	K.TNLESILSYPK.D			632.841	2	1264.67	1264.68	0	-3.5	191	CRagged	172	172	172	4.31	225	>sp|P05155|IC1_HUMAN Plasma protease C1 inhibitor OS=Homo sapiens OX=9606 GN=SERPING1 PE=1 SV=2	1	231006_jc_c1inh_pngasef_sme_trypsin.ScanId;v=1;d1=30053.30053.2	controllerType=0 controllerNumber=1 scan=30053	60.2911
24897:2	1	K.TNLESILSYPK.D			632.841	2	1264.67	1264.68	0	-2.7	191	CRagged	173.58	173.58	173.58	4.5	225	>sp|P05155|IC1_HUMAN Plasma protease C1 inhibitor OS=Homo sapiens OX=9606 GN=SERPING1 PE=1 SV=2	1	231006_jc_c1inh_pngasef_sme_trypsin.ScanId;v=1;d1=30579.30579.2	controllerType=0 controllerNumber=1 scan=30579	61.2187
24641:2	1	K.TNLESILSYPK.D			632.841	2	1264.67	1264.68	0	-3.7	191	CRagged	177.62	177.62	177.62	4.31	225	>sp|P05155|IC1_HUMAN Plasma protease C1 inhibitor OS=Homo sapiens OX=9606 GN=SERPING1 PE=1 SV=2	1	231006_jc_c1inh_pngasef_sme_trypsin.ScanId;v=1;d1=30281.30281.2	controllerType=0 controllerNumber=1 scan=30281	60.695
26700:2	1	K.TNLESILSYPK.D			632.841	2	1264.68	1264.68	0	-2.4	191	CRagged	178.5	178.5	178.5	5.01	225	>sp|P05155|IC1_HUMAN Plasma protease C1 inhibitor OS=Homo sapiens OX=9606 GN=SERPING1 PE=1 SV=2	1	231006_jc_c1inh_pngasef_sme_trypsin.ScanId;v=1;d1=32711.32711.2	controllerType=0 controllerNumber=1 scan=32711	65.0006
24735:2	1	K.TNLESILSYPK.D			632.841	2	1264.67	1264.68	0	-3	191	CRagged	180.11	180.11	180.11	4.82	225	>sp|P05155|IC1_HUMAN Plasma protease C1 inhibitor OS=Homo sapiens OX=9606 GN=SERPING1 PE=1 SV=2	1	231006_jc_c1inh_pngasef_sme_trypsin.ScanId;v=1;d1=30387.30387.2	controllerType=0 controllerNumber=1 scan=30387	60.8764
22902:2	1	K.TNLESILSYPK.D			632.841	2	1264.67	1264.68	0	-3.7	191	CRagged	180.12	180.12	180.12	4.82	225	>sp|P05155|IC1_HUMAN Plasma protease C1 inhibitor OS=Homo sapiens OX=9606 GN=SERPING1 PE=1 SV=2	1	231006_jc_c1inh_pngasef_sme_trypsin.ScanId;v=1;d1=28209.28209.2	controllerType=0 controllerNumber=1 scan=28209	56.9658
23847:2	1	K.TNLESILSYPK.D			632.841	2	1264.67	1264.68	0	-2.9	191	CRagged	180.56	180.56	180.56	5.01	225	>sp|P05155|IC1_HUMAN Plasma protease C1 inhibitor OS=Homo sapiens OX=9606 GN=SERPING1 PE=1 SV=2	1	231006_jc_c1inh_pngasef_sme_trypsin.ScanId;v=1;d1=29364.29364.2	controllerType=0 controllerNumber=1 scan=29364	59.0658
24893:2	1	K.TNLESILSYPK.D			632.841	2	1264.67	1264.68	0	-3.5	191	CRagged	182.35	182.35	182.35	4.82	225	>sp|P05155|IC1_HUMAN Plasma protease C1 inhibitor OS=Homo sapiens OX=9606 GN=SERPING1 PE=1 SV=2	1	231006_jc_c1inh_pngasef_sme_trypsin.ScanId;v=1;d1=30574.30574.2	controllerType=0 controllerNumber=1 scan=30574	61.2095
24368:2	1	K.TNLESILSYPK.D			632.841	2	1264.67	1264.68	0	-2.7	191	CRagged	186.05	186.05	186.05	5.01	225	>sp|P05155|IC1_HUMAN Plasma protease C1 inhibitor OS=Homo sapiens OX=9606 GN=SERPING1 PE=1 SV=2	1	231006_jc_c1inh_pngasef_sme_trypsin.ScanId;v=1;d1=29968.29968.2	controllerType=0 controllerNumber=1 scan=29968	60.1307
25145:2	1	K.TNLESILSYPK.D			632.841	2	1264.67	1264.68	0	-3.2	191	CRagged	186.39	186.39	186.39	4.82	225	>sp|P05155|IC1_HUMAN Plasma protease C1 inhibitor OS=Homo sapiens OX=9606 GN=SERPING1 PE=1 SV=2	1	231006_jc_c1inh_pngasef_sme_trypsin.ScanId;v=1;d1=30875.30875.2	controllerType=0 controllerNumber=1 scan=30875	61.7479
25627:2	1	K.TNLESILSYPK.D			632.841	2	1264.67	1264.68	0	-2.7	191	CRagged	187.23	187.23	187.23	5.01	225	>sp|P05155|IC1_HUMAN Plasma protease C1 inhibitor OS=Homo sapiens OX=9606 GN=SERPING1 PE=1 SV=2	1	231006_jc_c1inh_pngasef_sme_trypsin.ScanId;v=1;d1=31452.31452.2	controllerType=0 controllerNumber=1 scan=31452	62.7771
24287:2	1	K.TNLESILSYPK.D			632.841	2	1264.68	1264.68	0	-2.5	191	CRagged	187.38	187.38	187.38	5.01	225	>sp|P05155|IC1_HUMAN Plasma protease C1 inhibitor OS=Homo sapiens OX=9606 GN=SERPING1 PE=1 SV=2	1	231006_jc_c1inh_pngasef_sme_trypsin.ScanId;v=1;d1=29871.29871.2	controllerType=0 controllerNumber=1 scan=29871	59.9475
22961:2	1	K.TNLESILSYPK.D			632.841	2	1264.68	1264.68	0	-2.2	191	CRagged	190.99	190.99	190.99	5.01	225	>sp|P05155|IC1_HUMAN Plasma protease C1 inhibitor OS=Homo sapiens OX=9606 GN=SERPING1 PE=1 SV=2	1	231006_jc_c1inh_pngasef_sme_trypsin.ScanId;v=1;d1=28280.28280.2	controllerType=0 controllerNumber=1 scan=28280	57.112
23923:2	1	K.TNLESILSYPK.D			632.841	2	1264.68	1264.68	0	-2.5	191	CRagged	191.65	191.65	191.65	5.01	225	>sp|P05155|IC1_HUMAN Plasma protease C1 inhibitor OS=Homo sapiens OX=9606 GN=SERPING1 PE=1 SV=2	1	231006_jc_c1inh_pngasef_sme_trypsin.ScanId;v=1;d1=29457.29457.2	controllerType=0 controllerNumber=1 scan=29457	59.2333
24449:2	1	K.TNLESILSYPK.D			632.841	2	1264.67	1264.68	0	-3	191	CRagged	192.6	192.6	192.6	4.31	225	>sp|P05155|IC1_HUMAN Plasma protease C1 inhibitor OS=Homo sapiens OX=9606 GN=SERPING1 PE=1 SV=2	1	231006_jc_c1inh_pngasef_sme_trypsin.ScanId;v=1;d1=30062.30062.2	controllerType=0 controllerNumber=1 scan=30062	60.3087
25552:2	1	K.TNLESILSYPK.D			632.841	2	1264.68	1264.68	0	-2.5	191	CRagged	193.73	193.73	193.73	5.01	225	>sp|P05155|IC1_HUMAN Plasma protease C1 inhibitor OS=Homo sapiens OX=9606 GN=SERPING1 PE=1 SV=2	1	231006_jc_c1inh_pngasef_sme_trypsin.ScanId;v=1;d1=31364.31364.2	controllerType=0 controllerNumber=1 scan=31364	62.6217
24658:2	1	K.TNLESILSYPK.D			632.841	2	1264.67	1264.68	0	-3.2	191	CRagged	194.07	194.07	194.07	4.82	225	>sp|P05155|IC1_HUMAN Plasma protease C1 inhibitor OS=Homo sapiens OX=9606 GN=SERPING1 PE=1 SV=2	1	231006_jc_c1inh_pngasef_sme_trypsin.ScanId;v=1;d1=30299.30299.2	controllerType=0 controllerNumber=1 scan=30299	60.7248
22835:2	1	K.TNLESILSYPK.D			632.841	2	1264.67	1264.68	0	-3	191	CRagged	194.53	194.53	194.53	4.82	225	>sp|P05155|IC1_HUMAN Plasma protease C1 inhibitor OS=Homo sapiens OX=9606 GN=SERPING1 PE=1 SV=2	1	231006_jc_c1inh_pngasef_sme_trypsin.ScanId;v=1;d1=28122.28122.2	controllerType=0 controllerNumber=1 scan=28122	56.8046
24108:2	1	K.TNLESILSYPK.D			632.841	2	1264.68	1264.68	0	-2.5	191	CRagged	199.57	199.57	199.57	5.01	225	>sp|P05155|IC1_HUMAN Plasma protease C1 inhibitor OS=Homo sapiens OX=9606 GN=SERPING1 PE=1 SV=2	1	231006_jc_c1inh_pngasef_sme_trypsin.ScanId;v=1;d1=29663.29663.2	controllerType=0 controllerNumber=1 scan=29663	59.5831
23213:2	1	K.TNLESILSYPK.D			632.841	2	1264.68	1264.68	0	-2.5	191	CRagged	199.8	199.8	199.8	5.01	225	>sp|P05155|IC1_HUMAN Plasma protease C1 inhibitor OS=Homo sapiens OX=9606 GN=SERPING1 PE=1 SV=2	1	231006_jc_c1inh_pngasef_sme_trypsin.ScanId;v=1;d1=28608.28608.2	controllerType=0 controllerNumber=1 scan=28608	57.7312
23020:2	1	K.TNLESILSYPK.D			632.842	2	1264.68	1264.68	0	-1.9	191	CRagged	202.09	202.09	202.09	4.32	225	>sp|P05155|IC1_HUMAN Plasma protease C1 inhibitor OS=Homo sapiens OX=9606 GN=SERPING1 PE=1 SV=2	1	231006_jc_c1inh_pngasef_sme_trypsin.ScanId;v=1;d1=28364.28364.2	controllerType=0 controllerNumber=1 scan=28364	57.275
22415:2	1	K.TNLESILSYPK.D			632.841	2	1264.67	1264.68	0	-3.5	191	CRagged	204.22	204.22	204.22	4.26	225	>sp|P05155|IC1_HUMAN Plasma protease C1 inhibitor OS=Homo sapiens OX=9606 GN=SERPING1 PE=1 SV=2	1	231006_jc_c1inh_pngasef_sme_trypsin.ScanId;v=1;d1=27635.27635.2	controllerType=0 controllerNumber=1 scan=27635	55.9231
24292:2	1	K.TNLESILSYPK.D			632.841	2	1264.67	1264.68	0	-3	191	CRagged	204.24	204.24	204.24	5.07	225	>sp|P05155|IC1_HUMAN Plasma protease C1 inhibitor OS=Homo sapiens OX=9606 GN=SERPING1 PE=1 SV=2	1	231006_jc_c1inh_pngasef_sme_trypsin.ScanId;v=1;d1=29877.29877.2	controllerType=0 controllerNumber=1 scan=29877	59.9583
22363:2	1	K.TNLESILSYPK.D			632.841	2	1264.68	1264.68	0	-2.5	191	CRagged	204.58	204.58	204.58	5.26	225	>sp|P05155|IC1_HUMAN Plasma protease C1 inhibitor OS=Homo sapiens OX=9606 GN=SERPING1 PE=1 SV=2	1	231006_jc_c1inh_pngasef_sme_trypsin.ScanId;v=1;d1=27564.27564.2	controllerType=0 controllerNumber=1 scan=27564	55.7852
23080:2	1	K.TNLESILSYPK.D			632.841	2	1264.68	1264.68	0	-2.5	191	CRagged	205.49	205.49	205.49	5.26	225	>sp|P05155|IC1_HUMAN Plasma protease C1 inhibitor OS=Homo sapiens OX=9606 GN=SERPING1 PE=1 SV=2	1	231006_jc_c1inh_pngasef_sme_trypsin.ScanId;v=1;d1=28445.28445.2	controllerType=0 controllerNumber=1 scan=28445	57.4302
24201:2	1	K.TNLESILSYPK.D			632.841	2	1264.67	1264.68	0	-3	191	CRagged	210.35	210.35	210.35	5.07	225	>sp|P05155|IC1_HUMAN Plasma protease C1 inhibitor OS=Homo sapiens OX=9606 GN=SERPING1 PE=1 SV=2	1	231006_jc_c1inh_pngasef_sme_trypsin.ScanId;v=1;d1=29771.29771.2	controllerType=0 controllerNumber=1 scan=29771	59.7719
22638:2	1	K.TNLESILSYPK.D			632.841	2	1264.68	1264.68	0	-2.5	191	CRagged	211.16	211.16	211.16	5.26	225	>sp|P05155|IC1_HUMAN Plasma protease C1 inhibitor OS=Homo sapiens OX=9606 GN=SERPING1 PE=1 SV=2	1	231006_jc_c1inh_pngasef_sme_trypsin.ScanId;v=1;d1=27905.27905.2	controllerType=0 controllerNumber=1 scan=27905	56.4254
24523:2	1	K.TNLESILSYPK.D			632.841	2	1264.67	1264.68	0	-2.9	191	CRagged	212.91	212.91	212.91	5.26	225	>sp|P05155|IC1_HUMAN Plasma protease C1 inhibitor OS=Homo sapiens OX=9606 GN=SERPING1 PE=1 SV=2	1	231006_jc_c1inh_pngasef_sme_trypsin.ScanId;v=1;d1=30150.30150.2	controllerType=0 controllerNumber=1 scan=30150	60.4736
24730:2	1	K.TNLESILSYPK.D			632.841	2	1264.67	1264.68	0	-2.9	191	CRagged	213.28	213.28	213.28	5.92	225	>sp|P05155|IC1_HUMAN Plasma protease C1 inhibitor OS=Homo sapiens OX=9606 GN=SERPING1 PE=1 SV=2	1	231006_jc_c1inh_pngasef_sme_trypsin.ScanId;v=1;d1=30381.30381.2	controllerType=0 controllerNumber=1 scan=30381	60.8669
17257:2	1	K.TNLESILSYPK.D			632.841	2	1264.67	1264.68	0	-3.2	191	CRagged	214.32	214.32	214.32	5.07	225	>sp|P05155|IC1_HUMAN Plasma protease C1 inhibitor OS=Homo sapiens OX=9606 GN=SERPING1 PE=1 SV=2	1	231006_jc_c1inh_pngasef_sme_trypsin.ScanId;v=1;d1=21333.21333.2	controllerType=0 controllerNumber=1 scan=21333	44.8515
23916:2	1	K.TNLESILSYPK.D			632.841	2	1264.67	1264.68	0	-2.7	191	CRagged	217.5	217.5	217.5	5.92	225	>sp|P05155|IC1_HUMAN Plasma protease C1 inhibitor OS=Homo sapiens OX=9606 GN=SERPING1 PE=1 SV=2	1	231006_jc_c1inh_pngasef_sme_trypsin.ScanId;v=1;d1=29449.29449.2	controllerType=0 controllerNumber=1 scan=29449	59.2192
25537:2	1	K.TNLESILSYPK.D			632.841	2	1264.68	1264.68	0	-2.4	191	CRagged	219.19	219.19	219.19	5.92	225	>sp|P05155|IC1_HUMAN Plasma protease C1 inhibitor OS=Homo sapiens OX=9606 GN=SERPING1 PE=1 SV=2	1	231006_jc_c1inh_pngasef_sme_trypsin.ScanId;v=1;d1=31346.31346.2	controllerType=0 controllerNumber=1 scan=31346	62.5893
23569:2	1	K.TNLESILSYPK.D			632.841	2	1264.67	1264.68	0	-3.2	191	CRagged	219.2	219.2	219.2	5.73	225	>sp|P05155|IC1_HUMAN Plasma protease C1 inhibitor OS=Homo sapiens OX=9606 GN=SERPING1 PE=1 SV=2	1	231006_jc_c1inh_pngasef_sme_trypsin.ScanId;v=1;d1=29017.29017.2	controllerType=0 controllerNumber=1 scan=29017	58.4372
26025:2	1	K.TNLESILSYPK.D			632.841	2	1264.68	1264.68	0	-2.2	191	CRagged	219.57	219.57	219.57	5.26	225	>sp|P05155|IC1_HUMAN Plasma protease C1 inhibitor OS=Homo sapiens OX=9606 GN=SERPING1 PE=1 SV=2	1	231006_jc_c1inh_pngasef_sme_trypsin.ScanId;v=1;d1=31921.31921.2	controllerType=0 controllerNumber=1 scan=31921	63.6037
21632:2	1	K.TNLESILSYPK.D			632.841	2	1264.68	1264.68	0	-2.5	191	CRagged	221.33	221.33	221.33	5.92	225	>sp|P05155|IC1_HUMAN Plasma protease C1 inhibitor OS=Homo sapiens OX=9606 GN=SERPING1 PE=1 SV=2	1	231006_jc_c1inh_pngasef_sme_trypsin.ScanId;v=1;d1=26638.26638.2	controllerType=0 controllerNumber=1 scan=26638	54.0749
24812:2	1	K.TNLESILSYPK.D			632.841	2	1264.68	1264.68	0	-2.5	191	CRagged	224	224	224	5.92	225	>sp|P05155|IC1_HUMAN Plasma protease C1 inhibitor OS=Homo sapiens OX=9606 GN=SERPING1 PE=1 SV=2	1	231006_jc_c1inh_pngasef_sme_trypsin.ScanId;v=1;d1=30477.30477.2	controllerType=0 controllerNumber=1 scan=30477	61.036
22964:2	1	K.TNLESILSYPK.D			632.841	2	1264.68	1264.68	0	-2.4	191	CRagged	224.7	224.7	224.7	5.92	225	>sp|P05155|IC1_HUMAN Plasma protease C1 inhibitor OS=Homo sapiens OX=9606 GN=SERPING1 PE=1 SV=2	1	231006_jc_c1inh_pngasef_sme_trypsin.ScanId;v=1;d1=28284.28284.2	controllerType=0 controllerNumber=1 scan=28284	57.1193
22485:2	1	K.TNLESILSYPK.D			632.841	2	1264.67	1264.68	0	-2.7	191	CRagged	225.09	225.09	225.09	5.92	225	>sp|P05155|IC1_HUMAN Plasma protease C1 inhibitor OS=Homo sapiens OX=9606 GN=SERPING1 PE=1 SV=2	1	231006_jc_c1inh_pngasef_sme_trypsin.ScanId;v=1;d1=27721.27721.2	controllerType=0 controllerNumber=1 scan=27721	56.0875
22654:2	1	K.TNLESILSYPK.D			632.841	2	1264.68	1264.68	0	-2.5	191	CRagged	227.76	227.76	227.76	5.92	225	>sp|P05155|IC1_HUMAN Plasma protease C1 inhibitor OS=Homo sapiens OX=9606 GN=SERPING1 PE=1 SV=2	1	231006_jc_c1inh_pngasef_sme_trypsin.ScanId;v=1;d1=27922.27922.2	controllerType=0 controllerNumber=1 scan=27922	56.4566
25396:2	1	K.TNLESILSYPK.D			632.841	2	1264.68	1264.68	0	-2.5	191	CRagged	227.86	227.86	227.86	5.92	225	>sp|P05155|IC1_HUMAN Plasma protease C1 inhibitor OS=Homo sapiens OX=9606 GN=SERPING1 PE=1 SV=2	1	231006_jc_c1inh_pngasef_sme_trypsin.ScanId;v=1;d1=31171.31171.2	controllerType=0 controllerNumber=1 scan=31171	62.2696
25062:2	1	K.TNLESILSYPK.D			632.841	2	1264.67	1264.68	0	-2.9	191	CRagged	228.68	228.68	228.68	5.92	225	>sp|P05155|IC1_HUMAN Plasma protease C1 inhibitor OS=Homo sapiens OX=9606 GN=SERPING1 PE=1 SV=2	1	231006_jc_c1inh_pngasef_sme_trypsin.ScanId;v=1;d1=30776.30776.2	controllerType=0 controllerNumber=1 scan=30776	61.5717
23639:2	1	K.TNLESILSYPK.D			632.841	2	1264.68	1264.68	0	-2.5	191	CRagged	230.69	230.69	230.69	5.92	225	>sp|P05155|IC1_HUMAN Plasma protease C1 inhibitor OS=Homo sapiens OX=9606 GN=SERPING1 PE=1 SV=2	1	231006_jc_c1inh_pngasef_sme_trypsin.ScanId;v=1;d1=29104.29104.2	controllerType=0 controllerNumber=1 scan=29104	58.5944
22552:2	1	K.TNLESILSYPK.D			632.841	2	1264.67	1264.68	0	-2.7	191	CRagged	233.46	233.46	233.46	5.92	225	>sp|P05155|IC1_HUMAN Plasma protease C1 inhibitor OS=Homo sapiens OX=9606 GN=SERPING1 PE=1 SV=2	1	231006_jc_c1inh_pngasef_sme_trypsin.ScanId;v=1;d1=27807.27807.2	controllerType=0 controllerNumber=1 scan=27807	56.2451
24969:2	1	K.TNLESILSYPK.D			632.841	2	1264.67	1264.68	0	-3.5	191	CRagged	238.45	238.45	238.45	5.73	225	>sp|P05155|IC1_HUMAN Plasma protease C1 inhibitor OS=Homo sapiens OX=9606 GN=SERPING1 PE=1 SV=2	1	231006_jc_c1inh_pngasef_sme_trypsin.ScanId;v=1;d1=30664.30664.2	controllerType=0 controllerNumber=1 scan=30664	61.3706
23074:2	1	K.TNLESILSYPK.D			632.841	2	1264.67	1264.68	0	-2.7	191	CRagged	242.12	242.12	242.12	6.32	225	>sp|P05155|IC1_HUMAN Plasma protease C1 inhibitor OS=Homo sapiens OX=9606 GN=SERPING1 PE=1 SV=2	1	231006_jc_c1inh_pngasef_sme_trypsin.ScanId;v=1;d1=28438.28438.2	controllerType=0 controllerNumber=1 scan=28438	57.4178
25134:2	1	K.TNLESILSYPK.D			632.841	2	1264.68	1264.68	0	-2.4	191	CRagged	243.86	243.86	243.86	6.32	225	>sp|P05155|IC1_HUMAN Plasma protease C1 inhibitor OS=Homo sapiens OX=9606 GN=SERPING1 PE=1 SV=2	1	231006_jc_c1inh_pngasef_sme_trypsin.ScanId;v=1;d1=30863.30863.2	controllerType=0 controllerNumber=1 scan=30863	61.7279
22897:2	1	K.TNLESILSYPK.D			632.841	2	1264.67	1264.68	0	-3	191	CRagged	245.33	245.33	245.33	6.13	225	>sp|P05155|IC1_HUMAN Plasma protease C1 inhibitor OS=Homo sapiens OX=9606 GN=SERPING1 PE=1 SV=2	1	231006_jc_c1inh_pngasef_sme_trypsin.ScanId;v=1;d1=28203.28203.2	controllerType=0 controllerNumber=1 scan=28203	56.9551
23718:2	1	K.TNLESILSYPK.D			632.841	2	1264.67	1264.68	0	-2.7	191	CRagged	245.37	245.37	245.37	5.65	225	>sp|P05155|IC1_HUMAN Plasma protease C1 inhibitor OS=Homo sapiens OX=9606 GN=SERPING1 PE=1 SV=2	1	231006_jc_c1inh_pngasef_sme_trypsin.ScanId;v=1;d1=29200.29200.2	controllerType=0 controllerNumber=1 scan=29200	58.7669
23384:2	1	K.TNLESILSYPK.D			632.841	2	1264.67	1264.68	0	-3.5	191	CRagged	247.92	247.92	247.92	6.13	225	>sp|P05155|IC1_HUMAN Plasma protease C1 inhibitor OS=Homo sapiens OX=9606 GN=SERPING1 PE=1 SV=2	1	231006_jc_c1inh_pngasef_sme_trypsin.ScanId;v=1;d1=28811.28811.2	controllerType=0 controllerNumber=1 scan=28811	58.0879
24001:2	1	K.TNLESILSYPK.D			632.841	2	1264.67	1264.68	0	-3	191	CRagged	249.81	249.81	249.81	6.13	225	>sp|P05155|IC1_HUMAN Plasma protease C1 inhibitor OS=Homo sapiens OX=9606 GN=SERPING1 PE=1 SV=2	1	231006_jc_c1inh_pngasef_sme_trypsin.ScanId;v=1;d1=29548.29548.2	controllerType=0 controllerNumber=1 scan=29548	59.3916
22727:2	1	K.TNLESILSYPK.D			632.841	2	1264.67	1264.68	0	-3.2	191	CRagged	250.07	250.07	250.07	6.13	225	>sp|P05155|IC1_HUMAN Plasma protease C1 inhibitor OS=Homo sapiens OX=9606 GN=SERPING1 PE=1 SV=2	1	231006_jc_c1inh_pngasef_sme_trypsin.ScanId;v=1;d1=28004.28004.2	controllerType=0 controllerNumber=1 scan=28004	56.6088
23280:2	1	K.TNLESILSYPK.D			632.841	2	1264.67	1264.68	0	-2.7	191	CRagged	250.81	250.81	250.81	6.32	225	>sp|P05155|IC1_HUMAN Plasma protease C1 inhibitor OS=Homo sapiens OX=9606 GN=SERPING1 PE=1 SV=2	1	231006_jc_c1inh_pngasef_sme_trypsin.ScanId;v=1;d1=28695.28695.2	controllerType=0 controllerNumber=1 scan=28695	57.89
23713:2	1	K.TNLESILSYPK.D			632.841	2	1264.67	1264.68	0	-2.7	191	CRagged	251.01	251.01	251.01	6.32	225	>sp|P05155|IC1_HUMAN Plasma protease C1 inhibitor OS=Homo sapiens OX=9606 GN=SERPING1 PE=1 SV=2	1	231006_jc_c1inh_pngasef_sme_trypsin.ScanId;v=1;d1=29194.29194.2	controllerType=0 controllerNumber=1 scan=29194	58.7559
23489:2	1	K.TNLESILSYPK.D			632.841	2	1264.67	1264.68	0	-2.7	191	CRagged	252.42	252.42	252.42	6.32	225	>sp|P05155|IC1_HUMAN Plasma protease C1 inhibitor OS=Homo sapiens OX=9606 GN=SERPING1 PE=1 SV=2	1	231006_jc_c1inh_pngasef_sme_trypsin.ScanId;v=1;d1=28924.28924.2	controllerType=0 controllerNumber=1 scan=28924	58.2759
24196:2	1	K.TNLESILSYPK.D			632.841	2	1264.67	1264.68	0	-3	191	CRagged	253.25	253.25	253.25	6.13	225	>sp|P05155|IC1_HUMAN Plasma protease C1 inhibitor OS=Homo sapiens OX=9606 GN=SERPING1 PE=1 SV=2	1	231006_jc_c1inh_pngasef_sme_trypsin.ScanId;v=1;d1=29765.29765.2	controllerType=0 controllerNumber=1 scan=29765	59.7613
23649:2	1	K.TNLESILSYPK.D			632.842	2	1264.68	1264.68	0	-1.8	191	CRagged	255.8	255.8	255.8	5.38	225	>sp|P05155|IC1_HUMAN Plasma protease C1 inhibitor OS=Homo sapiens OX=9606 GN=SERPING1 PE=1 SV=2	1	231006_jc_c1inh_pngasef_sme_trypsin.ScanId;v=1;d1=29115.29115.2	controllerType=0 controllerNumber=1 scan=29115	58.6133
23143:2	1	K.TNLESILSYPK.D			632.841	2	1264.68	1264.68	0	-2.2	191	CRagged	256.83	256.83	256.83	6.32	225	>sp|P05155|IC1_HUMAN Plasma protease C1 inhibitor OS=Homo sapiens OX=9606 GN=SERPING1 PE=1 SV=2	1	231006_jc_c1inh_pngasef_sme_trypsin.ScanId;v=1;d1=28524.28524.2	controllerType=0 controllerNumber=1 scan=28524	57.5802
23783:2	1	K.TNLESILSYPK.D			632.841	2	1264.67	1264.68	0	-2.7	191	CRagged	257.84	257.84	257.84	6.32	225	>sp|P05155|IC1_HUMAN Plasma protease C1 inhibitor OS=Homo sapiens OX=9606 GN=SERPING1 PE=1 SV=2	1	231006_jc_c1inh_pngasef_sme_trypsin.ScanId;v=1;d1=29281.29281.2	controllerType=0 controllerNumber=1 scan=29281	58.9128
24987:2	1	K.TNLESILSYPK.D			632.841	2	1264.67	1264.68	0	-3.2	191	CRagged	266.52	266.52	266.52	6.13	225	>sp|P05155|IC1_HUMAN Plasma protease C1 inhibitor OS=Homo sapiens OX=9606 GN=SERPING1 PE=1 SV=2	1	231006_jc_c1inh_pngasef_sme_trypsin.ScanId;v=1;d1=30686.30686.2	controllerType=0 controllerNumber=1 scan=30686	61.4106
25060:2	1	K.TNLESILSYPK.D			632.841	2	1264.67	1264.68	0	-3.5	191	CRagged	266.59	266.59	266.59	6.13	225	>sp|P05155|IC1_HUMAN Plasma protease C1 inhibitor OS=Homo sapiens OX=9606 GN=SERPING1 PE=1 SV=2	1	231006_jc_c1inh_pngasef_sme_trypsin.ScanId;v=1;d1=30773.30773.2	controllerType=0 controllerNumber=1 scan=30773	61.5658
22560:2	1	K.TNLESILSYPK.D			632.841	2	1264.67	1264.68	0	-3.2	191	CRagged	268.06	268.06	268.06	6.13	225	>sp|P05155|IC1_HUMAN Plasma protease C1 inhibitor OS=Homo sapiens OX=9606 GN=SERPING1 PE=1 SV=2	1	231006_jc_c1inh_pngasef_sme_trypsin.ScanId;v=1;d1=27816.27816.2	controllerType=0 controllerNumber=1 scan=27816	56.2599
24014:2	1	K.TNLESILSYPK.D			632.841	2	1264.68	1264.68	0	-2.4	191	CRagged	270.75	270.75	270.75	6.32	225	>sp|P05155|IC1_HUMAN Plasma protease C1 inhibitor OS=Homo sapiens OX=9606 GN=SERPING1 PE=1 SV=2	1	231006_jc_c1inh_pngasef_sme_trypsin.ScanId;v=1;d1=29562.29562.2	controllerType=0 controllerNumber=1 scan=29562	59.4148
23850:2	1	K.TNLESILSYPK.D			632.841	2	1264.67	1264.68	0	-3.3	191	CRagged	271.14	271.14	271.14	6.13	225	>sp|P05155|IC1_HUMAN Plasma protease C1 inhibitor OS=Homo sapiens OX=9606 GN=SERPING1 PE=1 SV=2	1	231006_jc_c1inh_pngasef_sme_trypsin.ScanId;v=1;d1=29368.29368.2	controllerType=0 controllerNumber=1 scan=29368	59.0732
22480:2	1	K.TNLESILSYPK.D			632.841	2	1264.67	1264.68	0	-2.7	191	CRagged	273.69	273.69	273.69	6.32	225	>sp|P05155|IC1_HUMAN Plasma protease C1 inhibitor OS=Homo sapiens OX=9606 GN=SERPING1 PE=1 SV=2	1	231006_jc_c1inh_pngasef_sme_trypsin.ScanId;v=1;d1=27715.27715.2	controllerType=0 controllerNumber=1 scan=27715	56.0767
22418:2	1	K.TNLESILSYPK.D			632.841	2	1264.67	1264.68	0	-3.5	191	CRagged	273.86	273.86	273.86	6.13	225	>sp|P05155|IC1_HUMAN Plasma protease C1 inhibitor OS=Homo sapiens OX=9606 GN=SERPING1 PE=1 SV=2	1	231006_jc_c1inh_pngasef_sme_trypsin.ScanId;v=1;d1=27639.27639.2	controllerType=0 controllerNumber=1 scan=27639	55.9307
22309:2	1	K.TNLESILSYPK.D			632.841	2	1264.67	1264.68	0	-2.9	191	CRagged	276.31	276.31	276.31	6.32	225	>sp|P05155|IC1_HUMAN Plasma protease C1 inhibitor OS=Homo sapiens OX=9606 GN=SERPING1 PE=1 SV=2	1	231006_jc_c1inh_pngasef_sme_trypsin.ScanId;v=1;d1=27488.27488.2	controllerType=0 controllerNumber=1 scan=27488	55.6411
22248:2	1	K.TNLESILSYPK.D			632.841	2	1264.68	1264.68	0	-2.5	191	CRagged	276.72	276.72	276.72	6.32	225	>sp|P05155|IC1_HUMAN Plasma protease C1 inhibitor OS=Homo sapiens OX=9606 GN=SERPING1 PE=1 SV=2	1	231006_jc_c1inh_pngasef_sme_trypsin.ScanId;v=1;d1=27405.27405.2	controllerType=0 controllerNumber=1 scan=27405	55.4862
23019:2	1	K.TNLESILSYPK.D			632.841	2	1264.68	1264.68	0	-2.5	191	CRagged	277.55	277.55	277.55	6.32	225	>sp|P05155|IC1_HUMAN Plasma protease C1 inhibitor OS=Homo sapiens OX=9606 GN=SERPING1 PE=1 SV=2	1	231006_jc_c1inh_pngasef_sme_trypsin.ScanId;v=1;d1=28362.28362.2	controllerType=0 controllerNumber=1 scan=28362	57.2714
21575:2	1	K.TNLESILSYPK.D			632.841	2	1264.68	1264.68	0	-2.1	191	CRagged	277.8	277.8	277.8	6.32	225	>sp|P05155|IC1_HUMAN Plasma protease C1 inhibitor OS=Homo sapiens OX=9606 GN=SERPING1 PE=1 SV=2	1	231006_jc_c1inh_pngasef_sme_trypsin.ScanId;v=1;d1=26561.26561.2	controllerType=0 controllerNumber=1 scan=26561	53.9318
24516:2	1	K.TNLESILSYPK.D			632.841	2	1264.67	1264.68	0	-2.9	191	CRagged	279.96	279.96	279.96	6.32	225	>sp|P05155|IC1_HUMAN Plasma protease C1 inhibitor OS=Homo sapiens OX=9606 GN=SERPING1 PE=1 SV=2	1	231006_jc_c1inh_pngasef_sme_trypsin.ScanId;v=1;d1=30142.30142.2	controllerType=0 controllerNumber=1 scan=30142	60.4596
23490:2	1	K.TNLESILSYPK.D			632.841	2	1264.67	1264.68	0	-3	191	CRagged	280.06	280.06	280.06	6	225	>sp|P05155|IC1_HUMAN Plasma protease C1 inhibitor OS=Homo sapiens OX=9606 GN=SERPING1 PE=1 SV=2	1	231006_jc_c1inh_pngasef_sme_trypsin.ScanId;v=1;d1=28926.28926.2	controllerType=0 controllerNumber=1 scan=28926	58.2794
23139:2	1	K.TNLESILSYPK.D			632.841	2	1264.67	1264.68	0	-2.7	191	CRagged	285.96	285.96	285.96	6.21	225	>sp|P05155|IC1_HUMAN Plasma protease C1 inhibitor OS=Homo sapiens OX=9606 GN=SERPING1 PE=1 SV=2	1	231006_jc_c1inh_pngasef_sme_trypsin.ScanId;v=1;d1=28519.28519.2	controllerType=0 controllerNumber=1 scan=28519	57.5711
23576:2	1	K.TNLESILSYPK.D			632.841	2	1264.68	1264.68	0	-2.4	191	CRagged	290.97	290.97	290.97	6.21	225	>sp|P05155|IC1_HUMAN Plasma protease C1 inhibitor OS=Homo sapiens OX=9606 GN=SERPING1 PE=1 SV=2	1	231006_jc_c1inh_pngasef_sme_trypsin.ScanId;v=1;d1=29025.29025.2	controllerType=0 controllerNumber=1 scan=29025	58.4511
22307:2	1	K.TNLESILSYPK.D			632.841	2	1264.67	1264.68	0	-2.9	191	CRagged	291.67	291.67	291.67	6.21	225	>sp|P05155|IC1_HUMAN Plasma protease C1 inhibitor OS=Homo sapiens OX=9606 GN=SERPING1 PE=1 SV=2	1	231006_jc_c1inh_pngasef_sme_trypsin.ScanId;v=1;d1=27485.27485.2	controllerType=0 controllerNumber=1 scan=27485	55.6353
21343:2	1	K.TNLESILSYPK.D			632.841	2	1264.67	1264.68	0	-3	191	CRagged	295.96	295.96	295.96	6.02	225	>sp|P05155|IC1_HUMAN Plasma protease C1 inhibitor OS=Homo sapiens OX=9606 GN=SERPING1 PE=1 SV=2	1	231006_jc_c1inh_pngasef_sme_trypsin.ScanId;v=1;d1=26239.26239.2	controllerType=0 controllerNumber=1 scan=26239	53.3212
23787:2	1	K.TNLESILSYPK.D			632.841	2	1264.68	1264.68	0	-2.5	191	CRagged	299.08	299.08	299.08	6.21	225	>sp|P05155|IC1_HUMAN Plasma protease C1 inhibitor OS=Homo sapiens OX=9606 GN=SERPING1 PE=1 SV=2	1	231006_jc_c1inh_pngasef_sme_trypsin.ScanId;v=1;d1=29286.29286.2	controllerType=0 controllerNumber=1 scan=29286	58.9221
22736:2	1	K.TNLESILSYPK.D			632.84	2	1264.67	1264.68	0	-3.8	191	CRagged	299.57	299.57	299.57	6.02	225	>sp|P05155|IC1_HUMAN Plasma protease C1 inhibitor OS=Homo sapiens OX=9606 GN=SERPING1 PE=1 SV=2	1	231006_jc_c1inh_pngasef_sme_trypsin.ScanId;v=1;d1=28014.28014.2	controllerType=0 controllerNumber=1 scan=28014	56.6258
23274:2	1	K.TNLESILSYPK.D			632.841	2	1264.67	1264.68	0	-3.2	191	CRagged	306.25	306.25	306.25	6.02	225	>sp|P05155|IC1_HUMAN Plasma protease C1 inhibitor OS=Homo sapiens OX=9606 GN=SERPING1 PE=1 SV=2	1	231006_jc_c1inh_pngasef_sme_trypsin.ScanId;v=1;d1=28688.28688.2	controllerType=0 controllerNumber=1 scan=28688	57.8776
21692:2	1	K.TNLESILSYPK.D			632.841	2	1264.67	1264.68	0	-3	191	CRagged	307.44	307.44	307.44	6.02	225	>sp|P05155|IC1_HUMAN Plasma protease C1 inhibitor OS=Homo sapiens OX=9606 GN=SERPING1 PE=1 SV=2	1	231006_jc_c1inh_pngasef_sme_trypsin.ScanId;v=1;d1=26717.26717.2	controllerType=0 controllerNumber=1 scan=26717	54.2204
18830:2	1	K.TNLESILSYPK.D			632.841	2	1264.67	1264.68	0	-3.7	191	CRagged	310.77	310.77	310.77	6.02	225	>sp|P05155|IC1_HUMAN Plasma protease C1 inhibitor OS=Homo sapiens OX=9606 GN=SERPING1 PE=1 SV=2	1	231006_jc_c1inh_pngasef_sme_trypsin.ScanId;v=1;d1=23132.23132.2	controllerType=0 controllerNumber=1 scan=23132	47.9152
21338:2	1	K.TNLESILSYPK.D			632.841	2	1264.67	1264.68	0	-2.9	191	CRagged	312.45	312.45	312.45	6.21	225	>sp|P05155|IC1_HUMAN Plasma protease C1 inhibitor OS=Homo sapiens OX=9606 GN=SERPING1 PE=1 SV=2	1	231006_jc_c1inh_pngasef_sme_trypsin.ScanId;v=1;d1=26233.26233.2	controllerType=0 controllerNumber=1 scan=26233	53.3099
21273:2	1	K.TNLESILSYPK.D			632.841	2	1264.67	1264.68	0	-2.7	191	CRagged	312.49	312.49	312.49	6.21	225	>sp|P05155|IC1_HUMAN Plasma protease C1 inhibitor OS=Homo sapiens OX=9606 GN=SERPING1 PE=1 SV=2	1	231006_jc_c1inh_pngasef_sme_trypsin.ScanId;v=1;d1=26149.26149.2	controllerType=0 controllerNumber=1 scan=26149	53.1563
21528:2	1	K.TNLESILSYPK.D			632.841	2	1264.67	1264.68	0	-2.9	191	CRagged	315.83	315.83	315.83	6.21	225	>sp|P05155|IC1_HUMAN Plasma protease C1 inhibitor OS=Homo sapiens OX=9606 GN=SERPING1 PE=1 SV=2	1	231006_jc_c1inh_pngasef_sme_trypsin.ScanId;v=1;d1=26488.26488.2	controllerType=0 controllerNumber=1 scan=26488	53.784
21033:2	1	K.TNLESILSYPK.D			632.841	2	1264.68	1264.68	0	-2.5	191	CRagged	318.8	318.8	318.8	6.21	225	>sp|P05155|IC1_HUMAN Plasma protease C1 inhibitor OS=Homo sapiens OX=9606 GN=SERPING1 PE=1 SV=2	1	231006_jc_c1inh_pngasef_sme_trypsin.ScanId;v=1;d1=25827.25827.2	controllerType=0 controllerNumber=1 scan=25827	52.5621
21212:2	1	K.TNLESILSYPK.D			632.841	2	1264.68	1264.68	0	-2.5	191	CRagged	319.53	319.53	319.53	6.21	225	>sp|P05155|IC1_HUMAN Plasma protease C1 inhibitor OS=Homo sapiens OX=9606 GN=SERPING1 PE=1 SV=2	1	231006_jc_c1inh_pngasef_sme_trypsin.ScanId;v=1;d1=26072.26072.2	controllerType=0 controllerNumber=1 scan=26072	53.0185
23399:2	1	K.TNLESILSYPK.D			632.841	2	1264.67	1264.68	0	-3	191	CRagged	321.31	321.31	321.31	6.27	225	>sp|P05155|IC1_HUMAN Plasma protease C1 inhibitor OS=Homo sapiens OX=9606 GN=SERPING1 PE=1 SV=2	1	231006_jc_c1inh_pngasef_sme_trypsin.ScanId;v=1;d1=28827.28827.2	controllerType=0 controllerNumber=1 scan=28827	58.1136
22241:2	1	K.TNLESILSYPK.D			632.841	2	1264.67	1264.68	0	-2.9	191	CRagged	321.99	321.99	321.99	6.46	225	>sp|P05155|IC1_HUMAN Plasma protease C1 inhibitor OS=Homo sapiens OX=9606 GN=SERPING1 PE=1 SV=2	1	231006_jc_c1inh_pngasef_sme_trypsin.ScanId;v=1;d1=27397.27397.2	controllerType=0 controllerNumber=1 scan=27397	55.4724
21406:2	1	K.TNLESILSYPK.D			632.841	2	1264.67	1264.68	0	-3.2	191	CRagged	325.85	325.85	325.85	6.27	225	>sp|P05155|IC1_HUMAN Plasma protease C1 inhibitor OS=Homo sapiens OX=9606 GN=SERPING1 PE=1 SV=2	1	231006_jc_c1inh_pngasef_sme_trypsin.ScanId;v=1;d1=26322.26322.2	controllerType=0 controllerNumber=1 scan=26322	53.4719
21094:2	1	K.TNLESILSYPK.D			632.841	2	1264.68	1264.68	0	-2.4	191	CRagged	328.61	328.61	328.61	6.46	225	>sp|P05155|IC1_HUMAN Plasma protease C1 inhibitor OS=Homo sapiens OX=9606 GN=SERPING1 PE=1 SV=2	1	231006_jc_c1inh_pngasef_sme_trypsin.ScanId;v=1;d1=25910.25910.2	controllerType=0 controllerNumber=1 scan=25910	52.7157
23215:2	1	K.TNLESILSYPK.D			632.842	2	1264.68	1264.68	0	-1.9	191	CRagged	334.44	334.44	334.44	5.52	225	>sp|P05155|IC1_HUMAN Plasma protease C1 inhibitor OS=Homo sapiens OX=9606 GN=SERPING1 PE=1 SV=2	1	231006_jc_c1inh_pngasef_sme_trypsin.ScanId;v=1;d1=28611.28611.2	controllerType=0 controllerNumber=1 scan=28611	57.737
22181:2	1	K.TNLESILSYPK.D			632.841	2	1264.68	1264.68	0	-2.4	191	CRagged	337.16	337.16	337.16	6.46	225	>sp|P05155|IC1_HUMAN Plasma protease C1 inhibitor OS=Homo sapiens OX=9606 GN=SERPING1 PE=1 SV=2	1	231006_jc_c1inh_pngasef_sme_trypsin.ScanId;v=1;d1=27320.27320.2	controllerType=0 controllerNumber=1 scan=27320	55.331
22111:2	1	K.TNLESILSYPK.D			632.841	2	1264.67	1264.68	0	-3.2	191	CRagged	338.94	338.94	338.94	6.27	225	>sp|P05155|IC1_HUMAN Plasma protease C1 inhibitor OS=Homo sapiens OX=9606 GN=SERPING1 PE=1 SV=2	1	231006_jc_c1inh_pngasef_sme_trypsin.ScanId;v=1;d1=27234.27234.2	controllerType=0 controllerNumber=1 scan=27234	55.1794
21521:2	1	K.TNLESILSYPK.D			632.841	2	1264.68	1264.68	0	-2.4	191	CRagged	339.79	339.79	339.79	6.46	225	>sp|P05155|IC1_HUMAN Plasma protease C1 inhibitor OS=Homo sapiens OX=9606 GN=SERPING1 PE=1 SV=2	1	231006_jc_c1inh_pngasef_sme_trypsin.ScanId;v=1;d1=26480.26480.2	controllerType=0 controllerNumber=1 scan=26480	53.77
21469:2	1	K.TNLESILSYPK.D			632.841	2	1264.67	1264.68	0	-3.2	191	CRagged	340.59	340.59	340.59	6.27	225	>sp|P05155|IC1_HUMAN Plasma protease C1 inhibitor OS=Homo sapiens OX=9606 GN=SERPING1 PE=1 SV=2	1	231006_jc_c1inh_pngasef_sme_trypsin.ScanId;v=1;d1=26406.26406.2	controllerType=0 controllerNumber=1 scan=26406	53.6266
22098:2	1	K.TNLESILSYPK.D			632.841	2	1264.67	1264.68	0	-3.2	191	CRagged	342.54	342.54	342.54	6.27	225	>sp|P05155|IC1_HUMAN Plasma protease C1 inhibitor OS=Homo sapiens OX=9606 GN=SERPING1 PE=1 SV=2	1	231006_jc_c1inh_pngasef_sme_trypsin.ScanId;v=1;d1=27219.27219.2	controllerType=0 controllerNumber=1 scan=27219	55.1541
22830:2	1	K.TNLESILSYPK.D			632.841	2	1264.67	1264.68	0	-2.9	191	CRagged	343.41	343.41	343.41	6.46	225	>sp|P05155|IC1_HUMAN Plasma protease C1 inhibitor OS=Homo sapiens OX=9606 GN=SERPING1 PE=1 SV=2	1	231006_jc_c1inh_pngasef_sme_trypsin.ScanId;v=1;d1=28116.28116.2	controllerType=0 controllerNumber=1 scan=28116	56.794
21278:2	1	K.TNLESILSYPK.D			632.841	2	1264.68	1264.68	0	-2.5	191	CRagged	344.35	344.35	344.35	6.46	225	>sp|P05155|IC1_HUMAN Plasma protease C1 inhibitor OS=Homo sapiens OX=9606 GN=SERPING1 PE=1 SV=2	1	231006_jc_c1inh_pngasef_sme_trypsin.ScanId;v=1;d1=26155.26155.2	controllerType=0 controllerNumber=1 scan=26155	53.1675
20974:2	1	K.TNLESILSYPK.D			632.841	2	1264.67	1264.68	0	-2.7	191	CRagged	346.26	346.26	346.26	6.46	225	>sp|P05155|IC1_HUMAN Plasma protease C1 inhibitor OS=Homo sapiens OX=9606 GN=SERPING1 PE=1 SV=2	1	231006_jc_c1inh_pngasef_sme_trypsin.ScanId;v=1;d1=25747.25747.2	controllerType=0 controllerNumber=1 scan=25747	52.413
21029:2	1	K.TNLESILSYPK.D			632.842	2	1264.68	1264.68	0	-1.9	191	CRagged	346.63	346.63	346.63	5.52	225	>sp|P05155|IC1_HUMAN Plasma protease C1 inhibitor OS=Homo sapiens OX=9606 GN=SERPING1 PE=1 SV=2	1	231006_jc_c1inh_pngasef_sme_trypsin.ScanId;v=1;d1=25822.25822.2	controllerType=0 controllerNumber=1 scan=25822	52.5523
21571:2	1	K.TNLESILSYPK.D			632.841	2	1264.68	1264.68	0	-2.2	191	CRagged	352.28	352.28	352.28	6.46	225	>sp|P05155|IC1_HUMAN Plasma protease C1 inhibitor OS=Homo sapiens OX=9606 GN=SERPING1 PE=1 SV=2	1	231006_jc_c1inh_pngasef_sme_trypsin.ScanId;v=1;d1=26556.26556.2	controllerType=0 controllerNumber=1 scan=26556	53.9222
22179:2	1	K.TNLESILSYPK.D			632.841	2	1264.68	1264.68	0	-2.2	191	CRagged	353.15	353.15	353.15	6.46	225	>sp|P05155|IC1_HUMAN Plasma protease C1 inhibitor OS=Homo sapiens OX=9606 GN=SERPING1 PE=1 SV=2	1	231006_jc_c1inh_pngasef_sme_trypsin.ScanId;v=1;d1=27317.27317.2	controllerType=0 controllerNumber=1 scan=27317	55.3259
21690:2	1	K.TNLESILSYPK.D			632.841	2	1264.68	1264.68	0	-2.2	191	CRagged	358.59	358.59	358.59	6.46	225	>sp|P05155|IC1_HUMAN Plasma protease C1 inhibitor OS=Homo sapiens OX=9606 GN=SERPING1 PE=1 SV=2	1	231006_jc_c1inh_pngasef_sme_trypsin.ScanId;v=1;d1=26714.26714.2	controllerType=0 controllerNumber=1 scan=26714	54.2138
21464:2	1	K.TNLESILSYPK.D			632.841	2	1264.68	1264.68	0	-2.4	191	CRagged	362.22	362.22	362.22	7.19	225	>sp|P05155|IC1_HUMAN Plasma protease C1 inhibitor OS=Homo sapiens OX=9606 GN=SERPING1 PE=1 SV=2	1	231006_jc_c1inh_pngasef_sme_trypsin.ScanId;v=1;d1=26400.26400.2	controllerType=0 controllerNumber=1 scan=26400	53.6159
20786:2	1	K.TNLESILSYPK.D			632.841	2	1264.68	1264.68	0	-2.5	191	CRagged	368.37	368.37	368.37	7.19	225	>sp|P05155|IC1_HUMAN Plasma protease C1 inhibitor OS=Homo sapiens OX=9606 GN=SERPING1 PE=1 SV=2	1	231006_jc_c1inh_pngasef_sme_trypsin.ScanId;v=1;d1=25495.25495.2	controllerType=0 controllerNumber=1 scan=25495	51.9448
17149:2	1	K.TNLESILSYPK.D			632.841	2	1264.67	1264.68	0	-2.9	191	CRagged	369.18	369.18	369.18	7.19	225	>sp|P05155|IC1_HUMAN Plasma protease C1 inhibitor OS=Homo sapiens OX=9606 GN=SERPING1 PE=1 SV=2	1	231006_jc_c1inh_pngasef_sme_trypsin.ScanId;v=1;d1=21215.21215.2	controllerType=0 controllerNumber=1 scan=21215	44.6551
21404:2	1	K.TNLESILSYPK.D			632.841	2	1264.68	1264.68	0	-2.5	191	CRagged	369.46	369.46	369.46	7.19	225	>sp|P05155|IC1_HUMAN Plasma protease C1 inhibitor OS=Homo sapiens OX=9606 GN=SERPING1 PE=1 SV=2	1	231006_jc_c1inh_pngasef_sme_trypsin.ScanId;v=1;d1=26319.26319.2	controllerType=0 controllerNumber=1 scan=26319	53.4658
21629:2	1	K.TNLESILSYPK.D			632.841	2	1264.67	1264.68	0	-3	191	CRagged	370.73	370.73	370.73	7	225	>sp|P05155|IC1_HUMAN Plasma protease C1 inhibitor OS=Homo sapiens OX=9606 GN=SERPING1 PE=1 SV=2	1	231006_jc_c1inh_pngasef_sme_trypsin.ScanId;v=1;d1=26634.26634.2	controllerType=0 controllerNumber=1 scan=26634	54.067
21209:2	1	K.TNLESILSYPK.D			632.841	2	1264.68	1264.68	0	-2.5	191	CRagged	373.35	373.35	373.35	7.19	225	>sp|P05155|IC1_HUMAN Plasma protease C1 inhibitor OS=Homo sapiens OX=9606 GN=SERPING1 PE=1 SV=2	1	231006_jc_c1inh_pngasef_sme_trypsin.ScanId;v=1;d1=26068.26068.2	controllerType=0 controllerNumber=1 scan=26068	53.011
17159:2	1	K.TNLESILSYPK.D			632.841	2	1264.67	1264.68	0	-2.9	191	CRagged	378.42	378.42	378.42	7.19	225	>sp|P05155|IC1_HUMAN Plasma protease C1 inhibitor OS=Homo sapiens OX=9606 GN=SERPING1 PE=1 SV=2	1	231006_jc_c1inh_pngasef_sme_trypsin.ScanId;v=1;d1=21226.21226.2	controllerType=0 controllerNumber=1 scan=21226	44.6735
18843:2	1	K.TNLESILSYPK.D			632.841	2	1264.67	1264.68	0	-3.3	191	CRagged	386.83	386.83	386.83	7	225	>sp|P05155|IC1_HUMAN Plasma protease C1 inhibitor OS=Homo sapiens OX=9606 GN=SERPING1 PE=1 SV=2	1	231006_jc_c1inh_pngasef_sme_trypsin.ScanId;v=1;d1=23146.23146.2	controllerType=0 controllerNumber=1 scan=23146	47.9371
21156:2	1	K.TNLESILSYPK.D			632.841	2	1264.67	1264.68	0	-3	191	CRagged	387.3	387.3	387.3	7	225	>sp|P05155|IC1_HUMAN Plasma protease C1 inhibitor OS=Homo sapiens OX=9606 GN=SERPING1 PE=1 SV=2	1	231006_jc_c1inh_pngasef_sme_trypsin.ScanId;v=1;d1=25993.25993.2	controllerType=0 controllerNumber=1 scan=25993	52.8692
20910:2	1	K.TNLESILSYPK.D			632.841	2	1264.68	1264.68	0	-2.4	191	CRagged	387.93	387.93	387.93	7.19	225	>sp|P05155|IC1_HUMAN Plasma protease C1 inhibitor OS=Homo sapiens OX=9606 GN=SERPING1 PE=1 SV=2	1	231006_jc_c1inh_pngasef_sme_trypsin.ScanId;v=1;d1=25662.25662.2	controllerType=0 controllerNumber=1 scan=25662	52.2531
20906:2	1	K.TNLESILSYPK.D			632.841	2	1264.67	1264.68	0	-2.7	191	CRagged	389.64	389.64	389.64	7.19	225	>sp|P05155|IC1_HUMAN Plasma protease C1 inhibitor OS=Homo sapiens OX=9606 GN=SERPING1 PE=1 SV=2	1	231006_jc_c1inh_pngasef_sme_trypsin.ScanId;v=1;d1=25657.25657.2	controllerType=0 controllerNumber=1 scan=25657	52.244
22361:2	1	K.TNLESILSYPK.D			632.841	2	1264.68	1264.68	0	-2.2	191	CRagged	389.92	389.92	389.92	7.19	225	>sp|P05155|IC1_HUMAN Plasma protease C1 inhibitor OS=Homo sapiens OX=9606 GN=SERPING1 PE=1 SV=2	1	231006_jc_c1inh_pngasef_sme_trypsin.ScanId;v=1;d1=27561.27561.2	controllerType=0 controllerNumber=1 scan=27561	55.7795
20608:2	1	K.TNLESILSYPK.D			632.841	2	1264.67	1264.68	0	-3	191	CRagged	395.17	395.17	395.17	7	225	>sp|P05155|IC1_HUMAN Plasma protease C1 inhibitor OS=Homo sapiens OX=9606 GN=SERPING1 PE=1 SV=2	1	231006_jc_c1inh_pngasef_sme_trypsin.ScanId;v=1;d1=25255.25255.2	controllerType=0 controllerNumber=1 scan=25255	51.4964
21089:2	1	K.TNLESILSYPK.D			632.841	2	1264.68	1264.68	0	-2.5	191	CRagged	396.23	396.23	396.23	7.19	225	>sp|P05155|IC1_HUMAN Plasma protease C1 inhibitor OS=Homo sapiens OX=9606 GN=SERPING1 PE=1 SV=2	1	231006_jc_c1inh_pngasef_sme_trypsin.ScanId;v=1;d1=25904.25904.2	controllerType=0 controllerNumber=1 scan=25904	52.7044
20730:2	1	K.TNLESILSYPK.D			632.841	2	1264.68	1264.68	0	-2.2	191	CRagged	396.75	396.75	396.75	7.19	225	>sp|P05155|IC1_HUMAN Plasma protease C1 inhibitor OS=Homo sapiens OX=9606 GN=SERPING1 PE=1 SV=2	1	231006_jc_c1inh_pngasef_sme_trypsin.ScanId;v=1;d1=25416.25416.2	controllerType=0 controllerNumber=1 scan=25416	51.7955
20840:2	1	K.TNLESILSYPK.D			632.841	2	1264.68	1264.68	0	-2.5	191	CRagged	397.01	397.01	397.01	7.19	225	>sp|P05155|IC1_HUMAN Plasma protease C1 inhibitor OS=Homo sapiens OX=9606 GN=SERPING1 PE=1 SV=2	1	231006_jc_c1inh_pngasef_sme_trypsin.ScanId;v=1;d1=25568.25568.2	controllerType=0 controllerNumber=1 scan=25568	52.0799
21151:2	1	K.TNLESILSYPK.D			632.841	2	1264.68	1264.68	0	-2.1	191	CRagged	398.74	398.74	398.74	7.19	225	>sp|P05155|IC1_HUMAN Plasma protease C1 inhibitor OS=Homo sapiens OX=9606 GN=SERPING1 PE=1 SV=2	1	231006_jc_c1inh_pngasef_sme_trypsin.ScanId;v=1;d1=25987.25987.2	controllerType=0 controllerNumber=1 scan=25987	52.8583
20278:2	1	K.TNLESILSYPK.D			632.84	2	1264.67	1264.68	0	-4	191	CRagged	398.94	398.94	398.94	7	225	>sp|P05155|IC1_HUMAN Plasma protease C1 inhibitor OS=Homo sapiens OX=9606 GN=SERPING1 PE=1 SV=2	1	231006_jc_c1inh_pngasef_sme_trypsin.ScanId;v=1;d1=24868.24868.2	controllerType=0 controllerNumber=1 scan=24868	50.8333
20272:2	1	K.TNLESILSYPK.D			632.841	2	1264.67	1264.68	0	-3	191	CRagged	409.61	409.61	409.61	6.91	225	>sp|P05155|IC1_HUMAN Plasma protease C1 inhibitor OS=Homo sapiens OX=9606 GN=SERPING1 PE=1 SV=2	1	231006_jc_c1inh_pngasef_sme_trypsin.ScanId;v=1;d1=24861.24861.2	controllerType=0 controllerNumber=1 scan=24861	50.8231
20667:2	1	K.TNLESILSYPK.D			632.841	2	1264.67	1264.68	0	-3.3	191	CRagged	415.42	415.42	415.42	6.91	225	>sp|P05155|IC1_HUMAN Plasma protease C1 inhibitor OS=Homo sapiens OX=9606 GN=SERPING1 PE=1 SV=2	1	231006_jc_c1inh_pngasef_sme_trypsin.ScanId;v=1;d1=25331.25331.2	controllerType=0 controllerNumber=1 scan=25331	51.6349
20844:2	1	K.TNLESILSYPK.D			632.841	2	1264.67	1264.68	0	-2.7	191	CRagged	415.86	415.86	415.86	7.1	225	>sp|P05155|IC1_HUMAN Plasma protease C1 inhibitor OS=Homo sapiens OX=9606 GN=SERPING1 PE=1 SV=2	1	231006_jc_c1inh_pngasef_sme_trypsin.ScanId;v=1;d1=25573.25573.2	controllerType=0 controllerNumber=1 scan=25573	52.0889
16813:2	1	K.TNLESILSYPK.D			632.84	2	1264.67	1264.68	0	-3.8	191	CRagged	415.96	415.96	415.96	6.91	225	>sp|P05155|IC1_HUMAN Plasma protease C1 inhibitor OS=Homo sapiens OX=9606 GN=SERPING1 PE=1 SV=2	1	231006_jc_c1inh_pngasef_sme_trypsin.ScanId;v=1;d1=20849.20849.2	controllerType=0 controllerNumber=1 scan=20849	44.0529
20728:2	1	K.TNLESILSYPK.D			632.841	2	1264.67	1264.68	0	-3	191	CRagged	416.94	416.94	416.94	6.91	225	>sp|P05155|IC1_HUMAN Plasma protease C1 inhibitor OS=Homo sapiens OX=9606 GN=SERPING1 PE=1 SV=2	1	231006_jc_c1inh_pngasef_sme_trypsin.ScanId;v=1;d1=25413.25413.2	controllerType=0 controllerNumber=1 scan=25413	51.7902
20782:2	1	K.TNLESILSYPK.D			632.841	2	1264.68	1264.68	0	-2.1	191	CRagged	418	418	418	7.1	225	>sp|P05155|IC1_HUMAN Plasma protease C1 inhibitor OS=Homo sapiens OX=9606 GN=SERPING1 PE=1 SV=2	1	231006_jc_c1inh_pngasef_sme_trypsin.ScanId;v=1;d1=25490.25490.2	controllerType=0 controllerNumber=1 scan=25490	51.9358
20457:2	1	K.TNLESILSYPK.D			632.841	2	1264.67	1264.68	0	-2.7	191	CRagged	425.33	425.33	425.33	7.1	225	>sp|P05155|IC1_HUMAN Plasma protease C1 inhibitor OS=Homo sapiens OX=9606 GN=SERPING1 PE=1 SV=2	1	231006_jc_c1inh_pngasef_sme_trypsin.ScanId;v=1;d1=25069.25069.2	controllerType=0 controllerNumber=1 scan=25069	51.1661
20966:2	1	K.TNLESILSYPK.D			632.841	2	1264.67	1264.68	0	-3.5	191	CRagged	426.16	426.16	426.16	6.91	225	>sp|P05155|IC1_HUMAN Plasma protease C1 inhibitor OS=Homo sapiens OX=9606 GN=SERPING1 PE=1 SV=2	1	231006_jc_c1inh_pngasef_sme_trypsin.ScanId;v=1;d1=25738.25738.2	controllerType=0 controllerNumber=1 scan=25738	52.3971
20534:2	1	K.TNLESILSYPK.D			632.841	2	1264.67	1264.68	0	-2.9	191	CRagged	427.05	427.05	427.05	7.1	225	>sp|P05155|IC1_HUMAN Plasma protease C1 inhibitor OS=Homo sapiens OX=9606 GN=SERPING1 PE=1 SV=2	1	231006_jc_c1inh_pngasef_sme_trypsin.ScanId;v=1;d1=25164.25164.2	controllerType=0 controllerNumber=1 scan=25164	51.3357
20531:2	1	K.TNLESILSYPK.D			632.841	2	1264.67	1264.68	0	-2.7	191	CRagged	430.81	430.81	430.81	7.1	225	>sp|P05155|IC1_HUMAN Plasma protease C1 inhibitor OS=Homo sapiens OX=9606 GN=SERPING1 PE=1 SV=2	1	231006_jc_c1inh_pngasef_sme_trypsin.ScanId;v=1;d1=25160.25160.2	controllerType=0 controllerNumber=1 scan=25160	51.3283
20358:2	1	K.TNLESILSYPK.D			632.841	2	1264.67	1264.68	0	-3.3	191	CRagged	431.54	431.54	431.54	6.91	225	>sp|P05155|IC1_HUMAN Plasma protease C1 inhibitor OS=Homo sapiens OX=9606 GN=SERPING1 PE=1 SV=2	1	231006_jc_c1inh_pngasef_sme_trypsin.ScanId;v=1;d1=24961.24961.2	controllerType=0 controllerNumber=1 scan=24961	50.9877
20604:2	1	K.TNLESILSYPK.D			632.841	2	1264.67	1264.68	0	-2.7	191	CRagged	433.61	433.61	433.61	7.1	225	>sp|P05155|IC1_HUMAN Plasma protease C1 inhibitor OS=Homo sapiens OX=9606 GN=SERPING1 PE=1 SV=2	1	231006_jc_c1inh_pngasef_sme_trypsin.ScanId;v=1;d1=25250.25250.2	controllerType=0 controllerNumber=1 scan=25250	51.4877
20465:2	1	K.TNLESILSYPK.D			632.841	2	1264.68	1264.68	0	-2.2	191	CRagged	441.31	441.31	441.31	7.07	225	>sp|P05155|IC1_HUMAN Plasma protease C1 inhibitor OS=Homo sapiens OX=9606 GN=SERPING1 PE=1 SV=2	1	231006_jc_c1inh_pngasef_sme_trypsin.ScanId;v=1;d1=25078.25078.2	controllerType=0 controllerNumber=1 scan=25078	51.1814
20671:2	1	K.TNLESILSYPK.D			632.841	2	1264.67	1264.68	0	-2.7	191	CRagged	449.31	449.31	449.31	7.07	225	>sp|P05155|IC1_HUMAN Plasma protease C1 inhibitor OS=Homo sapiens OX=9606 GN=SERPING1 PE=1 SV=2	1	231006_jc_c1inh_pngasef_sme_trypsin.ScanId;v=1;d1=25336.25336.2	controllerType=0 controllerNumber=1 scan=25336	51.6435
20175:2	1	K.TNLESILSYPK.D			632.841	2	1264.67	1264.68	0	-3.2	191	CRagged	452.26	452.26	452.26	6.89	225	>sp|P05155|IC1_HUMAN Plasma protease C1 inhibitor OS=Homo sapiens OX=9606 GN=SERPING1 PE=1 SV=2	1	231006_jc_c1inh_pngasef_sme_trypsin.ScanId;v=1;d1=24744.24744.2	controllerType=0 controllerNumber=1 scan=24744	50.6408
20182:2	1	K.TNLESILSYPK.D			632.841	2	1264.67	1264.68	0	-3.7	191	CRagged	454.83	454.83	454.83	6.89	225	>sp|P05155|IC1_HUMAN Plasma protease C1 inhibitor OS=Homo sapiens OX=9606 GN=SERPING1 PE=1 SV=2	1	231006_jc_c1inh_pngasef_sme_trypsin.ScanId;v=1;d1=24752.24752.2	controllerType=0 controllerNumber=1 scan=24752	50.6543
20366:2	1	K.TNLESILSYPK.D			632.841	2	1264.67	1264.68	0	-2.9	191	CRagged	463.02	463.02	463.02	7.07	225	>sp|P05155|IC1_HUMAN Plasma protease C1 inhibitor OS=Homo sapiens OX=9606 GN=SERPING1 PE=1 SV=2	1	231006_jc_c1inh_pngasef_sme_trypsin.ScanId;v=1;d1=24970.24970.2	controllerType=0 controllerNumber=1 scan=24970	51.0023
16828:2	1	K.TNLESILSYPK.D			632.84	2	1264.67	1264.68	0	-5.2	191	CRagged	470.16	470.16	470.16	6.89	225	>sp|P05155|IC1_HUMAN Plasma protease C1 inhibitor OS=Homo sapiens OX=9606 GN=SERPING1 PE=1 SV=2	1	231006_jc_c1inh_pngasef_sme_trypsin.ScanId;v=1;d1=20865.20865.2	controllerType=0 controllerNumber=1 scan=20865	44.0771
20025:2	1	K.TNLESILSYPK.D			632.841	2	1264.67	1264.68	0	-3	191	CRagged	488.98	488.98	488.98	6.92	225	>sp|P05155|IC1_HUMAN Plasma protease C1 inhibitor OS=Homo sapiens OX=9606 GN=SERPING1 PE=1 SV=2	1	231006_jc_c1inh_pngasef_sme_trypsin.ScanId;v=1;d1=24563.24563.2	controllerType=0 controllerNumber=1 scan=24563	50.3237
19284:2	1	K.TNLESILSYPK.D			632.841	2	1264.67	1264.68	0	-3.5	191	CRagged	507.36	507.36	507.36	6.92	225	>sp|P05155|IC1_HUMAN Plasma protease C1 inhibitor OS=Homo sapiens OX=9606 GN=SERPING1 PE=1 SV=2	1	231006_jc_c1inh_pngasef_sme_trypsin.ScanId;v=1;d1=23650.23650.2	controllerType=0 controllerNumber=1 scan=23650	48.7708
20091:2	1	K.TNLESILSYPK.D			632.841	2	1264.67	1264.68	0	-2.9	191	CRagged	507.64	507.64	507.64	7.11	225	>sp|P05155|IC1_HUMAN Plasma protease C1 inhibitor OS=Homo sapiens OX=9606 GN=SERPING1 PE=1 SV=2	1	231006_jc_c1inh_pngasef_sme_trypsin.ScanId;v=1;d1=24646.24646.2	controllerType=0 controllerNumber=1 scan=24646	50.4725
17047:2	1	K.TNLESILSYPK.D			632.841	2	1264.67	1264.68	0	-3.2	191	CRagged	513.5	513.5	513.5	6.92	225	>sp|P05155|IC1_HUMAN Plasma protease C1 inhibitor OS=Homo sapiens OX=9606 GN=SERPING1 PE=1 SV=2	1	231006_jc_c1inh_pngasef_sme_trypsin.ScanId;v=1;d1=21102.21102.2	controllerType=0 controllerNumber=1 scan=21102	44.4666
16962:2	1	K.TNLESILSYPK.D			632.841	2	1264.67	1264.68	0	-2.7	191	CRagged	514.74	514.74	514.74	7.11	225	>sp|P05155|IC1_HUMAN Plasma protease C1 inhibitor OS=Homo sapiens OX=9606 GN=SERPING1 PE=1 SV=2	1	231006_jc_c1inh_pngasef_sme_trypsin.ScanId;v=1;d1=21007.21007.2	controllerType=0 controllerNumber=1 scan=21007	44.3066
20093:2	1	K.TNLESILSYPK.D			632.841	2	1264.67	1264.68	0	-2.7	191	CRagged	515.15	515.15	515.15	7.11	225	>sp|P05155|IC1_HUMAN Plasma protease C1 inhibitor OS=Homo sapiens OX=9606 GN=SERPING1 PE=1 SV=2	1	231006_jc_c1inh_pngasef_sme_trypsin.ScanId;v=1;d1=24649.24649.2	controllerType=0 controllerNumber=1 scan=24649	50.4781
20027:2	1	K.TNLESILSYPK.D			632.841	2	1264.67	1264.68	0	-3	191	CRagged	527.26	527.26	527.26	6.98	225	>sp|P05155|IC1_HUMAN Plasma protease C1 inhibitor OS=Homo sapiens OX=9606 GN=SERPING1 PE=1 SV=2	1	231006_jc_c1inh_pngasef_sme_trypsin.ScanId;v=1;d1=24566.24566.2	controllerType=0 controllerNumber=1 scan=24566	50.3293
19645:2	1	K.TNLESILSYPK.D			632.841	2	1264.67	1264.68	0	-3.7	191	CRagged	534.92	525.03	525.03	6.98	225	>sp|P05155|IC1_HUMAN Plasma protease C1 inhibitor OS=Homo sapiens OX=9606 GN=SERPING1 PE=1 SV=2	1	231006_jc_c1inh_pngasef_sme_trypsin.ScanId;v=1;d1=24112.24112.2	controllerType=0 controllerNumber=1 scan=24112	49.5259
19900:2	1	K.TNLESILSYPK.D			632.841	2	1264.67	1264.68	0	-3.3	191	CRagged	535.16	535.16	535.16	6.98	225	>sp|P05155|IC1_HUMAN Plasma protease C1 inhibitor OS=Homo sapiens OX=9606 GN=SERPING1 PE=1 SV=2	1	231006_jc_c1inh_pngasef_sme_trypsin.ScanId;v=1;d1=24403.24403.2	controllerType=0 controllerNumber=1 scan=24403	50.0341
19292:2	1	K.TNLESILSYPK.D			632.84	2	1264.67	1264.68	0	-4	191	CRagged	538.5	538.5	538.5	6.98	225	>sp|P05155|IC1_HUMAN Plasma protease C1 inhibitor OS=Homo sapiens OX=9606 GN=SERPING1 PE=1 SV=2	1	231006_jc_c1inh_pngasef_sme_trypsin.ScanId;v=1;d1=23659.23659.2	controllerType=0 controllerNumber=1 scan=23659	48.7859
19436:2	1	K.TNLESILSYPK.D			632.84	2	1264.67	1264.68	0	-3.8	191	CRagged	538.94	538.94	538.94	6.98	225	>sp|P05155|IC1_HUMAN Plasma protease C1 inhibitor OS=Homo sapiens OX=9606 GN=SERPING1 PE=1 SV=2	1	231006_jc_c1inh_pngasef_sme_trypsin.ScanId;v=1;d1=23841.23841.2	controllerType=0 controllerNumber=1 scan=23841	49.0756
19823:2	1	K.TNLESILSYPK.D			632.841	2	1264.67	1264.68	0	-3	191	CRagged	539.63	539.63	539.63	6.98	225	>sp|P05155|IC1_HUMAN Plasma protease C1 inhibitor OS=Homo sapiens OX=9606 GN=SERPING1 PE=1 SV=2	1	231006_jc_c1inh_pngasef_sme_trypsin.ScanId;v=1;d1=24308.24308.2	controllerType=0 controllerNumber=1 scan=24308	49.862
19739:2	1	K.TNLESILSYPK.D			632.841	2	1264.67	1264.68	0	-3.7	191	CRagged	539.92	539.92	539.92	6.98	225	>sp|P05155|IC1_HUMAN Plasma protease C1 inhibitor OS=Homo sapiens OX=9606 GN=SERPING1 PE=1 SV=2	1	231006_jc_c1inh_pngasef_sme_trypsin.ScanId;v=1;d1=24214.24214.2	controllerType=0 controllerNumber=1 scan=24214	49.6953
19375:2	1	K.TNLESILSYPK.D			632.841	2	1264.67	1264.68	0	-3.5	191	CRagged	547.26	547.26	547.26	6.98	225	>sp|P05155|IC1_HUMAN Plasma protease C1 inhibitor OS=Homo sapiens OX=9606 GN=SERPING1 PE=1 SV=2	1	231006_jc_c1inh_pngasef_sme_trypsin.ScanId;v=1;d1=23755.23755.2	controllerType=0 controllerNumber=1 scan=23755	48.9356
16945:2	1	K.TNLESILSYPK.D			632.84	2	1264.67	1264.68	0	-3.8	191	CRagged	547.58	547.58	547.58	6.98	225	>sp|P05155|IC1_HUMAN Plasma protease C1 inhibitor OS=Homo sapiens OX=9606 GN=SERPING1 PE=1 SV=2	1	231006_jc_c1inh_pngasef_sme_trypsin.ScanId;v=1;d1=20989.20989.2	controllerType=0 controllerNumber=1 scan=20989	44.2773
19490:2	1	K.TNLESILSYPK.D			632.841	2	1264.67	1264.68	0	-3.5	191	CRagged	547.58	547.58	547.58	6.98	225	>sp|P05155|IC1_HUMAN Plasma protease C1 inhibitor OS=Homo sapiens OX=9606 GN=SERPING1 PE=1 SV=2	1	231006_jc_c1inh_pngasef_sme_trypsin.ScanId;v=1;d1=23924.23924.2	controllerType=0 controllerNumber=1 scan=23924	49.2191
19831:2	1	K.TNLESILSYPK.D			632.841	2	1264.67	1264.68	0	-3	191	CRagged	547.94	547.94	547.94	6.98	225	>sp|P05155|IC1_HUMAN Plasma protease C1 inhibitor OS=Homo sapiens OX=9606 GN=SERPING1 PE=1 SV=2	1	231006_jc_c1inh_pngasef_sme_trypsin.ScanId;v=1;d1=24317.24317.2	controllerType=0 controllerNumber=1 scan=24317	49.8795
19752:2	1	K.TNLESILSYPK.D			632.841	2	1264.67	1264.68	0	-2.9	191	CRagged	560.34	560.34	560.34	8.03	225	>sp|P05155|IC1_HUMAN Plasma protease C1 inhibitor OS=Homo sapiens OX=9606 GN=SERPING1 PE=1 SV=2	1	231006_jc_c1inh_pngasef_sme_trypsin.ScanId;v=1;d1=24228.24228.2	controllerType=0 controllerNumber=1 scan=24228	49.7213
19150:2	1	K.TNLESILSYPK.D			632.84	2	1264.67	1264.68	0	-4	191	CRagged	570.58	570.58	570.58	7.84	225	>sp|P05155|IC1_HUMAN Plasma protease C1 inhibitor OS=Homo sapiens OX=9606 GN=SERPING1 PE=1 SV=2	1	231006_jc_c1inh_pngasef_sme_trypsin.ScanId;v=1;d1=23480.23480.2	controllerType=0 controllerNumber=1 scan=23480	48.4744
19217:2	1	K.TNLESILSYPK.D			632.84	2	1264.67	1264.68	0	-4	191	CRagged	572.95	572.95	572.95	7.84	225	>sp|P05155|IC1_HUMAN Plasma protease C1 inhibitor OS=Homo sapiens OX=9606 GN=SERPING1 PE=1 SV=2	1	231006_jc_c1inh_pngasef_sme_trypsin.ScanId;v=1;d1=23564.23564.2	controllerType=0 controllerNumber=1 scan=23564	48.6247
19373:2	1	K.TNLESILSYPK.D			632.84	2	1264.67	1264.68	0	-4	191	CRagged	574.24	568.97	568.97	7.84	225	>sp|P05155|IC1_HUMAN Plasma protease C1 inhibitor OS=Homo sapiens OX=9606 GN=SERPING1 PE=1 SV=2	1	231006_jc_c1inh_pngasef_sme_trypsin.ScanId;v=1;d1=23752.23752.2	controllerType=0 controllerNumber=1 scan=23752	48.9307
19553:2	1	K.TNLESILSYPK.D			632.841	2	1264.67	1264.68	0	-3.3	191	CRagged	574.41	574.41	574.41	7.84	225	>sp|P05155|IC1_HUMAN Plasma protease C1 inhibitor OS=Homo sapiens OX=9606 GN=SERPING1 PE=1 SV=2	1	231006_jc_c1inh_pngasef_sme_trypsin.ScanId;v=1;d1=24010.24010.2	controllerType=0 controllerNumber=1 scan=24010	49.3592
19153:2	1	K.TNLESILSYPK.D			632.841	2	1264.67	1264.68	0	-3.7	191	CRagged	579.07	579.07	579.07	7.84	225	>sp|P05155|IC1_HUMAN Plasma protease C1 inhibitor OS=Homo sapiens OX=9606 GN=SERPING1 PE=1 SV=2	1	231006_jc_c1inh_pngasef_sme_trypsin.ScanId;v=1;d1=23484.23484.2	controllerType=0 controllerNumber=1 scan=23484	48.481
19964:2	1	K.TNLESILSYPK.D			632.841	2	1264.68	1264.68	0	-2.5	191	CRagged	580.95	580.95	580.95	8.03	225	>sp|P05155|IC1_HUMAN Plasma protease C1 inhibitor OS=Homo sapiens OX=9606 GN=SERPING1 PE=1 SV=2	1	231006_jc_c1inh_pngasef_sme_trypsin.ScanId;v=1;d1=24486.24486.2	controllerType=0 controllerNumber=1 scan=24486	50.1856
17059:2	1	K.TNLESILSYPK.D			632.841	2	1264.68	1264.68	0	-2.4	191	CRagged	581.24	581.24	581.24	8.03	225	>sp|P05155|IC1_HUMAN Plasma protease C1 inhibitor OS=Homo sapiens OX=9606 GN=SERPING1 PE=1 SV=2	1	231006_jc_c1inh_pngasef_sme_trypsin.ScanId;v=1;d1=21115.21115.2	controllerType=0 controllerNumber=1 scan=21115	44.4882
19435:2	1	K.TNLESILSYPK.D			632.84	2	1264.67	1264.68	0	-4.1	191	CRagged	584.19	584.19	584.19	7.84	225	>sp|P05155|IC1_HUMAN Plasma protease C1 inhibitor OS=Homo sapiens OX=9606 GN=SERPING1 PE=1 SV=2	1	231006_jc_c1inh_pngasef_sme_trypsin.ScanId;v=1;d1=23839.23839.2	controllerType=0 controllerNumber=1 scan=23839	49.0722
19653:2	1	K.TNLESILSYPK.D			632.841	2	1264.67	1264.68	0	-3.5	191	CRagged	589.31	589.31	589.31	7.84	225	>sp|P05155|IC1_HUMAN Plasma protease C1 inhibitor OS=Homo sapiens OX=9606 GN=SERPING1 PE=1 SV=2	1	231006_jc_c1inh_pngasef_sme_trypsin.ScanId;v=1;d1=24121.24121.2	controllerType=0 controllerNumber=1 scan=24121	49.5407
19078:2	1	K.TNLESILSYPK.D			632.84	2	1264.67	1264.68	0	-4.1	191	CRagged	594.61	594.61	594.61	7.84	225	>sp|P05155|IC1_HUMAN Plasma protease C1 inhibitor OS=Homo sapiens OX=9606 GN=SERPING1 PE=1 SV=2	1	231006_jc_c1inh_pngasef_sme_trypsin.ScanId;v=1;d1=23394.23394.2	controllerType=0 controllerNumber=1 scan=23394	48.3316
19069:2	1	K.TNLESILSYPK.D			632.84	2	1264.67	1264.68	0	-4.4	191	CRagged	595.06	593.31	593.31	7.84	225	>sp|P05155|IC1_HUMAN Plasma protease C1 inhibitor OS=Homo sapiens OX=9606 GN=SERPING1 PE=1 SV=2	1	231006_jc_c1inh_pngasef_sme_trypsin.ScanId;v=1;d1=23384.23384.2	controllerType=0 controllerNumber=1 scan=23384	48.3156
19960:2	1	K.TNLESILSYPK.D			632.841	2	1264.67	1264.68	0	-3.3	191	CRagged	595.18	595.18	595.18	7.84	225	>sp|P05155|IC1_HUMAN Plasma protease C1 inhibitor OS=Homo sapiens OX=9606 GN=SERPING1 PE=1 SV=2	1	231006_jc_c1inh_pngasef_sme_trypsin.ScanId;v=1;d1=24481.24481.2	controllerType=0 controllerNumber=1 scan=24481	50.1766
19896:2	1	K.TNLESILSYPK.D			632.841	2	1264.67	1264.68	0	-3.2	191	CRagged	596.34	596.34	596.34	7.84	225	>sp|P05155|IC1_HUMAN Plasma protease C1 inhibitor OS=Homo sapiens OX=9606 GN=SERPING1 PE=1 SV=2	1	231006_jc_c1inh_pngasef_sme_trypsin.ScanId;v=1;d1=24398.24398.2	controllerType=0 controllerNumber=1 scan=24398	50.0252
19487:2	1	K.TNLESILSYPK.D			632.841	2	1264.67	1264.68	0	-3.3	191	CRagged	603.54	602.33	602.33	8.84	225	>sp|P05155|IC1_HUMAN Plasma protease C1 inhibitor OS=Homo sapiens OX=9606 GN=SERPING1 PE=1 SV=2	1	231006_jc_c1inh_pngasef_sme_trypsin.ScanId;v=1;d1=23920.23920.2	controllerType=0 controllerNumber=1 scan=23920	49.2125
19220:2	1	K.TNLESILSYPK.D			632.841	2	1264.67	1264.68	0	-3.5	191	CRagged	604.29	604.29	604.29	8.84	225	>sp|P05155|IC1_HUMAN Plasma protease C1 inhibitor OS=Homo sapiens OX=9606 GN=SERPING1 PE=1 SV=2	1	231006_jc_c1inh_pngasef_sme_trypsin.ScanId;v=1;d1=23568.23568.2	controllerType=0 controllerNumber=1 scan=23568	48.6322
19558:2	1	K.TNLESILSYPK.D			632.84	2	1264.67	1264.68	0	-4	191	CRagged	604.62	604.62	604.62	8.84	225	>sp|P05155|IC1_HUMAN Plasma protease C1 inhibitor OS=Homo sapiens OX=9606 GN=SERPING1 PE=1 SV=2	1	231006_jc_c1inh_pngasef_sme_trypsin.ScanId;v=1;d1=24016.24016.2	controllerType=0 controllerNumber=1 scan=24016	49.3694
18947:2	1	K.TNLESILSYPK.D			632.841	2	1264.67	1264.68	0	-3.2	191	CRagged	622.28	564.37	564.37	8.84	225	>sp|P05155|IC1_HUMAN Plasma protease C1 inhibitor OS=Homo sapiens OX=9606 GN=SERPING1 PE=1 SV=2	1	231006_jc_c1inh_pngasef_sme_trypsin.ScanId;v=1;d1=23255.23255.2	controllerType=0 controllerNumber=1 scan=23255	48.1112
18969:2	1	K.TNLESILSYPK.D			632.841	2	1264.67	1264.68	0	-3.2	191	CRagged	649.57	631.06	631.06	8.84	225	>sp|P05155|IC1_HUMAN Plasma protease C1 inhibitor OS=Homo sapiens OX=9606 GN=SERPING1 PE=1 SV=2	1	231006_jc_c1inh_pngasef_sme_trypsin.ScanId;v=1;d1=23278.23278.2	controllerType=0 controllerNumber=1 scan=23278	48.1476
22123:2	1	K.TN[+0.984]LESILSYPK.D		N[+1]	633.336	2	1265.66	1265.66	0	1.7	191	CRagged	307.12	307.12	307.12	3.76	225	>sp|P05155|IC1_HUMAN Plasma protease C1 inhibitor OS=Homo sapiens OX=9606 GN=SERPING1 PE=1 SV=2	1	231006_jc_c1inh_pngasef_sme_trypsin.ScanId;v=1;d1=27247.27247.2	controllerType=0 controllerNumber=1 scan=27247	55.2012
22107:2	1	K.TN[+0.984]LESILSYPK.D		N[+1]	633.336	2	1265.66	1265.66	0	1.7	191	CRagged	326.78	326.78	326.78	4	225	>sp|P05155|IC1_HUMAN Plasma protease C1 inhibitor OS=Homo sapiens OX=9606 GN=SERPING1 PE=1 SV=2	1	231006_jc_c1inh_pngasef_sme_trypsin.ScanId;v=1;d1=27229.27229.2	controllerType=0 controllerNumber=1 scan=27229	55.171
21748:2	1	K.TN[+0.984]LESILSYPK.D		N[+1]	633.337	2	1265.67	1265.66	0	2.7	191	CRagged	381.86	381.86	381.86	4.5	225	>sp|P05155|IC1_HUMAN Plasma protease C1 inhibitor OS=Homo sapiens OX=9606 GN=SERPING1 PE=1 SV=2	1	231006_jc_c1inh_pngasef_sme_trypsin.ScanId;v=1;d1=26787.26787.2	controllerType=0 controllerNumber=1 scan=26787	54.3465
21761:2	1	K.TN[+0.984]LESILSYPK.D		N[+1]	633.336	2	1265.66	1265.66	0	1.7	191	CRagged	464.02	464.02	464.02	4.61	225	>sp|P05155|IC1_HUMAN Plasma protease C1 inhibitor OS=Homo sapiens OX=9606 GN=SERPING1 PE=1 SV=2	1	231006_jc_c1inh_pngasef_sme_trypsin.ScanId;v=1;d1=26802.26802.2	controllerType=0 controllerNumber=1 scan=26802	54.3838
22019:2	1	K.TN[+0.984]LESILSYPK.D		N[+1]	633.334	2	1265.66	1265.66	0	-1.6	191	CRagged	472.53	472.53	472.53	6.14	225	>sp|P05155|IC1_HUMAN Plasma protease C1 inhibitor OS=Homo sapiens OX=9606 GN=SERPING1 PE=1 SV=2	1	231006_jc_c1inh_pngasef_sme_trypsin.ScanId;v=1;d1=27124.27124.2	controllerType=0 controllerNumber=1 scan=27124	54.9861
22028:2	1	K.TN[+0.984]LESILSYPK.D		N[+1]	633.335	2	1265.66	1265.66	0	-0.5	191	CRagged	537.81	537.81	537.81	5.59	225	>sp|P05155|IC1_HUMAN Plasma protease C1 inhibitor OS=Homo sapiens OX=9606 GN=SERPING1 PE=1 SV=2	1	231006_jc_c1inh_pngasef_sme_trypsin.ScanId;v=1;d1=27134.27134.2	controllerType=0 controllerNumber=1 scan=27134	55.0028
21825:2	1	K.TN[+0.984]LESILSYPK.D		N[+1]	633.333	2	1265.66	1265.66	0	-2.2	191	CRagged	541.59	541.59	541.59	7.17	225	>sp|P05155|IC1_HUMAN Plasma protease C1 inhibitor OS=Homo sapiens OX=9606 GN=SERPING1 PE=1 SV=2	1	231006_jc_c1inh_pngasef_sme_trypsin.ScanId;v=1;d1=26883.26883.2	controllerType=0 controllerNumber=1 scan=26883	54.5392
21943:2	1	K.TN[+0.984]LESILSYPK.D		N[+1]	633.334	2	1265.66	1265.66	0	-1	191	CRagged	546.94	546.94	546.94	5.59	225	>sp|P05155|IC1_HUMAN Plasma protease C1 inhibitor OS=Homo sapiens OX=9606 GN=SERPING1 PE=1 SV=2	1	231006_jc_c1inh_pngasef_sme_trypsin.ScanId;v=1;d1=27034.27034.2	controllerType=0 controllerNumber=1 scan=27034	54.8276
21947:2	1	K.TN[+0.984]LESILSYPK.D		N[+1]	633.334	2	1265.66	1265.66	0	-1.8	191	CRagged	551.85	551.85	551.85	6.24	225	>sp|P05155|IC1_HUMAN Plasma protease C1 inhibitor OS=Homo sapiens OX=9606 GN=SERPING1 PE=1 SV=2	1	231006_jc_c1inh_pngasef_sme_trypsin.ScanId;v=1;d1=27039.27039.2	controllerType=0 controllerNumber=1 scan=27039	54.8367
21819:2	1	K.TN[+0.984]LESILSYPK.D		N[+1]	633.334	2	1265.66	1265.66	0	-1.1	191	CRagged	555.89	555.89	555.89	6.24	225	>sp|P05155|IC1_HUMAN Plasma protease C1 inhibitor OS=Homo sapiens OX=9606 GN=SERPING1 PE=1 SV=2	1	231006_jc_c1inh_pngasef_sme_trypsin.ScanId;v=1;d1=26876.26876.2	controllerType=0 controllerNumber=1 scan=26876	54.5266
21885:2	1	K.TN[+0.984]LESILSYPK.D		N[+1]	633.334	2	1265.66	1265.66	0	-1.9	191	CRagged	576.99	576.99	576.99	7.09	225	>sp|P05155|IC1_HUMAN Plasma protease C1 inhibitor OS=Homo sapiens OX=9606 GN=SERPING1 PE=1 SV=2	1	231006_jc_c1inh_pngasef_sme_trypsin.ScanId;v=1;d1=26957.26957.2	controllerType=0 controllerNumber=1 scan=26957	54.6842
21883:2	1	K.TN[+0.984]LESILSYPK.D		N[+1]	633.334	2	1265.66	1265.66	0	-1.9	191	CRagged	588.7	588.7	588.7	7.09	225	>sp|P05155|IC1_HUMAN Plasma protease C1 inhibitor OS=Homo sapiens OX=9606 GN=SERPING1 PE=1 SV=2	1	231006_jc_c1inh_pngasef_sme_trypsin.ScanId;v=1;d1=26954.26954.2	controllerType=0 controllerNumber=1 scan=26954	54.6788
07937:3	1	K.DFTC[+57.021]VHQALK.G		C[+57]	406.868	3	1218.59	1218.59	0	-2.9	202	Non	8.73	8.73	8.73	2.49	225	>sp|P05155|IC1_HUMAN Plasma protease C1 inhibitor OS=Homo sapiens OX=9606 GN=SERPING1 PE=1 SV=2	1	231006_jc_c1inh_pngasef_sme_trypsin.ScanId;v=1;d1=11416.11416.3	controllerType=0 controllerNumber=1 scan=11416	27.2158
17481:2	1	K.DFTC[+57.021]VHQALK.G		C[+57]	609.798	2	1218.59	1218.59	0	-3.6	202	Non	25.91	25.91	25.91	2.34	225	>sp|P05155|IC1_HUMAN Plasma protease C1 inhibitor OS=Homo sapiens OX=9606 GN=SERPING1 PE=1 SV=2	1	231006_jc_c1inh_pngasef_sme_trypsin.ScanId;v=1;d1=21596.21596.2	controllerType=0 controllerNumber=1 scan=21596	45.3095
18664:3	1	K.DFTC[+57.021]VHQALK.G		C[+57]	406.868	3	1218.59	1218.59	0	-3.4	202	Non	30.66	30.66	30.66	2.31	225	>sp|P05155|IC1_HUMAN Plasma protease C1 inhibitor OS=Homo sapiens OX=9606 GN=SERPING1 PE=1 SV=2	1	231006_jc_c1inh_pngasef_sme_trypsin.ScanId;v=1;d1=22943.22943.3	controllerType=0 controllerNumber=1 scan=22943	47.5865
18601:3	1	K.DFTC[+57.021]VHQALK.G		C[+57]	406.868	3	1218.59	1218.59	0	-3.1	202	Non	37.8	37.8	37.8	2.31	225	>sp|P05155|IC1_HUMAN Plasma protease C1 inhibitor OS=Homo sapiens OX=9606 GN=SERPING1 PE=1 SV=2	1	231006_jc_c1inh_pngasef_sme_trypsin.ScanId;v=1;d1=22863.22863.3	controllerType=0 controllerNumber=1 scan=22863	47.4394
18592:3	1	K.DFTC[+57.021]VHQALK.G		C[+57]	406.868	3	1218.59	1218.59	0	-3.4	202	Non	39.66	39.66	39.66	2.31	225	>sp|P05155|IC1_HUMAN Plasma protease C1 inhibitor OS=Homo sapiens OX=9606 GN=SERPING1 PE=1 SV=2	1	231006_jc_c1inh_pngasef_sme_trypsin.ScanId;v=1;d1=22853.22853.3	controllerType=0 controllerNumber=1 scan=22853	47.4226
17868:3	1	K.DFTC[+57.021]VHQALK.G		C[+57]	406.868	3	1218.59	1218.59	0	-2.6	202	Non	41.22	41.22	41.22	1.43	225	>sp|P05155|IC1_HUMAN Plasma protease C1 inhibitor OS=Homo sapiens OX=9606 GN=SERPING1 PE=1 SV=2	1	231006_jc_c1inh_pngasef_sme_trypsin.ScanId;v=1;d1=22055.22055.3	controllerType=0 controllerNumber=1 scan=22055	46.078
18149:2	1	K.DFTC[+57.021]VHQALK.G		C[+57]	609.798	2	1218.59	1218.59	0	-3.6	202	Non	45.04	45.04	45.04	1.41	225	>sp|P05155|IC1_HUMAN Plasma protease C1 inhibitor OS=Homo sapiens OX=9606 GN=SERPING1 PE=1 SV=2	1	231006_jc_c1inh_pngasef_sme_trypsin.ScanId;v=1;d1=22380.22380.2	controllerType=0 controllerNumber=1 scan=22380	46.6371
21639:3	1	K.DFTC[+57.021]VHQALK.G		C[+57]	406.868	3	1218.59	1218.59	0	-3.6	202	Non	51.06	51.06	51.06	2.5	225	>sp|P05155|IC1_HUMAN Plasma protease C1 inhibitor OS=Homo sapiens OX=9606 GN=SERPING1 PE=1 SV=2	1	231006_jc_c1inh_pngasef_sme_trypsin.ScanId;v=1;d1=26647.26647.3	controllerType=0 controllerNumber=1 scan=26647	54.0915
16239:3	1	K.DFTC[+57.021]VHQALK.G		C[+57]	406.868	3	1218.59	1218.59	0	-3.4	202	Non	53.53	53.53	53.53	2.5	225	>sp|P05155|IC1_HUMAN Plasma protease C1 inhibitor OS=Homo sapiens OX=9606 GN=SERPING1 PE=1 SV=2	1	231006_jc_c1inh_pngasef_sme_trypsin.ScanId;v=1;d1=20218.20218.3	controllerType=0 controllerNumber=1 scan=20218	42.9876
18379:3	1	K.DFTC[+57.021]VHQALK.G		C[+57]	406.868	3	1218.59	1218.59	0	-4.1	202	Non	59.04	59.04	59.04	2.5	225	>sp|P05155|IC1_HUMAN Plasma protease C1 inhibitor OS=Homo sapiens OX=9606 GN=SERPING1 PE=1 SV=2	1	231006_jc_c1inh_pngasef_sme_trypsin.ScanId;v=1;d1=22626.22626.3	controllerType=0 controllerNumber=1 scan=22626	47.0527
15659:3	1	K.DFTC[+57.021]VHQALK.G		C[+57]	406.868	3	1218.59	1218.59	0	-2.9	202	Non	60.12	60.12	60.12	2.6	225	>sp|P05155|IC1_HUMAN Plasma protease C1 inhibitor OS=Homo sapiens OX=9606 GN=SERPING1 PE=1 SV=2	1	231006_jc_c1inh_pngasef_sme_trypsin.ScanId;v=1;d1=19592.19592.3	controllerType=0 controllerNumber=1 scan=19592	41.9278
17378:2	1	K.DFTC[+57.021]VHQALK.G		C[+57]	609.798	2	1218.59	1218.59	0	-4	202	Non	69.86	69.86	69.86	2.9	225	>sp|P05155|IC1_HUMAN Plasma protease C1 inhibitor OS=Homo sapiens OX=9606 GN=SERPING1 PE=1 SV=2	1	231006_jc_c1inh_pngasef_sme_trypsin.ScanId;v=1;d1=21467.21467.2	controllerType=0 controllerNumber=1 scan=21467	45.0781
14045:3	1	K.DFTC[+57.021]VHQALK.G		C[+57]	406.868	3	1218.59	1218.59	0	-2.6	202	Non	70.35	70.35	70.35	2.6	225	>sp|P05155|IC1_HUMAN Plasma protease C1 inhibitor OS=Homo sapiens OX=9606 GN=SERPING1 PE=1 SV=2	1	231006_jc_c1inh_pngasef_sme_trypsin.ScanId;v=1;d1=17849.17849.3	controllerType=0 controllerNumber=1 scan=17849	38.8708
13941:3	1	K.DFTC[+57.021]VHQALK.G		C[+57]	406.869	3	1218.59	1218.59	0	-1.9	202	Non	71.14	71.14	71.14	2.6	225	>sp|P05155|IC1_HUMAN Plasma protease C1 inhibitor OS=Homo sapiens OX=9606 GN=SERPING1 PE=1 SV=2	1	231006_jc_c1inh_pngasef_sme_trypsin.ScanId;v=1;d1=17738.17738.3	controllerType=0 controllerNumber=1 scan=17738	38.6707
14483:3	1	K.DFTC[+57.021]VHQALK.G		C[+57]	406.868	3	1218.59	1218.59	0	-2.6	202	Non	73.27	73.27	73.27	2.91	225	>sp|P05155|IC1_HUMAN Plasma protease C1 inhibitor OS=Homo sapiens OX=9606 GN=SERPING1 PE=1 SV=2	1	231006_jc_c1inh_pngasef_sme_trypsin.ScanId;v=1;d1=18318.18318.3	controllerType=0 controllerNumber=1 scan=18318	39.7185
17990:3	1	K.DFTC[+57.021]VHQALK.G		C[+57]	406.868	3	1218.59	1218.59	0	-2.9	202	Non	73.38	73.38	73.38	1.43	225	>sp|P05155|IC1_HUMAN Plasma protease C1 inhibitor OS=Homo sapiens OX=9606 GN=SERPING1 PE=1 SV=2	1	231006_jc_c1inh_pngasef_sme_trypsin.ScanId;v=1;d1=22190.22190.3	controllerType=0 controllerNumber=1 scan=22190	46.3043
17055:2	1	K.DFTC[+57.021]VHQALK.G		C[+57]	609.798	2	1218.59	1218.59	0	-4.1	202	Non	74.49	65.3	65.3	1.41	225	>sp|P05155|IC1_HUMAN Plasma protease C1 inhibitor OS=Homo sapiens OX=9606 GN=SERPING1 PE=1 SV=2	1	231006_jc_c1inh_pngasef_sme_trypsin.ScanId;v=1;d1=21110.21110.2	controllerType=0 controllerNumber=1 scan=21110	44.4792
16439:3	1	K.DFTC[+57.021]VHQALK.G		C[+57]	406.868	3	1218.59	1218.59	0	-2.4	202	Non	75.66	75.66	75.66	2.91	225	>sp|P05155|IC1_HUMAN Plasma protease C1 inhibitor OS=Homo sapiens OX=9606 GN=SERPING1 PE=1 SV=2	1	231006_jc_c1inh_pngasef_sme_trypsin.ScanId;v=1;d1=20434.20434.3	controllerType=0 controllerNumber=1 scan=20434	43.3438
16534:3	1	K.DFTC[+57.021]VHQALK.G		C[+57]	406.868	3	1218.59	1218.59	0	-3.1	202	Non	77.61	77.61	77.61	2.77	225	>sp|P05155|IC1_HUMAN Plasma protease C1 inhibitor OS=Homo sapiens OX=9606 GN=SERPING1 PE=1 SV=2	1	231006_jc_c1inh_pngasef_sme_trypsin.ScanId;v=1;d1=20545.20545.3	controllerType=0 controllerNumber=1 scan=20545	43.5366
16129:3	1	K.DFTC[+57.021]VHQALK.G		C[+57]	406.868	3	1218.59	1218.59	0	-2.6	202	Non	78.01	78.01	78.01	2.6	225	>sp|P05155|IC1_HUMAN Plasma protease C1 inhibitor OS=Homo sapiens OX=9606 GN=SERPING1 PE=1 SV=2	1	231006_jc_c1inh_pngasef_sme_trypsin.ScanId;v=1;d1=20099.20099.3	controllerType=0 controllerNumber=1 scan=20099	42.7835
15212:3	1	K.DFTC[+57.021]VHQALK.G		C[+57]	406.868	3	1218.59	1218.59	0	-3.4	202	Non	80.5	80.5	80.5	2.5	225	>sp|P05155|IC1_HUMAN Plasma protease C1 inhibitor OS=Homo sapiens OX=9606 GN=SERPING1 PE=1 SV=2	1	231006_jc_c1inh_pngasef_sme_trypsin.ScanId;v=1;d1=19090.19090.3	controllerType=0 controllerNumber=1 scan=19090	41.085
16759:2	1	K.DFTC[+57.021]VHQALK.G		C[+57]	609.798	2	1218.59	1218.59	0	-4.6	202	Non	82.13	82.13	82.13	2.9	225	>sp|P05155|IC1_HUMAN Plasma protease C1 inhibitor OS=Homo sapiens OX=9606 GN=SERPING1 PE=1 SV=2	1	231006_jc_c1inh_pngasef_sme_trypsin.ScanId;v=1;d1=20791.20791.2	controllerType=0 controllerNumber=1 scan=20791	43.9572
14508:3	1	K.DFTC[+57.021]VHQALK.G		C[+57]	406.868	3	1218.59	1218.59	0	-2.9	202	Non	82.31	82.31	82.31	3.3	225	>sp|P05155|IC1_HUMAN Plasma protease C1 inhibitor OS=Homo sapiens OX=9606 GN=SERPING1 PE=1 SV=2	1	231006_jc_c1inh_pngasef_sme_trypsin.ScanId;v=1;d1=18344.18344.3	controllerType=0 controllerNumber=1 scan=18344	39.7609
15100:3	1	K.DFTC[+57.021]VHQALK.G		C[+57]	406.868	3	1218.59	1218.59	0	-2.6	202	Non	82.75	82.75	82.75	2.9	225	>sp|P05155|IC1_HUMAN Plasma protease C1 inhibitor OS=Homo sapiens OX=9606 GN=SERPING1 PE=1 SV=2	1	231006_jc_c1inh_pngasef_sme_trypsin.ScanId;v=1;d1=18971.18971.3	controllerType=0 controllerNumber=1 scan=18971	40.8827
16939:2	1	K.DFTC[+57.021]VHQALK.G		C[+57]	609.799	2	1218.59	1218.59	0	-2.2	202	Non	84.38	84.38	84.38	3.46	225	>sp|P05155|IC1_HUMAN Plasma protease C1 inhibitor OS=Homo sapiens OX=9606 GN=SERPING1 PE=1 SV=2	1	231006_jc_c1inh_pngasef_sme_trypsin.ScanId;v=1;d1=20982.20982.2	controllerType=0 controllerNumber=1 scan=20982	44.2653
18162:2	1	K.DFTC[+57.021]VHQALK.G		C[+57]	609.798	2	1218.59	1218.59	0	-4	202	Non	86.05	86.05	86.05	2.9	225	>sp|P05155|IC1_HUMAN Plasma protease C1 inhibitor OS=Homo sapiens OX=9606 GN=SERPING1 PE=1 SV=2	1	231006_jc_c1inh_pngasef_sme_trypsin.ScanId;v=1;d1=22394.22394.2	controllerType=0 controllerNumber=1 scan=22394	46.66
14250:3	1	K.DFTC[+57.021]VHQALK.G		C[+57]	406.868	3	1218.59	1218.59	0	-2.4	202	Non	89.36	89.36	89.36	2.9	225	>sp|P05155|IC1_HUMAN Plasma protease C1 inhibitor OS=Homo sapiens OX=9606 GN=SERPING1 PE=1 SV=2	1	231006_jc_c1inh_pngasef_sme_trypsin.ScanId;v=1;d1=18071.18071.3	controllerType=0 controllerNumber=1 scan=18071	39.2728
12787:3	1	K.DFTC[+57.021]VHQALK.G		C[+57]	406.868	3	1218.59	1218.59	0	-3.9	202	Non	91.55	91.55	91.55	2.76	225	>sp|P05155|IC1_HUMAN Plasma protease C1 inhibitor OS=Homo sapiens OX=9606 GN=SERPING1 PE=1 SV=2	1	231006_jc_c1inh_pngasef_sme_trypsin.ScanId;v=1;d1=16521.16521.3	controllerType=0 controllerNumber=1 scan=16521	36.509
14759:3	1	K.DFTC[+57.021]VHQALK.G		C[+57]	406.868	3	1218.59	1218.59	0	-2.6	202	Non	93.54	93.54	93.54	2.9	225	>sp|P05155|IC1_HUMAN Plasma protease C1 inhibitor OS=Homo sapiens OX=9606 GN=SERPING1 PE=1 SV=2	1	231006_jc_c1inh_pngasef_sme_trypsin.ScanId;v=1;d1=18610.18610.3	controllerType=0 controllerNumber=1 scan=18610	40.2661
17980:3	1	K.DFTC[+57.021]VHQALK.G		C[+57]	406.868	3	1218.59	1218.59	0	-2.9	202	Non	96.96	96.09	96.09	2.9	225	>sp|P05155|IC1_HUMAN Plasma protease C1 inhibitor OS=Homo sapiens OX=9606 GN=SERPING1 PE=1 SV=2	1	231006_jc_c1inh_pngasef_sme_trypsin.ScanId;v=1;d1=22179.22179.3	controllerType=0 controllerNumber=1 scan=22179	46.2857
15355:3	1	K.DFTC[+57.021]VHQALK.G		C[+57]	406.868	3	1218.59	1218.59	0	-3.4	202	Non	97.04	97.04	97.04	2.76	225	>sp|P05155|IC1_HUMAN Plasma protease C1 inhibitor OS=Homo sapiens OX=9606 GN=SERPING1 PE=1 SV=2	1	231006_jc_c1inh_pngasef_sme_trypsin.ScanId;v=1;d1=19241.19241.3	controllerType=0 controllerNumber=1 scan=19241	41.3268
16431:2	1	K.DFTC[+57.021]VHQALK.G		C[+57]	609.799	2	1218.59	1218.59	0	-3	202	Non	97.12	70.45	70.45	2.59	225	>sp|P05155|IC1_HUMAN Plasma protease C1 inhibitor OS=Homo sapiens OX=9606 GN=SERPING1 PE=1 SV=2	1	231006_jc_c1inh_pngasef_sme_trypsin.ScanId;v=1;d1=20425.20425.2	controllerType=0 controllerNumber=1 scan=20425	43.3285
15932:3	1	K.DFTC[+57.021]VHQALK.G		C[+57]	406.868	3	1218.59	1218.59	0	-2.6	202	Non	99.51	99.51	99.51	3.3	225	>sp|P05155|IC1_HUMAN Plasma protease C1 inhibitor OS=Homo sapiens OX=9606 GN=SERPING1 PE=1 SV=2	1	231006_jc_c1inh_pngasef_sme_trypsin.ScanId;v=1;d1=19881.19881.3	controllerType=0 controllerNumber=1 scan=19881	42.4034
15797:3	1	K.DFTC[+57.021]VHQALK.G		C[+57]	406.868	3	1218.59	1218.59	0	-2.4	202	Non	101.45	101.45	101.45	3.3	225	>sp|P05155|IC1_HUMAN Plasma protease C1 inhibitor OS=Homo sapiens OX=9606 GN=SERPING1 PE=1 SV=2	1	231006_jc_c1inh_pngasef_sme_trypsin.ScanId;v=1;d1=19740.19740.3	controllerType=0 controllerNumber=1 scan=19740	42.1695
14268:3	1	K.DFTC[+57.021]VHQALK.G		C[+57]	406.868	3	1218.59	1218.59	0	-2.4	202	Non	105.14	105.14	105.14	3.3	225	>sp|P05155|IC1_HUMAN Plasma protease C1 inhibitor OS=Homo sapiens OX=9606 GN=SERPING1 PE=1 SV=2	1	231006_jc_c1inh_pngasef_sme_trypsin.ScanId;v=1;d1=18090.18090.3	controllerType=0 controllerNumber=1 scan=18090	39.3041
15226:3	1	K.DFTC[+57.021]VHQALK.G		C[+57]	406.868	3	1218.59	1218.59	0	-3.4	202	Non	107.63	107.63	107.63	2.76	225	>sp|P05155|IC1_HUMAN Plasma protease C1 inhibitor OS=Homo sapiens OX=9606 GN=SERPING1 PE=1 SV=2	1	231006_jc_c1inh_pngasef_sme_trypsin.ScanId;v=1;d1=19105.19105.3	controllerType=0 controllerNumber=1 scan=19105	41.1097
15046:2	1	K.DFTC[+57.021]VHQALK.G		C[+57]	609.799	2	1218.59	1218.59	0	-2.3	202	Non	115.97	101.23	101.23	3.05	225	>sp|P05155|IC1_HUMAN Plasma protease C1 inhibitor OS=Homo sapiens OX=9606 GN=SERPING1 PE=1 SV=2	1	231006_jc_c1inh_pngasef_sme_trypsin.ScanId;v=1;d1=18913.18913.2	controllerType=0 controllerNumber=1 scan=18913	40.7806
14863:3	1	K.DFTC[+57.021]VHQALK.G		C[+57]	406.868	3	1218.59	1218.59	0	-3.1	202	Non	118.06	118.06	118.06	3.13	225	>sp|P05155|IC1_HUMAN Plasma protease C1 inhibitor OS=Homo sapiens OX=9606 GN=SERPING1 PE=1 SV=2	1	231006_jc_c1inh_pngasef_sme_trypsin.ScanId;v=1;d1=18718.18718.3	controllerType=0 controllerNumber=1 scan=18718	40.4567
15822:3	1	K.DFTC[+57.021]VHQALK.G		C[+57]	406.868	3	1218.59	1218.59	0	-3.6	202	Non	122.77	122.77	122.77	3.78	225	>sp|P05155|IC1_HUMAN Plasma protease C1 inhibitor OS=Homo sapiens OX=9606 GN=SERPING1 PE=1 SV=2	1	231006_jc_c1inh_pngasef_sme_trypsin.ScanId;v=1;d1=19766.19766.3	controllerType=0 controllerNumber=1 scan=19766	42.2133
16446:3	1	K.DFTC[+57.021]VHQALK.G		C[+57]	406.868	3	1218.59	1218.59	0	-2.6	202	Non	123.38	123.38	123.38	4.26	225	>sp|P05155|IC1_HUMAN Plasma protease C1 inhibitor OS=Homo sapiens OX=9606 GN=SERPING1 PE=1 SV=2	1	231006_jc_c1inh_pngasef_sme_trypsin.ScanId;v=1;d1=20442.20442.3	controllerType=0 controllerNumber=1 scan=20442	43.3576
15337:3	1	K.DFTC[+57.021]VHQALK.G		C[+57]	406.868	3	1218.59	1218.59	0	-2.2	202	Non	123.59	123.59	123.59	2.87	225	>sp|P05155|IC1_HUMAN Plasma protease C1 inhibitor OS=Homo sapiens OX=9606 GN=SERPING1 PE=1 SV=2	1	231006_jc_c1inh_pngasef_sme_trypsin.ScanId;v=1;d1=19221.19221.3	controllerType=0 controllerNumber=1 scan=19221	41.2947
14145:3	1	K.DFTC[+57.021]VHQALK.G		C[+57]	406.868	3	1218.59	1218.59	0	-3.1	202	Non	126.28	126.28	126.28	2.73	225	>sp|P05155|IC1_HUMAN Plasma protease C1 inhibitor OS=Homo sapiens OX=9606 GN=SERPING1 PE=1 SV=2	1	231006_jc_c1inh_pngasef_sme_trypsin.ScanId;v=1;d1=17958.17958.3	controllerType=0 controllerNumber=1 scan=17958	39.0714
14733:3	1	K.DFTC[+57.021]VHQALK.G		C[+57]	406.868	3	1218.59	1218.59	0	-3.1	202	Non	126.9	126.9	126.9	3.09	225	>sp|P05155|IC1_HUMAN Plasma protease C1 inhibitor OS=Homo sapiens OX=9606 GN=SERPING1 PE=1 SV=2	1	231006_jc_c1inh_pngasef_sme_trypsin.ScanId;v=1;d1=18583.18583.3	controllerType=0 controllerNumber=1 scan=18583	40.2141
14604:3	1	K.DFTC[+57.021]VHQALK.G		C[+57]	406.868	3	1218.59	1218.59	0	-2.9	202	Non	127.24	127.24	127.24	4.26	225	>sp|P05155|IC1_HUMAN Plasma protease C1 inhibitor OS=Homo sapiens OX=9606 GN=SERPING1 PE=1 SV=2	1	231006_jc_c1inh_pngasef_sme_trypsin.ScanId;v=1;d1=18447.18447.3	controllerType=0 controllerNumber=1 scan=18447	39.9594
14059:3	1	K.DFTC[+57.021]VHQALK.G		C[+57]	406.868	3	1218.59	1218.59	0	-2.6	202	Non	132.3	132.3	132.3	3.25	225	>sp|P05155|IC1_HUMAN Plasma protease C1 inhibitor OS=Homo sapiens OX=9606 GN=SERPING1 PE=1 SV=2	1	231006_jc_c1inh_pngasef_sme_trypsin.ScanId;v=1;d1=17864.17864.3	controllerType=0 controllerNumber=1 scan=17864	38.8986
17614:2	1	K.DFTC[+57.021]VHQALK.G		C[+57]	609.799	2	1218.59	1218.59	0	-2.7	202	Non	133.02	75.63	75.63	2.7	225	>sp|P05155|IC1_HUMAN Plasma protease C1 inhibitor OS=Homo sapiens OX=9606 GN=SERPING1 PE=1 SV=2	1	231006_jc_c1inh_pngasef_sme_trypsin.ScanId;v=1;d1=21748.21748.2	controllerType=0 controllerNumber=1 scan=21748	45.5666
16284:2	1	K.DFTC[+57.021]VHQALK.G		C[+57]	609.798	2	1218.59	1218.59	0	-4	202	Non	133.13	133.13	133.13	3.25	225	>sp|P05155|IC1_HUMAN Plasma protease C1 inhibitor OS=Homo sapiens OX=9606 GN=SERPING1 PE=1 SV=2	1	231006_jc_c1inh_pngasef_sme_trypsin.ScanId;v=1;d1=20266.20266.2	controllerType=0 controllerNumber=1 scan=20266	43.067
14374:3	1	K.DFTC[+57.021]VHQALK.G		C[+57]	406.868	3	1218.59	1218.59	0	-2.4	202	Non	135.73	135.73	135.73	3.96	225	>sp|P05155|IC1_HUMAN Plasma protease C1 inhibitor OS=Homo sapiens OX=9606 GN=SERPING1 PE=1 SV=2	1	231006_jc_c1inh_pngasef_sme_trypsin.ScanId;v=1;d1=18204.18204.3	controllerType=0 controllerNumber=1 scan=18204	39.5132
17389:2	1	K.DFTC[+57.021]VHQALK.G		C[+57]	609.799	2	1218.59	1218.59	0	-2.7	202	Non	136.26	136.26	136.26	4.14	225	>sp|P05155|IC1_HUMAN Plasma protease C1 inhibitor OS=Homo sapiens OX=9606 GN=SERPING1 PE=1 SV=2	1	231006_jc_c1inh_pngasef_sme_trypsin.ScanId;v=1;d1=21480.21480.2	controllerType=0 controllerNumber=1 scan=21480	45.1009
16188:2	1	K.DFTC[+57.021]VHQALK.G		C[+57]	609.799	2	1218.59	1218.59	0	-2.8	202	Non	136.41	136.1	136.1	3.01	225	>sp|P05155|IC1_HUMAN Plasma protease C1 inhibitor OS=Homo sapiens OX=9606 GN=SERPING1 PE=1 SV=2	1	231006_jc_c1inh_pngasef_sme_trypsin.ScanId;v=1;d1=20163.20163.2	controllerType=0 controllerNumber=1 scan=20163	42.8919
15970:2	1	K.DFTC[+57.021]VHQALK.G		C[+57]	609.798	2	1218.59	1218.59	0	-3.6	202	Non	136.64	136.64	136.64	3.95	225	>sp|P05155|IC1_HUMAN Plasma protease C1 inhibitor OS=Homo sapiens OX=9606 GN=SERPING1 PE=1 SV=2	1	231006_jc_c1inh_pngasef_sme_trypsin.ScanId;v=1;d1=19922.19922.2	controllerType=0 controllerNumber=1 scan=19922	42.4734
16073:2	1	K.DFTC[+57.021]VHQALK.G		C[+57]	609.798	2	1218.59	1218.59	0	-3.2	202	Non	139.61	139.61	139.61	3.25	225	>sp|P05155|IC1_HUMAN Plasma protease C1 inhibitor OS=Homo sapiens OX=9606 GN=SERPING1 PE=1 SV=2	1	231006_jc_c1inh_pngasef_sme_trypsin.ScanId;v=1;d1=20036.20036.2	controllerType=0 controllerNumber=1 scan=20036	42.6738
16891:2	1	K.DFTC[+57.021]VHQALK.G		C[+57]	609.799	2	1218.59	1218.59	0	-3	202	Non	139.75	117.06	117.06	2.9	225	>sp|P05155|IC1_HUMAN Plasma protease C1 inhibitor OS=Homo sapiens OX=9606 GN=SERPING1 PE=1 SV=2	1	231006_jc_c1inh_pngasef_sme_trypsin.ScanId;v=1;d1=20932.20932.2	controllerType=0 controllerNumber=1 scan=20932	44.1838
13962:3	1	K.DFTC[+57.021]VHQALK.G		C[+57]	406.868	3	1218.59	1218.59	0	-3.6	202	Non	142.18	142.18	142.18	3.09	225	>sp|P05155|IC1_HUMAN Plasma protease C1 inhibitor OS=Homo sapiens OX=9606 GN=SERPING1 PE=1 SV=2	1	231006_jc_c1inh_pngasef_sme_trypsin.ScanId;v=1;d1=17760.17760.3	controllerType=0 controllerNumber=1 scan=17760	38.7092
16039:3	1	K.DFTC[+57.021]VHQALK.G		C[+57]	406.869	3	1218.59	1218.59	0	-1.9	202	Non	143.07	143.07	143.07	3.25	225	>sp|P05155|IC1_HUMAN Plasma protease C1 inhibitor OS=Homo sapiens OX=9606 GN=SERPING1 PE=1 SV=2	1	231006_jc_c1inh_pngasef_sme_trypsin.ScanId;v=1;d1=19998.19998.3	controllerType=0 controllerNumber=1 scan=19998	42.6102
16628:2	1	K.DFTC[+57.021]VHQALK.G		C[+57]	609.799	2	1218.59	1218.59	0	-3	202	Non	148.37	137.93	137.93	2.86	225	>sp|P05155|IC1_HUMAN Plasma protease C1 inhibitor OS=Homo sapiens OX=9606 GN=SERPING1 PE=1 SV=2	1	231006_jc_c1inh_pngasef_sme_trypsin.ScanId;v=1;d1=20651.20651.2	controllerType=0 controllerNumber=1 scan=20651	43.7228
13686:3	1	K.DFTC[+57.021]VHQALK.G		C[+57]	406.868	3	1218.59	1218.59	0	-2.6	202	Non	149.25	149.25	149.25	3.25	225	>sp|P05155|IC1_HUMAN Plasma protease C1 inhibitor OS=Homo sapiens OX=9606 GN=SERPING1 PE=1 SV=2	1	231006_jc_c1inh_pngasef_sme_trypsin.ScanId;v=1;d1=17473.17473.3	controllerType=0 controllerNumber=1 scan=17473	38.1802
15983:2	1	K.DFTC[+57.021]VHQALK.G		C[+57]	609.799	2	1218.59	1218.59	0	-2.2	202	Non	149.78	149.78	149.78	3.42	225	>sp|P05155|IC1_HUMAN Plasma protease C1 inhibitor OS=Homo sapiens OX=9606 GN=SERPING1 PE=1 SV=2	1	231006_jc_c1inh_pngasef_sme_trypsin.ScanId;v=1;d1=19936.19936.2	controllerType=0 controllerNumber=1 scan=19936	42.4974
15081:3	1	K.DFTC[+57.021]VHQALK.G		C[+57]	406.869	3	1218.59	1218.59	0	-1.7	202	Non	154.39	154.39	154.39	3.35	225	>sp|P05155|IC1_HUMAN Plasma protease C1 inhibitor OS=Homo sapiens OX=9606 GN=SERPING1 PE=1 SV=2	1	231006_jc_c1inh_pngasef_sme_trypsin.ScanId;v=1;d1=18951.18951.3	controllerType=0 controllerNumber=1 scan=18951	40.8466
14888:3	1	K.DFTC[+57.021]VHQALK.G		C[+57]	406.868	3	1218.59	1218.59	0	-2.4	202	Non	156.23	156.23	156.23	3.25	225	>sp|P05155|IC1_HUMAN Plasma protease C1 inhibitor OS=Homo sapiens OX=9606 GN=SERPING1 PE=1 SV=2	1	231006_jc_c1inh_pngasef_sme_trypsin.ScanId;v=1;d1=18744.18744.3	controllerType=0 controllerNumber=1 scan=18744	40.4988
14365:3	1	K.DFTC[+57.021]VHQALK.G		C[+57]	406.868	3	1218.59	1218.59	0	-2.6	202	Non	161.51	161.51	161.51	4.76	225	>sp|P05155|IC1_HUMAN Plasma protease C1 inhibitor OS=Homo sapiens OX=9606 GN=SERPING1 PE=1 SV=2	1	231006_jc_c1inh_pngasef_sme_trypsin.ScanId;v=1;d1=18194.18194.3	controllerType=0 controllerNumber=1 scan=18194	39.4964
14764:2	1	K.DFTC[+57.021]VHQALK.G		C[+57]	609.799	2	1218.59	1218.59	0	-2.7	202	Non	162.13	162.13	162.13	4.94	225	>sp|P05155|IC1_HUMAN Plasma protease C1 inhibitor OS=Homo sapiens OX=9606 GN=SERPING1 PE=1 SV=2	1	231006_jc_c1inh_pngasef_sme_trypsin.ScanId;v=1;d1=18615.18615.2	controllerType=0 controllerNumber=1 scan=18615	40.274
15687:3	1	K.DFTC[+57.021]VHQALK.G		C[+57]	406.87	3	1218.59	1218.59	0	0.8	202	Non	163.61	162.87	162.87	2.62	225	>sp|P05155|IC1_HUMAN Plasma protease C1 inhibitor OS=Homo sapiens OX=9606 GN=SERPING1 PE=1 SV=2	1	231006_jc_c1inh_pngasef_sme_trypsin.ScanId;v=1;d1=19623.19623.3	controllerType=0 controllerNumber=1 scan=19623	41.9781
11918:3	1	K.DFTC[+57.021]VHQALK.G		C[+57]	406.868	3	1218.59	1218.59	0	-3.1	202	Non	164.65	164.65	164.65	3.4	225	>sp|P05155|IC1_HUMAN Plasma protease C1 inhibitor OS=Homo sapiens OX=9606 GN=SERPING1 PE=1 SV=2	1	231006_jc_c1inh_pngasef_sme_trypsin.ScanId;v=1;d1=15616.15616.3	controllerType=0 controllerNumber=1 scan=15616	34.9943
13404:3	1	K.DFTC[+57.021]VHQALK.G		C[+57]	406.868	3	1218.59	1218.59	0	-2.6	202	Non	166.8	166.8	166.8	5.07	225	>sp|P05155|IC1_HUMAN Plasma protease C1 inhibitor OS=Homo sapiens OX=9606 GN=SERPING1 PE=1 SV=2	1	231006_jc_c1inh_pngasef_sme_trypsin.ScanId;v=1;d1=17177.17177.3	controllerType=0 controllerNumber=1 scan=17177	37.6553
14622:2	1	K.DFTC[+57.021]VHQALK.G		C[+57]	609.799	2	1218.59	1218.59	0	-2.2	202	Non	171.12	157.45	157.45	3.42	225	>sp|P05155|IC1_HUMAN Plasma protease C1 inhibitor OS=Homo sapiens OX=9606 GN=SERPING1 PE=1 SV=2	1	231006_jc_c1inh_pngasef_sme_trypsin.ScanId;v=1;d1=18466.18466.2	controllerType=0 controllerNumber=1 scan=18466	39.9902
16301:2	1	K.DFTC[+57.021]VHQALK.G		C[+57]	609.799	2	1218.59	1218.59	0	-3	202	Non	171.82	142.36	142.36	3.25	225	>sp|P05155|IC1_HUMAN Plasma protease C1 inhibitor OS=Homo sapiens OX=9606 GN=SERPING1 PE=1 SV=2	1	231006_jc_c1inh_pngasef_sme_trypsin.ScanId;v=1;d1=20284.20284.2	controllerType=0 controllerNumber=1 scan=20284	43.0965
15028:2	1	K.DFTC[+57.021]VHQALK.G		C[+57]	609.799	2	1218.59	1218.59	0	-2.3	202	Non	174.62	164.5	164.5	4.21	225	>sp|P05155|IC1_HUMAN Plasma protease C1 inhibitor OS=Homo sapiens OX=9606 GN=SERPING1 PE=1 SV=2	1	231006_jc_c1inh_pngasef_sme_trypsin.ScanId;v=1;d1=18894.18894.2	controllerType=0 controllerNumber=1 scan=18894	40.7502
13800:3	1	K.DFTC[+57.021]VHQALK.G		C[+57]	406.868	3	1218.59	1218.59	0	-2.2	202	Non	175.59	175.59	175.59	5.07	225	>sp|P05155|IC1_HUMAN Plasma protease C1 inhibitor OS=Homo sapiens OX=9606 GN=SERPING1 PE=1 SV=2	1	231006_jc_c1inh_pngasef_sme_trypsin.ScanId;v=1;d1=17591.17591.3	controllerType=0 controllerNumber=1 scan=17591	38.3965
12672:3	1	K.DFTC[+57.021]VHQALK.G		C[+57]	406.868	3	1218.59	1218.59	0	-2.9	202	Non	182.13	182.13	182.13	4.76	225	>sp|P05155|IC1_HUMAN Plasma protease C1 inhibitor OS=Homo sapiens OX=9606 GN=SERPING1 PE=1 SV=2	1	231006_jc_c1inh_pngasef_sme_trypsin.ScanId;v=1;d1=16401.16401.3	controllerType=0 controllerNumber=1 scan=16401	36.301
16329:3	1	K.DFTC[+57.021]VHQALK.G		C[+57]	406.868	3	1218.59	1218.59	0	-2.4	202	Non	182.71	182.71	182.71	5.07	225	>sp|P05155|IC1_HUMAN Plasma protease C1 inhibitor OS=Homo sapiens OX=9606 GN=SERPING1 PE=1 SV=2	1	231006_jc_c1inh_pngasef_sme_trypsin.ScanId;v=1;d1=20315.20315.3	controllerType=0 controllerNumber=1 scan=20315	43.1476
16030:3	1	K.DFTC[+57.021]VHQALK.G		C[+57]	406.868	3	1218.59	1218.59	0	-2.4	202	Non	185.85	170.14	170.14	4.76	225	>sp|P05155|IC1_HUMAN Plasma protease C1 inhibitor OS=Homo sapiens OX=9606 GN=SERPING1 PE=1 SV=2	1	231006_jc_c1inh_pngasef_sme_trypsin.ScanId;v=1;d1=19988.19988.3	controllerType=0 controllerNumber=1 scan=19988	42.5934
16610:2	1	K.DFTC[+57.021]VHQALK.G		C[+57]	609.799	2	1218.59	1218.59	0	-3	202	Non	186.05	153.4	153.4	2.86	225	>sp|P05155|IC1_HUMAN Plasma protease C1 inhibitor OS=Homo sapiens OX=9606 GN=SERPING1 PE=1 SV=2	1	231006_jc_c1inh_pngasef_sme_trypsin.ScanId;v=1;d1=20632.20632.2	controllerType=0 controllerNumber=1 scan=20632	43.6902
12283:3	1	K.DFTC[+57.021]VHQALK.G		C[+57]	406.868	3	1218.59	1218.59	0	-2.9	202	Non	189.3	189.3	189.3	4.03	225	>sp|P05155|IC1_HUMAN Plasma protease C1 inhibitor OS=Homo sapiens OX=9606 GN=SERPING1 PE=1 SV=2	1	231006_jc_c1inh_pngasef_sme_trypsin.ScanId;v=1;d1=15994.15994.3	controllerType=0 controllerNumber=1 scan=15994	35.608
13289:3	1	K.DFTC[+57.021]VHQALK.G		C[+57]	406.868	3	1218.59	1218.59	0	-3.4	202	Non	193.43	176.63	176.63	4.88	225	>sp|P05155|IC1_HUMAN Plasma protease C1 inhibitor OS=Homo sapiens OX=9606 GN=SERPING1 PE=1 SV=2	1	231006_jc_c1inh_pngasef_sme_trypsin.ScanId;v=1;d1=17052.17052.3	controllerType=0 controllerNumber=1 scan=17052	37.4528
13817:3	1	K.DFTC[+57.021]VHQALK.G		C[+57]	406.868	3	1218.59	1218.59	0	-3.1	202	Non	193.86	193.86	193.86	4.88	225	>sp|P05155|IC1_HUMAN Plasma protease C1 inhibitor OS=Homo sapiens OX=9606 GN=SERPING1 PE=1 SV=2	1	231006_jc_c1inh_pngasef_sme_trypsin.ScanId;v=1;d1=17609.17609.3	controllerType=0 controllerNumber=1 scan=17609	38.4304
15397:2	1	K.DFTC[+57.021]VHQALK.G		C[+57]	609.798	2	1218.59	1218.59	0	-3.6	202	Non	194.09	194.09	194.09	4.76	225	>sp|P05155|IC1_HUMAN Plasma protease C1 inhibitor OS=Homo sapiens OX=9606 GN=SERPING1 PE=1 SV=2	1	231006_jc_c1inh_pngasef_sme_trypsin.ScanId;v=1;d1=19285.19285.2	controllerType=0 controllerNumber=1 scan=19285	41.4068
09762:2	1	K.DFTC[+57.021]VHQALK.G		C[+57]	609.799	2	1218.59	1218.59	0	-3	202	Non	201.32	201.32	201.32	4.26	225	>sp|P05155|IC1_HUMAN Plasma protease C1 inhibitor OS=Homo sapiens OX=9606 GN=SERPING1 PE=1 SV=2	1	231006_jc_c1inh_pngasef_sme_trypsin.ScanId;v=1;d1=13332.13332.2	controllerType=0 controllerNumber=1 scan=13332	30.8483
14641:2	1	K.DFTC[+57.021]VHQALK.G		C[+57]	609.799	2	1218.59	1218.59	0	-2.3	202	Non	201.36	201.36	201.36	5.49	225	>sp|P05155|IC1_HUMAN Plasma protease C1 inhibitor OS=Homo sapiens OX=9606 GN=SERPING1 PE=1 SV=2	1	231006_jc_c1inh_pngasef_sme_trypsin.ScanId;v=1;d1=18486.18486.2	controllerType=0 controllerNumber=1 scan=18486	40.0263
12418:3	1	K.DFTC[+57.021]VHQALK.G		C[+57]	406.868	3	1218.59	1218.59	0	-2.6	202	Non	201.46	201.46	201.46	5.01	225	>sp|P05155|IC1_HUMAN Plasma protease C1 inhibitor OS=Homo sapiens OX=9606 GN=SERPING1 PE=1 SV=2	1	231006_jc_c1inh_pngasef_sme_trypsin.ScanId;v=1;d1=16135.16135.3	controllerType=0 controllerNumber=1 scan=16135	35.8513
14529:2	1	K.DFTC[+57.021]VHQALK.G		C[+57]	609.8	2	1218.59	1218.59	0	-1	202	Non	207.69	203.64	203.64	4.56	225	>sp|P05155|IC1_HUMAN Plasma protease C1 inhibitor OS=Homo sapiens OX=9606 GN=SERPING1 PE=1 SV=2	1	231006_jc_c1inh_pngasef_sme_trypsin.ScanId;v=1;d1=18366.18366.2	controllerType=0 controllerNumber=1 scan=18366	39.8013
12813:3	1	K.DFTC[+57.021]VHQALK.G		C[+57]	406.868	3	1218.59	1218.59	0	-3.4	202	Non	209.16	209.16	209.16	5.12	225	>sp|P05155|IC1_HUMAN Plasma protease C1 inhibitor OS=Homo sapiens OX=9606 GN=SERPING1 PE=1 SV=2	1	231006_jc_c1inh_pngasef_sme_trypsin.ScanId;v=1;d1=16548.16548.3	controllerType=0 controllerNumber=1 scan=16548	36.5534
12395:3	1	K.DFTC[+57.021]VHQALK.G		C[+57]	406.868	3	1218.59	1218.59	0	-3.4	202	Non	212.84	212.84	212.84	4.82	225	>sp|P05155|IC1_HUMAN Plasma protease C1 inhibitor OS=Homo sapiens OX=9606 GN=SERPING1 PE=1 SV=2	1	231006_jc_c1inh_pngasef_sme_trypsin.ScanId;v=1;d1=16111.16111.3	controllerType=0 controllerNumber=1 scan=16111	35.8125
12532:3	1	K.DFTC[+57.021]VHQALK.G		C[+57]	406.868	3	1218.59	1218.59	0	-3.4	202	Non	215.84	215.84	215.84	4.82	225	>sp|P05155|IC1_HUMAN Plasma protease C1 inhibitor OS=Homo sapiens OX=9606 GN=SERPING1 PE=1 SV=2	1	231006_jc_c1inh_pngasef_sme_trypsin.ScanId;v=1;d1=16255.16255.3	controllerType=0 controllerNumber=1 scan=16255	36.0558
14910:2	1	K.DFTC[+57.021]VHQALK.G		C[+57]	609.799	2	1218.59	1218.59	0	-2.8	202	Non	219.08	219.08	219.08	5.19	225	>sp|P05155|IC1_HUMAN Plasma protease C1 inhibitor OS=Homo sapiens OX=9606 GN=SERPING1 PE=1 SV=2	1	231006_jc_c1inh_pngasef_sme_trypsin.ScanId;v=1;d1=18767.18767.2	controllerType=0 controllerNumber=1 scan=18767	40.5357
13669:3	1	K.DFTC[+57.021]VHQALK.G		C[+57]	406.868	3	1218.59	1218.59	0	-3.1	202	Non	220.45	220.45	220.45	4.82	225	>sp|P05155|IC1_HUMAN Plasma protease C1 inhibitor OS=Homo sapiens OX=9606 GN=SERPING1 PE=1 SV=2	1	231006_jc_c1inh_pngasef_sme_trypsin.ScanId;v=1;d1=17455.17455.3	controllerType=0 controllerNumber=1 scan=17455	38.1464
14930:2	1	K.DFTC[+57.021]VHQALK.G		C[+57]	609.799	2	1218.59	1218.59	0	-2.3	202	Non	222.66	187.27	187.27	4.94	225	>sp|P05155|IC1_HUMAN Plasma protease C1 inhibitor OS=Homo sapiens OX=9606 GN=SERPING1 PE=1 SV=2	1	231006_jc_c1inh_pngasef_sme_trypsin.ScanId;v=1;d1=18788.18788.2	controllerType=0 controllerNumber=1 scan=18788	40.5693
12091:3	1	K.DFTC[+57.021]VHQALK.G		C[+57]	406.868	3	1218.59	1218.59	0	-3.4	202	Non	224.89	224.89	224.89	4.95	225	>sp|P05155|IC1_HUMAN Plasma protease C1 inhibitor OS=Homo sapiens OX=9606 GN=SERPING1 PE=1 SV=2	1	231006_jc_c1inh_pngasef_sme_trypsin.ScanId;v=1;d1=15795.15795.3	controllerType=0 controllerNumber=1 scan=15795	35.2815
13269:3	1	K.DFTC[+57.021]VHQALK.G		C[+57]	406.868	3	1218.59	1218.59	0	-4.1	202	Non	225.87	225.87	225.87	4.95	225	>sp|P05155|IC1_HUMAN Plasma protease C1 inhibitor OS=Homo sapiens OX=9606 GN=SERPING1 PE=1 SV=2	1	231006_jc_c1inh_pngasef_sme_trypsin.ScanId;v=1;d1=17030.17030.3	controllerType=0 controllerNumber=1 scan=17030	37.4166
14158:2	1	K.DFTC[+57.021]VHQALK.G		C[+57]	609.799	2	1218.59	1218.59	0	-2.8	202	Non	230.69	230.69	230.69	5.49	225	>sp|P05155|IC1_HUMAN Plasma protease C1 inhibitor OS=Homo sapiens OX=9606 GN=SERPING1 PE=1 SV=2	1	231006_jc_c1inh_pngasef_sme_trypsin.ScanId;v=1;d1=17972.17972.2	controllerType=0 controllerNumber=1 scan=17972	39.0946
12253:3	1	K.DFTC[+57.021]VHQALK.G		C[+57]	406.868	3	1218.59	1218.59	0	-2.9	202	Non	231.58	231.58	231.58	4.27	225	>sp|P05155|IC1_HUMAN Plasma protease C1 inhibitor OS=Homo sapiens OX=9606 GN=SERPING1 PE=1 SV=2	1	231006_jc_c1inh_pngasef_sme_trypsin.ScanId;v=1;d1=15963.15963.3	controllerType=0 controllerNumber=1 scan=15963	35.5578
16087:2	1	K.DFTC[+57.021]VHQALK.G		C[+57]	609.799	2	1218.59	1218.59	0	-2.3	202	Non	231.61	230.68	230.68	5.32	225	>sp|P05155|IC1_HUMAN Plasma protease C1 inhibitor OS=Homo sapiens OX=9606 GN=SERPING1 PE=1 SV=2	1	231006_jc_c1inh_pngasef_sme_trypsin.ScanId;v=1;d1=20052.20052.2	controllerType=0 controllerNumber=1 scan=20052	42.7014
16175:2	1	K.DFTC[+57.021]VHQALK.G		C[+57]	609.798	2	1218.59	1218.59	0	-3.2	202	Non	231.82	182.43	182.43	4.76	225	>sp|P05155|IC1_HUMAN Plasma protease C1 inhibitor OS=Homo sapiens OX=9606 GN=SERPING1 PE=1 SV=2	1	231006_jc_c1inh_pngasef_sme_trypsin.ScanId;v=1;d1=20149.20149.2	controllerType=0 controllerNumber=1 scan=20149	42.8687
17585:2	1	K.DFTC[+57.021]VHQALK.G		C[+57]	609.799	2	1218.59	1218.59	0	-2.5	202	Non	232.12	183.25	183.25	4.94	225	>sp|P05155|IC1_HUMAN Plasma protease C1 inhibitor OS=Homo sapiens OX=9606 GN=SERPING1 PE=1 SV=2	1	231006_jc_c1inh_pngasef_sme_trypsin.ScanId;v=1;d1=21716.21716.2	controllerType=0 controllerNumber=1 scan=21716	45.5122
13087:3	1	K.DFTC[+57.021]VHQALK.G		C[+57]	406.868	3	1218.59	1218.59	0	-3.4	202	Non	232.42	232.42	232.42	4.95	225	>sp|P05155|IC1_HUMAN Plasma protease C1 inhibitor OS=Homo sapiens OX=9606 GN=SERPING1 PE=1 SV=2	1	231006_jc_c1inh_pngasef_sme_trypsin.ScanId;v=1;d1=16836.16836.3	controllerType=0 controllerNumber=1 scan=16836	37.0897
11308:3	1	K.DFTC[+57.021]VHQALK.G		C[+57]	406.868	3	1218.59	1218.59	0	-3.4	202	Non	233.02	233.02	233.02	4.95	225	>sp|P05155|IC1_HUMAN Plasma protease C1 inhibitor OS=Homo sapiens OX=9606 GN=SERPING1 PE=1 SV=2	1	231006_jc_c1inh_pngasef_sme_trypsin.ScanId;v=1;d1=14946.14946.3	controllerType=0 controllerNumber=1 scan=14946	33.81
11781:3	1	K.DFTC[+57.021]VHQALK.G		C[+57]	406.868	3	1218.59	1218.59	0	-2.9	202	Non	233.72	233.72	233.72	5.01	225	>sp|P05155|IC1_HUMAN Plasma protease C1 inhibitor OS=Homo sapiens OX=9606 GN=SERPING1 PE=1 SV=2	1	231006_jc_c1inh_pngasef_sme_trypsin.ScanId;v=1;d1=15474.15474.3	controllerType=0 controllerNumber=1 scan=15474	34.7418
13379:2	1	K.DFTC[+57.021]VHQALK.G		C[+57]	609.798	2	1218.59	1218.59	0	-3.3	202	Non	236	217.87	217.87	5.3	225	>sp|P05155|IC1_HUMAN Plasma protease C1 inhibitor OS=Homo sapiens OX=9606 GN=SERPING1 PE=1 SV=2	1	231006_jc_c1inh_pngasef_sme_trypsin.ScanId;v=1;d1=17150.17150.2	controllerType=0 controllerNumber=1 scan=17150	37.6112
11437:3	1	K.DFTC[+57.021]VHQALK.G		C[+57]	406.868	3	1218.59	1218.59	0	-3.6	202	Non	238.37	238.37	238.37	5.12	225	>sp|P05155|IC1_HUMAN Plasma protease C1 inhibitor OS=Homo sapiens OX=9606 GN=SERPING1 PE=1 SV=2	1	231006_jc_c1inh_pngasef_sme_trypsin.ScanId;v=1;d1=15080.15080.3	controllerType=0 controllerNumber=1 scan=15080	34.0304
13546:3	1	K.DFTC[+57.021]VHQALK.G		C[+57]	406.868	3	1218.59	1218.59	0	-3.4	202	Non	242.01	242.01	242.01	5.08	225	>sp|P05155|IC1_HUMAN Plasma protease C1 inhibitor OS=Homo sapiens OX=9606 GN=SERPING1 PE=1 SV=2	1	231006_jc_c1inh_pngasef_sme_trypsin.ScanId;v=1;d1=17327.17327.3	controllerType=0 controllerNumber=1 scan=17327	37.9086
14366:2	1	K.DFTC[+57.021]VHQALK.G		C[+57]	609.799	2	1218.59	1218.59	0	-1.5	202	Non	247.85	218.24	218.24	4.65	225	>sp|P05155|IC1_HUMAN Plasma protease C1 inhibitor OS=Homo sapiens OX=9606 GN=SERPING1 PE=1 SV=2	1	231006_jc_c1inh_pngasef_sme_trypsin.ScanId;v=1;d1=18195.18195.2	controllerType=0 controllerNumber=1 scan=18195	39.4979
13923:2	1	K.DFTC[+57.021]VHQALK.G		C[+57]	609.799	2	1218.59	1218.59	0	-2.7	202	Non	250.34	238.44	238.44	5.89	225	>sp|P05155|IC1_HUMAN Plasma protease C1 inhibitor OS=Homo sapiens OX=9606 GN=SERPING1 PE=1 SV=2	1	231006_jc_c1inh_pngasef_sme_trypsin.ScanId;v=1;d1=17719.17719.2	controllerType=0 controllerNumber=1 scan=17719	38.6386
12949:3	1	K.DFTC[+57.021]VHQALK.G		C[+57]	406.867	3	1218.59	1218.59	0	-5.1	202	Non	252.57	252.57	252.57	5.08	225	>sp|P05155|IC1_HUMAN Plasma protease C1 inhibitor OS=Homo sapiens OX=9606 GN=SERPING1 PE=1 SV=2	1	231006_jc_c1inh_pngasef_sme_trypsin.ScanId;v=1;d1=16691.16691.3	controllerType=0 controllerNumber=1 scan=16691	36.8173
14050:2	1	K.DFTC[+57.021]VHQALK.G		C[+57]	609.799	2	1218.59	1218.59	0	-2.7	202	Non	254.4	181.34	181.34	5.34	225	>sp|P05155|IC1_HUMAN Plasma protease C1 inhibitor OS=Homo sapiens OX=9606 GN=SERPING1 PE=1 SV=2	1	231006_jc_c1inh_pngasef_sme_trypsin.ScanId;v=1;d1=17854.17854.2	controllerType=0 controllerNumber=1 scan=17854	38.8787
13107:3	1	K.DFTC[+57.021]VHQALK.G		C[+57]	406.868	3	1218.59	1218.59	0	-4.4	202	Non	260.54	260.54	260.54	5.52	225	>sp|P05155|IC1_HUMAN Plasma protease C1 inhibitor OS=Homo sapiens OX=9606 GN=SERPING1 PE=1 SV=2	1	231006_jc_c1inh_pngasef_sme_trypsin.ScanId;v=1;d1=16858.16858.3	controllerType=0 controllerNumber=1 scan=16858	37.1287
14272:2	1	K.DFTC[+57.021]VHQALK.G		C[+57]	609.799	2	1218.59	1218.59	0	-2.3	202	Non	263.22	209.79	209.79	5.58	225	>sp|P05155|IC1_HUMAN Plasma protease C1 inhibitor OS=Homo sapiens OX=9606 GN=SERPING1 PE=1 SV=2	1	231006_jc_c1inh_pngasef_sme_trypsin.ScanId;v=1;d1=18094.18094.2	controllerType=0 controllerNumber=1 scan=18094	39.3104
11264:3	1	K.DFTC[+57.021]VHQALK.G		C[+57]	406.869	3	1218.59	1218.59	0	-1.7	202	Non	266.3	266.3	266.3	4.62	225	>sp|P05155|IC1_HUMAN Plasma protease C1 inhibitor OS=Homo sapiens OX=9606 GN=SERPING1 PE=1 SV=2	1	231006_jc_c1inh_pngasef_sme_trypsin.ScanId;v=1;d1=14900.14900.3	controllerType=0 controllerNumber=1 scan=14900	33.7294
13945:2	1	K.DFTC[+57.021]VHQALK.G		C[+57]	609.799	2	1218.59	1218.59	0	-2	202	Non	271.38	250.1	250.1	5.89	225	>sp|P05155|IC1_HUMAN Plasma protease C1 inhibitor OS=Homo sapiens OX=9606 GN=SERPING1 PE=1 SV=2	1	231006_jc_c1inh_pngasef_sme_trypsin.ScanId;v=1;d1=17742.17742.2	controllerType=0 controllerNumber=1 scan=17742	38.6771
15305:2	1	K.DFTC[+57.021]VHQALK.G		C[+57]	609.798	2	1218.59	1218.59	0	-3.8	202	Non	274.42	227.4	227.4	5.7	225	>sp|P05155|IC1_HUMAN Plasma protease C1 inhibitor OS=Homo sapiens OX=9606 GN=SERPING1 PE=1 SV=2	1	231006_jc_c1inh_pngasef_sme_trypsin.ScanId;v=1;d1=19187.19187.2	controllerType=0 controllerNumber=1 scan=19187	41.2413
13391:3	1	K.DFTC[+57.021]VHQALK.G		C[+57]	406.868	3	1218.59	1218.59	0	-3.6	202	Non	276.08	276.08	276.08	5.88	225	>sp|P05155|IC1_HUMAN Plasma protease C1 inhibitor OS=Homo sapiens OX=9606 GN=SERPING1 PE=1 SV=2	1	231006_jc_c1inh_pngasef_sme_trypsin.ScanId;v=1;d1=17163.17163.3	controllerType=0 controllerNumber=1 scan=17163	37.6323
11952:3	1	K.DFTC[+57.021]VHQALK.G		C[+57]	406.868	3	1218.59	1218.59	0	-2.2	202	Non	276.17	276.17	276.17	5.54	225	>sp|P05155|IC1_HUMAN Plasma protease C1 inhibitor OS=Homo sapiens OX=9606 GN=SERPING1 PE=1 SV=2	1	231006_jc_c1inh_pngasef_sme_trypsin.ScanId;v=1;d1=15651.15651.3	controllerType=0 controllerNumber=1 scan=15651	35.0508
09799:2	1	K.DFTC[+57.021]VHQALK.G		C[+57]	609.798	2	1218.59	1218.59	0	-4	202	Non	277.11	277.11	277.11	5.4	225	>sp|P05155|IC1_HUMAN Plasma protease C1 inhibitor OS=Homo sapiens OX=9606 GN=SERPING1 PE=1 SV=2	1	231006_jc_c1inh_pngasef_sme_trypsin.ScanId;v=1;d1=13370.13370.2	controllerType=0 controllerNumber=1 scan=13370	30.9245
12937:3	1	K.DFTC[+57.021]VHQALK.G		C[+57]	406.868	3	1218.59	1218.59	0	-2.9	202	Non	282.24	282.24	282.24	5.16	225	>sp|P05155|IC1_HUMAN Plasma protease C1 inhibitor OS=Homo sapiens OX=9606 GN=SERPING1 PE=1 SV=2	1	231006_jc_c1inh_pngasef_sme_trypsin.ScanId;v=1;d1=16678.16678.3	controllerType=0 controllerNumber=1 scan=16678	36.7963
13520:3	1	K.DFTC[+57.021]VHQALK.G		C[+57]	406.868	3	1218.59	1218.59	0	-3.4	202	Non	283.58	283.58	283.58	4.97	225	>sp|P05155|IC1_HUMAN Plasma protease C1 inhibitor OS=Homo sapiens OX=9606 GN=SERPING1 PE=1 SV=2	1	231006_jc_c1inh_pngasef_sme_trypsin.ScanId;v=1;d1=17300.17300.3	controllerType=0 controllerNumber=1 scan=17300	37.8619
11640:3	1	K.DFTC[+57.021]VHQALK.G		C[+57]	406.867	3	1218.59	1218.59	0	-5.1	202	Non	284.67	284.67	284.67	4.97	225	>sp|P05155|IC1_HUMAN Plasma protease C1 inhibitor OS=Homo sapiens OX=9606 GN=SERPING1 PE=1 SV=2	1	231006_jc_c1inh_pngasef_sme_trypsin.ScanId;v=1;d1=15319.15319.3	controllerType=0 controllerNumber=1 scan=15319	34.4564
13228:2	1	K.DFTC[+57.021]VHQALK.G		C[+57]	609.798	2	1218.59	1218.59	0	-3.3	202	Non	285.58	220.57	220.57	5.4	225	>sp|P05155|IC1_HUMAN Plasma protease C1 inhibitor OS=Homo sapiens OX=9606 GN=SERPING1 PE=1 SV=2	1	231006_jc_c1inh_pngasef_sme_trypsin.ScanId;v=1;d1=16987.16987.2	controllerType=0 controllerNumber=1 scan=16987	37.3489
12519:3	1	K.DFTC[+57.021]VHQALK.G		C[+57]	406.868	3	1218.59	1218.59	0	-2.6	202	Non	287.47	287.47	287.47	5.16	225	>sp|P05155|IC1_HUMAN Plasma protease C1 inhibitor OS=Homo sapiens OX=9606 GN=SERPING1 PE=1 SV=2	1	231006_jc_c1inh_pngasef_sme_trypsin.ScanId;v=1;d1=16241.16241.3	controllerType=0 controllerNumber=1 scan=16241	36.029
13324:3	1	K.DFTC[+57.021]VHQALK.G		C[+57]	406.868	3	1218.59	1218.59	0	-3.4	202	Non	289.35	289.35	289.35	5.26	225	>sp|P05155|IC1_HUMAN Plasma protease C1 inhibitor OS=Homo sapiens OX=9606 GN=SERPING1 PE=1 SV=2	1	231006_jc_c1inh_pngasef_sme_trypsin.ScanId;v=1;d1=17091.17091.3	controllerType=0 controllerNumber=1 scan=17091	37.5161
11806:3	1	K.DFTC[+57.021]VHQALK.G		C[+57]	406.868	3	1218.59	1218.59	0	-2.9	202	Non	291.88	291.88	291.88	5.43	225	>sp|P05155|IC1_HUMAN Plasma protease C1 inhibitor OS=Homo sapiens OX=9606 GN=SERPING1 PE=1 SV=2	1	231006_jc_c1inh_pngasef_sme_trypsin.ScanId;v=1;d1=15500.15500.3	controllerType=0 controllerNumber=1 scan=15500	34.7957
15173:2	1	K.DFTC[+57.021]VHQALK.G		C[+57]	609.798	2	1218.59	1218.59	0	-3.5	202	Non	294.27	241.13	241.13	5.57	225	>sp|P05155|IC1_HUMAN Plasma protease C1 inhibitor OS=Homo sapiens OX=9606 GN=SERPING1 PE=1 SV=2	1	231006_jc_c1inh_pngasef_sme_trypsin.ScanId;v=1;d1=19049.19049.2	controllerType=0 controllerNumber=1 scan=19049	41.0194
10862:3	1	K.DFTC[+57.021]VHQALK.G		C[+57]	406.868	3	1218.59	1218.59	0	-3.1	202	Non	294.35	270.46	270.46	4.95	225	>sp|P05155|IC1_HUMAN Plasma protease C1 inhibitor OS=Homo sapiens OX=9606 GN=SERPING1 PE=1 SV=2	1	231006_jc_c1inh_pngasef_sme_trypsin.ScanId;v=1;d1=14481.14481.3	controllerType=0 controllerNumber=1 scan=14481	32.9662
13650:2	1	K.DFTC[+57.021]VHQALK.G		C[+57]	609.799	2	1218.59	1218.59	0	-2.3	202	Non	294.95	248.91	248.91	5.76	225	>sp|P05155|IC1_HUMAN Plasma protease C1 inhibitor OS=Homo sapiens OX=9606 GN=SERPING1 PE=1 SV=2	1	231006_jc_c1inh_pngasef_sme_trypsin.ScanId;v=1;d1=17435.17435.2	controllerType=0 controllerNumber=1 scan=17435	38.1069
11461:3	1	K.DFTC[+57.021]VHQALK.G		C[+57]	406.868	3	1218.59	1218.59	0	-3.1	202	Non	297.86	297.86	297.86	5.41	225	>sp|P05155|IC1_HUMAN Plasma protease C1 inhibitor OS=Homo sapiens OX=9606 GN=SERPING1 PE=1 SV=2	1	231006_jc_c1inh_pngasef_sme_trypsin.ScanId;v=1;d1=15105.15105.3	controllerType=0 controllerNumber=1 scan=15105	34.0735
15147:2	1	K.DFTC[+57.021]VHQALK.G		C[+57]	609.799	2	1218.59	1218.59	0	-2.7	202	Non	298.85	253.81	253.81	5.45	225	>sp|P05155|IC1_HUMAN Plasma protease C1 inhibitor OS=Homo sapiens OX=9606 GN=SERPING1 PE=1 SV=2	1	231006_jc_c1inh_pngasef_sme_trypsin.ScanId;v=1;d1=19021.19021.2	controllerType=0 controllerNumber=1 scan=19021	40.9715
14037:2	1	K.DFTC[+57.021]VHQALK.G		C[+57]	609.799	2	1218.59	1218.59	0	-1.8	202	Non	302.83	263.92	263.92	4.65	225	>sp|P05155|IC1_HUMAN Plasma protease C1 inhibitor OS=Homo sapiens OX=9606 GN=SERPING1 PE=1 SV=2	1	231006_jc_c1inh_pngasef_sme_trypsin.ScanId;v=1;d1=17840.17840.2	controllerType=0 controllerNumber=1 scan=17840	38.8555
12843:2	1	K.DFTC[+57.021]VHQALK.G		C[+57]	609.799	2	1218.59	1218.59	0	-1.8	202	Non	305.44	269.79	269.79	4.65	225	>sp|P05155|IC1_HUMAN Plasma protease C1 inhibitor OS=Homo sapiens OX=9606 GN=SERPING1 PE=1 SV=2	1	231006_jc_c1inh_pngasef_sme_trypsin.ScanId;v=1;d1=16579.16579.2	controllerType=0 controllerNumber=1 scan=16579	36.6036
12647:3	1	K.DFTC[+57.021]VHQALK.G		C[+57]	406.868	3	1218.59	1218.59	0	-3.6	202	Non	309	309	309	4.97	225	>sp|P05155|IC1_HUMAN Plasma protease C1 inhibitor OS=Homo sapiens OX=9606 GN=SERPING1 PE=1 SV=2	1	231006_jc_c1inh_pngasef_sme_trypsin.ScanId;v=1;d1=16375.16375.3	controllerType=0 controllerNumber=1 scan=16375	36.2582
12122:3	1	K.DFTC[+57.021]VHQALK.G		C[+57]	406.868	3	1218.59	1218.59	0	-3.4	202	Non	309.78	309.78	309.78	5.41	225	>sp|P05155|IC1_HUMAN Plasma protease C1 inhibitor OS=Homo sapiens OX=9606 GN=SERPING1 PE=1 SV=2	1	231006_jc_c1inh_pngasef_sme_trypsin.ScanId;v=1;d1=15827.15827.3	controllerType=0 controllerNumber=1 scan=15827	35.3325
11131:3	1	K.DFTC[+57.021]VHQALK.G		C[+57]	406.868	3	1218.59	1218.59	0	-3.4	202	Non	312.88	312.88	312.88	4.97	225	>sp|P05155|IC1_HUMAN Plasma protease C1 inhibitor OS=Homo sapiens OX=9606 GN=SERPING1 PE=1 SV=2	1	231006_jc_c1inh_pngasef_sme_trypsin.ScanId;v=1;d1=14761.14761.3	controllerType=0 controllerNumber=1 scan=14761	33.4829
11670:3	1	K.DFTC[+57.021]VHQALK.G		C[+57]	406.868	3	1218.59	1218.59	0	-2.6	202	Non	312.9	312.9	312.9	5.16	225	>sp|P05155|IC1_HUMAN Plasma protease C1 inhibitor OS=Homo sapiens OX=9606 GN=SERPING1 PE=1 SV=2	1	231006_jc_c1inh_pngasef_sme_trypsin.ScanId;v=1;d1=15356.15356.3	controllerType=0 controllerNumber=1 scan=15356	34.5178
14379:2	1	K.DFTC[+57.021]VHQALK.G		C[+57]	609.799	2	1218.59	1218.59	0	-2.3	202	Non	314.43	287.06	287.06	5.78	225	>sp|P05155|IC1_HUMAN Plasma protease C1 inhibitor OS=Homo sapiens OX=9606 GN=SERPING1 PE=1 SV=2	1	231006_jc_c1inh_pngasef_sme_trypsin.ScanId;v=1;d1=18209.18209.2	controllerType=0 controllerNumber=1 scan=18209	39.5212
13626:2	1	K.DFTC[+57.021]VHQALK.G		C[+57]	609.799	2	1218.59	1218.59	0	-2.5	202	Non	316.37	274.03	274.03	5.59	225	>sp|P05155|IC1_HUMAN Plasma protease C1 inhibitor OS=Homo sapiens OX=9606 GN=SERPING1 PE=1 SV=2	1	231006_jc_c1inh_pngasef_sme_trypsin.ScanId;v=1;d1=17410.17410.2	controllerType=0 controllerNumber=1 scan=17410	38.0511
14253:2	1	K.DFTC[+57.021]VHQALK.G		C[+57]	609.799	2	1218.59	1218.59	0	-2.5	202	Non	317.01	275.81	275.81	5.59	225	>sp|P05155|IC1_HUMAN Plasma protease C1 inhibitor OS=Homo sapiens OX=9606 GN=SERPING1 PE=1 SV=2	1	231006_jc_c1inh_pngasef_sme_trypsin.ScanId;v=1;d1=18074.18074.2	controllerType=0 controllerNumber=1 scan=18074	39.2776
11020:3	1	K.DFTC[+57.021]VHQALK.G		C[+57]	406.868	3	1218.59	1218.59	0	-2.9	202	Non	319.22	319.22	319.22	5.45	225	>sp|P05155|IC1_HUMAN Plasma protease C1 inhibitor OS=Homo sapiens OX=9606 GN=SERPING1 PE=1 SV=2	1	231006_jc_c1inh_pngasef_sme_trypsin.ScanId;v=1;d1=14646.14646.3	controllerType=0 controllerNumber=1 scan=14646	33.2728
14511:2	1	K.DFTC[+57.021]VHQALK.G		C[+57]	609.8	2	1218.59	1218.59	0	-0.7	202	Non	320.34	293.15	293.15	3.79	225	>sp|P05155|IC1_HUMAN Plasma protease C1 inhibitor OS=Homo sapiens OX=9606 GN=SERPING1 PE=1 SV=2	1	231006_jc_c1inh_pngasef_sme_trypsin.ScanId;v=1;d1=18347.18347.2	controllerType=0 controllerNumber=1 scan=18347	39.7656
13247:2	1	K.DFTC[+57.021]VHQALK.G		C[+57]	609.797	2	1218.59	1218.59	0	-5.3	202	Non	323.14	311.04	311.04	5.44	225	>sp|P05155|IC1_HUMAN Plasma protease C1 inhibitor OS=Homo sapiens OX=9606 GN=SERPING1 PE=1 SV=2	1	231006_jc_c1inh_pngasef_sme_trypsin.ScanId;v=1;d1=17007.17007.2	controllerType=0 controllerNumber=1 scan=17007	37.3793
13349:2	1	K.DFTC[+57.021]VHQALK.G		C[+57]	609.799	2	1218.59	1218.59	0	-3	202	Non	325.6	276.4	276.4	5.59	225	>sp|P05155|IC1_HUMAN Plasma protease C1 inhibitor OS=Homo sapiens OX=9606 GN=SERPING1 PE=1 SV=2	1	231006_jc_c1inh_pngasef_sme_trypsin.ScanId;v=1;d1=17118.17118.2	controllerType=0 controllerNumber=1 scan=17118	37.5597
14146:2	1	K.DFTC[+57.021]VHQALK.G		C[+57]	609.798	2	1218.59	1218.59	0	-3.2	202	Non	326.49	280.93	280.93	5.44	225	>sp|P05155|IC1_HUMAN Plasma protease C1 inhibitor OS=Homo sapiens OX=9606 GN=SERPING1 PE=1 SV=2	1	231006_jc_c1inh_pngasef_sme_trypsin.ScanId;v=1;d1=17959.17959.2	controllerType=0 controllerNumber=1 scan=17959	39.073
10889:3	1	K.DFTC[+57.021]VHQALK.G		C[+57]	406.868	3	1218.59	1218.59	0	-3.1	202	Non	326.81	312.91	312.91	5.28	225	>sp|P05155|IC1_HUMAN Plasma protease C1 inhibitor OS=Homo sapiens OX=9606 GN=SERPING1 PE=1 SV=2	1	231006_jc_c1inh_pngasef_sme_trypsin.ScanId;v=1;d1=14509.14509.3	controllerType=0 controllerNumber=1 scan=14509	33.0218
12257:2	1	K.DFTC[+57.021]VHQALK.G		C[+57]	609.799	2	1218.59	1218.59	0	-3	202	Non	327.26	279.25	279.25	5.42	225	>sp|P05155|IC1_HUMAN Plasma protease C1 inhibitor OS=Homo sapiens OX=9606 GN=SERPING1 PE=1 SV=2	1	231006_jc_c1inh_pngasef_sme_trypsin.ScanId;v=1;d1=15967.15967.2	controllerType=0 controllerNumber=1 scan=15967	35.5641
13780:2	1	K.DFTC[+57.021]VHQALK.G		C[+57]	609.799	2	1218.59	1218.59	0	-1.5	202	Non	329.94	238.41	238.41	4.84	225	>sp|P05155|IC1_HUMAN Plasma protease C1 inhibitor OS=Homo sapiens OX=9606 GN=SERPING1 PE=1 SV=2	1	231006_jc_c1inh_pngasef_sme_trypsin.ScanId;v=1;d1=17570.17570.2	controllerType=0 controllerNumber=1 scan=17570	38.3566
13039:2	1	K.DFTC[+57.021]VHQALK.G		C[+57]	609.798	2	1218.59	1218.59	0	-4	202	Non	330.94	290.37	290.37	5.44	225	>sp|P05155|IC1_HUMAN Plasma protease C1 inhibitor OS=Homo sapiens OX=9606 GN=SERPING1 PE=1 SV=2	1	231006_jc_c1inh_pngasef_sme_trypsin.ScanId;v=1;d1=16785.16785.2	controllerType=0 controllerNumber=1 scan=16785	37.0064
12703:2	1	K.DFTC[+57.021]VHQALK.G		C[+57]	609.799	2	1218.59	1218.59	0	-3	202	Non	331.4	263.3	263.3	5.59	225	>sp|P05155|IC1_HUMAN Plasma protease C1 inhibitor OS=Homo sapiens OX=9606 GN=SERPING1 PE=1 SV=2	1	231006_jc_c1inh_pngasef_sme_trypsin.ScanId;v=1;d1=16433.16433.2	controllerType=0 controllerNumber=1 scan=16433	36.3571
11163:3	1	K.DFTC[+57.021]VHQALK.G		C[+57]	406.868	3	1218.59	1218.59	0	-3.6	202	Non	336.43	336.43	336.43	5.51	225	>sp|P05155|IC1_HUMAN Plasma protease C1 inhibitor OS=Homo sapiens OX=9606 GN=SERPING1 PE=1 SV=2	1	231006_jc_c1inh_pngasef_sme_trypsin.ScanId;v=1;d1=14794.14794.3	controllerType=0 controllerNumber=1 scan=14794	33.54
12537:2	1	K.DFTC[+57.021]VHQALK.G		C[+57]	609.798	2	1218.59	1218.59	0	-3.2	202	Non	340.81	321.34	321.34	5.4	225	>sp|P05155|IC1_HUMAN Plasma protease C1 inhibitor OS=Homo sapiens OX=9606 GN=SERPING1 PE=1 SV=2	1	231006_jc_c1inh_pngasef_sme_trypsin.ScanId;v=1;d1=16260.16260.2	controllerType=0 controllerNumber=1 scan=16260	36.0637
12726:2	1	K.DFTC[+57.021]VHQALK.G		C[+57]	609.798	2	1218.59	1218.59	0	-3.6	202	Non	341.66	263.58	263.58	5.42	225	>sp|P05155|IC1_HUMAN Plasma protease C1 inhibitor OS=Homo sapiens OX=9606 GN=SERPING1 PE=1 SV=2	1	231006_jc_c1inh_pngasef_sme_trypsin.ScanId;v=1;d1=16457.16457.2	controllerType=0 controllerNumber=1 scan=16457	36.4
11574:3	1	K.DFTC[+57.021]VHQALK.G		C[+57]	406.868	3	1218.59	1218.59	0	-2.9	202	Non	345.75	345.75	345.75	5.41	225	>sp|P05155|IC1_HUMAN Plasma protease C1 inhibitor OS=Homo sapiens OX=9606 GN=SERPING1 PE=1 SV=2	1	231006_jc_c1inh_pngasef_sme_trypsin.ScanId;v=1;d1=15223.15223.3	controllerType=0 controllerNumber=1 scan=15223	34.2627
12564:2	1	K.DFTC[+57.021]VHQALK.G		C[+57]	609.799	2	1218.59	1218.59	0	-2.5	202	Non	346.15	260.14	260.14	5.78	225	>sp|P05155|IC1_HUMAN Plasma protease C1 inhibitor OS=Homo sapiens OX=9606 GN=SERPING1 PE=1 SV=2	1	231006_jc_c1inh_pngasef_sme_trypsin.ScanId;v=1;d1=16288.16288.2	controllerType=0 controllerNumber=1 scan=16288	36.1131
10743:3	1	K.DFTC[+57.021]VHQALK.G		C[+57]	406.869	3	1218.59	1218.59	0	-1.7	202	Non	348.81	348.81	348.81	5.28	225	>sp|P05155|IC1_HUMAN Plasma protease C1 inhibitor OS=Homo sapiens OX=9606 GN=SERPING1 PE=1 SV=2	1	231006_jc_c1inh_pngasef_sme_trypsin.ScanId;v=1;d1=14356.14356.3	controllerType=0 controllerNumber=1 scan=14356	32.7627
13481:2	1	K.DFTC[+57.021]VHQALK.G		C[+57]	609.798	2	1218.59	1218.59	0	-4.1	202	Non	351.3	317.39	317.39	5.44	225	>sp|P05155|IC1_HUMAN Plasma protease C1 inhibitor OS=Homo sapiens OX=9606 GN=SERPING1 PE=1 SV=2	1	231006_jc_c1inh_pngasef_sme_trypsin.ScanId;v=1;d1=17259.17259.2	controllerType=0 controllerNumber=1 scan=17259	37.7876
10601:3	1	K.DFTC[+57.021]VHQALK.G		C[+57]	406.868	3	1218.59	1218.59	0	-2.2	202	Non	362.78	303.58	303.58	5.53	225	>sp|P05155|IC1_HUMAN Plasma protease C1 inhibitor OS=Homo sapiens OX=9606 GN=SERPING1 PE=1 SV=2	1	231006_jc_c1inh_pngasef_sme_trypsin.ScanId;v=1;d1=14208.14208.3	controllerType=0 controllerNumber=1 scan=14208	32.5065
12871:2	1	K.DFTC[+57.021]VHQALK.G		C[+57]	609.797	2	1218.59	1218.59	0	-5.3	202	Non	363.47	315.46	315.46	5.67	225	>sp|P05155|IC1_HUMAN Plasma protease C1 inhibitor OS=Homo sapiens OX=9606 GN=SERPING1 PE=1 SV=2	1	231006_jc_c1inh_pngasef_sme_trypsin.ScanId;v=1;d1=16608.16608.2	controllerType=0 controllerNumber=1 scan=16608	36.6581
10714:3	1	K.DFTC[+57.021]VHQALK.G		C[+57]	406.868	3	1218.59	1218.59	0	-2.4	202	Non	364.72	364.72	364.72	6.43	225	>sp|P05155|IC1_HUMAN Plasma protease C1 inhibitor OS=Homo sapiens OX=9606 GN=SERPING1 PE=1 SV=2	1	231006_jc_c1inh_pngasef_sme_trypsin.ScanId;v=1;d1=14326.14326.3	controllerType=0 controllerNumber=1 scan=14326	32.713
12402:2	1	K.DFTC[+57.021]VHQALK.G		C[+57]	609.798	2	1218.59	1218.59	0	-3.3	202	Non	366	320.37	320.37	5.73	225	>sp|P05155|IC1_HUMAN Plasma protease C1 inhibitor OS=Homo sapiens OX=9606 GN=SERPING1 PE=1 SV=2	1	231006_jc_c1inh_pngasef_sme_trypsin.ScanId;v=1;d1=16118.16118.2	controllerType=0 controllerNumber=1 scan=16118	35.8236
10438:3	1	K.DFTC[+57.021]VHQALK.G		C[+57]	406.868	3	1218.59	1218.59	0	-3.4	202	Non	367.77	300.6	300.6	5.86	225	>sp|P05155|IC1_HUMAN Plasma protease C1 inhibitor OS=Homo sapiens OX=9606 GN=SERPING1 PE=1 SV=2	1	231006_jc_c1inh_pngasef_sme_trypsin.ScanId;v=1;d1=14039.14039.3	controllerType=0 controllerNumber=1 scan=14039	32.211
10891:2	1	K.DFTC[+57.021]VHQALK.G		C[+57]	609.798	2	1218.59	1218.59	0	-3.2	202	Non	367.93	340.8	340.8	5.46	225	>sp|P05155|IC1_HUMAN Plasma protease C1 inhibitor OS=Homo sapiens OX=9606 GN=SERPING1 PE=1 SV=2	1	231006_jc_c1inh_pngasef_sme_trypsin.ScanId;v=1;d1=14511.14511.2	controllerType=0 controllerNumber=1 scan=14511	33.025
13801:2	1	K.DFTC[+57.021]VHQALK.G		C[+57]	609.799	2	1218.59	1218.59	0	-2.2	202	Non	367.94	327.85	327.85	5.65	225	>sp|P05155|IC1_HUMAN Plasma protease C1 inhibitor OS=Homo sapiens OX=9606 GN=SERPING1 PE=1 SV=2	1	231006_jc_c1inh_pngasef_sme_trypsin.ScanId;v=1;d1=17592.17592.2	controllerType=0 controllerNumber=1 scan=17592	38.398
12097:2	1	K.DFTC[+57.021]VHQALK.G		C[+57]	609.798	2	1218.59	1218.59	0	-3.3	202	Non	388.54	331.73	331.73	5.73	225	>sp|P05155|IC1_HUMAN Plasma protease C1 inhibitor OS=Homo sapiens OX=9606 GN=SERPING1 PE=1 SV=2	1	231006_jc_c1inh_pngasef_sme_trypsin.ScanId;v=1;d1=15801.15801.2	controllerType=0 controllerNumber=1 scan=15801	35.291
13508:2	1	K.DFTC[+57.021]VHQALK.G		C[+57]	609.798	2	1218.59	1218.59	0	-4.5	202	Non	389.15	351.51	351.51	5.46	225	>sp|P05155|IC1_HUMAN Plasma protease C1 inhibitor OS=Homo sapiens OX=9606 GN=SERPING1 PE=1 SV=2	1	231006_jc_c1inh_pngasef_sme_trypsin.ScanId;v=1;d1=17287.17287.2	controllerType=0 controllerNumber=1 scan=17287	37.8366
12423:2	1	K.DFTC[+57.021]VHQALK.G		C[+57]	609.799	2	1218.59	1218.59	0	-2.7	202	Non	389.28	331.16	331.16	5.65	225	>sp|P05155|IC1_HUMAN Plasma protease C1 inhibitor OS=Homo sapiens OX=9606 GN=SERPING1 PE=1 SV=2	1	231006_jc_c1inh_pngasef_sme_trypsin.ScanId;v=1;d1=16140.16140.2	controllerType=0 controllerNumber=1 scan=16140	35.8593
11890:2	1	K.DFTC[+57.021]VHQALK.G		C[+57]	609.799	2	1218.59	1218.59	0	-2.5	202	Non	394.31	366.52	366.52	6.61	225	>sp|P05155|IC1_HUMAN Plasma protease C1 inhibitor OS=Homo sapiens OX=9606 GN=SERPING1 PE=1 SV=2	1	231006_jc_c1inh_pngasef_sme_trypsin.ScanId;v=1;d1=15587.15587.2	controllerType=0 controllerNumber=1 scan=15587	34.9489
10297:3	1	K.DFTC[+57.021]VHQALK.G		C[+57]	406.868	3	1218.59	1218.59	0	-3.1	202	Non	394.8	354.98	354.98	6.09	225	>sp|P05155|IC1_HUMAN Plasma protease C1 inhibitor OS=Homo sapiens OX=9606 GN=SERPING1 PE=1 SV=2	1	231006_jc_c1inh_pngasef_sme_trypsin.ScanId;v=1;d1=13892.13892.3	controllerType=0 controllerNumber=1 scan=13892	31.94
09949:3	1	K.DFTC[+57.021]VHQALK.G		C[+57]	406.868	3	1218.59	1218.59	0	-3.4	202	Non	397.67	307.12	307.12	5.86	225	>sp|P05155|IC1_HUMAN Plasma protease C1 inhibitor OS=Homo sapiens OX=9606 GN=SERPING1 PE=1 SV=2	1	231006_jc_c1inh_pngasef_sme_trypsin.ScanId;v=1;d1=13528.13528.3	controllerType=0 controllerNumber=1 scan=13528	31.2396
12236:2	1	K.DFTC[+57.021]VHQALK.G		C[+57]	609.798	2	1218.59	1218.59	0	-4.1	202	Non	398.52	363.88	363.88	6.94	225	>sp|P05155|IC1_HUMAN Plasma protease C1 inhibitor OS=Homo sapiens OX=9606 GN=SERPING1 PE=1 SV=2	1	231006_jc_c1inh_pngasef_sme_trypsin.ScanId;v=1;d1=15945.15945.2	controllerType=0 controllerNumber=1 scan=15945	35.53
10465:3	1	K.DFTC[+57.021]VHQALK.G		C[+57]	406.868	3	1218.59	1218.59	0	-3.4	202	Non	404.04	279.23	279.23	5.75	225	>sp|P05155|IC1_HUMAN Plasma protease C1 inhibitor OS=Homo sapiens OX=9606 GN=SERPING1 PE=1 SV=2	1	231006_jc_c1inh_pngasef_sme_trypsin.ScanId;v=1;d1=14067.14067.3	controllerType=0 controllerNumber=1 scan=14067	32.2619
09859:3	1	K.DFTC[+57.021]VHQALK.G		C[+57]	406.868	3	1218.59	1218.59	0	-3.4	202	Non	405.03	314.96	314.96	5.25	225	>sp|P05155|IC1_HUMAN Plasma protease C1 inhibitor OS=Homo sapiens OX=9606 GN=SERPING1 PE=1 SV=2	1	231006_jc_c1inh_pngasef_sme_trypsin.ScanId;v=1;d1=13433.13433.3	controllerType=0 controllerNumber=1 scan=13433	31.056
10178:3	1	K.DFTC[+57.021]VHQALK.G		C[+57]	406.868	3	1218.59	1218.59	0	-2.9	202	Non	407.66	280.35	280.35	6.62	225	>sp|P05155|IC1_HUMAN Plasma protease C1 inhibitor OS=Homo sapiens OX=9606 GN=SERPING1 PE=1 SV=2	1	231006_jc_c1inh_pngasef_sme_trypsin.ScanId;v=1;d1=13768.13768.3	controllerType=0 controllerNumber=1 scan=13768	31.699
11170:2	1	K.DFTC[+57.021]VHQALK.G		C[+57]	609.798	2	1218.59	1218.59	0	-3.6	202	Non	415.38	317.18	317.18	5.14	225	>sp|P05155|IC1_HUMAN Plasma protease C1 inhibitor OS=Homo sapiens OX=9606 GN=SERPING1 PE=1 SV=2	1	231006_jc_c1inh_pngasef_sme_trypsin.ScanId;v=1;d1=14801.14801.2	controllerType=0 controllerNumber=1 scan=14801	33.5511
09967:3	1	K.DFTC[+57.021]VHQALK.G		C[+57]	406.868	3	1218.59	1218.59	0	-3.4	202	Non	416.52	331.71	331.71	6	225	>sp|P05155|IC1_HUMAN Plasma protease C1 inhibitor OS=Homo sapiens OX=9606 GN=SERPING1 PE=1 SV=2	1	231006_jc_c1inh_pngasef_sme_trypsin.ScanId;v=1;d1=13547.13547.3	controllerType=0 controllerNumber=1 scan=13547	31.2691
11023:2	1	K.DFTC[+57.021]VHQALK.G		C[+57]	609.799	2	1218.59	1218.59	0	-2.8	202	Non	421.27	364.88	364.88	6.52	225	>sp|P05155|IC1_HUMAN Plasma protease C1 inhibitor OS=Homo sapiens OX=9606 GN=SERPING1 PE=1 SV=2	1	231006_jc_c1inh_pngasef_sme_trypsin.ScanId;v=1;d1=14649.14649.2	controllerType=0 controllerNumber=1 scan=14649	33.2775
10318:3	1	K.DFTC[+57.021]VHQALK.G		C[+57]	406.868	3	1218.59	1218.59	0	-3.1	202	Non	421.73	339.39	339.39	6.66	225	>sp|P05155|IC1_HUMAN Plasma protease C1 inhibitor OS=Homo sapiens OX=9606 GN=SERPING1 PE=1 SV=2	1	231006_jc_c1inh_pngasef_sme_trypsin.ScanId;v=1;d1=13914.13914.3	controllerType=0 controllerNumber=1 scan=13914	31.9789
10997:2	1	K.DFTC[+57.021]VHQALK.G		C[+57]	609.798	2	1218.59	1218.59	0	-3.3	202	Non	422.27	368.08	368.08	6.33	225	>sp|P05155|IC1_HUMAN Plasma protease C1 inhibitor OS=Homo sapiens OX=9606 GN=SERPING1 PE=1 SV=2	1	231006_jc_c1inh_pngasef_sme_trypsin.ScanId;v=1;d1=14622.14622.2	controllerType=0 controllerNumber=1 scan=14622	33.2253
09742:3	1	K.DFTC[+57.021]VHQALK.G		C[+57]	406.868	3	1218.59	1218.59	0	-3.6	202	Non	425.13	274.5	274.5	5.75	225	>sp|P05155|IC1_HUMAN Plasma protease C1 inhibitor OS=Homo sapiens OX=9606 GN=SERPING1 PE=1 SV=2	1	231006_jc_c1inh_pngasef_sme_trypsin.ScanId;v=1;d1=13311.13311.3	controllerType=0 controllerNumber=1 scan=13311	30.8005
11464:2	1	K.DFTC[+57.021]VHQALK.G		C[+57]	609.799	2	1218.59	1218.59	0	-3	202	Non	425.15	358.69	358.69	5.37	225	>sp|P05155|IC1_HUMAN Plasma protease C1 inhibitor OS=Homo sapiens OX=9606 GN=SERPING1 PE=1 SV=2	1	231006_jc_c1inh_pngasef_sme_trypsin.ScanId;v=1;d1=15108.15108.2	controllerType=0 controllerNumber=1 scan=15108	34.0782
10059:3	1	K.DFTC[+57.021]VHQALK.G		C[+57]	406.868	3	1218.59	1218.59	0	-2.4	202	Non	428.78	326.42	326.42	6.85	225	>sp|P05155|IC1_HUMAN Plasma protease C1 inhibitor OS=Homo sapiens OX=9606 GN=SERPING1 PE=1 SV=2	1	231006_jc_c1inh_pngasef_sme_trypsin.ScanId;v=1;d1=13644.13644.3	controllerType=0 controllerNumber=1 scan=13644	31.4482
10575:3	1	K.DFTC[+57.021]VHQALK.G		C[+57]	406.868	3	1218.59	1218.59	0	-2.6	202	Non	430.12	286.17	286.17	6.62	225	>sp|P05155|IC1_HUMAN Plasma protease C1 inhibitor OS=Homo sapiens OX=9606 GN=SERPING1 PE=1 SV=2	1	231006_jc_c1inh_pngasef_sme_trypsin.ScanId;v=1;d1=14181.14181.3	controllerType=0 controllerNumber=1 scan=14181	32.4543
09714:3	1	K.DFTC[+57.021]VHQALK.G		C[+57]	406.868	3	1218.59	1218.59	0	-3.4	202	Non	432.97	301.22	301.22	6.43	225	>sp|P05155|IC1_HUMAN Plasma protease C1 inhibitor OS=Homo sapiens OX=9606 GN=SERPING1 PE=1 SV=2	1	231006_jc_c1inh_pngasef_sme_trypsin.ScanId;v=1;d1=13282.13282.3	controllerType=0 controllerNumber=1 scan=13282	30.7336
10996:3	1	K.DFTC[+57.021]VHQALK.G		C[+57]	406.868	3	1218.59	1218.59	0	-3.4	202	Non	435.08	435.08	435.08	7.33	225	>sp|P05155|IC1_HUMAN Plasma protease C1 inhibitor OS=Homo sapiens OX=9606 GN=SERPING1 PE=1 SV=2	1	231006_jc_c1inh_pngasef_sme_trypsin.ScanId;v=1;d1=14621.14621.3	controllerType=0 controllerNumber=1 scan=14621	33.2236
11922:2	1	K.DFTC[+57.021]VHQALK.G		C[+57]	609.798	2	1218.59	1218.59	0	-3.2	202	Non	440.41	397.45	397.45	6.01	225	>sp|P05155|IC1_HUMAN Plasma protease C1 inhibitor OS=Homo sapiens OX=9606 GN=SERPING1 PE=1 SV=2	1	231006_jc_c1inh_pngasef_sme_trypsin.ScanId;v=1;d1=15620.15620.2	controllerType=0 controllerNumber=1 scan=15620	35.0005
10202:3	1	K.DFTC[+57.021]VHQALK.G		C[+57]	406.868	3	1218.59	1218.59	0	-2.6	202	Non	440.77	390.77	390.77	7.49	225	>sp|P05155|IC1_HUMAN Plasma protease C1 inhibitor OS=Homo sapiens OX=9606 GN=SERPING1 PE=1 SV=2	1	231006_jc_c1inh_pngasef_sme_trypsin.ScanId;v=1;d1=13793.13793.3	controllerType=0 controllerNumber=1 scan=13793	31.7493
09834:3	1	K.DFTC[+57.021]VHQALK.G		C[+57]	406.868	3	1218.59	1218.59	0	-3.4	202	Non	444.63	416.8	416.8	6.12	225	>sp|P05155|IC1_HUMAN Plasma protease C1 inhibitor OS=Homo sapiens OX=9606 GN=SERPING1 PE=1 SV=2	1	231006_jc_c1inh_pngasef_sme_trypsin.ScanId;v=1;d1=13407.13407.3	controllerType=0 controllerNumber=1 scan=13407	31.0109
11766:2	1	K.DFTC[+57.021]VHQALK.G		C[+57]	609.799	2	1218.59	1218.59	0	-1.5	202	Non	444.81	396.58	396.58	5.27	225	>sp|P05155|IC1_HUMAN Plasma protease C1 inhibitor OS=Homo sapiens OX=9606 GN=SERPING1 PE=1 SV=2	1	231006_jc_c1inh_pngasef_sme_trypsin.ScanId;v=1;d1=15458.15458.2	controllerType=0 controllerNumber=1 scan=15458	34.7098
12072:2	1	K.DFTC[+57.021]VHQALK.G		C[+57]	609.799	2	1218.59	1218.59	0	-2.5	202	Non	445.4	405.05	405.05	6.2	225	>sp|P05155|IC1_HUMAN Plasma protease C1 inhibitor OS=Homo sapiens OX=9606 GN=SERPING1 PE=1 SV=2	1	231006_jc_c1inh_pngasef_sme_trypsin.ScanId;v=1;d1=15775.15775.2	controllerType=0 controllerNumber=1 scan=15775	35.2487
11135:2	1	K.DFTC[+57.021]VHQALK.G		C[+57]	609.799	2	1218.59	1218.59	0	-3	202	Non	445.41	421.79	421.79	6.29	225	>sp|P05155|IC1_HUMAN Plasma protease C1 inhibitor OS=Homo sapiens OX=9606 GN=SERPING1 PE=1 SV=2	1	231006_jc_c1inh_pngasef_sme_trypsin.ScanId;v=1;d1=14765.14765.2	controllerType=0 controllerNumber=1 scan=14765	33.4888
10084:3	1	K.DFTC[+57.021]VHQALK.G		C[+57]	406.868	3	1218.59	1218.59	0	-2.9	202	Non	454.71	426.43	426.43	7.49	225	>sp|P05155|IC1_HUMAN Plasma protease C1 inhibitor OS=Homo sapiens OX=9606 GN=SERPING1 PE=1 SV=2	1	231006_jc_c1inh_pngasef_sme_trypsin.ScanId;v=1;d1=13670.13670.3	controllerType=0 controllerNumber=1 scan=13670	31.4982
09135:3	1	K.DFTC[+57.021]VHQALK.G		C[+57]	406.868	3	1218.59	1218.59	0	-2.9	202	Non	455.46	323.33	323.33	6.82	225	>sp|P05155|IC1_HUMAN Plasma protease C1 inhibitor OS=Homo sapiens OX=9606 GN=SERPING1 PE=1 SV=2	1	231006_jc_c1inh_pngasef_sme_trypsin.ScanId;v=1;d1=12678.12678.3	controllerType=0 controllerNumber=1 scan=12678	29.6828
09479:3	1	K.DFTC[+57.021]VHQALK.G		C[+57]	406.868	3	1218.59	1218.59	0	-3.6	202	Non	458.35	282.65	282.65	6.4	225	>sp|P05155|IC1_HUMAN Plasma protease C1 inhibitor OS=Homo sapiens OX=9606 GN=SERPING1 PE=1 SV=2	1	231006_jc_c1inh_pngasef_sme_trypsin.ScanId;v=1;d1=13037.13037.3	controllerType=0 controllerNumber=1 scan=13037	30.2883
10863:2	1	K.DFTC[+57.021]VHQALK.G		C[+57]	609.799	2	1218.59	1218.59	0	-3	202	Non	459.67	369.87	369.87	6.01	225	>sp|P05155|IC1_HUMAN Plasma protease C1 inhibitor OS=Homo sapiens OX=9606 GN=SERPING1 PE=1 SV=2	1	231006_jc_c1inh_pngasef_sme_trypsin.ScanId;v=1;d1=14482.14482.2	controllerType=0 controllerNumber=1 scan=14482	32.968
09001:3	1	K.DFTC[+57.021]VHQALK.G		C[+57]	406.868	3	1218.59	1218.59	0	-3.1	202	Non	459.81	320.2	320.2	6.63	225	>sp|P05155|IC1_HUMAN Plasma protease C1 inhibitor OS=Homo sapiens OX=9606 GN=SERPING1 PE=1 SV=2	1	231006_jc_c1inh_pngasef_sme_trypsin.ScanId;v=1;d1=12539.12539.3	controllerType=0 controllerNumber=1 scan=12539	29.4295
09258:3	1	K.DFTC[+57.021]VHQALK.G		C[+57]	406.868	3	1218.59	1218.59	0	-3.4	202	Non	461.89	304.5	304.5	6.4	225	>sp|P05155|IC1_HUMAN Plasma protease C1 inhibitor OS=Homo sapiens OX=9606 GN=SERPING1 PE=1 SV=2	1	231006_jc_c1inh_pngasef_sme_trypsin.ScanId;v=1;d1=12806.12806.3	controllerType=0 controllerNumber=1 scan=12806	29.8966
11268:2	1	K.DFTC[+57.021]VHQALK.G		C[+57]	609.799	2	1218.59	1218.59	0	-1.7	202	Non	463	428.9	428.9	5.27	225	>sp|P05155|IC1_HUMAN Plasma protease C1 inhibitor OS=Homo sapiens OX=9606 GN=SERPING1 PE=1 SV=2	1	231006_jc_c1inh_pngasef_sme_trypsin.ScanId;v=1;d1=14904.14904.2	controllerType=0 controllerNumber=1 scan=14904	33.7358
[truncated: 2,991 more rows]

## Sheet: Filtered spectra
Query #:z	Protein Rank	Peptide < ProteinMetrics Confidential >	Glycans NHFAGNa	Modification Type(s)	Observed m/z	z	Observed (M+H)	Calc. mass (M+H)	Off-by-x error	Mass error (ppm)	Starting position	Cleavage	Score	Delta	Delta Mod	|Log Prob|	# of unique peptides	Protein Name	Protein DB number	Comment	Scan #	Scan Time
[truncated: 1,528 more rows]

[truncated: 1 more sheets: Validated glycopeptides]
