# Supplementary material for: Quantification and site-specific analysis of co-occupied N- and O-glycopeptides
Source: bioRxiv. 2024 Jul 7:2024.07.06.602348. Preprint. [Version 1] doi: 10.1101/2024.07.06.602348 (PMC11245114; doi:10.1101/2024.07.06.602348)
Supplement: Supplement 6 [file media-6.xlsx]

## Sheet: Legend
				Supplemental Table 5. StcE, trypsin, and PNGaseF digest of podocalyxin output and manually validated peptides. There are four tabs for all Byonic searches. The tab labeled as "Summary" describes the Byonic parameters used for the search, including the name of the RAW file searched and the proteome searched against. The second tab, "Spectra", represents the raw output of Byonic, where no FDR filte…
	Glycan Labels
	H	Hexose
	N	GalNAc
	A	NeuAc
	G	NeuGc
	F	Fucose

## Sheet: Summary
Summary:
	1) Input data file: C:\Users\Big Boy\Desktop\Joann\NXT\Raw data\221121_JC_Podo_StcE_PNGaseF_Trypsin.raw
	2) Protein database: C:\Users\Big Boy\Desktop\Proteomes\podo.fasta
	3) Parameter file: C:\Users\Big Boy\Desktop\Joann\240229_JC_Podocalyxin_PNGaseF_StcE_Trypsin_Byonic\objs\params.prf
	4) Date/Time: February 29, 2024 at 9:23:15 AM EST
	5) RunTime: 6 minutes, 3 seconds; on 16 cores
Summary Statistics:
	1) Reporting 1 forward and 1 reverse proteins
	2) 1226 unique forward peptides
	3) 5064 spectra matched to forward peptides
	4) Estimated spectrum-level FDR on true proteins is 0.2%
Recorded protein search configuration:
Num	Rule	Value
0	Protein database	C:\Users\Big Boy\Desktop\Proteomes\podo.fasta
1	Spectrum-level FDR	Auto cut
2	Cleavage residues	RK;ST
3	Digest cutter	C-terminal & N-terminal cutter
4	Peptide termini	Fully specific
5	Maximum number of missed cleavages	6
6	Precursor tolerance	10.0 ppm
7	Fragment tolerance	ma:ftms 20.0 ppm, ma:itms 0.35 Da
8	Fragment tolerance version	2
9	Charges applied to charge-unassigned spectra:	1,2,3,4
10	Precursor mass max	7000.0
11	N-glycan search	None
12	O-glycan search	None
13	Off by x isotopes	-2,-1,0,+1,+2
14	Contaminants added	false
15	Decoys added	true
16	%Additional parameters:
17	Disulfide Enable	false
18	Trisulfide Enable	false
19	DSS Crosslink Enable	false
20	Custom Crosslink Enable	false
21	Wildcard Enable	0
22	Combyne cut off score	Auto
23	Protein FDR cutoff	1%
24	Focused DB created	false
25	Export mzIdentML	false
26	Score version	2
27	precursor_assignment_flags	1
28	po_NumberMonosReturn	1
29	Lock mass list	None
30	do_quick_rejects	0
31	%Modification searches:
32	common_modifications_max	3
33	rare_modifications_max	1
34	%Fixed and variable modifications:
35	Carbamidomethyl / +57.021464 @ C | fixed
36	Deamidated / +0.984016 @ N | rare1
37	% Custom modification text below
38	%Glycan modifications:
39	% O-glycan 9 common.txt
40	HexNAc(1)Hex(1) @ OGlycan | common3
41	HexNAc(1) @ OGlycan | common3
42	HexNAc(2)Hex(1) @ OGlycan | common3
43	HexNAc(1)Hex(1)NeuAc(1) @ OGlycan | common3
44	HexNAc(1)Hex(1)NeuAc(2) @ OGlycan | common3
45	HexNAc(2)Hex(2)NeuAc(1) @ OGlycan | common3
46	HexNAc(2)Hex(2)NeuAc(2) @ OGlycan | common3
47	HexNAc(2)Hex(2) @ OGlycan | common3
48	HexNAc(1)Hex(1)NeuGc(1) @ OGlycan | common3
49	HexNAc(1)Hex(1)NeuGc(2) @ OGlycan | common3
50	HexNAc(1)Hex(1)NeuAc(1)NeuGc(1) @ OGlycan | common3
51	HexNAc(2)Hex(2) @ OGlycan | common3
52	% Custom modification text below
53	Show all N-glycopeptides	0
54	%Addition parameters:
55	Product Version	PMI-Byonic-Demo:v4.5.2
56	Registered to	Stacy Malaker Yale University

## Sheet: Spectra
Query #:z	Protein Rank	Peptide < ProteinMetrics Confidential >	Glycans NHFAGNa	Modification Type(s)	Observed m/z	z	Observed (M+H)	Calc. mass (M+H)	Off-by-x error	Mass error (ppm)	Starting position	Cleavage	Score	Delta	Delta Mod	|Log Prob|	# of unique peptides	Protein Name	Protein DB number	Comment	Scan #	Scan Time
09083:2	1	-.S[+656.228]PSP.S	HexNAc(1)Hex(1)NeuAc(1)	S[+656]	522.211	2	1043.42	1043.41	0	0.1	1	Specific	299.74	299.74	0.3	2.35	1226	>AAB61574.1 podocalyxin-like protein [Homo sapiens]	1	221121_jc_podo_stce_pngasef_trypsin.ScanId;v=1;d1=11586.11586.2	controllerType=0 controllerNumber=1 scan=11586	25.3803
09113:2	1	-.S[+656.228]PSP.S	HexNAc(1)Hex(1)NeuAc(1)	S[+656]	522.212	2	1043.42	1043.41	0	0.7	1	Specific	306.01	306.01	0.3	1.69	1226	>AAB61574.1 podocalyxin-like protein [Homo sapiens]	1	221121_jc_podo_stce_pngasef_trypsin.ScanId;v=1;d1=11617.11617.2	controllerType=0 controllerNumber=1 scan=11617	25.4424
08986:2	1	-.SPS[+656.228]P.S	HexNAc(1)Hex(1)NeuAc(1)	S[+656]	522.211	2	1043.42	1043.41	0	0.1	1	Specific	312.36	312.36	6.86	2.35	1226	>AAB61574.1 podocalyxin-like protein [Homo sapiens]	1	221121_jc_podo_stce_pngasef_trypsin.ScanId;v=1;d1=11484.11484.2	controllerType=0 controllerNumber=1 scan=11484	25.1643
08997:2	1	-.S[+656.228]PSP.S	HexNAc(1)Hex(1)NeuAc(1)	S[+656]	522.211	2	1043.41	1043.41	0	-0.1	1	Specific	312.68	312.68	0.3	2.35	1226	>AAB61574.1 podocalyxin-like protein [Homo sapiens]	1	221121_jc_podo_stce_pngasef_trypsin.ScanId;v=1;d1=11496.11496.2	controllerType=0 controllerNumber=1 scan=11496	25.1877
12389:2	1	P.S[+1312.455]PSPSP.S	HexNAc(2)Hex(2)NeuAc(2)	S[+1312]	942.367	2	1883.73	1883.73	0	-0.5	5	Specific	310.82	310.82	0.3	3.1	1226	>AAB61574.1 podocalyxin-like protein [Homo sapiens]	1	221121_jc_podo_stce_pngasef_trypsin.ScanId;v=1;d1=15023.15023.2	controllerType=0 controllerNumber=1 scan=15023	32.2611
12370:2	1	P.SPSPS[+1312.455]P.S	HexNAc(2)Hex(2)NeuAc(2)	S[+1312]	942.367	2	1883.73	1883.73	0	-0.1	5	Specific	327.25	327.25	10.2	3.34	1226	>AAB61574.1 podocalyxin-like protein [Homo sapiens]	1	221121_jc_podo_stce_pngasef_trypsin.ScanId;v=1;d1=15003.15003.2	controllerType=0 controllerNumber=1 scan=15003	32.2253
10554:2	1	A.TDTAQQSTVPTSK.A			682.341	2	1363.67	1363.67	0	3.5	38	CRagged	169.82	169.82	169.82	1.82	1226	>AAB61574.1 podocalyxin-like protein [Homo sapiens]	1	221121_jc_podo_stce_pngasef_trypsin.ScanId;v=1;d1=13116.13116.2	controllerType=0 controllerNumber=1 scan=13116	28.5227
10576:2	1	A.TDTAQQSTVPTSK.A			682.338	2	1363.67	1363.67	0	-0.3	38	CRagged	188.72	188.72	188.72	2.59	1226	>AAB61574.1 podocalyxin-like protein [Homo sapiens]	1	221121_jc_podo_stce_pngasef_trypsin.ScanId;v=1;d1=13139.13139.2	controllerType=0 controllerNumber=1 scan=13139	28.5699
09839:2	1	A.T[+365.132]DTAQQSTVPTSK.A	HexNAc(1)Hex(1)	T[+365]	864.907	2	1728.81	1728.8	0	2.2	38	CRagged	75.64	75.64	0.8	2.37	1226	>AAB61574.1 podocalyxin-like protein [Homo sapiens]	1	221121_jc_podo_stce_pngasef_trypsin.ScanId;v=1;d1=12372.12372.2	controllerType=0 controllerNumber=1 scan=12372	27.0143
11446:2	1	A.TDT[+672.223]AQQSTVPTSK.A	HexNAc(1)Hex(1)NeuGc(1)	T[+672]	1018.45	2	2035.89	2035.89	0	-0.7	38	CRagged	87.49	87.49	0	2.44	1226	>AAB61574.1 podocalyxin-like protein [Homo sapiens]	1	221121_jc_podo_stce_pngasef_trypsin.ScanId;v=1;d1=14045.14045.2	controllerType=0 controllerNumber=1 scan=14045	30.3967
11360:3	1	A.TDTAQQSTVPT[+672.223]SK.A	HexNAc(1)Hex(1)NeuGc(1)	T[+672]	679.303	3	2035.89	2035.89	0	0.2	38	CRagged	95.36	95.36	0	1.95	1226	>AAB61574.1 podocalyxin-like protein [Homo sapiens]	1	221121_jc_podo_stce_pngasef_trypsin.ScanId;v=1;d1=13956.13956.3	controllerType=0 controllerNumber=1 scan=13956	30.2234
09674:3	1	A.TDTAQQSTVPTS[+365.132]K.A	HexNAc(1)Hex(1)	S[+365]	576.939	3	1728.8	1728.8	0	0.3	38	CRagged	97.93	97.93	5.45	1.41	1226	>AAB61574.1 podocalyxin-like protein [Homo sapiens]	1	221121_jc_podo_stce_pngasef_trypsin.ScanId;v=1;d1=12201.12201.3	controllerType=0 controllerNumber=1 scan=12201	26.6652
11402:2	1	A.TDTAQQSTVPT[+672.223]SK.A	HexNAc(1)Hex(1)NeuGc(1)	T[+672]	1018.45	2	2035.89	2035.89	0	-0.1	38	CRagged	114.56	114.56	0	2.41	1226	>AAB61574.1 podocalyxin-like protein [Homo sapiens]	1	221121_jc_podo_stce_pngasef_trypsin.ScanId;v=1;d1=13999.13999.2	controllerType=0 controllerNumber=1 scan=13999	30.3051
11658:2	1	A.TDT[+656.228]AQQSTVPTSK.A	HexNAc(1)Hex(1)NeuAc(1)	T[+656]	1010.45	2	2019.9	2019.9	0	0.4	38	CRagged	123.88	123.88	0	2.44	1226	>AAB61574.1 podocalyxin-like protein [Homo sapiens]	1	221121_jc_podo_stce_pngasef_trypsin.ScanId;v=1;d1=14265.14265.2	controllerType=0 controllerNumber=1 scan=14265	30.8394
13077:2	1	A.TDTAQQST[+947.323]VPTSK.A	HexNAc(1)Hex(1)NeuAc(2)	T[+947]	1156	2	2311	2310.99	0	1.6	38	CRagged	125.85	125.85	0	2.37	1226	>AAB61574.1 podocalyxin-like protein [Homo sapiens]	1	221121_jc_podo_stce_pngasef_trypsin.ScanId;v=1;d1=15737.15737.2	controllerType=0 controllerNumber=1 scan=15737	33.651
11685:2	1	A.TDTAQQSTVPTS[+656.228]K.A	HexNAc(1)Hex(1)NeuAc(1)	S[+656]	1010.45	2	2019.9	2019.9	0	0	38	CRagged	132.98	132.98	0	2.84	1226	>AAB61574.1 podocalyxin-like protein [Homo sapiens]	1	221121_jc_podo_stce_pngasef_trypsin.ScanId;v=1;d1=14293.14293.2	controllerType=0 controllerNumber=1 scan=14293	30.8895
13068:3	1	A.TDTAQQST[+947.323]VPTSK.A	HexNAc(1)Hex(1)NeuAc(2)	T[+947]	771.004	3	2311	2310.99	0	1.7	38	CRagged	146.64	146.64	0	2.48	1226	>AAB61574.1 podocalyxin-like protein [Homo sapiens]	1	221121_jc_podo_stce_pngasef_trypsin.ScanId;v=1;d1=15728.15728.3	controllerType=0 controllerNumber=1 scan=15728	33.6345
12507:3	1	A.TDTAQQSTVPTS[+1312.455]K.A	HexNAc(2)Hex(2)NeuAc(2)	S[+1312]	892.715	3	2676.13	2676.13	0	1.6	38	CRagged	155.49	155.49	0.4	2.85	1226	>AAB61574.1 podocalyxin-like protein [Homo sapiens]	1	221121_jc_podo_stce_pngasef_trypsin.ScanId;v=1;d1=15146.15146.3	controllerType=0 controllerNumber=1 scan=15146	32.5022
09713:2	1	A.TDTAQQSTVPTS[+365.132]K.A	HexNAc(1)Hex(1)	S[+365]	864.905	2	1728.8	1728.8	0	0.7	38	CRagged	156.95	156.95	6.78	2.65	1226	>AAB61574.1 podocalyxin-like protein [Homo sapiens]	1	221121_jc_podo_stce_pngasef_trypsin.ScanId;v=1;d1=12241.12241.2	controllerType=0 controllerNumber=1 scan=12241	26.7418
13107:2	1	A.TDTAQQST[+947.323]VPTSK.A	HexNAc(1)Hex(1)NeuAc(2)	T[+947]	1156	2	2310.99	2310.99	0	0.5	38	CRagged	159.13	159.13	0	2.9	1226	>AAB61574.1 podocalyxin-like protein [Homo sapiens]	1	221121_jc_podo_stce_pngasef_trypsin.ScanId;v=1;d1=15768.15768.2	controllerType=0 controllerNumber=1 scan=15768	33.7047
12346:3	1	A.TDTAQQST[+979.313]VPTSK.A	HexNAc(1)Hex(1)NeuGc(2)	T[+979]	781.666	3	2342.98	2342.98	0	0.3	38	CRagged	165.92	165.92	0	2.51	1226	>AAB61574.1 podocalyxin-like protein [Homo sapiens]	1	221121_jc_podo_stce_pngasef_trypsin.ScanId;v=1;d1=14978.14978.3	controllerType=0 controllerNumber=1 scan=14978	32.172
12357:3	1	A.TDTAQQS[+979.313]TVPTSK.A	HexNAc(1)Hex(1)NeuGc(2)	S[+979]	781.667	3	2342.99	2342.98	0	1.4	38	CRagged	170.65	170.65	0	2.6	1226	>AAB61574.1 podocalyxin-like protein [Homo sapiens]	1	221121_jc_podo_stce_pngasef_trypsin.ScanId;v=1;d1=14990.14990.3	controllerType=0 controllerNumber=1 scan=14990	32.1972
09730:2	1	A.TDTAQQSTVPTS[+365.132]K.A	HexNAc(1)Hex(1)	S[+365]	864.906	2	1728.8	1728.8	0	1.3	38	CRagged	171.09	171.09	7.92	2.81	1226	>AAB61574.1 podocalyxin-like protein [Homo sapiens]	1	221121_jc_podo_stce_pngasef_trypsin.ScanId;v=1;d1=12259.12259.2	controllerType=0 controllerNumber=1 scan=12259	26.7795
12588:3	1	A.TDTAQQST[+963.318]VPTSK.A	HexNAc(1)Hex(1)NeuAc(1)NeuGc(1)	T[+963]	776.335	3	2326.99	2326.99	0	0.7	38	CRagged	183.24	138.99	0	2.49	1226	>AAB61574.1 podocalyxin-like protein [Homo sapiens]	1	221121_jc_podo_stce_pngasef_trypsin.ScanId;v=1;d1=15230.15230.3	controllerType=0 controllerNumber=1 scan=15230	32.6722
12484:3	1	A.TDTAQQS[+1312.455]TVPTSK.A	HexNAc(2)Hex(2)NeuAc(2)	S[+1312]	892.714	3	2676.13	2676.13	0	1.1	38	CRagged	194.64	194.64	0	2.6	1226	>AAB61574.1 podocalyxin-like protein [Homo sapiens]	1	221121_jc_podo_stce_pngasef_trypsin.ScanId;v=1;d1=15122.15122.3	controllerType=0 controllerNumber=1 scan=15122	32.457
13038:3	1	A.TDTAQQST[+947.323]VPTSK.A	HexNAc(1)Hex(1)NeuAc(2)	T[+947]	771.003	3	2311	2310.99	0	1	38	CRagged	226.5	226.5	0	2.61	1226	>AAB61574.1 podocalyxin-like protein [Homo sapiens]	1	221121_jc_podo_stce_pngasef_trypsin.ScanId;v=1;d1=15697.15697.3	controllerType=0 controllerNumber=1 scan=15697	33.5775
12354:3	1	A.T[+365.132]DT[+963.318]AQQSTVPTSK.A	HexNAc(1)Hex(1),HexNAc(1)Hex(1)NeuAc(1)NeuGc(1)	T[+365][+963]	898.046	3	2692.12	2692.12	0	1.7	38	CRagged	101.45	101.45	0	1.58	1226	>AAB61574.1 podocalyxin-like protein [Homo sapiens]	1	221121_jc_podo_stce_pngasef_trypsin.ScanId;v=1;d1=14987.14987.3	controllerType=0 controllerNumber=1 scan=14987	32.1894
12223:3	1	A.TDTAQQST[+963.318]VPTS[+365.132]K.A	HexNAc(1)Hex(1)NeuAc(1)NeuGc(1),HexNAc(1)Hex(1)	S[+365], T[+963]	898.045	3	2692.12	2692.12	0	0.1	38	CRagged	115.71	115.71	1.24	1.5	1226	>AAB61574.1 podocalyxin-like protein [Homo sapiens]	1	221121_jc_podo_stce_pngasef_trypsin.ScanId;v=1;d1=14851.14851.3	controllerType=0 controllerNumber=1 scan=14851	31.9395
14077:3	1	A.T[+947.323]DT[+947.323]AQQSTVPTSK.A	HexNAc(1)Hex(1)NeuAc(2),HexNAc(1)Hex(1)NeuAc(2)	T[+947]*2	1086.78	3	3258.32	3258.32	0	-0.1	38	CRagged	126.52	126.52	1.6	3	1226	>AAB61574.1 podocalyxin-like protein [Homo sapiens]	1	221121_jc_podo_stce_pngasef_trypsin.ScanId;v=1;d1=16773.16773.3	controllerType=0 controllerNumber=1 scan=16773	35.5632
13057:3	1	A.T[+947.323]DT[+672.223]AQQSTVPTSK.A	HexNAc(1)Hex(1)NeuAc(2),HexNAc(1)Hex(1)NeuGc(1)	T[+672][+947]	995.078	3	2983.22	2983.22	0	1.2	38	CRagged	131.44	131.44	0	2.49	1226	>AAB61574.1 podocalyxin-like protein [Homo sapiens]	1	221121_jc_podo_stce_pngasef_trypsin.ScanId;v=1;d1=15716.15716.3	controllerType=0 controllerNumber=1 scan=15716	33.6102
13558:3	1	A.T[+656.228]DT[+947.323]AQQSTVPTSK.A	HexNAc(1)Hex(1)NeuAc(1),HexNAc(1)Hex(1)NeuAc(2)	T[+656][+947]	989.744	3	2967.22	2967.22	0	-0.8	38	CRagged	142.57	142.57	0	2.56	1226	>AAB61574.1 podocalyxin-like protein [Homo sapiens]	1	221121_jc_podo_stce_pngasef_trypsin.ScanId;v=1;d1=16235.16235.3	controllerType=0 controllerNumber=1 scan=16235	34.5347
11976:3	1	A.T[+672.223]DT[+672.223]AQQSTVPTSK.A	HexNAc(1)Hex(1)NeuGc(1),HexNAc(1)Hex(1)NeuGc(1)	T[+672]*2	903.378	3	2708.12	2708.11	0	2.1	38	CRagged	147.37	147.37	0	2.48	1226	>AAB61574.1 podocalyxin-like protein [Homo sapiens]	1	221121_jc_podo_stce_pngasef_trypsin.ScanId;v=1;d1=14595.14595.3	controllerType=0 controllerNumber=1 scan=14595	31.4727
13073:3	1	A.T[+656.228]DT[+963.318]AQQSTVPTSK.A	HexNAc(1)Hex(1)NeuAc(1),HexNAc(1)Hex(1)NeuAc(1)NeuGc(1)	T[+656][+963]	995.078	3	2983.22	2983.22	0	1.7	38	CRagged	158.44	158.44	0	2.85	1226	>AAB61574.1 podocalyxin-like protein [Homo sapiens]	1	221121_jc_podo_stce_pngasef_trypsin.ScanId;v=1;d1=15733.15733.3	controllerType=0 controllerNumber=1 scan=15733	33.6435
13390:3	1	A.T[+656.228]DT[+963.318]AQQSTVPTSK.A	HexNAc(1)Hex(1)NeuAc(1),HexNAc(1)Hex(1)NeuAc(1)NeuGc(1)	T[+656][+963]	995.078	3	2983.22	2983.22	0	1.1	38	CRagged	165.25	165.25	0	3.06	1226	>AAB61574.1 podocalyxin-like protein [Homo sapiens]	1	221121_jc_podo_stce_pngasef_trypsin.ScanId;v=1;d1=16061.16061.3	controllerType=0 controllerNumber=1 scan=16061	34.233
13284:3	1	A.T[+963.318]DT[+656.228]AQQSTVPTSK.A	HexNAc(1)Hex(1)NeuAc(1)NeuGc(1),HexNAc(1)Hex(1)NeuAc(1)	T[+656][+963]	995.077	3	2983.22	2983.22	0	0.1	38	CRagged	170.67	170.67	1.2	3.21	1226	>AAB61574.1 podocalyxin-like protein [Homo sapiens]	1	221121_jc_podo_stce_pngasef_trypsin.ScanId;v=1;d1=15951.15951.3	controllerType=0 controllerNumber=1 scan=15951	34.0221
13221:3	1	A.TDTAQQSTVPT[+672.223]S[+947.323]K.A	HexNAc(1)Hex(1)NeuGc(1),HexNAc(1)Hex(1)NeuAc(2)	S[+947], T[+672]	995.08	3	2983.22	2983.22	0	3	38	CRagged	176	176	0	2.88	1226	>AAB61574.1 podocalyxin-like protein [Homo sapiens]	1	221121_jc_podo_stce_pngasef_trypsin.ScanId;v=1;d1=15886.15886.3	controllerType=0 controllerNumber=1 scan=15886	33.9077
12238:3	1	A.T[+365.132]DT[+963.318]AQQSTVPTSK.A	HexNAc(1)Hex(1),HexNAc(1)Hex(1)NeuAc(1)NeuGc(1)	T[+365][+963]	898.045	3	2692.12	2692.12	0	0	38	CRagged	176.48	176.48	0	3.21	1226	>AAB61574.1 podocalyxin-like protein [Homo sapiens]	1	221121_jc_podo_stce_pngasef_trypsin.ScanId;v=1;d1=14867.14867.3	controllerType=0 controllerNumber=1 scan=14867	31.9701
13419:3	1	A.T[+656.228]DT[+963.318]AQQSTVPTSK.A	HexNAc(1)Hex(1)NeuAc(1),HexNAc(1)Hex(1)NeuAc(1)NeuGc(1)	T[+656][+963]	995.077	3	2983.22	2983.22	0	0.2	38	CRagged	179.83	179.83	0	3.21	1226	>AAB61574.1 podocalyxin-like protein [Homo sapiens]	1	221121_jc_podo_stce_pngasef_trypsin.ScanId;v=1;d1=16091.16091.3	controllerType=0 controllerNumber=1 scan=16091	34.2895
25335:4	1	D.TAQQST[+1312.455]VPTSKANEILASVK.A	HexNAc(2)Hex(2)NeuAc(2)	T[+1312]	847.149	4	3385.57	3385.57	0	0.3	40	CRagged	153.56	153.56	3.4	2.48	1226	>AAB61574.1 podocalyxin-like protein [Homo sapiens]	1	221121_jc_podo_stce_pngasef_trypsin.ScanId;v=1;d1=28477.28477.4	controllerType=0 controllerNumber=1 scan=28477	59.1049
25328:3	1	D.TAQQS[+1312.455]TVPTSKANEILASVK.A	HexNAc(2)Hex(2)NeuAc(2)	S[+1312]	1129.2	3	3385.57	3385.57	0	0.3	40	CRagged	176.63	176.63	0	3.99	1226	>AAB61574.1 podocalyxin-like protein [Homo sapiens]	1	221121_jc_podo_stce_pngasef_trypsin.ScanId;v=1;d1=28470.28470.3	controllerType=0 controllerNumber=1 scan=28470	59.0883
26266:4	1	D.TAQQSTVPT[+1021.360]S[+979.313]KANEILASVK.A	HexNAc(2)Hex(2)NeuAc(1),HexNAc(1)Hex(1)NeuGc(2)	S[+979], T[+1021]	1019.2	4	4073.79	4073.79	0	-0.1	40	CRagged	56.85	56.85	0	2.09	1226	>AAB61574.1 podocalyxin-like protein [Homo sapiens]	1	221121_jc_podo_stce_pngasef_trypsin.ScanId;v=1;d1=29448.29448.4	controllerType=0 controllerNumber=1 scan=29448	61.1816
26459:4	1	D.TAQQSTVPT[+1312.455]S[+672.223]KANEILASVK.A	HexNAc(2)Hex(2)NeuAc(2),HexNAc(1)Hex(1)NeuGc(1)	S[+672], T[+1312]	1015.21	4	4057.8	4057.8	0	1	40	CRagged	83.21	83.21	0	2.44	1226	>AAB61574.1 podocalyxin-like protein [Homo sapiens]	1	221121_jc_podo_stce_pngasef_trypsin.ScanId;v=1;d1=29649.29649.4	controllerType=0 controllerNumber=1 scan=29649	61.5977
26463:4	1	D.TAQQSTVPT[+947.323]S[+1021.360]KANEILASVK.A	HexNAc(1)Hex(1)NeuAc(2),HexNAc(2)Hex(2)NeuAc(1)	S[+1021], T[+947]	1011.21	4	4041.8	4041.8	0	-0.2	40	CRagged	111.26	111.26	0	2.65	1226	>AAB61574.1 podocalyxin-like protein [Homo sapiens]	1	221121_jc_podo_stce_pngasef_trypsin.ScanId;v=1;d1=29653.29653.4	controllerType=0 controllerNumber=1 scan=29653	61.606
23859:3	1	D.TAQQS[+1312.455]T[+365.132]VPTSKANEILASVK.A	HexNAc(2)Hex(2)NeuAc(2),HexNAc(1)Hex(1)	S[+1312], T[+365]	1250.91	3	3750.71	3750.71	0	0.7	40	CRagged	125.64	125.64	0	2.58	1226	>AAB61574.1 podocalyxin-like protein [Homo sapiens]	1	221121_jc_podo_stce_pngasef_trypsin.ScanId;v=1;d1=26940.26940.3	controllerType=0 controllerNumber=1 scan=26940	55.8973
23870:4	1	D.TAQQS[+1312.455]T[+365.132]VPTSKANEILASVK.A	HexNAc(2)Hex(2)NeuAc(2),HexNAc(1)Hex(1)	S[+1312], T[+365]	938.433	4	3750.71	3750.71	0	1.3	40	CRagged	173.83	173.83	0	3.31	1226	>AAB61574.1 podocalyxin-like protein [Homo sapiens]	1	221121_jc_podo_stce_pngasef_trypsin.ScanId;v=1;d1=26952.26952.4	controllerType=0 controllerNumber=1 scan=26952	55.9352
23877:3	1	D.TAQQS[+1312.455]T[+365.132]VPTSKANEILASVK.A	HexNAc(2)Hex(2)NeuAc(2),HexNAc(1)Hex(1)	S[+1312], T[+365]	1250.91	3	3750.71	3750.71	0	1.2	40	CRagged	176.44	176.44	0	3.99	1226	>AAB61574.1 podocalyxin-like protein [Homo sapiens]	1	221121_jc_podo_stce_pngasef_trypsin.ScanId;v=1;d1=26959.26959.3	controllerType=0 controllerNumber=1 scan=26959	55.9497
23720:3	1	D.TAQQSTVPT[+963.318]S[+730.264]KANEILASVK.A	HexNAc(1)Hex(1)NeuAc(1)NeuGc(1),HexNAc(2)Hex(2)	S[+730], T[+963]	1256.24	3	3766.7	3766.7	0	-1	40	CRagged	201.38	201.38	0	3.72	1226	>AAB61574.1 podocalyxin-like protein [Homo sapiens]	1	221121_jc_podo_stce_pngasef_trypsin.ScanId;v=1;d1=26796.26796.3	controllerType=0 controllerNumber=1 scan=26796	55.6087
23744:3	1	D.TAQQSTVPT[+963.318]S[+730.264]KANEILASVK.A	HexNAc(1)Hex(1)NeuAc(1)NeuGc(1),HexNAc(2)Hex(2)	S[+730], T[+963]	1256.24	3	3766.7	3766.7	0	0.4	40	CRagged	210.35	210.35	0	4.02	1226	>AAB61574.1 podocalyxin-like protein [Homo sapiens]	1	221121_jc_podo_stce_pngasef_trypsin.ScanId;v=1;d1=26821.26821.3	controllerType=0 controllerNumber=1 scan=26821	55.6599
23849:4	1	D.TAQQSTVPT[+1021.360]S[+656.228]KANEILASVK.A	HexNAc(2)Hex(2)NeuAc(1),HexNAc(1)Hex(1)NeuAc(1)	S[+656], T[+1021]	938.433	4	3750.71	3750.71	0	0.8	40	CRagged	278.59	278.59	0	4.34	1226	>AAB61574.1 podocalyxin-like protein [Homo sapiens]	1	221121_jc_podo_stce_pngasef_trypsin.ScanId;v=1;d1=26930.26930.4	controllerType=0 controllerNumber=1 scan=26930	55.8759
23716:4	1	D.TAQQSTVPT[+963.318]S[+730.264]KANEILASVK.A	HexNAc(1)Hex(1)NeuAc(1)NeuGc(1),HexNAc(2)Hex(2)	S[+730], T[+963]	942.43	4	3766.7	3766.7	0	-1.1	40	CRagged	315.16	315.16	0	4.23	1226	>AAB61574.1 podocalyxin-like protein [Homo sapiens]	1	221121_jc_podo_stce_pngasef_trypsin.ScanId;v=1;d1=26792.26792.4	controllerType=0 controllerNumber=1 scan=26792	55.6009
23540:4	1	D.TAQQSTVPT[+979.313]S[+730.264]KAN[+0.984]EILASVK.A	HexNAc(1)Hex(1)NeuGc(2),HexNAc(2)Hex(2)	N[+1], S[+730], T[+979]	946.679	4	3783.7	3783.68	0	4.1	40	CRagged	100.76	100.76	1.2	2.42	1226	>AAB61574.1 podocalyxin-like protein [Homo sapiens]	1	221121_jc_podo_stce_pngasef_trypsin.ScanId;v=1;d1=26608.26608.4	controllerType=0 controllerNumber=1 scan=26608	55.198
25711:4	1	D.TAQQS[+1312.455]T[+672.223]VPTSKAN[+0.984]EILASVK.A	HexNAc(2)Hex(2)NeuAc(2),HexNAc(1)Hex(1)NeuGc(1)	N[+1], S[+1312], T[+672]	1015.45	4	4058.8	4058.78	0	4.1	40	CRagged	184.06	184.06	0	2.97	1226	>AAB61574.1 podocalyxin-like protein [Homo sapiens]	1	221121_jc_podo_stce_pngasef_trypsin.ScanId;v=1;d1=28869.28869.4	controllerType=0 controllerNumber=1 scan=28869	59.9089
26346:4	1	D.TAQQS[+1312.455]T[+672.223]VPTSKAN[+0.984]EILASVK.A	HexNAc(2)Hex(2)NeuAc(2),HexNAc(1)Hex(1)NeuGc(1)	N[+1], S[+1312], T[+672]	1015.2	4	4057.8	4058.78	-1	4.5	40	CRagged	229.89	229.89	0.4	3	1226	>AAB61574.1 podocalyxin-like protein [Homo sapiens]	1	221121_jc_podo_stce_pngasef_trypsin.ScanId;v=1;d1=29531.29531.4	controllerType=0 controllerNumber=1 scan=29531	61.3522
26374:4	1	D.TAQQS[+1312.455]T[+672.223]VPTSKAN[+0.984]EILASVK.A	HexNAc(2)Hex(2)NeuAc(2),HexNAc(1)Hex(1)NeuGc(1)	N[+1], S[+1312], T[+672]	1015.2	4	4057.79	4058.78	-1	4	40	CRagged	244.71	244.71	1.2	3.95	1226	>AAB61574.1 podocalyxin-like protein [Homo sapiens]	1	221121_jc_podo_stce_pngasef_trypsin.ScanId;v=1;d1=29560.29560.4	controllerType=0 controllerNumber=1 scan=29560	61.4077
04251:2	1	S.T[+365.132]VPTSK.A	HexNAc(1)Hex(1)	T[+365]	499.25	2	997.494	997.494	0	0.2	45	CRagged	98.16	98.16	3.3	2.39	1226	>AAB61574.1 podocalyxin-like protein [Homo sapiens]	1	221121_jc_podo_stce_pngasef_trypsin.ScanId;v=1;d1=6540.6540.2	controllerType=0 controllerNumber=1 scan=6540	13.9491
04053:2	1	S.T[+365.132]VPTSK.A	HexNAc(1)Hex(1)	T[+365]	499.251	2	997.494	997.494	0	0.4	45	CRagged	107.73	107.73	3.3	2.36	1226	>AAB61574.1 podocalyxin-like protein [Homo sapiens]	1	221121_jc_podo_stce_pngasef_trypsin.ScanId;v=1;d1=6333.6333.2	controllerType=0 controllerNumber=1 scan=6333	13.4688
04109:2	1	S.T[+365.132]VPTSK.A	HexNAc(1)Hex(1)	T[+365]	499.25	2	997.493	997.494	0	-0.2	45	CRagged	172.49	172.49	3.3	2.82	1226	>AAB61574.1 podocalyxin-like protein [Homo sapiens]	1	221121_jc_podo_stce_pngasef_trypsin.ScanId;v=1;d1=6392.6392.2	controllerType=0 controllerNumber=1 scan=6392	13.6095
04164:2	1	S.T[+203.079]VPTSK.A	HexNAc(1)	T[+203]	418.224	2	835.44	835.441	0	-1	45	CRagged	179.21	179.21	3.3	2.55	1226	>AAB61574.1 podocalyxin-like protein [Homo sapiens]	1	221121_jc_podo_stce_pngasef_trypsin.ScanId;v=1;d1=6449.6449.2	controllerType=0 controllerNumber=1 scan=6449	13.7449
06424:2	1	S.T[+672.223]VPTSK.A	HexNAc(1)Hex(1)NeuGc(1)	T[+672]	652.795	2	1304.58	1304.58	0	-0.6	45	CRagged	284.34	284.34	3.3	4.85	1226	>AAB61574.1 podocalyxin-like protein [Homo sapiens]	1	221121_jc_podo_stce_pngasef_trypsin.ScanId;v=1;d1=8810.8810.2	controllerType=0 controllerNumber=1 scan=8810	19.1613
07350:2	1	S.T[+656.228]VPTSK.A	HexNAc(1)Hex(1)NeuAc(1)	T[+656]	644.798	2	1288.59	1288.59	0	0.6	45	CRagged	295.99	295.99	3.3	4.68	1226	>AAB61574.1 podocalyxin-like protein [Homo sapiens]	1	221121_jc_podo_stce_pngasef_trypsin.ScanId;v=1;d1=9777.9777.2	controllerType=0 controllerNumber=1 scan=9777	21.3644
07148:2	1	S.T[+656.228]VPTSK.A	HexNAc(1)Hex(1)NeuAc(1)	T[+656]	644.798	2	1288.59	1288.59	0	-0.4	45	CRagged	325.25	325.25	3.3	5.13	1226	>AAB61574.1 podocalyxin-like protein [Homo sapiens]	1	221121_jc_podo_stce_pngasef_trypsin.ScanId;v=1;d1=9566.9566.2	controllerType=0 controllerNumber=1 scan=9566	20.8528
07231:2	1	S.T[+656.228]VPTSK.A	HexNAc(1)Hex(1)NeuAc(1)	T[+656]	644.798	2	1288.59	1288.59	0	-0.5	45	CRagged	330.12	330.12	3.3	5.13	1226	>AAB61574.1 podocalyxin-like protein [Homo sapiens]	1	221121_jc_podo_stce_pngasef_trypsin.ScanId;v=1;d1=9653.9653.2	controllerType=0 controllerNumber=1 scan=9653	21.0529
07124:2	1	S.T[+656.228]VPTSK.A	HexNAc(1)Hex(1)NeuAc(1)	T[+656]	644.798	2	1288.59	1288.59	0	0.6	45	CRagged	342.31	342.31	2.28	4.95	1226	>AAB61574.1 podocalyxin-like protein [Homo sapiens]	1	221121_jc_podo_stce_pngasef_trypsin.ScanId;v=1;d1=9541.9541.2	controllerType=0 controllerNumber=1 scan=9541	20.7853
07196:2	1	S.TVPT[+1021.360]SK.A	HexNAc(2)Hex(2)NeuAc(1)	T[+1021]	827.365	2	1653.72	1653.72	0	1.4	45	CRagged	348.17	348.17	0	4.95	1226	>AAB61574.1 podocalyxin-like protein [Homo sapiens]	1	221121_jc_podo_stce_pngasef_trypsin.ScanId;v=1;d1=9616.9616.2	controllerType=0 controllerNumber=1 scan=9616	20.9662
07262:2	1	S.T[+656.228]VPTSK.A	HexNAc(1)Hex(1)NeuAc(1)	T[+656]	644.798	2	1288.59	1288.59	0	0.6	45	CRagged	350.2	350.2	3.3	4.95	1226	>AAB61574.1 podocalyxin-like protein [Homo sapiens]	1	221121_jc_podo_stce_pngasef_trypsin.ScanId;v=1;d1=9685.9685.2	controllerType=0 controllerNumber=1 scan=9685	21.1348
09312:2	1	S.T[+947.323]VPTSK.A	HexNAc(1)Hex(1)NeuAc(2)	T[+947]	790.347	2	1579.69	1579.68	0	1	45	CRagged	358.59	350.51	3.3	4.95	1226	>AAB61574.1 podocalyxin-like protein [Homo sapiens]	1	221121_jc_podo_stce_pngasef_trypsin.ScanId;v=1;d1=11824.11824.2	controllerType=0 controllerNumber=1 scan=11824	25.882
07210:2	1	S.TVPT[+1021.360]SK.A	HexNAc(2)Hex(2)NeuAc(1)	T[+1021]	827.365	2	1653.72	1653.72	0	0.8	45	CRagged	359.42	359.42	0	4.95	1226	>AAB61574.1 podocalyxin-like protein [Homo sapiens]	1	221121_jc_podo_stce_pngasef_trypsin.ScanId;v=1;d1=9631.9631.2	controllerType=0 controllerNumber=1 scan=9631	20.9992
09298:2	1	S.T[+947.323]VPTSK.A	HexNAc(1)Hex(1)NeuAc(2)	T[+947]	790.346	2	1579.69	1579.68	0	0.5	45	CRagged	367.02	367.02	3.3	5.78	1226	>AAB61574.1 podocalyxin-like protein [Homo sapiens]	1	221121_jc_podo_stce_pngasef_trypsin.ScanId;v=1;d1=11809.11809.2	controllerType=0 controllerNumber=1 scan=11809	25.8469
06325:2	1	S.T[+672.223]VPTSK.A	HexNAc(1)Hex(1)NeuGc(1)	T[+672]	652.795	2	1304.58	1304.58	0	-1.1	45	CRagged	419.24	419.24	3.3	5.64	1226	>AAB61574.1 podocalyxin-like protein [Homo sapiens]	1	221121_jc_podo_stce_pngasef_trypsin.ScanId;v=1;d1=8707.8707.2	controllerType=0 controllerNumber=1 scan=8707	18.9455
07020:2	1	S.T[+656.228]VPTSK.A	HexNAc(1)Hex(1)NeuAc(1)	T[+656]	644.798	2	1288.59	1288.59	0	-0.2	45	CRagged	441.15	441.15	12.12	6.06	1226	>AAB61574.1 podocalyxin-like protein [Homo sapiens]	1	221121_jc_podo_stce_pngasef_trypsin.ScanId;v=1;d1=9432.9432.2	controllerType=0 controllerNumber=1 scan=9432	20.5423
07039:2	1	S.T[+656.228]VPTSK.A	HexNAc(1)Hex(1)NeuAc(1)	T[+656]	644.798	2	1288.59	1288.59	0	0.1	45	CRagged	445.64	445.64	12.05	6.06	1226	>AAB61574.1 podocalyxin-like protein [Homo sapiens]	1	221121_jc_podo_stce_pngasef_trypsin.ScanId;v=1;d1=9452.9452.2	controllerType=0 controllerNumber=1 scan=9452	20.5883
06309:2	1	S.T[+672.223]VPTSK.A	HexNAc(1)Hex(1)NeuGc(1)	T[+672]	652.795	2	1304.58	1304.58	0	-0.1	45	CRagged	457.3	457.3	3.3	6.06	1226	>AAB61574.1 podocalyxin-like protein [Homo sapiens]	1	221121_jc_podo_stce_pngasef_trypsin.ScanId;v=1;d1=8690.8690.2	controllerType=0 controllerNumber=1 scan=8690	18.9068
22021:3	1	S.TVPT[+1021.360]SKANEILASVK.A	HexNAc(2)Hex(2)NeuAc(1)	T[+1021]	860.419	3	2579.24	2579.24	0	-0.3	45	CRagged	44.86	44.86	0.23	2.43	1226	>AAB61574.1 podocalyxin-like protein [Homo sapiens]	1	221121_jc_podo_stce_pngasef_trypsin.ScanId;v=1;d1=25022.25022.3	controllerType=0 controllerNumber=1 scan=25022	51.6858
24432:4	1	S.TVPTS[+1312.455]KANEILASVK.A	HexNAc(2)Hex(2)NeuAc(2)	S[+1312]	718.341	4	2870.34	2870.34	0	1.4	45	CRagged	71.63	71.63	1.2	2.4	1226	>AAB61574.1 podocalyxin-like protein [Homo sapiens]	1	221121_jc_podo_stce_pngasef_trypsin.ScanId;v=1;d1=27537.27537.4	controllerType=0 controllerNumber=1 scan=27537	57.1887
24663:3	1	S.T[+1312.455]VPTSKANEILASVK.A	HexNAc(2)Hex(2)NeuAc(2)	T[+1312]	957.452	3	2870.34	2870.34	0	0.3	45	CRagged	76.21	76.21	0.8	2.51	1226	>AAB61574.1 podocalyxin-like protein [Homo sapiens]	1	221121_jc_podo_stce_pngasef_trypsin.ScanId;v=1;d1=27778.27778.3	controllerType=0 controllerNumber=1 scan=27778	57.6988
22183:3	1	S.TVPT[+1021.360]SKANEILASVK.A	HexNAc(2)Hex(2)NeuAc(1)	T[+1021]	860.42	3	2579.24	2579.24	0	0.2	45	CRagged	104.64	104.64	0.23	2.78	1226	>AAB61574.1 podocalyxin-like protein [Homo sapiens]	1	221121_jc_podo_stce_pngasef_trypsin.ScanId;v=1;d1=25191.25191.3	controllerType=0 controllerNumber=1 scan=25191	52.0569
22061:3	1	S.TVPT[+1021.360]SKANEILASVK.A	HexNAc(2)Hex(2)NeuAc(1)	T[+1021]	860.42	3	2579.25	2579.24	0	0.3	45	CRagged	122.24	122.24	0.23	2.92	1226	>AAB61574.1 podocalyxin-like protein [Homo sapiens]	1	221121_jc_podo_stce_pngasef_trypsin.ScanId;v=1;d1=25064.25064.3	controllerType=0 controllerNumber=1 scan=25064	51.7898
26774:3	1	S.TVPTS[+947.323]KANEILASVK.A	HexNAc(1)Hex(1)NeuAc(2)	S[+947]	835.742	3	2505.21	2505.21	0	1.7	45	CRagged	171.46	171.46	1.2	3.83	1226	>AAB61574.1 podocalyxin-like protein [Homo sapiens]	1	221121_jc_podo_stce_pngasef_trypsin.ScanId;v=1;d1=29977.29977.3	controllerType=0 controllerNumber=1 scan=29977	62.2991
23662:3	1	S.TVPTS[+656.228]KANEILASVK.A	HexNAc(1)Hex(1)NeuAc(1)	S[+656]	738.71	3	2214.11	2214.11	0	1	45	CRagged	183.73	77.21	2.34	2.59	1226	>AAB61574.1 podocalyxin-like protein [Homo sapiens]	1	221121_jc_podo_stce_pngasef_trypsin.ScanId;v=1;d1=26735.26735.3	controllerType=0 controllerNumber=1 scan=26735	55.4901
23642:3	1	S.TVPTS[+656.228]KANEILASVK.A	HexNAc(1)Hex(1)NeuAc(1)	S[+656]	738.709	3	2214.11	2214.11	0	0.1	45	CRagged	186.61	112.15	2.34	3.01	1226	>AAB61574.1 podocalyxin-like protein [Homo sapiens]	1	221121_jc_podo_stce_pngasef_trypsin.ScanId;v=1;d1=26714.26714.3	controllerType=0 controllerNumber=1 scan=26714	55.4386
24772:3	1	S.TVPTS[+1312.455]KANEILASVK.A	HexNAc(2)Hex(2)NeuAc(2)	S[+1312]	957.453	3	2870.34	2870.34	0	1.6	45	CRagged	223.11	223.11	1.2	4.53	1226	>AAB61574.1 podocalyxin-like protein [Homo sapiens]	1	221121_jc_podo_stce_pngasef_trypsin.ScanId;v=1;d1=27892.27892.3	controllerType=0 controllerNumber=1 scan=27892	57.9325
24811:4	1	S.TVPTS[+1312.455]KANEILASVK.A	HexNAc(2)Hex(2)NeuAc(2)	S[+1312]	718.341	4	2870.34	2870.34	0	0.4	45	CRagged	226.66	226.66	1.2	3.84	1226	>AAB61574.1 podocalyxin-like protein [Homo sapiens]	1	221121_jc_podo_stce_pngasef_trypsin.ScanId;v=1;d1=27932.27932.4	controllerType=0 controllerNumber=1 scan=27932	58.0113
19177:3	1	S.TVPTS[+730.264]KANEILASVK.A	HexNAc(2)Hex(2)	S[+730]	763.389	3	2288.15	2288.15	0	0.8	45	CRagged	237.61	237.61	1.2	4.55	1226	>AAB61574.1 podocalyxin-like protein [Homo sapiens]	1	221121_jc_podo_stce_pngasef_trypsin.ScanId;v=1;d1=22061.22061.3	controllerType=0 controllerNumber=1 scan=22061	45.4988
19179:3	1	S.TVPTS[+730.264]KANEILASVK.A	HexNAc(2)Hex(2)	S[+730]	763.389	3	2288.15	2288.15	0	0.8	45	CRagged	238.28	238.28	18.84	3.7	1226	>AAB61574.1 podocalyxin-like protein [Homo sapiens]	1	221121_jc_podo_stce_pngasef_trypsin.ScanId;v=1;d1=22063.22063.3	controllerType=0 controllerNumber=1 scan=22063	45.5031
24671:3	1	S.TVPTS[+1312.455]KANEILASVK.A	HexNAc(2)Hex(2)NeuAc(2)	S[+1312]	957.452	3	2870.34	2870.34	0	0.3	45	CRagged	263.48	263.48	1.2	5.59	1226	>AAB61574.1 podocalyxin-like protein [Homo sapiens]	1	221121_jc_podo_stce_pngasef_trypsin.ScanId;v=1;d1=27787.27787.3	controllerType=0 controllerNumber=1 scan=27787	57.7175
24785:4	1	S.TVPTS[+1312.455]KANEILASVK.A	HexNAc(2)Hex(2)NeuAc(2)	S[+1312]	718.342	4	2870.34	2870.34	0	1.6	45	CRagged	282.45	282.45	1.2	4.87	1226	>AAB61574.1 podocalyxin-like protein [Homo sapiens]	1	221121_jc_podo_stce_pngasef_trypsin.ScanId;v=1;d1=27905.27905.4	controllerType=0 controllerNumber=1 scan=27905	57.9565
24926:3	1	S.TVPTS[+1312.455]KANEILASVK.A	HexNAc(2)Hex(2)NeuAc(2)	S[+1312]	957.452	3	2870.34	2870.34	0	0.5	45	CRagged	300.72	300.72	1.2	5.76	1226	>AAB61574.1 podocalyxin-like protein [Homo sapiens]	1	221121_jc_podo_stce_pngasef_trypsin.ScanId;v=1;d1=28052.28052.3	controllerType=0 controllerNumber=1 scan=28052	58.2437
22059:3	1	S.TVPTS[+1021.360]KANEILASVK.A	HexNAc(2)Hex(2)NeuAc(1)	S[+1021]	860.42	3	2579.25	2579.24	0	0.3	45	CRagged	303.72	303.72	1.2	5.76	1226	>AAB61574.1 podocalyxin-like protein [Homo sapiens]	1	221121_jc_podo_stce_pngasef_trypsin.ScanId;v=1;d1=25062.25062.3	controllerType=0 controllerNumber=1 scan=25062	51.7875
24903:3	1	S.TVPTSKANEILAS[+1312.455]VK.A	HexNAc(2)Hex(2)NeuAc(2)	S[+1312]	957.452	3	2870.34	2870.34	0	0.2	45	CRagged	312.5	312.5	5.19	5.94	1226	>AAB61574.1 podocalyxin-like protein [Homo sapiens]	1	221121_jc_podo_stce_pngasef_trypsin.ScanId;v=1;d1=28028.28028.3	controllerType=0 controllerNumber=1 scan=28028	58.1998
23660:3	1	S.TVPTS[+656.228]KANEILASVK.A	HexNAc(1)Hex(1)NeuAc(1)	S[+656]	738.71	3	2214.11	2214.11	0	1	45	CRagged	404.52	404.52	1.2	7.02	1226	>AAB61574.1 podocalyxin-like protein [Homo sapiens]	1	221121_jc_podo_stce_pngasef_trypsin.ScanId;v=1;d1=26733.26733.3	controllerType=0 controllerNumber=1 scan=26733	55.4844
22181:3	1	S.TVPTS[+1021.360]KANEILASVK.A	HexNAc(2)Hex(2)NeuAc(1)	S[+1021]	860.42	3	2579.24	2579.24	0	0.2	45	CRagged	408.93	408.93	1.2	7.19	1226	>AAB61574.1 podocalyxin-like protein [Homo sapiens]	1	221121_jc_podo_stce_pngasef_trypsin.ScanId;v=1;d1=25189.25189.3	controllerType=0 controllerNumber=1 scan=25189	52.0529
24797:3	1	S.TVPTS[+1312.455]KANEILASVK.A	HexNAc(2)Hex(2)NeuAc(2)	S[+1312]	957.452	3	2870.34	2870.34	0	0.3	45	CRagged	421.42	421.42	1.2	7.02	1226	>AAB61574.1 podocalyxin-like protein [Homo sapiens]	1	221121_jc_podo_stce_pngasef_trypsin.ScanId;v=1;d1=27918.27918.3	controllerType=0 controllerNumber=1 scan=27918	57.9825
22156:3	1	S.TVPTSKANEILAS[+1021.360]VK.A	HexNAc(2)Hex(2)NeuAc(1)	S[+1021]	860.42	3	2579.25	2579.24	0	0.6	45	CRagged	442.82	442.82	3.38	6.97	1226	>AAB61574.1 podocalyxin-like protein [Homo sapiens]	1	221121_jc_podo_stce_pngasef_trypsin.ScanId;v=1;d1=25163.25163.3	controllerType=0 controllerNumber=1 scan=25163	52.0033
21896:3	1	S.TVPTS[+1021.360]KANEILASVK.A	HexNAc(2)Hex(2)NeuAc(1)	S[+1021]	860.421	3	2579.25	2579.24	0	2	45	CRagged	445.53	445.53	1.2	6.95	1226	>AAB61574.1 podocalyxin-like protein [Homo sapiens]	1	221121_jc_podo_stce_pngasef_trypsin.ScanId;v=1;d1=24891.24891.3	controllerType=0 controllerNumber=1 scan=24891	51.3689
24385:3	1	S.TVPTS[+1312.455]KANEILASVK.A	HexNAc(2)Hex(2)NeuAc(2)	S[+1312]	957.452	3	2870.34	2870.34	0	0	45	CRagged	446.3	446.3	1.2	7.14	1226	>AAB61574.1 podocalyxin-like protein [Homo sapiens]	1	221121_jc_podo_stce_pngasef_trypsin.ScanId;v=1;d1=27489.27489.3	controllerType=0 controllerNumber=1 scan=27489	57.0998
23640:3	1	S.TVPTS[+656.228]KANEILASVK.A	HexNAc(1)Hex(1)NeuAc(1)	S[+656]	738.709	3	2214.11	2214.11	0	0.1	45	CRagged	464.74	464.74	1.2	7.14	1226	>AAB61574.1 podocalyxin-like protein [Homo sapiens]	1	221121_jc_podo_stce_pngasef_trypsin.ScanId;v=1;d1=26712.26712.3	controllerType=0 controllerNumber=1 scan=26712	55.4361
24349:3	1	S.TVPTS[+1312.455]KANEILASVK.A	HexNAc(2)Hex(2)NeuAc(2)	S[+1312]	957.452	3	2870.34	2870.34	0	0.7	45	CRagged	465.88	465.88	1.2	6.97	1226	>AAB61574.1 podocalyxin-like protein [Homo sapiens]	1	221121_jc_podo_stce_pngasef_trypsin.ScanId;v=1;d1=27451.27451.3	controllerType=0 controllerNumber=1 scan=27451	57.0112
24661:3	1	S.TVPTS[+1312.455]KANEILASVK.A	HexNAc(2)Hex(2)NeuAc(2)	S[+1312]	957.452	3	2870.34	2870.34	0	0.3	45	CRagged	475.75	475.75	1.2	6.97	1226	>AAB61574.1 podocalyxin-like protein [Homo sapiens]	1	221121_jc_podo_stce_pngasef_trypsin.ScanId;v=1;d1=27776.27776.3	controllerType=0 controllerNumber=1 scan=27776	57.6963
21933:3	1	S.TVPTS[+1021.360]KANEILASVK.A	HexNAc(2)Hex(2)NeuAc(1)	S[+1021]	860.419	3	2579.24	2579.24	0	-0.2	45	CRagged	478.77	478.77	1.2	7.14	1226	>AAB61574.1 podocalyxin-like protein [Homo sapiens]	1	221121_jc_podo_stce_pngasef_trypsin.ScanId;v=1;d1=24930.24930.3	controllerType=0 controllerNumber=1 scan=24930	51.4671
22019:3	1	S.TVPTS[+1021.360]KANEILASVK.A	HexNAc(2)Hex(2)NeuAc(1)	S[+1021]	860.419	3	2579.24	2579.24	0	-0.3	45	CRagged	591.72	591.72	1.2	7.92	1226	>AAB61574.1 podocalyxin-like protein [Homo sapiens]	1	221121_jc_podo_stce_pngasef_trypsin.ScanId;v=1;d1=25020.25020.3	controllerType=0 controllerNumber=1 scan=25020	51.6824
21858:3	1	S.T[+365.132]VPT[+672.223]SKANEILASVK.A	HexNAc(1)Hex(1),HexNAc(1)Hex(1)NeuGc(1)	T[+365][+672]	865.754	3	2595.25	2595.24	0	3.5	45	CRagged	19.9	19.9	9.05	2.35	1226	>AAB61574.1 podocalyxin-like protein [Homo sapiens]	1	221121_jc_podo_stce_pngasef_trypsin.ScanId;v=1;d1=24851.24851.3	controllerType=0 controllerNumber=1 scan=24851	51.2807
24328:3	1	S.T[+672.223]VPT[+672.223]SKANEILASVK.A	HexNAc(1)Hex(1)NeuGc(1),HexNAc(1)Hex(1)NeuGc(1)	T[+672]*2	968.118	3	2902.34	2902.33	0	3.7	45	CRagged	36.43	36.43	6.52	2.35	1226	>AAB61574.1 podocalyxin-like protein [Homo sapiens]	1	221121_jc_podo_stce_pngasef_trypsin.ScanId;v=1;d1=27429.27429.3	controllerType=0 controllerNumber=1 scan=27429	56.9574
24351:3	1	S.T[+656.228]VPTS[+656.228]KANEILASVK.A	HexNAc(1)Hex(1)NeuAc(1),HexNAc(1)Hex(1)NeuAc(1)	S[+656], T[+656]	957.452	3	2870.34	2870.34	0	0.7	45	CRagged	70.92	70.92	9.8	2.56	1226	>AAB61574.1 podocalyxin-like protein [Homo sapiens]	1	221121_jc_podo_stce_pngasef_trypsin.ScanId;v=1;d1=27453.27453.3	controllerType=0 controllerNumber=1 scan=27453	57.0157
24521:4	1	S.TVPT[+672.223]S[+656.228]KANEILASVK.A	HexNAc(1)Hex(1)NeuGc(1),HexNAc(1)Hex(1)NeuAc(1)	S[+656], T[+672]	722.34	4	2886.34	2886.33	0	1.4	45	CRagged	152.37	152.37	0	3.58	1226	>AAB61574.1 podocalyxin-like protein [Homo sapiens]	1	221121_jc_podo_stce_pngasef_trypsin.ScanId;v=1;d1=27630.27630.4	controllerType=0 controllerNumber=1 scan=27630	57.3753
24813:4	1	S.T[+656.228]VPT[+656.228]SKANEILASVK.A	HexNAc(1)Hex(1)NeuAc(1),HexNAc(1)Hex(1)NeuAc(1)	T[+656]*2	718.341	4	2870.34	2870.34	0	0.4	45	CRagged	177.55	74.44	6.38	2.35	1226	>AAB61574.1 podocalyxin-like protein [Homo sapiens]	1	221121_jc_podo_stce_pngasef_trypsin.ScanId;v=1;d1=27934.27934.4	controllerType=0 controllerNumber=1 scan=27934	58.0144
24480:4	1	S.T[+656.228]VPT[+1312.455]SKANEILASVK.A	HexNAc(1)Hex(1)NeuAc(1),HexNAc(2)Hex(2)NeuAc(2)	T[+656][+1312]	882.394	4	3526.55	3526.57	0	-4.2	45	CRagged	179.54	179.54	0	3.54	1226	>AAB61574.1 podocalyxin-like protein [Homo sapiens]	1	221121_jc_podo_stce_pngasef_trypsin.ScanId;v=1;d1=27587.27587.4	controllerType=0 controllerNumber=1 scan=27587	57.2905
24469:3	1	S.TVPT[+672.223]S[+656.228]KANEILASVK.A	HexNAc(1)Hex(1)NeuGc(1),HexNAc(1)Hex(1)NeuAc(1)	S[+656], T[+672]	962.783	3	2886.33	2886.33	0	-0.2	45	CRagged	181.37	181.37	0	4.7	1226	>AAB61574.1 podocalyxin-like protein [Homo sapiens]	1	221121_jc_podo_stce_pngasef_trypsin.ScanId;v=1;d1=27576.27576.3	controllerType=0 controllerNumber=1 scan=27576	57.2631
24787:4	1	S.T[+656.228]VPT[+656.228]SKANEILASVK.A	HexNAc(1)Hex(1)NeuAc(1),HexNAc(1)Hex(1)NeuAc(1)	T[+656]*2	718.342	4	2870.34	2870.34	0	1.6	45	CRagged	213.28	102.56	3.68	2.43	1226	>AAB61574.1 podocalyxin-like protein [Homo sapiens]	1	221121_jc_podo_stce_pngasef_trypsin.ScanId;v=1;d1=27907.27907.4	controllerType=0 controllerNumber=1 scan=27907	57.9602
24326:3	1	S.TVPT[+672.223]S[+672.223]KANEILASVK.A	HexNAc(1)Hex(1)NeuGc(1),HexNAc(1)Hex(1)NeuGc(1)	S[+672], T[+672]	968.118	3	2902.34	2902.33	0	3.7	45	CRagged	215.99	215.99	0.7	4.32	1226	>AAB61574.1 podocalyxin-like protein [Homo sapiens]	1	221121_jc_podo_stce_pngasef_trypsin.ScanId;v=1;d1=27427.27427.3	controllerType=0 controllerNumber=1 scan=27427	56.9531
24483:3	1	S.TVPT[+656.228]S[+672.223]KANEILASVK.A	HexNAc(1)Hex(1)NeuAc(1),HexNAc(1)Hex(1)NeuGc(1)	S[+672], T[+656]	962.784	3	2886.34	2886.33	0	1.2	45	CRagged	261.95	261.95	0	5.59	1226	>AAB61574.1 podocalyxin-like protein [Homo sapiens]	1	221121_jc_podo_stce_pngasef_trypsin.ScanId;v=1;d1=27591.27591.3	controllerType=0 controllerNumber=1 scan=27591	57.3007
24361:3	1	S.TVPT[+365.132]S[+979.313]KANEILASVK.A	HexNAc(1)Hex(1),HexNAc(1)Hex(1)NeuGc(2)	S[+979], T[+365]	968.116	3	2902.33	2902.33	0	1	45	CRagged	291.6	291.6	0	5.76	1226	>AAB61574.1 podocalyxin-like protein [Homo sapiens]	1	221121_jc_podo_stce_pngasef_trypsin.ScanId;v=1;d1=27464.27464.3	controllerType=0 controllerNumber=1 scan=27464	57.0454
24705:3	1	S.TVPT[+365.132]S[+963.318]KANEILASVK.A	HexNAc(1)Hex(1),HexNAc(1)Hex(1)NeuAc(1)NeuGc(1)	S[+963], T[+365]	962.783	3	2886.33	2886.33	0	0	45	CRagged	311.95	311.95	0	5.94	1226	>AAB61574.1 podocalyxin-like protein [Homo sapiens]	1	221121_jc_podo_stce_pngasef_trypsin.ScanId;v=1;d1=27822.27822.3	controllerType=0 controllerNumber=1 scan=27822	57.7843
23982:3	1	S.TVPT[+672.223]S[+656.228]KANEILASVK.A	HexNAc(1)Hex(1)NeuGc(1),HexNAc(1)Hex(1)NeuAc(1)	S[+656], T[+672]	962.784	3	2886.34	2886.33	0	1.3	45	CRagged	339.88	339.88	0	6.04	1226	>AAB61574.1 podocalyxin-like protein [Homo sapiens]	1	221121_jc_podo_stce_pngasef_trypsin.ScanId;v=1;d1=27069.27069.3	controllerType=0 controllerNumber=1 scan=27069	56.2032
21979:3	1	S.TVPT[+365.132]S[+672.223]KANEILASVK.A	HexNAc(1)Hex(1),HexNAc(1)Hex(1)NeuGc(1)	S[+672], T[+365]	865.751	3	2595.24	2595.24	0	0	45	CRagged	351.72	351.72	0.7	6.21	1226	>AAB61574.1 podocalyxin-like protein [Homo sapiens]	1	221121_jc_podo_stce_pngasef_trypsin.ScanId;v=1;d1=24978.24978.3	controllerType=0 controllerNumber=1 scan=24978	51.5803
21856:3	1	S.TVPT[+365.132]S[+672.223]KANEILASVK.A	HexNAc(1)Hex(1),HexNAc(1)Hex(1)NeuGc(1)	S[+672], T[+365]	865.754	3	2595.25	2595.24	0	3.5	45	CRagged	375.41	375.41	0.7	6.63	1226	>AAB61574.1 podocalyxin-like protein [Homo sapiens]	1	221121_jc_podo_stce_pngasef_trypsin.ScanId;v=1;d1=24849.24849.3	controllerType=0 controllerNumber=1 scan=24849	51.277
24585:3	1	S.TVPT[+672.223]S[+656.228]KANEILASVK.A	HexNAc(1)Hex(1)NeuGc(1),HexNAc(1)Hex(1)NeuAc(1)	S[+656], T[+672]	962.784	3	2886.34	2886.33	0	1	45	CRagged	417.2	417.2	0	7.02	1226	>AAB61574.1 podocalyxin-like protein [Homo sapiens]	1	221121_jc_podo_stce_pngasef_trypsin.ScanId;v=1;d1=27697.27697.3	controllerType=0 controllerNumber=1 scan=27697	57.5122
24608:3	1	S.TVPT[+672.223]S[+656.228]KANEILASVK.A	HexNAc(1)Hex(1)NeuGc(1),HexNAc(1)Hex(1)NeuAc(1)	S[+656], T[+672]	962.787	3	2886.35	2886.33	0	4.5	45	CRagged	424.87	424.87	0	6.62	1226	>AAB61574.1 podocalyxin-like protein [Homo sapiens]	1	221121_jc_podo_stce_pngasef_trypsin.ScanId;v=1;d1=27721.27721.3	controllerType=0 controllerNumber=1 scan=27721	57.5651
21885:3	1	S.TVPT[+365.132]S[+672.223]KANEILASVK.A	HexNAc(1)Hex(1),HexNAc(1)Hex(1)NeuGc(1)	S[+672], T[+365]	865.75	3	2595.24	2595.24	0	-1.2	45	CRagged	429.93	429.93	0.7	6.73	1226	>AAB61574.1 podocalyxin-like protein [Homo sapiens]	1	221121_jc_podo_stce_pngasef_trypsin.ScanId;v=1;d1=24879.24879.3	controllerType=0 controllerNumber=1 scan=24879	51.3429
17917:2	1	K.ANEILASVK.A			472.774	2	944.542	944.541	0	0.6	51	Non	390.28	329.14	329.14	4.82	1226	>AAB61574.1 podocalyxin-like protein [Homo sapiens]	1	221121_jc_podo_stce_pngasef_trypsin.ScanId;v=1;d1=20753.20753.2	controllerType=0 controllerNumber=1 scan=20753	43.0687
17697:2	1	K.ANEILASVK.A			472.774	2	944.541	944.541	0	0.2	51	Non	429.38	315.89	315.89	4.37	1226	>AAB61574.1 podocalyxin-like protein [Homo sapiens]	1	221121_jc_podo_stce_pngasef_trypsin.ScanId;v=1;d1=20525.20525.2	controllerType=0 controllerNumber=1 scan=20525	42.6547
17383:2	1	K.ANEILASVK.A			472.774	2	944.541	944.541	0	0	51	Non	434.92	372.53	372.53	5.95	1226	>AAB61574.1 podocalyxin-like protein [Homo sapiens]	1	221121_jc_podo_stce_pngasef_trypsin.ScanId;v=1;d1=20201.20201.2	controllerType=0 controllerNumber=1 scan=20201	42.0936
16498:2	1	K.ANEILASVK.A			472.774	2	944.54	944.541	0	-0.6	51	Non	437.07	365.62	365.62	5.95	1226	>AAB61574.1 podocalyxin-like protein [Homo sapiens]	1	221121_jc_podo_stce_pngasef_trypsin.ScanId;v=1;d1=19286.19286.2	controllerType=0 controllerNumber=1 scan=19286	40.4712
16601:2	1	K.ANEILASVK.A			472.774	2	944.541	944.541	0	0	51	Non	440.54	384.68	384.68	5.9	1226	>AAB61574.1 podocalyxin-like protein [Homo sapiens]	1	221121_jc_podo_stce_pngasef_trypsin.ScanId;v=1;d1=19393.19393.2	controllerType=0 controllerNumber=1 scan=19393	40.6806
17200:2	1	K.ANEILASVK.A			472.774	2	944.542	944.541	0	0.6	51	Non	441.72	377.65	377.65	5.72	1226	>AAB61574.1 podocalyxin-like protein [Homo sapiens]	1	221121_jc_podo_stce_pngasef_trypsin.ScanId;v=1;d1=20012.20012.2	controllerType=0 controllerNumber=1 scan=20012	41.7802
17998:2	1	K.ANEILASVK.A			472.774	2	944.54	944.541	0	-0.8	51	Non	443.54	395.16	395.16	5.9	1226	>AAB61574.1 podocalyxin-like protein [Homo sapiens]	1	221121_jc_podo_stce_pngasef_trypsin.ScanId;v=1;d1=20837.20837.2	controllerType=0 controllerNumber=1 scan=20837	43.2237
17363:2	1	K.ANEILASVK.A			472.774	2	944.542	944.541	0	0.6	51	Non	446.34	368.92	368.92	5.72	1226	>AAB61574.1 podocalyxin-like protein [Homo sapiens]	1	221121_jc_podo_stce_pngasef_trypsin.ScanId;v=1;d1=20180.20180.2	controllerType=0 controllerNumber=1 scan=20180	42.0599
17061:2	1	K.ANEILASVK.A			472.774	2	944.541	944.541	0	0	51	Non	452.97	372.28	372.28	5.9	1226	>AAB61574.1 podocalyxin-like protein [Homo sapiens]	1	221121_jc_podo_stce_pngasef_trypsin.ScanId;v=1;d1=19869.19869.2	controllerType=0 controllerNumber=1 scan=19869	41.5351
16740:2	1	K.ANEILASVK.A			472.774	2	944.541	944.541	0	0.2	51	Non	455.09	399.88	399.88	5.9	1226	>AAB61574.1 podocalyxin-like protein [Homo sapiens]	1	221121_jc_podo_stce_pngasef_trypsin.ScanId;v=1;d1=19537.19537.2	controllerType=0 controllerNumber=1 scan=19537	40.9529
16474:2	1	K.ANEILASVK.A			472.774	2	944.54	944.541	0	-1.3	51	Non	457.07	366.4	366.4	5.44	1226	>AAB61574.1 podocalyxin-like protein [Homo sapiens]	1	221121_jc_podo_stce_pngasef_trypsin.ScanId;v=1;d1=19261.19261.2	controllerType=0 controllerNumber=1 scan=19261	40.4212
16631:2	1	K.ANEILASVK.A			472.776	2	944.544	944.541	0	3.2	51	Non	460.7	371.82	371.82	5.49	1226	>AAB61574.1 podocalyxin-like protein [Homo sapiens]	1	221121_jc_podo_stce_pngasef_trypsin.ScanId;v=1;d1=19424.19424.2	controllerType=0 controllerNumber=1 scan=19424	40.7375
17220:2	1	K.ANEILASVK.A			472.774	2	944.54	944.541	0	-0.6	51	Non	469.4	390.17	390.17	5.9	1226	>AAB61574.1 podocalyxin-like protein [Homo sapiens]	1	221121_jc_podo_stce_pngasef_trypsin.ScanId;v=1;d1=20033.20033.2	controllerType=0 controllerNumber=1 scan=20033	41.8155
16891:2	1	K.ANEILASVK.A			472.774	2	944.542	944.541	0	0.6	51	Non	474.52	414.67	414.67	5.72	1226	>AAB61574.1 podocalyxin-like protein [Homo sapiens]	1	221121_jc_podo_stce_pngasef_trypsin.ScanId;v=1;d1=19693.19693.2	controllerType=0 controllerNumber=1 scan=19693	41.2309
16915:2	1	K.ANEILASVK.A			472.775	2	944.542	944.541	0	1.1	51	Non	475.98	419.83	419.83	5.72	1226	>AAB61574.1 podocalyxin-like protein [Homo sapiens]	1	221121_jc_podo_stce_pngasef_trypsin.ScanId;v=1;d1=19718.19718.2	controllerType=0 controllerNumber=1 scan=19718	41.2747
16370:2	1	K.ANEILASVK.A			472.775	2	944.542	944.541	0	0.8	51	Non	477.06	310.32	310.32	4.15	1226	>AAB61574.1 podocalyxin-like protein [Homo sapiens]	1	221121_jc_podo_stce_pngasef_trypsin.ScanId;v=1;d1=19153.19153.2	controllerType=0 controllerNumber=1 scan=19153	40.204
16347:2	1	K.ANEILASVK.A			472.774	2	944.541	944.541	0	-0.2	51	Non	482.28	289	289	5	1226	>AAB61574.1 podocalyxin-like protein [Homo sapiens]	1	221121_jc_podo_stce_pngasef_trypsin.ScanId;v=1;d1=19129.19129.2	controllerType=0 controllerNumber=1 scan=19129	40.1624
17042:2	1	K.ANEILASVK.A			472.776	2	944.544	944.541	0	3.2	51	Non	483.49	391.58	391.58	5.49	1226	>AAB61574.1 podocalyxin-like protein [Homo sapiens]	1	221121_jc_podo_stce_pngasef_trypsin.ScanId;v=1;d1=19849.19849.2	controllerType=0 controllerNumber=1 scan=19849	41.4995
16771:2	1	K.ANEILASVK.A			472.774	2	944.542	944.541	0	0.6	51	Non	484.96	401.16	401.16	5.73	1226	>AAB61574.1 podocalyxin-like protein [Homo sapiens]	1	221121_jc_podo_stce_pngasef_trypsin.ScanId;v=1;d1=19569.19569.2	controllerType=0 controllerNumber=1 scan=19569	41.01
17502:2	1	K.AN[+0.984]EILASVK.A		N[+1]	473.266	2	945.525	945.525	0	-0.2	51	Non	167.34	167.34	167.34	2.48	1226	>AAB61574.1 podocalyxin-like protein [Homo sapiens]	1	221121_jc_podo_stce_pngasef_trypsin.ScanId;v=1;d1=20324.20324.2	controllerType=0 controllerNumber=1 scan=20324	42.3172
15456:2	1	K.ANEILAS[+203.079]VK.A	HexNAc(1)	S[+203]	574.314	2	1147.62	1147.62	0	-0.1	51	Non	183.77	98.23	98.23	1.09	1226	>AAB61574.1 podocalyxin-like protein [Homo sapiens]	1	221121_jc_podo_stce_pngasef_trypsin.ScanId;v=1;d1=18204.18204.2	controllerType=0 controllerNumber=1 scan=18204	38.3547
15475:2	1	K.ANEILAS[+203.079]VK.A	HexNAc(1)	S[+203]	574.314	2	1147.62	1147.62	0	0.7	51	Non	191.9	148.27	148.27	2.35	1226	>AAB61574.1 podocalyxin-like protein [Homo sapiens]	1	221121_jc_podo_stce_pngasef_trypsin.ScanId;v=1;d1=18224.18224.2	controllerType=0 controllerNumber=1 scan=18224	38.3921
18795:2	1	K.ANEILAS[+672.223]VK.A	HexNAc(1)Hex(1)NeuGc(1)	S[+672]	808.886	2	1616.77	1616.76	0	1.2	51	Non	283.51	149.48	149.48	3.73	1226	>AAB61574.1 podocalyxin-like protein [Homo sapiens]	1	221121_jc_podo_stce_pngasef_trypsin.ScanId;v=1;d1=21664.21664.2	controllerType=0 controllerNumber=1 scan=21664	44.7066
19114:2	1	K.ANEILAS[+656.228]VK.A	HexNAc(1)Hex(1)NeuAc(1)	S[+656]	800.888	2	1600.77	1600.77	0	0.2	51	Non	318.23	163.93	163.93	3.73	1226	>AAB61574.1 podocalyxin-like protein [Homo sapiens]	1	221121_jc_podo_stce_pngasef_trypsin.ScanId;v=1;d1=21996.21996.2	controllerType=0 controllerNumber=1 scan=21996	45.3757
18832:2	1	K.ANEILAS[+672.223]VK.A	HexNAc(1)Hex(1)NeuGc(1)	S[+672]	808.887	2	1616.77	1616.76	0	1.8	51	Non	322.24	109.74	109.74	3.13	1226	>AAB61574.1 podocalyxin-like protein [Homo sapiens]	1	221121_jc_podo_stce_pngasef_trypsin.ScanId;v=1;d1=21702.21702.2	controllerType=0 controllerNumber=1 scan=21702	44.7835
14851:2	1	K.ANEILAS[+365.132]VK.A	HexNAc(1)Hex(1)	S[+365]	655.34	2	1309.67	1309.67	0	-0.1	51	Non	351.06	253.21	253.21	4.71	1226	>AAB61574.1 podocalyxin-like protein [Homo sapiens]	1	221121_jc_podo_stce_pngasef_trypsin.ScanId;v=1;d1=17576.17576.2	controllerType=0 controllerNumber=1 scan=17576	37.0951
14813:2	1	K.ANEILAS[+365.132]VK.A	HexNAc(1)Hex(1)	S[+365]	655.342	2	1309.68	1309.67	0	3.1	51	Non	405.33	331	331	4.74	1226	>AAB61574.1 podocalyxin-like protein [Homo sapiens]	1	221121_jc_podo_stce_pngasef_trypsin.ScanId;v=1;d1=17537.17537.2	controllerType=0 controllerNumber=1 scan=17537	37.0335
17525:2	1	K.AN[+0.984]EILASVK.A		N[+1]	473.266	2	945.525	945.525	0	0	51	Non	425.82	372.18	372.18	5.27	1226	>AAB61574.1 podocalyxin-like protein [Homo sapiens]	1	221121_jc_podo_stce_pngasef_trypsin.ScanId;v=1;d1=20348.20348.2	controllerType=0 controllerNumber=1 scan=20348	42.3569
19085:2	1	K.ANEILAS[+656.228]VK.A	HexNAc(1)Hex(1)NeuAc(1)	S[+656]	800.889	2	1600.77	1600.77	0	0.6	51	Non	442.41	263.05	263.05	4.67	1226	>AAB61574.1 podocalyxin-like protein [Homo sapiens]	1	221121_jc_podo_stce_pngasef_trypsin.ScanId;v=1;d1=21966.21966.2	controllerType=0 controllerNumber=1 scan=21966	45.3185
18592:2	1	K.AN[+0.984]EILASVK.A		N[+1]	473.266	2	945.525	945.525	0	-0.4	51	Non	521.58	394.32	394.32	5.96	1226	>AAB61574.1 podocalyxin-like protein [Homo sapiens]	1	221121_jc_podo_stce_pngasef_trypsin.ScanId;v=1;d1=21454.21454.2	controllerType=0 controllerNumber=1 scan=21454	44.3152
18562:2	1	K.AN[+0.984]EILASVK.A		N[+1]	473.267	2	945.526	945.525	0	1.3	51	Non	547.51	430.5	430.5	5.78	1226	>AAB61574.1 podocalyxin-like protein [Homo sapiens]	1	221121_jc_podo_stce_pngasef_trypsin.ScanId;v=1;d1=21423.21423.2	controllerType=0 controllerNumber=1 scan=21423	44.2585
15473:2	1	K.ANEILAS[+203.079]VK.A	HexNAc(1)	S[+203]	574.314	2	1147.62	1147.62	0	0.7	51	Non	555.54	471.45	471.45	5.78	1226	>AAB61574.1 podocalyxin-like protein [Homo sapiens]	1	221121_jc_podo_stce_pngasef_trypsin.ScanId;v=1;d1=18222.18222.2	controllerType=0 controllerNumber=1 scan=18222	38.3897
18986:2	1	K.ANEILAS[+656.228]VK.A	HexNAc(1)Hex(1)NeuAc(1)	S[+656]	800.889	2	1600.77	1600.77	0	0.9	51	Non	562.8	354.8	354.8	5.7	1226	>AAB61574.1 podocalyxin-like protein [Homo sapiens]	1	221121_jc_podo_stce_pngasef_trypsin.ScanId;v=1;d1=21863.21863.2	controllerType=0 controllerNumber=1 scan=21863	45.1077
18687:2	1	K.ANEILAS[+672.223]VK.A	HexNAc(1)Hex(1)NeuGc(1)	S[+672]	808.886	2	1616.76	1616.76	0	0.2	51	Non	568.93	367.3	367.3	6.67	1226	>AAB61574.1 podocalyxin-like protein [Homo sapiens]	1	221121_jc_podo_stce_pngasef_trypsin.ScanId;v=1;d1=21552.21552.2	controllerType=0 controllerNumber=1 scan=21552	44.4943
18656:2	1	K.ANEILAS[+672.223]VK.A	HexNAc(1)Hex(1)NeuGc(1)	S[+672]	808.886	2	1616.76	1616.76	0	0.2	51	Non	576.95	361.25	361.25	6.67	1226	>AAB61574.1 podocalyxin-like protein [Homo sapiens]	1	221121_jc_podo_stce_pngasef_trypsin.ScanId;v=1;d1=21520.21520.2	controllerType=0 controllerNumber=1 scan=21520	44.4345
14700:2	1	K.ANEILAS[+365.132]VK.A	HexNAc(1)Hex(1)	S[+365]	655.341	2	1309.67	1309.67	0	0.6	51	Non	597.73	436.13	436.13	6.49	1226	>AAB61574.1 podocalyxin-like protein [Homo sapiens]	1	221121_jc_podo_stce_pngasef_trypsin.ScanId;v=1;d1=17419.17419.2	controllerType=0 controllerNumber=1 scan=17419	36.8141
14715:2	1	K.ANEILAS[+365.132]VK.A	HexNAc(1)Hex(1)	S[+365]	655.34	2	1309.67	1309.67	0	0	51	Non	601.88	439.28	439.28	7.67	1226	>AAB61574.1 podocalyxin-like protein [Homo sapiens]	1	221121_jc_podo_stce_pngasef_trypsin.ScanId;v=1;d1=17435.17435.2	controllerType=0 controllerNumber=1 scan=17435	36.8403
15454:2	1	K.ANEILAS[+203.079]VK.A	HexNAc(1)	S[+203]	574.314	2	1147.62	1147.62	0	-0.1	51	Non	612.94	481.4	481.4	7.67	1226	>AAB61574.1 podocalyxin-like protein [Homo sapiens]	1	221121_jc_podo_stce_pngasef_trypsin.ScanId;v=1;d1=18202.18202.2	controllerType=0 controllerNumber=1 scan=18202	38.3503
18968:2	1	K.ANEILAS[+656.228]VK.A	HexNAc(1)Hex(1)NeuAc(1)	S[+656]	800.889	2	1600.77	1600.77	0	1.5	51	Non	623.23	391.96	391.96	7.47	1226	>AAB61574.1 podocalyxin-like protein [Homo sapiens]	1	221121_jc_podo_stce_pngasef_trypsin.ScanId;v=1;d1=21844.21844.2	controllerType=0 controllerNumber=1 scan=21844	45.0678
21080:3	1	K.ANEILAS[+963.318]VKAT[+979.313]T[+365.132]LGV.S	HexNAc(1)Hex(1)NeuAc(1)NeuGc(1),HexNAc(1)Hex(1)NeuGc(2),HexNAc(1)Hex(1)	S[+963], T[+365][+979]	1265.54	3	3794.61	3794.61	0	0.2	51	NRagged	162.59	162.59	0	3.66	1226	>AAB61574.1 podocalyxin-like protein [Homo sapiens]	1	221121_jc_podo_stce_pngasef_trypsin.ScanId;v=1;d1=24040.24040.3	controllerType=0 controllerNumber=1 scan=24040	49.4867
23077:2	1	D.SPGTTTLAQQVSGPVN[+0.984]TTVAR.G		N[+1]	1043.55	2	2086.09	2086.08	0	3.8	69	CRagged	90.46	90.46	90.46	2.39	1226	>AAB61574.1 podocalyxin-like protein [Homo sapiens]	1	221121_jc_podo_stce_pngasef_trypsin.ScanId;v=1;d1=26123.26123.2	controllerType=0 controllerNumber=1 scan=26123	54.0859
23041:2	1	D.SPGTTTLAQQVSGPVN[+0.984]TTVAR.G		N[+1]	1043.54	2	2086.08	2086.08	0	0.8	69	CRagged	554.4	554.4	554.4	6.49	1226	>AAB61574.1 podocalyxin-like protein [Homo sapiens]	1	221121_jc_podo_stce_pngasef_trypsin.ScanId;v=1;d1=26086.26086.2	controllerType=0 controllerNumber=1 scan=26086	54.0086
23057:3	1	D.SPGTTTLAQQVSGPVN[+0.984]TTVAR.G		N[+1]	696.033	3	2086.09	2086.08	0	3.8	69	CRagged	582.24	582.24	582.24	6.25	1226	>AAB61574.1 podocalyxin-like protein [Homo sapiens]	1	221121_jc_podo_stce_pngasef_trypsin.ScanId;v=1;d1=26103.26103.3	controllerType=0 controllerNumber=1 scan=26103	54.0445
23038:3	1	D.SPGTTTLAQQVSGPVN[+0.984]TTVAR.G		N[+1]	696.031	3	2086.08	2086.08	0	0.5	69	CRagged	617.66	617.66	617.66	7.48	1226	>AAB61574.1 podocalyxin-like protein [Homo sapiens]	1	221121_jc_podo_stce_pngasef_trypsin.ScanId;v=1;d1=26083.26083.3	controllerType=0 controllerNumber=1 scan=26083	54.0019
27047:3	1	G.TTTLAQQVSGPVN[+0.984]T[+568.212]T[+568.212]VAR.G	HexNAc(2)Hex(1),HexNAc(2)Hex(1)	N[+1], T[+568]*2	994.471	3	2981.4	2981.39	0	0.9	72	CRagged	179.19	179.19	2.4	3.46	1226	>AAB61574.1 podocalyxin-like protein [Homo sapiens]	1	221121_jc_podo_stce_pngasef_trypsin.ScanId;v=1;d1=30265.30265.3	controllerType=0 controllerNumber=1 scan=30265	62.8455
26415:4	1	G.T[+979.313]T[+979.313]T[+568.212]LAQQVSGPVN[+0.984]TTVAR.G	HexNAc(1)Hex(1)NeuGc(2),HexNAc(1)Hex(1)NeuGc(2),HexNAc(2)Hex(1)	N[+1], T[+568][+979]*2	1093.7	4	4371.78	4371.81	0	-5.7	72	CRagged	229.54	229.54	1.2	3.13	1226	>AAB61574.1 podocalyxin-like protein [Homo sapiens]	1	221121_jc_podo_stce_pngasef_trypsin.ScanId;v=1;d1=29603.29603.4	controllerType=0 controllerNumber=1 scan=29603	61.4965
24441:4	1	G.TTTLAQQVS[+1021.360]GPVN[+0.984]T[+730.264]T[+568.212]VAR.G	HexNAc(2)Hex(2)NeuAc(1),HexNAc(2)Hex(2),HexNAc(2)Hex(1)	N[+1], S[+1021], T[+568][+730]	1041.97	4	4164.84	4164.81	0	8.1	72	CRagged	268.84	268.84	0	3.07	1226	>AAB61574.1 podocalyxin-like protein [Homo sapiens]	1	221121_jc_podo_stce_pngasef_trypsin.ScanId;v=1;d1=27547.27547.4	controllerType=0 controllerNumber=1 scan=27547	57.2052
26393:4	1	G.TTTLAQQVS[+979.313]GPVN[+0.984]T[+979.313]T[+568.212]VAR.G	HexNAc(1)Hex(1)NeuGc(2),HexNAc(1)Hex(1)NeuGc(2),HexNAc(2)Hex(1)	N[+1], S[+979], T[+568][+979]	1093.7	4	4371.78	4371.81	0	-6.4	72	CRagged	341.7	341.7	0	4.55	1226	>AAB61574.1 podocalyxin-like protein [Homo sapiens]	1	221121_jc_podo_stce_pngasef_trypsin.ScanId;v=1;d1=29580.29580.4	controllerType=0 controllerNumber=1 scan=29580	61.4493
22796:3	1	T.TTLAQQVS[+672.223]GPVN[+0.984]TTVAR.G	HexNAc(1)Hex(1)NeuGc(1)	N[+1], S[+672]	806.054	3	2416.15	2416.15	0	0.6	73	CRagged	315.56	315.56	1.2	5.22	1226	>AAB61574.1 podocalyxin-like protein [Homo sapiens]	1	221121_jc_podo_stce_pngasef_trypsin.ScanId;v=1;d1=25830.25830.3	controllerType=0 controllerNumber=1 scan=25830	53.4459
22777:3	1	T.TTLAQQVS[+672.223]GPVN[+0.984]TTVAR.G	HexNAc(1)Hex(1)NeuGc(1)	N[+1], S[+672]	806.055	3	2416.15	2416.15	0	1.4	73	CRagged	515.19	515.19	1.2	6.41	1226	>AAB61574.1 podocalyxin-like protein [Homo sapiens]	1	221121_jc_podo_stce_pngasef_trypsin.ScanId;v=1;d1=25810.25810.3	controllerType=0 controllerNumber=1 scan=25810	53.4014
22910:3	1	T.TTLAQQVS[+656.228]GPVN[+0.984]TTVAR.G	HexNAc(1)Hex(1)NeuAc(1)	N[+1], S[+656]	800.724	3	2400.16	2400.15	0	2.9	73	CRagged	582.85	582.85	0.02	6.96	1226	>AAB61574.1 podocalyxin-like protein [Homo sapiens]	1	221121_jc_podo_stce_pngasef_trypsin.ScanId;v=1;d1=25949.25949.3	controllerType=0 controllerNumber=1 scan=25949	53.7088
22957:3	1	T.TTLAQQVS[+656.228]GPVN[+0.984]TTVAR.G	HexNAc(1)Hex(1)NeuAc(1)	N[+1], S[+656]	800.723	3	2400.15	2400.15	0	1	73	CRagged	641.63	641.63	1.2	8.2	1226	>AAB61574.1 podocalyxin-like protein [Homo sapiens]	1	221121_jc_podo_stce_pngasef_trypsin.ScanId;v=1;d1=25998.25998.3	controllerType=0 controllerNumber=1 scan=25998	53.8152
26886:3	1	T.TTLAQQVSGPVN[+0.984]T[+730.264]T[+656.228]VAR.G	HexNAc(2)Hex(2),HexNAc(1)Hex(1)NeuAc(1)	N[+1], T[+656][+730]	1044.15	3	3130.44	3130.42	0	6.4	73	CRagged	274.03	274.03	0	3.79	1226	>AAB61574.1 podocalyxin-like protein [Homo sapiens]	1	221121_jc_podo_stce_pngasef_trypsin.ScanId;v=1;d1=30096.30096.3	controllerType=0 controllerNumber=1 scan=30096	62.5213
17072:2	1	T.TLAQQVS[+365.132]GPVN[+0.984]T.T	HexNAc(1)Hex(1)	N[+1], S[+365]	790.881	2	1580.75	1580.75	0	0.6	74	Specific	448.98	429.48	0	5.29	1226	>AAB61574.1 podocalyxin-like protein [Homo sapiens]	1	221121_jc_podo_stce_pngasef_trypsin.ScanId;v=1;d1=19880.19880.2	controllerType=0 controllerNumber=1 scan=19880	41.5505
20730:2	1	T.TLAQQVSGPVN[+0.984]TTVAR.G		N[+1]	821.943	2	1642.88	1642.88	0	2.2	74	CRagged	534.12	534.12	534.12	6.11	1226	>AAB61574.1 podocalyxin-like protein [Homo sapiens]	1	221121_jc_podo_stce_pngasef_trypsin.ScanId;v=1;d1=23675.23675.2	controllerType=0 controllerNumber=1 scan=23675	48.7268
20756:2	1	T.TLAQQVSGPVN[+0.984]TTVAR.G		N[+1]	821.942	2	1642.88	1642.88	0	0.5	74	CRagged	563.31	563.31	563.31	6.84	1226	>AAB61574.1 podocalyxin-like protein [Homo sapiens]	1	221121_jc_podo_stce_pngasef_trypsin.ScanId;v=1;d1=23702.23702.2	controllerType=0 controllerNumber=1 scan=23702	48.7811
20622:2	1	T.TLAQQVSGPVN[+0.984]TTVAR.G		N[+1]	821.943	2	1642.88	1642.88	0	1.7	74	CRagged	713.17	713.17	713.17	9.82	1226	>AAB61574.1 podocalyxin-like protein [Homo sapiens]	1	221121_jc_podo_stce_pngasef_trypsin.ScanId;v=1;d1=23563.23563.2	controllerType=0 controllerNumber=1 scan=23563	48.4964
20606:2	1	T.TLAQQVSGPVN[+0.984]TTVAR.G		N[+1]	821.943	2	1642.88	1642.88	0	1.4	74	CRagged	808.53	808.53	808.53	11.84	1226	>AAB61574.1 podocalyxin-like protein [Homo sapiens]	1	221121_jc_podo_stce_pngasef_trypsin.ScanId;v=1;d1=23546.23546.2	controllerType=0 controllerNumber=1 scan=23546	48.4664
16313:2	1	T.T[+568.212]LAQQVSGPVN[+0.984]TTVAR.G	HexNAc(2)Hex(1)	N[+1], T[+568]	1106.05	2	2211.09	2211.09	0	0.7	74	CRagged	71.02	71.02	0.09	2.36	1226	>AAB61574.1 podocalyxin-like protein [Homo sapiens]	1	221121_jc_podo_stce_pngasef_trypsin.ScanId;v=1;d1=19094.19094.2	controllerType=0 controllerNumber=1 scan=19094	40.0995
23275:3	1	T.T[+947.323]LAQQVSGPVN[+0.984]TTVAR.G	HexNAc(1)Hex(1)NeuAc(2)	N[+1], T[+947]	864.067	3	2590.19	2590.2	0	-4.5	74	CRagged	108.99	108.99	2.8	2.37	1226	>AAB61574.1 podocalyxin-like protein [Homo sapiens]	1	221121_jc_podo_stce_pngasef_trypsin.ScanId;v=1;d1=26330.26330.3	controllerType=0 controllerNumber=1 scan=26330	54.5407
18667:4	1	T.TLAQQVSGPVN[+0.984]T[+1021.360]TVAR.G	HexNAc(2)Hex(2)NeuAc(1)	N[+1], T[+1021]	666.814	4	2664.24	2664.24	0	-0.1	74	CRagged	120.22	120.22	1.2	2.45	1226	>AAB61574.1 podocalyxin-like protein [Homo sapiens]	1	221121_jc_podo_stce_pngasef_trypsin.ScanId;v=1;d1=21531.21531.4	controllerType=0 controllerNumber=1 scan=21531	44.4555
16719:3	1	T.TLAQQVS[+730.264]GPVN[+0.984]TTVAR.G	HexNAc(2)Hex(2)	N[+1], S[+730]	791.719	3	2373.14	2373.14	0	0.9	74	CRagged	126.33	126.33	50.23	1.59	1226	>AAB61574.1 podocalyxin-like protein [Homo sapiens]	1	221121_jc_podo_stce_pngasef_trypsin.ScanId;v=1;d1=19515.19515.3	controllerType=0 controllerNumber=1 scan=19515	40.9105
17609:3	1	T.TLAQQVSGPVN[+0.984]TT[+365.132]VAR.G	HexNAc(1)Hex(1)	N[+1], T[+365]	670.007	3	2008.01	2008.01	0	-1.1	74	CRagged	135.48	135.48	1.89	1.91	1226	>AAB61574.1 podocalyxin-like protein [Homo sapiens]	1	221121_jc_podo_stce_pngasef_trypsin.ScanId;v=1;d1=20435.20435.3	controllerType=0 controllerNumber=1 scan=20435	42.5032
21160:3	1	T.TLAQQVSGPVN[+0.984]T[+656.228]TVAR.G	HexNAc(1)Hex(1)NeuAc(1)	N[+1], T[+656]	767.04	3	2299.11	2299.1	0	0.9	74	CRagged	141.31	141.31	30.65	2.38	1226	>AAB61574.1 podocalyxin-like protein [Homo sapiens]	1	221121_jc_podo_stce_pngasef_trypsin.ScanId;v=1;d1=24123.24123.3	controllerType=0 controllerNumber=1 scan=24123	49.6697
18073:3	1	T.T[+365.132]LAQQVSGPVN[+0.984]TTVAR.G	HexNAc(1)Hex(1)	N[+1], T[+365]	670.007	3	2008.01	2008.01	0	-0.2	74	CRagged	142.21	142.21	85.69	2.23	1226	>AAB61574.1 podocalyxin-like protein [Homo sapiens]	1	221121_jc_podo_stce_pngasef_trypsin.ScanId;v=1;d1=20915.20915.3	controllerType=0 controllerNumber=1 scan=20915	43.3592
19056:4	1	T.T[+1021.360]LAQQVSGPVN[+0.984]TTVAR.G	HexNAc(2)Hex(2)NeuAc(1)	N[+1], T[+1021]	666.815	4	2664.24	2664.24	0	1.1	74	CRagged	142.8	142.8	9.4	2.74	1226	>AAB61574.1 podocalyxin-like protein [Homo sapiens]	1	221121_jc_podo_stce_pngasef_trypsin.ScanId;v=1;d1=21935.21935.4	controllerType=0 controllerNumber=1 scan=21935	45.2582
19621:3	1	T.TLAQQVSGPVN[+0.984]T[+1021.360]TVAR.G	HexNAc(2)Hex(2)NeuAc(1)	N[+1], T[+1021]	888.751	3	2664.24	2664.24	0	1.3	74	CRagged	144.41	144.41	1.2	2.4	1226	>AAB61574.1 podocalyxin-like protein [Homo sapiens]	1	221121_jc_podo_stce_pngasef_trypsin.ScanId;v=1;d1=22522.22522.3	controllerType=0 controllerNumber=1 scan=22522	46.389
20457:3	1	T.T[+672.223]LAQQVSGPVN[+0.984]TTVAR.G	HexNAc(1)Hex(1)NeuGc(1)	N[+1], T[+672]	772.371	3	2315.1	2315.1	0	0.3	74	CRagged	145.69	145.69	5.2	2.81	1226	>AAB61574.1 podocalyxin-like protein [Homo sapiens]	1	221121_jc_podo_stce_pngasef_trypsin.ScanId;v=1;d1=23391.23391.3	controllerType=0 controllerNumber=1 scan=23391	48.1453
21483:4	1	T.TLAQQVSGPVN[+0.984]T[+1312.455]TVAR.G	HexNAc(2)Hex(2)NeuAc(2)	N[+1], T[+1312]	739.588	4	2955.33	2955.33	0	0	74	CRagged	151.55	151.55	1.2	2.86	1226	>AAB61574.1 podocalyxin-like protein [Homo sapiens]	1	221121_jc_podo_stce_pngasef_trypsin.ScanId;v=1;d1=24460.24460.4	controllerType=0 controllerNumber=1 scan=24460	50.3925
20586:3	1	T.TLAQQVSGPVN[+0.984]T[+1312.455]TVAR.G	HexNAc(2)Hex(2)NeuAc(2)	N[+1], T[+1312]	985.783	3	2955.34	2955.33	0	1.3	74	CRagged	153.62	153.62	1.2	2.81	1226	>AAB61574.1 podocalyxin-like protein [Homo sapiens]	1	221121_jc_podo_stce_pngasef_trypsin.ScanId;v=1;d1=23526.23526.3	controllerType=0 controllerNumber=1 scan=23526	48.4248
18047:3	1	T.T[+365.132]LAQQVSGPVN[+0.984]TTVAR.G	HexNAc(1)Hex(1)	N[+1], T[+365]	670.009	3	2008.01	2008.01	0	1.9	74	CRagged	165.94	165.94	118.26	2.43	1226	>AAB61574.1 podocalyxin-like protein [Homo sapiens]	1	221121_jc_podo_stce_pngasef_trypsin.ScanId;v=1;d1=20888.20888.3	controllerType=0 controllerNumber=1 scan=20888	43.3089
20378:3	1	T.TLAQQVSGPVN[+0.984]TT[+365.132]VAR.G	HexNAc(1)Hex(1)	N[+1], T[+365]	670.007	3	2008.01	2008.01	0	-0.4	74	CRagged	171.74	171.74	3.72	2.36	1226	>AAB61574.1 podocalyxin-like protein [Homo sapiens]	1	221121_jc_podo_stce_pngasef_trypsin.ScanId;v=1;d1=23309.23309.3	controllerType=0 controllerNumber=1 scan=23309	47.9868
20314:3	1	T.TLAQQVS[+672.223]GPVN[+0.984]TTVAR.G	HexNAc(1)Hex(1)NeuGc(1)	N[+1], S[+672]	772.372	3	2315.1	2315.1	0	1.1	74	CRagged	174.14	174.14	13.89	2.49	1226	>AAB61574.1 podocalyxin-like protein [Homo sapiens]	1	221121_jc_podo_stce_pngasef_trypsin.ScanId;v=1;d1=23243.23243.3	controllerType=0 controllerNumber=1 scan=23243	47.8611
20380:3	1	T.T[+365.132]LAQQVSGPVN[+0.984]TTVAR.G	HexNAc(1)Hex(1)	N[+1], T[+365]	670.007	3	2008.01	2008.01	0	-0.4	74	CRagged	179.38	179.38	47.49	2.5	1226	>AAB61574.1 podocalyxin-like protein [Homo sapiens]	1	221121_jc_podo_stce_pngasef_trypsin.ScanId;v=1;d1=23311.23311.3	controllerType=0 controllerNumber=1 scan=23311	47.9913
20739:3	1	T.TLAQQVS[+656.228]GPVN[+0.984]TTVAR.G	HexNAc(1)Hex(1)NeuAc(1)	N[+1], S[+656]	767.04	3	2299.11	2299.1	0	1.4	74	CRagged	206.19	206.19	20.07	2.55	1226	>AAB61574.1 podocalyxin-like protein [Homo sapiens]	1	221121_jc_podo_stce_pngasef_trypsin.ScanId;v=1;d1=23685.23685.3	controllerType=0 controllerNumber=1 scan=23685	48.7459
20611:3	1	T.TLAQQVS[+656.228]GPVN[+0.984]TTVAR.G	HexNAc(1)Hex(1)NeuAc(1)	N[+1], S[+656]	767.04	3	2299.11	2299.1	0	1.4	74	CRagged	223.12	223.12	30.55	2.55	1226	>AAB61574.1 podocalyxin-like protein [Homo sapiens]	1	221121_jc_podo_stce_pngasef_trypsin.ScanId;v=1;d1=23552.23552.3	controllerType=0 controllerNumber=1 scan=23552	48.4779
18045:3	1	T.TLAQQVSGPVN[+0.984]TT[+365.132]VAR.G	HexNAc(1)Hex(1)	N[+1], T[+365]	670.009	3	2008.01	2008.01	0	1.9	74	CRagged	224.32	224.32	9.24	2.44	1226	>AAB61574.1 podocalyxin-like protein [Homo sapiens]	1	221121_jc_podo_stce_pngasef_trypsin.ScanId;v=1;d1=20886.20886.3	controllerType=0 controllerNumber=1 scan=20886	43.306
23234:3	1	T.T[+947.323]LAQQVSGPVN[+0.984]TTVAR.G	HexNAc(1)Hex(1)NeuAc(2)	N[+1], T[+947]	864.072	3	2590.2	2590.2	0	0.4	74	CRagged	229.69	229.69	89.29	2.57	1226	>AAB61574.1 podocalyxin-like protein [Homo sapiens]	1	221121_jc_podo_stce_pngasef_trypsin.ScanId;v=1;d1=26287.26287.3	controllerType=0 controllerNumber=1 scan=26287	54.4307
20438:3	1	T.TLAQQVSGPVN[+0.984]T[+1312.455]TVAR.G	HexNAc(2)Hex(2)NeuAc(2)	N[+1], T[+1312]	985.782	3	2955.33	2955.33	0	0.5	74	CRagged	229.9	229.9	1.2	3.02	1226	>AAB61574.1 podocalyxin-like protein [Homo sapiens]	1	221121_jc_podo_stce_pngasef_trypsin.ScanId;v=1;d1=23372.23372.3	controllerType=0 controllerNumber=1 scan=23372	48.1103
18855:3	1	T.TLAQQVS[+1021.360]GPVN[+0.984]TTVAR.G	HexNAc(2)Hex(2)NeuAc(1)	N[+1], S[+1021]	888.752	3	2664.24	2664.24	0	1.7	74	CRagged	230.71	230.71	2.4	3	1226	>AAB61574.1 podocalyxin-like protein [Homo sapiens]	1	221121_jc_podo_stce_pngasef_trypsin.ScanId;v=1;d1=21727.21727.3	controllerType=0 controllerNumber=1 scan=21727	44.8391
20712:3	1	T.TLAQQVS[+656.228]GPVN[+0.984]TTVAR.G	HexNAc(1)Hex(1)NeuAc(1)	N[+1], S[+656]	767.04	3	2299.11	2299.1	0	1.5	74	CRagged	242.03	242.03	7.46	2.94	1226	>AAB61574.1 podocalyxin-like protein [Homo sapiens]	1	221121_jc_podo_stce_pngasef_trypsin.ScanId;v=1;d1=23657.23657.3	controllerType=0 controllerNumber=1 scan=23657	48.6933
20300:3	1	T.TLAQQVS[+672.223]GPVN[+0.984]TTVAR.G	HexNAc(1)Hex(1)NeuGc(1)	N[+1], S[+672]	772.371	3	2315.1	2315.1	0	0	74	CRagged	244.37	244.37	8.1	3.44	1226	>AAB61574.1 podocalyxin-like protein [Homo sapiens]	1	221121_jc_podo_stce_pngasef_trypsin.ScanId;v=1;d1=23228.23228.3	controllerType=0 controllerNumber=1 scan=23228	47.8311
20604:3	1	T.TLAQQVS[+656.228]GPVN[+0.984]TTVAR.G	HexNAc(1)Hex(1)NeuAc(1)	N[+1], S[+656]	767.04	3	2299.11	2299.1	0	1.5	74	CRagged	248.9	248.9	4.65	3.09	1226	>AAB61574.1 podocalyxin-like protein [Homo sapiens]	1	221121_jc_podo_stce_pngasef_trypsin.ScanId;v=1;d1=23544.23544.3	controllerType=0 controllerNumber=1 scan=23544	48.4606
21377:3	1	T.TLAQQVSGPVN[+0.984]T[+1021.360]TVAR.G	HexNAc(2)Hex(2)NeuAc(1)	N[+1], T[+1021]	888.75	3	2664.24	2664.24	0	0.5	74	CRagged	262.39	262.39	1.2	3.98	1226	>AAB61574.1 podocalyxin-like protein [Homo sapiens]	1	221121_jc_podo_stce_pngasef_trypsin.ScanId;v=1;d1=24350.24350.3	controllerType=0 controllerNumber=1 scan=24350	50.1693
21455:4	1	T.TLAQQVSGPVN[+0.984]T[+1312.455]TVAR.G	HexNAc(2)Hex(2)NeuAc(2)	N[+1], T[+1312]	739.589	4	2955.33	2955.33	0	0.6	74	CRagged	289.73	289.73	1.2	4.04	1226	>AAB61574.1 podocalyxin-like protein [Homo sapiens]	1	221121_jc_podo_stce_pngasef_trypsin.ScanId;v=1;d1=24431.24431.4	controllerType=0 controllerNumber=1 scan=24431	50.3306
16097:2	1	T.TLAQQVSGPVN[+0.984]T[+730.264]TVAR.G	HexNAc(2)Hex(2)	N[+1], T[+730]	1187.07	2	2373.14	2373.14	0	0.3	74	CRagged	294.44	294.44	1.11	5.04	1226	>AAB61574.1 podocalyxin-like protein [Homo sapiens]	1	221121_jc_podo_stce_pngasef_trypsin.ScanId;v=1;d1=18870.18870.2	controllerType=0 controllerNumber=1 scan=18870	39.6681
17913:2	1	T.T[+203.079]LAQQVSGPVN[+0.984]TTVAR.G	HexNAc(1)	N[+1], T[+203]	923.483	2	1845.96	1845.96	0	1.9	74	CRagged	297.48	297.48	10	4.84	1226	>AAB61574.1 podocalyxin-like protein [Homo sapiens]	1	221121_jc_podo_stce_pngasef_trypsin.ScanId;v=1;d1=20749.20749.2	controllerType=0 controllerNumber=1 scan=20749	43.0608
20706:3	1	T.T[+365.132]LAQQVSGPVN[+0.984]TTVAR.G	HexNAc(1)Hex(1)	N[+1], T[+365]	670.007	3	2008.01	2008.01	0	-0.4	74	CRagged	302.69	302.69	105.36	3.48	1226	>AAB61574.1 podocalyxin-like protein [Homo sapiens]	1	221121_jc_podo_stce_pngasef_trypsin.ScanId;v=1;d1=23650.23650.3	controllerType=0 controllerNumber=1 scan=23650	48.6803
20671:3	1	T.T[+365.132]LAQQVSGPVN[+0.984]TTVAR.G	HexNAc(1)Hex(1)	N[+1], T[+365]	670.007	3	2008.01	2008.01	0	-1.4	74	CRagged	304.32	304.32	92.33	3.18	1226	>AAB61574.1 podocalyxin-like protein [Homo sapiens]	1	221121_jc_podo_stce_pngasef_trypsin.ScanId;v=1;d1=23614.23614.3	controllerType=0 controllerNumber=1 scan=23614	48.6025
16342:3	1	T.TLAQQVSGPVN[+0.984]T[+568.212]TVAR.G	HexNAc(2)Hex(1)	N[+1], T[+568]	737.701	3	2211.09	2211.09	0	0.3	74	CRagged	320.96	320.96	0	4.31	1226	>AAB61574.1 podocalyxin-like protein [Homo sapiens]	1	221121_jc_podo_stce_pngasef_trypsin.ScanId;v=1;d1=19124.19124.3	controllerType=0 controllerNumber=1 scan=19124	40.1543
18588:3	1	T.TLAQQVSGPVN[+0.984]T[+1021.360]TVAR.G	HexNAc(2)Hex(2)NeuAc(1)	N[+1], T[+1021]	888.75	3	2664.23	2664.24	0	-0.3	74	CRagged	321.14	321.14	1.2	4.49	1226	>AAB61574.1 podocalyxin-like protein [Homo sapiens]	1	221121_jc_podo_stce_pngasef_trypsin.ScanId;v=1;d1=21450.21450.3	controllerType=0 controllerNumber=1 scan=21450	44.3089
17735:2	1	T.T[+365.132]LAQQVSGPVN[+0.984]TTVAR.G	HexNAc(1)Hex(1)	N[+1], T[+365]	1004.51	2	2008.01	2008.01	0	-0.5	74	CRagged	322.12	322.12	0.57	4.31	1226	>AAB61574.1 podocalyxin-like protein [Homo sapiens]	1	221121_jc_podo_stce_pngasef_trypsin.ScanId;v=1;d1=20565.20565.2	controllerType=0 controllerNumber=1 scan=20565	42.7263
20417:3	1	T.TLAQQVS[+672.223]GPVN[+0.984]TTVAR.G	HexNAc(1)Hex(1)NeuGc(1)	N[+1], S[+672]	772.372	3	2315.1	2315.1	0	1.1	74	CRagged	324.88	324.88	0	4.42	1226	>AAB61574.1 podocalyxin-like protein [Homo sapiens]	1	221121_jc_podo_stce_pngasef_trypsin.ScanId;v=1;d1=23350.23350.3	controllerType=0 controllerNumber=1 scan=23350	48.0671
20742:2	1	T.T[+656.228]LAQQVSGPVN[+0.984]TTVAR.G	HexNAc(1)Hex(1)NeuAc(1)	N[+1], T[+656]	1150.06	2	2299.11	2299.1	0	1.3	74	CRagged	336.7	336.7	5.2	5.14	1226	>AAB61574.1 podocalyxin-like protein [Homo sapiens]	1	221121_jc_podo_stce_pngasef_trypsin.ScanId;v=1;d1=23688.23688.2	controllerType=0 controllerNumber=1 scan=23688	48.7516
17946:3	1	T.T[+203.079]LAQQVSGPVN[+0.984]TTVAR.G	HexNAc(1)	N[+1], T[+203]	615.99	3	1845.96	1845.96	0	0.3	74	CRagged	339.82	339.82	130.37	3.67	1226	>AAB61574.1 podocalyxin-like protein [Homo sapiens]	1	221121_jc_podo_stce_pngasef_trypsin.ScanId;v=1;d1=20783.20783.3	controllerType=0 controllerNumber=1 scan=20783	43.1253
21428:3	1	T.TLAQQVSGPVN[+0.984]T[+1312.455]TVAR.G	HexNAc(2)Hex(2)NeuAc(2)	N[+1], T[+1312]	985.782	3	2955.33	2955.33	0	0.1	74	CRagged	345.1	345.1	1.2	4.6	1226	>AAB61574.1 podocalyxin-like protein [Homo sapiens]	1	221121_jc_podo_stce_pngasef_trypsin.ScanId;v=1;d1=24403.24403.3	controllerType=0 controllerNumber=1 scan=24403	50.2757
17944:3	1	T.T[+203.079]LAQQVSGPVN[+0.984]TTVAR.G	HexNAc(1)	N[+1], T[+203]	615.99	3	1845.96	1845.96	0	0.3	74	CRagged	360.68	360.68	0.53	4.63	1226	>AAB61574.1 podocalyxin-like protein [Homo sapiens]	1	221121_jc_podo_stce_pngasef_trypsin.ScanId;v=1;d1=20781.20781.3	controllerType=0 controllerNumber=1 scan=20781	43.1189
18071:3	1	T.TLAQQVSGPVN[+0.984]TT[+365.132]VAR.G	HexNAc(1)Hex(1)	N[+1], T[+365]	670.007	3	2008.01	2008.01	0	-0.2	74	CRagged	367.85	367.85	8.4	4.68	1226	>AAB61574.1 podocalyxin-like protein [Homo sapiens]	1	221121_jc_podo_stce_pngasef_trypsin.ScanId;v=1;d1=20913.20913.3	controllerType=0 controllerNumber=1 scan=20913	43.3546
16487:3	1	T.TLAQQVSGPVN[+0.984]T[+568.212]TVAR.G	HexNAc(2)Hex(1)	N[+1], T[+568]	737.7	3	2211.09	2211.09	0	-0.6	74	CRagged	369.66	369.66	0	5.42	1226	>AAB61574.1 podocalyxin-like protein [Homo sapiens]	1	221121_jc_podo_stce_pngasef_trypsin.ScanId;v=1;d1=19274.19274.3	controllerType=0 controllerNumber=1 scan=19274	40.4411
21406:3	1	T.TLAQQVSGPVN[+0.984]T[+1021.360]TVAR.G	HexNAc(2)Hex(2)NeuAc(1)	N[+1], T[+1021]	888.749	3	2664.23	2664.24	0	-1.7	74	CRagged	373.15	373.15	1.2	4.96	1226	>AAB61574.1 podocalyxin-like protein [Homo sapiens]	1	221121_jc_podo_stce_pngasef_trypsin.ScanId;v=1;d1=24380.24380.3	controllerType=0 controllerNumber=1 scan=24380	50.2282
18727:3	1	T.TLAQQVSGPVN[+0.984]T[+1021.360]TVAR.G	HexNAc(2)Hex(2)NeuAc(1)	N[+1], T[+1021]	888.751	3	2664.24	2664.24	0	0.6	74	CRagged	383.15	383.15	1.2	5.25	1226	>AAB61574.1 podocalyxin-like protein [Homo sapiens]	1	221121_jc_podo_stce_pngasef_trypsin.ScanId;v=1;d1=21594.21594.3	controllerType=0 controllerNumber=1 scan=21594	44.5784
19113:3	1	T.TLAQQVSGPVN[+0.984]T[+1021.360]TVAR.G	HexNAc(2)Hex(2)NeuAc(1)	N[+1], T[+1021]	888.75	3	2664.24	2664.24	0	0.5	74	CRagged	385.29	385.29	1.2	5.25	1226	>AAB61574.1 podocalyxin-like protein [Homo sapiens]	1	221121_jc_podo_stce_pngasef_trypsin.ScanId;v=1;d1=21995.21995.3	controllerType=0 controllerNumber=1 scan=21995	45.3739
20704:3	1	T.TLAQQVSGPVN[+0.984]TT[+365.132]VAR.G	HexNAc(1)Hex(1)	N[+1], T[+365]	670.007	3	2008.01	2008.01	0	-0.4	74	CRagged	387.24	387.24	4.26	4.56	1226	>AAB61574.1 podocalyxin-like protein [Homo sapiens]	1	221121_jc_podo_stce_pngasef_trypsin.ScanId;v=1;d1=23648.23648.3	controllerType=0 controllerNumber=1 scan=23648	48.6753
17459:3	1	T.T[+365.132]LAQQVSGPVN[+0.984]TTVAR.G	HexNAc(1)Hex(1)	N[+1], T[+365]	670.007	3	2008.01	2008.01	0	-0.7	74	CRagged	392.13	392.13	105.58	4.49	1226	>AAB61574.1 podocalyxin-like protein [Homo sapiens]	1	221121_jc_podo_stce_pngasef_trypsin.ScanId;v=1;d1=20280.20280.3	controllerType=0 controllerNumber=1 scan=20280	42.2342
20560:3	1	T.TLAQQVSGPVN[+0.984]T[+1312.455]TVAR.G	HexNAc(2)Hex(2)NeuAc(2)	N[+1], T[+1312]	985.783	3	2955.33	2955.33	0	1	74	CRagged	395.59	395.59	1.2	5.25	1226	>AAB61574.1 podocalyxin-like protein [Homo sapiens]	1	221121_jc_podo_stce_pngasef_trypsin.ScanId;v=1;d1=23499.23499.3	controllerType=0 controllerNumber=1 scan=23499	48.3686
16076:3	1	T.TLAQQVSGPVN[+0.984]T[+730.264]TVAR.G	HexNAc(2)Hex(2)	N[+1], T[+730]	791.718	3	2373.14	2373.14	0	-0.3	74	CRagged	402.68	402.68	1.2	5.57	1226	>AAB61574.1 podocalyxin-like protein [Homo sapiens]	1	221121_jc_podo_stce_pngasef_trypsin.ScanId;v=1;d1=18848.18848.3	controllerType=0 controllerNumber=1 scan=18848	39.6122
18985:3	1	T.TLAQQVSGPVN[+0.984]T[+1021.360]TVAR.G	HexNAc(2)Hex(2)NeuAc(1)	N[+1], T[+1021]	888.751	3	2664.24	2664.24	0	1.3	74	CRagged	407.85	407.85	1.2	5.4	1226	>AAB61574.1 podocalyxin-like protein [Homo sapiens]	1	221121_jc_podo_stce_pngasef_trypsin.ScanId;v=1;d1=21862.21862.3	controllerType=0 controllerNumber=1 scan=21862	45.1065
16217:3	1	T.TLAQQVSGPVN[+0.984]T[+730.264]TVAR.G	HexNAc(2)Hex(2)	N[+1], T[+730]	791.719	3	2373.14	2373.14	0	0.4	74	CRagged	412.44	412.44	0.21	5.4	1226	>AAB61574.1 podocalyxin-like protein [Homo sapiens]	1	221121_jc_podo_stce_pngasef_trypsin.ScanId;v=1;d1=18994.18994.3	controllerType=0 controllerNumber=1 scan=18994	39.9047
16047:3	1	T.TLAQQVSGPVN[+0.984]T[+730.264]TVAR.G	HexNAc(2)Hex(2)	N[+1], T[+730]	791.717	3	2373.14	2373.14	0	-1.1	74	CRagged	419.07	419.07	1.2	5.11	1226	>AAB61574.1 podocalyxin-like protein [Homo sapiens]	1	221121_jc_podo_stce_pngasef_trypsin.ScanId;v=1;d1=18818.18818.3	controllerType=0 controllerNumber=1 scan=18818	39.5529
21352:4	1	T.TLAQQVSGPVN[+0.984]T[+1312.455]TVAR.G	HexNAc(2)Hex(2)NeuAc(2)	N[+1], T[+1312]	739.589	4	2955.33	2955.33	0	0.5	74	CRagged	420.49	420.49	1.2	5.29	1226	>AAB61574.1 podocalyxin-like protein [Homo sapiens]	1	221121_jc_podo_stce_pngasef_trypsin.ScanId;v=1;d1=24324.24324.4	controllerType=0 controllerNumber=1 scan=24324	50.1171
18702:3	1	T.TLAQQVSGPVN[+0.984]T[+1021.360]TVAR.G	HexNAc(2)Hex(2)NeuAc(1)	N[+1], T[+1021]	888.751	3	2664.24	2664.24	0	0.7	74	CRagged	423.63	423.63	1.2	5.4	1226	>AAB61574.1 podocalyxin-like protein [Homo sapiens]	1	221121_jc_podo_stce_pngasef_trypsin.ScanId;v=1;d1=21568.21568.3	controllerType=0 controllerNumber=1 scan=21568	44.5296
20710:3	1	T.TLAQQVS[+656.228]GPVN[+0.984]TTVAR.G	HexNAc(1)Hex(1)NeuAc(1)	N[+1], S[+656]	767.04	3	2299.11	2299.1	0	1.5	74	CRagged	448.3	448.3	0	5.33	1226	>AAB61574.1 podocalyxin-like protein [Homo sapiens]	1	221121_jc_podo_stce_pngasef_trypsin.ScanId;v=1;d1=23655.23655.3	controllerType=0 controllerNumber=1 scan=23655	48.689
18558:3	1	T.TLAQQVSGPVN[+0.984]T[+1021.360]TVAR.G	HexNAc(2)Hex(2)NeuAc(1)	N[+1], T[+1021]	888.751	3	2664.24	2664.24	0	1	74	CRagged	453.86	453.86	1.2	5.35	1226	>AAB61574.1 podocalyxin-like protein [Homo sapiens]	1	221121_jc_podo_stce_pngasef_trypsin.ScanId;v=1;d1=21419.21419.3	controllerType=0 controllerNumber=1 scan=21419	44.2544
19086:3	1	T.TLAQQVSGPVN[+0.984]T[+1021.360]TVAR.G	HexNAc(2)Hex(2)NeuAc(1)	N[+1], T[+1021]	888.751	3	2664.24	2664.24	0	0.9	74	CRagged	458	458	1.2	5.35	1226	>AAB61574.1 podocalyxin-like protein [Homo sapiens]	1	221121_jc_podo_stce_pngasef_trypsin.ScanId;v=1;d1=21967.21967.3	controllerType=0 controllerNumber=1 scan=21967	45.3208
20737:3	1	T.TLAQQVS[+656.228]GPVN[+0.984]TTVAR.G	HexNAc(1)Hex(1)NeuAc(1)	N[+1], S[+656]	767.04	3	2299.11	2299.1	0	1.4	74	CRagged	459.71	459.71	0	5.35	1226	>AAB61574.1 podocalyxin-like protein [Homo sapiens]	1	221121_jc_podo_stce_pngasef_trypsin.ScanId;v=1;d1=23683.23683.3	controllerType=0 controllerNumber=1 scan=23683	48.7418
21400:3	1	T.TLAQQVSGPVN[+0.984]T[+1312.455]TVAR.G	HexNAc(2)Hex(2)NeuAc(2)	N[+1], T[+1312]	985.781	3	2955.33	2955.33	0	-1	74	CRagged	461.05	461.05	1.2	5.07	1226	>AAB61574.1 podocalyxin-like protein [Homo sapiens]	1	221121_jc_podo_stce_pngasef_trypsin.ScanId;v=1;d1=24374.24374.3	controllerType=0 controllerNumber=1 scan=24374	50.216
23232:3	1	T.TLAQQVS[+947.323]GPVN[+0.984]TTVAR.G	HexNAc(1)Hex(1)NeuAc(2)	N[+1], S[+947]	864.072	3	2590.2	2590.2	0	0.4	74	CRagged	465.99	465.99	1.2	5.35	1226	>AAB61574.1 podocalyxin-like protein [Homo sapiens]	1	221121_jc_podo_stce_pngasef_trypsin.ScanId;v=1;d1=26285.26285.3	controllerType=0 controllerNumber=1 scan=26285	54.4275
16188:3	1	T.TLAQQVSGPVN[+0.984]T[+730.264]TVAR.G	HexNAc(2)Hex(2)	N[+1], T[+730]	791.719	3	2373.14	2373.14	0	0.8	74	CRagged	466.34	466.34	1.2	5.35	1226	>AAB61574.1 podocalyxin-like protein [Homo sapiens]	1	221121_jc_podo_stce_pngasef_trypsin.ScanId;v=1;d1=18964.18964.3	controllerType=0 controllerNumber=1 scan=18964	39.8468
17597:3	1	T.T[+203.079]LAQQVSGPVN[+0.984]TTVAR.G	HexNAc(1)	N[+1], T[+203]	615.99	3	1845.96	1845.96	0	0.1	74	CRagged	469.82	469.82	199.85	5.53	1226	>AAB61574.1 podocalyxin-like protein [Homo sapiens]	1	221121_jc_podo_stce_pngasef_trypsin.ScanId;v=1;d1=20422.20422.3	controllerType=0 controllerNumber=1 scan=20422	42.4771
17898:3	1	T.T[+203.079]LAQQVSGPVN[+0.984]TTVAR.G	HexNAc(1)	N[+1], T[+203]	615.99	3	1845.96	1845.96	0	0.8	74	CRagged	478.75	478.75	152.41	5.35	1226	>AAB61574.1 podocalyxin-like protein [Homo sapiens]	1	221121_jc_podo_stce_pngasef_trypsin.ScanId;v=1;d1=20734.20734.3	controllerType=0 controllerNumber=1 scan=20734	43.0389
20467:3	1	T.TLAQQVSGPVN[+0.984]T[+1312.455]TVAR.G	HexNAc(2)Hex(2)NeuAc(2)	N[+1], T[+1312]	985.784	3	2955.34	2955.33	0	1.9	74	CRagged	492.36	492.36	1.2	5.33	1226	>AAB61574.1 podocalyxin-like protein [Homo sapiens]	1	221121_jc_podo_stce_pngasef_trypsin.ScanId;v=1;d1=23402.23402.3	controllerType=0 controllerNumber=1 scan=23402	48.1633
17896:3	1	T.TLAQQVS[+203.079]GPVN[+0.984]TTVAR.G	HexNAc(1)	N[+1], S[+203]	615.99	3	1845.96	1845.96	0	0.8	74	CRagged	506.76	506.76	0	5.35	1226	>AAB61574.1 podocalyxin-like protein [Homo sapiens]	1	221121_jc_podo_stce_pngasef_trypsin.ScanId;v=1;d1=20732.20732.3	controllerType=0 controllerNumber=1 scan=20732	43.0371
17778:3	1	T.T[+203.079]LAQQVSGPVN[+0.984]TTVAR.G	HexNAc(1)	N[+1], T[+203]	615.99	3	1845.96	1845.96	0	0.9	74	CRagged	510.74	510.74	189.95	5.35	1226	>AAB61574.1 podocalyxin-like protein [Homo sapiens]	1	221121_jc_podo_stce_pngasef_trypsin.ScanId;v=1;d1=20610.20610.3	controllerType=0 controllerNumber=1 scan=20610	42.8246
17779:2	1	T.TLAQQVS[+203.079]GPVN[+0.984]TTVAR.G	HexNAc(1)	N[+1], S[+203]	923.483	2	1845.96	1845.96	0	1.4	74	CRagged	512.2	512.2	0	6.07	1226	>AAB61574.1 podocalyxin-like protein [Homo sapiens]	1	221121_jc_podo_stce_pngasef_trypsin.ScanId;v=1;d1=20611.20611.2	controllerType=0 controllerNumber=1 scan=20611	42.8273
17529:3	1	T.T[+203.079]LAQQVSGPVN[+0.984]TTVAR.G	HexNAc(1)	N[+1], T[+203]	615.99	3	1845.96	1845.96	0	0.3	74	CRagged	514.67	514.67	225.12	5.53	1226	>AAB61574.1 podocalyxin-like protein [Homo sapiens]	1	221121_jc_podo_stce_pngasef_trypsin.ScanId;v=1;d1=20352.20352.3	controllerType=0 controllerNumber=1 scan=20352	42.363
16979:3	1	T.TLAQQVSGPVN[+0.984]T[+568.212]TVAR.G	HexNAc(2)Hex(1)	N[+1], T[+568]	737.702	3	2211.09	2211.09	0	2.5	74	CRagged	515.65	515.65	0	5.33	1226	>AAB61574.1 podocalyxin-like protein [Homo sapiens]	1	221121_jc_podo_stce_pngasef_trypsin.ScanId;v=1;d1=19784.19784.3	controllerType=0 controllerNumber=1 scan=19784	41.3842
17766:3	1	T.T[+203.079]LAQQVSGPVN[+0.984]TTVAR.G	HexNAc(1)	N[+1], T[+203]	615.99	3	1845.96	1845.96	0	0.8	74	CRagged	518.92	518.92	194.45	5.35	1226	>AAB61574.1 podocalyxin-like protein [Homo sapiens]	1	221121_jc_podo_stce_pngasef_trypsin.ScanId;v=1;d1=20597.20597.3	controllerType=0 controllerNumber=1 scan=20597	42.8043
17610:2	1	T.T[+365.132]LAQQVSGPVN[+0.984]TTVAR.G	HexNAc(1)Hex(1)	N[+1], T[+365]	1004.51	2	2008.01	2008.01	0	-1.1	74	CRagged	522.99	522.99	8.8	5.84	1226	>AAB61574.1 podocalyxin-like protein [Homo sapiens]	1	221121_jc_podo_stce_pngasef_trypsin.ScanId;v=1;d1=20436.20436.2	controllerType=0 controllerNumber=1 scan=20436	42.5054
16312:3	1	T.TLAQQVSGPVN[+0.984]T[+568.212]TVAR.G	HexNAc(2)Hex(1)	N[+1], T[+568]	737.701	3	2211.09	2211.09	0	0.7	74	CRagged	526.02	526.02	0	5.41	1226	>AAB61574.1 podocalyxin-like protein [Homo sapiens]	1	221121_jc_podo_stce_pngasef_trypsin.ScanId;v=1;d1=19093.19093.3	controllerType=0 controllerNumber=1 scan=19093	40.0973
19255:3	1	T.TLAQQVSGPVN[+0.984]T[+1021.360]TVAR.G	HexNAc(2)Hex(2)NeuAc(1)	N[+1], T[+1021]	888.751	3	2664.24	2664.24	0	0.7	74	CRagged	539.32	539.32	1.2	5.41	1226	>AAB61574.1 podocalyxin-like protein [Homo sapiens]	1	221121_jc_podo_stce_pngasef_trypsin.ScanId;v=1;d1=22142.22142.3	controllerType=0 controllerNumber=1 scan=22142	45.6599
16946:3	1	T.TLAQQVS[+568.212]GPVN[+0.984]TTVAR.G	HexNAc(2)Hex(1)	N[+1], S[+568]	737.702	3	2211.09	2211.09	0	2.1	74	CRagged	542.27	542.27	0	5.39	1226	>AAB61574.1 podocalyxin-like protein [Homo sapiens]	1	221121_jc_podo_stce_pngasef_trypsin.ScanId;v=1;d1=19750.19750.3	controllerType=0 controllerNumber=1 scan=19750	41.3254
20669:3	1	T.TLAQQVSGPVN[+0.984]TT[+365.132]VAR.G	HexNAc(1)Hex(1)	N[+1], T[+365]	670.007	3	2008.01	2008.01	0	-1.4	74	CRagged	547.97	547.97	6.21	4.45	1226	>AAB61574.1 podocalyxin-like protein [Homo sapiens]	1	221121_jc_podo_stce_pngasef_trypsin.ScanId;v=1;d1=23612.23612.3	controllerType=0 controllerNumber=1 scan=23612	48.599
17580:2	1	T.TLAQQVS[+365.132]GPVN[+0.984]TTVAR.G	HexNAc(1)Hex(1)	N[+1], S[+365]	1004.51	2	2008	2008.01	0	-1.7	74	CRagged	562.14	562.14	0	6.55	1226	>AAB61574.1 podocalyxin-like protein [Homo sapiens]	1	221121_jc_podo_stce_pngasef_trypsin.ScanId;v=1;d1=20405.20405.2	controllerType=0 controllerNumber=1 scan=20405	42.4495
18544:4	1	T.TLAQQVSGPVN[+0.984]T[+1021.360]TVAR.G	HexNAc(2)Hex(2)NeuAc(1)	N[+1], T[+1021]	666.816	4	2664.24	2664.24	0	2.9	74	CRagged	563.98	563.98	1.2	5.78	1226	>AAB61574.1 podocalyxin-like protein [Homo sapiens]	1	221121_jc_podo_stce_pngasef_trypsin.ScanId;v=1;d1=21404.21404.4	controllerType=0 controllerNumber=1 scan=21404	44.2297
16717:3	1	T.TLAQQVS[+730.264]GPVN[+0.984]TTVAR.G	HexNAc(2)Hex(2)	N[+1], S[+730]	791.719	3	2373.14	2373.14	0	0.9	74	CRagged	581.74	581.74	1.2	6.12	1226	>AAB61574.1 podocalyxin-like protein [Homo sapiens]	1	221121_jc_podo_stce_pngasef_trypsin.ScanId;v=1;d1=19513.19513.3	controllerType=0 controllerNumber=1 scan=19513	40.9084
16451:3	1	T.TLAQQVSGPVN[+0.984]T[+568.212]TVAR.G	HexNAc(2)Hex(1)	N[+1], T[+568]	737.7	3	2211.09	2211.09	0	-0.6	74	CRagged	613.08	613.08	0	7.3	1226	>AAB61574.1 podocalyxin-like protein [Homo sapiens]	1	221121_jc_podo_stce_pngasef_trypsin.ScanId;v=1;d1=19237.19237.3	controllerType=0 controllerNumber=1 scan=19237	40.3739
20336:3	1	T.TLAQQVSGPVN[+0.984]T[+1312.455]TVAR.G	HexNAc(2)Hex(2)NeuAc(2)	N[+1], T[+1312]	985.784	3	2955.34	2955.33	0	1.6	74	CRagged	631.01	631.01	0	7.1	1226	>AAB61574.1 podocalyxin-like protein [Homo sapiens]	1	221121_jc_podo_stce_pngasef_trypsin.ScanId;v=1;d1=23266.23266.3	controllerType=0 controllerNumber=1 scan=23266	47.9102
21283:3	1	T.TLAQQVSGPVN[+0.984]T[+1312.455]TVAR.G	HexNAc(2)Hex(2)NeuAc(2)	N[+1], T[+1312]	985.783	3	2955.33	2955.33	0	0.8	74	CRagged	635.73	635.73	1.2	7.12	1226	>AAB61574.1 podocalyxin-like protein [Homo sapiens]	1	221121_jc_podo_stce_pngasef_trypsin.ScanId;v=1;d1=24252.24252.3	controllerType=0 controllerNumber=1 scan=24252	49.9694
16696:3	1	T.TLAQQVS[+730.264]GPVN[+0.984]TTVAR.G	HexNAc(2)Hex(2)	N[+1], S[+730]	791.719	3	2373.14	2373.14	0	0.5	74	CRagged	640.81	640.81	1.2	7.12	1226	>AAB61574.1 podocalyxin-like protein [Homo sapiens]	1	221121_jc_podo_stce_pngasef_trypsin.ScanId;v=1;d1=19491.19491.3	controllerType=0 controllerNumber=1 scan=19491	40.8699
18836:3	1	T.TLAQQVS[+1021.360]GPVN[+0.984]TTVAR.G	HexNAc(2)Hex(2)NeuAc(1)	N[+1], S[+1021]	888.752	3	2664.24	2664.24	0	1.7	74	CRagged	643.61	643.61	2.4	7.1	1226	>AAB61574.1 podocalyxin-like protein [Homo sapiens]	1	221121_jc_podo_stce_pngasef_trypsin.ScanId;v=1;d1=21707.21707.3	controllerType=0 controllerNumber=1 scan=21707	44.7939
20642:2	1	T.TLAQQVS[+656.228]GPVN[+0.984]TTVAR.G	HexNAc(1)Hex(1)NeuAc(1)	N[+1], S[+656]	1150.06	2	2299.1	2299.1	0	0.5	74	CRagged	647.13	647.13	0	7.84	1226	>AAB61574.1 podocalyxin-like protein [Homo sapiens]	1	221121_jc_podo_stce_pngasef_trypsin.ScanId;v=1;d1=23584.23584.2	controllerType=0 controllerNumber=1 scan=23584	48.5415
18445:3	1	T.TLAQQVSGPVN[+0.984]TT[+1021.360]VAR.G	HexNAc(2)Hex(2)NeuAc(1)	N[+1], T[+1021]	888.75	3	2664.23	2664.24	0	-0.7	74	CRagged	662.58	662.58	2.73	8.3	1226	>AAB61574.1 podocalyxin-like protein [Homo sapiens]	1	221121_jc_podo_stce_pngasef_trypsin.ScanId;v=1;d1=21302.21302.3	controllerType=0 controllerNumber=1 scan=21302	44.0425
20490:4	1	T.TLAQQVSGPVN[+0.984]T[+1312.455]TVAR.G	HexNAc(2)Hex(2)NeuAc(2)	N[+1], T[+1312]	739.59	4	2955.34	2955.33	0	2	74	CRagged	664.78	664.78	1.2	7.99	1226	>AAB61574.1 podocalyxin-like protein [Homo sapiens]	1	221121_jc_podo_stce_pngasef_trypsin.ScanId;v=1;d1=23425.23425.4	controllerType=0 controllerNumber=1 scan=23425	48.2055
17753:2	1	T.TLAQQVS[+203.079]GPVN[+0.984]TTVAR.G	HexNAc(1)	N[+1], S[+203]	923.482	2	1845.96	1845.96	0	0.6	74	CRagged	673.66	673.66	0	8.84	1226	>AAB61574.1 podocalyxin-like protein [Homo sapiens]	1	221121_jc_podo_stce_pngasef_trypsin.ScanId;v=1;d1=20584.20584.2	controllerType=0 controllerNumber=1 scan=20584	42.7735
20312:3	1	T.TLAQQVS[+672.223]GPVN[+0.984]TTVAR.G	HexNAc(1)Hex(1)NeuGc(1)	N[+1], S[+672]	772.372	3	2315.1	2315.1	0	1.1	74	CRagged	682.63	682.63	0	8.12	1226	>AAB61574.1 podocalyxin-like protein [Homo sapiens]	1	221121_jc_podo_stce_pngasef_trypsin.ScanId;v=1;d1=23241.23241.3	controllerType=0 controllerNumber=1 scan=23241	47.8568
21328:4	1	T.TLAQQVSGPVN[+0.984]T[+1312.455]TVAR.G	HexNAc(2)Hex(2)NeuAc(2)	N[+1], T[+1312]	739.588	4	2955.33	2955.33	0	-0.6	74	CRagged	685.09	685.09	1.2	8.19	1226	>AAB61574.1 podocalyxin-like protein [Homo sapiens]	1	221121_jc_podo_stce_pngasef_trypsin.ScanId;v=1;d1=24299.24299.4	controllerType=0 controllerNumber=1 scan=24299	50.0686
20624:2	1	T.TLAQQVS[+656.228]GPVN[+0.984]TTVAR.G	HexNAc(1)Hex(1)NeuAc(1)	N[+1], S[+656]	1150.06	2	2299.11	2299.1	0	1.4	74	CRagged	685.27	685.27	0	8.84	1226	>AAB61574.1 podocalyxin-like protein [Homo sapiens]	1	221121_jc_podo_stce_pngasef_trypsin.ScanId;v=1;d1=23565.23565.2	controllerType=0 controllerNumber=1 scan=23565	48.5012
17439:2	1	T.TLAQQVSGPVN[+0.984]T[+365.132]TVAR.G	HexNAc(1)Hex(1)	N[+1], T[+365]	1004.51	2	2008.01	2008.01	0	1.6	74	CRagged	685.9	685.9	0	8.82	1226	>AAB61574.1 podocalyxin-like protein [Homo sapiens]	1	221121_jc_podo_stce_pngasef_trypsin.ScanId;v=1;d1=20259.20259.2	controllerType=0 controllerNumber=1 scan=20259	42.1956
16031:2	1	T.TLAQQVSGPVN[+0.984]T[+365.132]TVAR.G	HexNAc(1)Hex(1)	N[+1], T[+365]	1004.51	2	2008.01	2008.01	0	1.6	74	CRagged	689.62	689.62	0	8.82	1226	>AAB61574.1 podocalyxin-like protein [Homo sapiens]	1	221121_jc_podo_stce_pngasef_trypsin.ScanId;v=1;d1=18801.18801.2	controllerType=0 controllerNumber=1 scan=18801	39.5238
17458:2	1	T.TLAQQVSGPVN[+0.984]T[+365.132]TVAR.G	HexNAc(1)Hex(1)	N[+1], T[+365]	1004.51	2	2008.01	2008.01	0	-0.6	74	CRagged	699.49	699.49	0	9.02	1226	>AAB61574.1 podocalyxin-like protein [Homo sapiens]	1	221121_jc_podo_stce_pngasef_trypsin.ScanId;v=1;d1=20279.20279.2	controllerType=0 controllerNumber=1 scan=20279	42.2317
21158:3	1	T.TLAQQVSGPVN[+0.984]T[+656.228]TVAR.G	HexNAc(1)Hex(1)NeuAc(1)	N[+1], T[+656]	767.04	3	2299.11	2299.1	0	0.9	74	CRagged	703.1	703.1	1.2	9.12	1226	>AAB61574.1 podocalyxin-like protein [Homo sapiens]	1	221121_jc_podo_stce_pngasef_trypsin.ScanId;v=1;d1=24121.24121.3	controllerType=0 controllerNumber=1 scan=24121	49.6622
20513:4	1	T.TLAQQVSGPVN[+0.984]TT[+1312.455]VAR.G	HexNAc(2)Hex(2)NeuAc(2)	N[+1], T[+1312]	739.59	4	2955.34	2955.33	0	1.9	74	CRagged	714.91	714.91	8.17	8.99	1226	>AAB61574.1 podocalyxin-like protein [Homo sapiens]	1	221121_jc_podo_stce_pngasef_trypsin.ScanId;v=1;d1=23449.23449.4	controllerType=0 controllerNumber=1 scan=23449	48.257
17482:3	1	T.TLAQQVSGPVN[+0.984]TT[+365.132]VAR.G	HexNAc(1)Hex(1)	N[+1], T[+365]	670.007	3	2008.01	2008.01	0	-1.1	74	CRagged	715.19	715.19	4.72	8.84	1226	>AAB61574.1 podocalyxin-like protein [Homo sapiens]	1	221121_jc_podo_stce_pngasef_trypsin.ScanId;v=1;d1=20304.20304.3	controllerType=0 controllerNumber=1 scan=20304	42.2826
18958:3	1	T.TLAQQVSGPVN[+0.984]T[+1021.360]TVAR.G	HexNAc(2)Hex(2)NeuAc(1)	N[+1], T[+1021]	888.751	3	2664.24	2664.24	0	1.5	74	CRagged	720.67	720.67	1.2	9.1	1226	>AAB61574.1 podocalyxin-like protein [Homo sapiens]	1	221121_jc_podo_stce_pngasef_trypsin.ScanId;v=1;d1=21834.21834.3	controllerType=0 controllerNumber=1 scan=21834	45.05
18509:4	1	T.TLAQQVSGPVN[+0.984]T[+1021.360]TVAR.G	HexNAc(2)Hex(2)NeuAc(1)	N[+1], T[+1021]	666.813	4	2664.23	2664.24	0	-1.5	74	CRagged	725.28	725.28	1.2	8.72	1226	>AAB61574.1 podocalyxin-like protein [Homo sapiens]	1	221121_jc_podo_stce_pngasef_trypsin.ScanId;v=1;d1=21368.21368.4	controllerType=0 controllerNumber=1 scan=21368	44.1683
16207:3	1	T.TLAQQVSGPVN[+0.984]T[+568.212]TVAR.G	HexNAc(2)Hex(1)	N[+1], T[+568]	737.7	3	2211.09	2211.09	0	-0.4	74	CRagged	729.84	729.84	0	9.3	1226	>AAB61574.1 podocalyxin-like protein [Homo sapiens]	1	221121_jc_podo_stce_pngasef_trypsin.ScanId;v=1;d1=18984.18984.3	controllerType=0 controllerNumber=1 scan=18984	39.8875
20315:3	1	T.TLAQQVSGPVN[+0.984]T[+1312.455]TVAR.G	HexNAc(2)Hex(2)NeuAc(2)	N[+1], T[+1312]	985.782	3	2955.33	2955.33	0	0.5	74	CRagged	729.9	729.9	0	9.12	1226	>AAB61574.1 podocalyxin-like protein [Homo sapiens]	1	221121_jc_podo_stce_pngasef_trypsin.ScanId;v=1;d1=23244.23244.3	controllerType=0 controllerNumber=1 scan=23244	47.8639
20609:3	1	T.TLAQQVS[+656.228]GPVN[+0.984]TTVAR.G	HexNAc(1)Hex(1)NeuAc(1)	N[+1], S[+656]	767.04	3	2299.11	2299.1	0	1.4	74	CRagged	742.5	742.5	0	9.12	1226	>AAB61574.1 podocalyxin-like protein [Homo sapiens]	1	221121_jc_podo_stce_pngasef_trypsin.ScanId;v=1;d1=23550.23550.3	controllerType=0 controllerNumber=1 scan=23550	48.473
17776:3	1	T.TLAQQVS[+203.079]GPVN[+0.984]TTVAR.G	HexNAc(1)	N[+1], S[+203]	615.99	3	1845.96	1845.96	0	0.9	74	CRagged	748.4	748.4	0	9.12	1226	>AAB61574.1 podocalyxin-like protein [Homo sapiens]	1	221121_jc_podo_stce_pngasef_trypsin.ScanId;v=1;d1=20608.20608.3	controllerType=0 controllerNumber=1 scan=20608	42.8219
18424:3	1	T.TLAQQVSGPVN[+0.984]T[+1021.360]TVAR.G	HexNAc(2)Hex(2)NeuAc(1)	N[+1], T[+1021]	888.75	3	2664.23	2664.24	0	-0.5	74	CRagged	748.43	748.43	1.2	9.3	1226	>AAB61574.1 podocalyxin-like protein [Homo sapiens]	1	221121_jc_podo_stce_pngasef_trypsin.ScanId;v=1;d1=21280.21280.3	controllerType=0 controllerNumber=1 scan=21280	44.0051
20298:3	1	T.TLAQQVS[+672.223]GPVN[+0.984]TTVAR.G	HexNAc(1)Hex(1)NeuGc(1)	N[+1], S[+672]	772.371	3	2315.1	2315.1	0	0	74	CRagged	758.77	758.77	0	10.3	1226	>AAB61574.1 podocalyxin-like protein [Homo sapiens]	1	221121_jc_podo_stce_pngasef_trypsin.ScanId;v=1;d1=23226.23226.3	controllerType=0 controllerNumber=1 scan=23226	47.8268
17595:3	1	T.TLAQQVSGPVN[+0.984]TT[+203.079]VAR.G	HexNAc(1)	N[+1], T[+203]	615.99	3	1845.96	1845.96	0	0.1	74	CRagged	792.15	792.15	0.68	10.3	1226	>AAB61574.1 podocalyxin-like protein [Homo sapiens]	1	221121_jc_podo_stce_pngasef_trypsin.ScanId;v=1;d1=20420.20420.3	controllerType=0 controllerNumber=1 scan=20420	42.4738
15940:3	1	T.TLAQQVSGPVN[+0.984]TT[+730.264]VAR.G	HexNAc(2)Hex(2)	N[+1], T[+730]	791.721	3	2373.15	2373.14	0	4	74	CRagged	799.18	799.18	0.62	9.73	1226	>AAB61574.1 podocalyxin-like protein [Homo sapiens]	1	221121_jc_podo_stce_pngasef_trypsin.ScanId;v=1;d1=18707.18707.3	controllerType=0 controllerNumber=1 scan=18707	39.3377
17457:3	1	T.TLAQQVSGPVN[+0.984]TT[+365.132]VAR.G	HexNAc(1)Hex(1)	N[+1], T[+365]	670.007	3	2008.01	2008.01	0	-0.7	74	CRagged	813.59	813.59	7.9	11.3	1226	>AAB61574.1 podocalyxin-like protein [Homo sapiens]	1	221121_jc_podo_stce_pngasef_trypsin.ScanId;v=1;d1=20278.20278.3	controllerType=0 controllerNumber=1 scan=20278	42.2295
17527:3	1	T.TLAQQVS[+203.079]GPVN[+0.984]TTVAR.G	HexNAc(1)	N[+1], S[+203]	615.99	3	1845.96	1845.96	0	0.3	74	CRagged	839.85	839.85	0	11.3	1226	>AAB61574.1 podocalyxin-like protein [Homo sapiens]	1	221121_jc_podo_stce_pngasef_trypsin.ScanId;v=1;d1=20350.20350.3	controllerType=0 controllerNumber=1 scan=20350	42.3589
17764:3	1	T.TLAQQVS[+203.079]GPVN[+0.984]TTVAR.G	HexNAc(1)	N[+1], S[+203]	615.99	3	1845.96	1845.96	0	0.8	74	CRagged	844.45	844.45	0	11.12	1226	>AAB61574.1 podocalyxin-like protein [Homo sapiens]	1	221121_jc_podo_stce_pngasef_trypsin.ScanId;v=1;d1=20595.20595.3	controllerType=0 controllerNumber=1 scan=20595	42.7999
16184:3	1	T.TLAQQVSGPVN[+0.984]TT[+568.212]VAR.G	HexNAc(2)Hex(1)	N[+1], T[+568]	737.701	3	2211.09	2211.09	0	0.5	74	CRagged	844.73	844.73	4	11.12	1226	>AAB61574.1 podocalyxin-like protein [Homo sapiens]	1	221121_jc_podo_stce_pngasef_trypsin.ScanId;v=1;d1=18960.18960.3	controllerType=0 controllerNumber=1 scan=18960	39.8402
20602:3	1	T.TLAQQVS[+656.228]GPVN[+0.984]TTVAR.G	HexNAc(1)Hex(1)NeuAc(1)	N[+1], S[+656]	767.04	3	2299.11	2299.1	0	1.5	74	CRagged	855.5	855.5	0	12.1	1226	>AAB61574.1 podocalyxin-like protein [Homo sapiens]	1	221121_jc_podo_stce_pngasef_trypsin.ScanId;v=1;d1=23542.23542.3	controllerType=0 controllerNumber=1 scan=23542	48.4558
16036:3	1	T.TLAQQVSGPVN[+0.984]TT[+568.212]VAR.G	HexNAc(2)Hex(1)	N[+1], T[+568]	737.7	3	2211.09	2211.09	0	-0.6	74	CRagged	858.86	858.86	6.61	12.3	1226	>AAB61574.1 podocalyxin-like protein [Homo sapiens]	1	221121_jc_podo_stce_pngasef_trypsin.ScanId;v=1;d1=18806.18806.3	controllerType=0 controllerNumber=1 scan=18806	39.5314
17876:3	1	T.TLAQQVSGPVN[+0.984]T[+979.313]T[+730.264]VAR.G	HexNAc(1)Hex(1)NeuGc(2),HexNAc(2)Hex(2)	N[+1], T[+730][+979]	1118.16	3	3352.45	3352.45	0	0.2	74	CRagged	87.67	87.67	0	2.48	1226	>AAB61574.1 podocalyxin-like protein [Homo sapiens]	1	221121_jc_podo_stce_pngasef_trypsin.ScanId;v=1;d1=20711.20711.3	controllerType=0 controllerNumber=1 scan=20711	42.9969
15601:3	1	T.TLAQQVSGPVN[+0.984]T[+730.264]T[+365.132]VAR.G	HexNAc(2)Hex(2),HexNAc(1)Hex(1)	N[+1], T[+365][+730]	913.43	3	2738.28	2738.27	0	1.3	74	CRagged	99.27	99.27	1.2	1.51	1226	>AAB61574.1 podocalyxin-like protein [Homo sapiens]	1	221121_jc_podo_stce_pngasef_trypsin.ScanId;v=1;d1=18355.18355.3	controllerType=0 controllerNumber=1 scan=18355	38.6625
20421:3	1	T.T[+365.132]LAQQVS[+963.318]GPVN[+0.984]TTVAR.G	HexNAc(1)Hex(1),HexNAc(1)Hex(1)NeuAc(1)NeuGc(1)	N[+1], S[+963], T[+365]	991.115	3	2971.33	2971.33	0	1	74	CRagged	100.47	100.47	2.4	2.43	1226	>AAB61574.1 podocalyxin-like protein [Homo sapiens]	1	221121_jc_podo_stce_pngasef_trypsin.ScanId;v=1;d1=23354.23354.3	controllerType=0 controllerNumber=1 scan=23354	48.0758
19088:3	1	T.T[+656.228]LAQQVSGPVN[+0.984]TT[+365.132]VAR.G	HexNAc(1)Hex(1)NeuAc(1),HexNAc(1)Hex(1)	N[+1], T[+365][+656]	888.751	3	2664.24	2664.24	0	0.9	74	CRagged	102.95	102.95	9.64	1.44	1226	>AAB61574.1 podocalyxin-like protein [Homo sapiens]	1	221121_jc_podo_stce_pngasef_trypsin.ScanId;v=1;d1=21969.21969.3	controllerType=0 controllerNumber=1 scan=21969	45.3285
17300:3	1	T.TLAQQVSGPVN[+0.984]T[+656.228]T[+730.264]VAR.G	HexNAc(1)Hex(1)NeuAc(1),HexNAc(2)Hex(2)	N[+1], T[+656][+730]	1010.46	3	3029.37	3029.37	0	0.8	74	CRagged	107.12	107.12	0	1.51	1226	>AAB61574.1 podocalyxin-like protein [Homo sapiens]	1	221121_jc_podo_stce_pngasef_trypsin.ScanId;v=1;d1=20116.20116.3	controllerType=0 controllerNumber=1 scan=20116	41.9605
20785:3	1	T.T[+365.132]LAQQVS[+979.313]GPVN[+0.984]TTVAR.G	HexNAc(1)Hex(1),HexNAc(1)Hex(1)NeuGc(2)	N[+1], S[+979], T[+365]	996.442	3	2987.31	2987.32	0	-3.7	74	CRagged	107.31	107.31	2.4	2.37	1226	>AAB61574.1 podocalyxin-like protein [Homo sapiens]	1	221121_jc_podo_stce_pngasef_trypsin.ScanId;v=1;d1=23733.23733.3	controllerType=0 controllerNumber=1 scan=23733	48.8493
16349:2	1	T.T[+203.079]LAQQVS[+365.132]GPVN[+0.984]TTVAR.G	HexNAc(1),HexNAc(1)Hex(1)	N[+1], S[+365], T[+203]	1106.05	2	2211.09	2211.09	0	0.3	74	CRagged	109.2	109.2	5.44	2.36	1226	>AAB61574.1 podocalyxin-like protein [Homo sapiens]	1	221121_jc_podo_stce_pngasef_trypsin.ScanId;v=1;d1=19131.19131.2	controllerType=0 controllerNumber=1 scan=19131	40.1662
21190:3	1	T.T[+365.132]LAQQVS[+963.318]GPVN[+0.984]TTVAR.G	HexNAc(1)Hex(1),HexNAc(1)Hex(1)NeuAc(1)NeuGc(1)	N[+1], S[+963], T[+365]	991.113	3	2971.33	2971.33	0	-0.2	74	CRagged	113.58	113.58	0.37	1.89	1226	>AAB61574.1 podocalyxin-like protein [Homo sapiens]	1	221121_jc_podo_stce_pngasef_trypsin.ScanId;v=1;d1=24155.24155.3	controllerType=0 controllerNumber=1 scan=24155	49.7468
18675:3	1	T.T[+672.223]LAQQVSGPVN[+0.984]TT[+365.132]VAR.G	HexNAc(1)Hex(1)NeuGc(1),HexNAc(1)Hex(1)	N[+1], T[+365][+672]	894.081	3	2680.23	2680.23	0	-0.6	74	CRagged	113.95	113.95	17.02	1.7	1226	>AAB61574.1 podocalyxin-like protein [Homo sapiens]	1	221121_jc_podo_stce_pngasef_trypsin.ScanId;v=1;d1=21540.21540.3	controllerType=0 controllerNumber=1 scan=21540	44.4763
20751:3	1	T.TLAQQVSGPVN[+0.984]T[+1312.455]T[+656.228]VAR.G	HexNAc(2)Hex(2)NeuAc(2),HexNAc(1)Hex(1)NeuAc(1)	N[+1], T[+656][+1312]	1204.53	3	3611.57	3611.56	0	2.6	74	CRagged	115.79	115.79	0	2.38	1226	>AAB61574.1 podocalyxin-like protein [Homo sapiens]	1	221121_jc_podo_stce_pngasef_trypsin.ScanId;v=1;d1=23697.23697.3	controllerType=0 controllerNumber=1 scan=23697	48.7726
18784:3	1	T.TLAQQVSGPVN[+0.984]T[+672.223]T[+365.132]VAR.G	HexNAc(1)Hex(1)NeuGc(1),HexNAc(1)Hex(1)	N[+1], T[+365][+672]	894.083	3	2680.23	2680.23	0	1.4	74	CRagged	116.64	116.64	1.2	1.51	1226	>AAB61574.1 podocalyxin-like protein [Homo sapiens]	1	221121_jc_podo_stce_pngasef_trypsin.ScanId;v=1;d1=21653.21653.3	controllerType=0 controllerNumber=1 scan=21653	44.6888
19010:3	1	T.T[+672.223]LAQQVS[+1021.360]GPVN[+0.984]TTVAR.G	HexNAc(1)Hex(1)NeuGc(1),HexNAc(2)Hex(2)NeuAc(1)	N[+1], S[+1021], T[+672]	1112.83	3	3336.46	3336.46	0	0.8	74	CRagged	117.16	117.16	0	2.43	1226	>AAB61574.1 podocalyxin-like protein [Homo sapiens]	1	221121_jc_podo_stce_pngasef_trypsin.ScanId;v=1;d1=21888.21888.3	controllerType=0 controllerNumber=1 scan=21888	45.1631
18447:3	1	T.T[+365.132]LAQQVSGPVN[+0.984]TT[+656.228]VAR.G	HexNAc(1)Hex(1),HexNAc(1)Hex(1)NeuAc(1)	N[+1], T[+365][+656]	888.75	3	2664.23	2664.24	0	-0.7	74	CRagged	121.9	121.9	1.71	1.42	1226	>AAB61574.1 podocalyxin-like protein [Homo sapiens]	1	221121_jc_podo_stce_pngasef_trypsin.ScanId;v=1;d1=21304.21304.3	controllerType=0 controllerNumber=1 scan=21304	44.0447
19428:3	1	T.TLAQQVSGPVN[+0.984]T[+730.264]T[+947.323]VAR.G	HexNAc(2)Hex(2),HexNAc(1)Hex(1)NeuAc(2)	N[+1], T[+730][+947]	1107.49	3	3320.46	3320.46	0	-0.6	74	CRagged	129.08	129.08	0	2.94	1226	>AAB61574.1 podocalyxin-like protein [Homo sapiens]	1	221121_jc_podo_stce_pngasef_trypsin.ScanId;v=1;d1=22322.22322.3	controllerType=0 controllerNumber=1 scan=22322	46.0075
18190:3	1	T.T[+365.132]LAQQVSGPVN[+0.984]TT[+672.223]VAR.G	HexNAc(1)Hex(1),HexNAc(1)Hex(1)NeuGc(1)	N[+1], T[+365][+672]	894.083	3	2680.23	2680.23	0	1.5	74	CRagged	130.29	130.29	11.49	2.39	1226	>AAB61574.1 podocalyxin-like protein [Homo sapiens]	1	221121_jc_podo_stce_pngasef_trypsin.ScanId;v=1;d1=21036.21036.3	controllerType=0 controllerNumber=1 scan=21036	43.5671
21285:3	1	T.T[+656.228]LAQQVSGPVN[+0.984]TT[+656.228]VAR.G	HexNAc(1)Hex(1)NeuAc(1),HexNAc(1)Hex(1)NeuAc(1)	N[+1], T[+656]*2	985.783	3	2955.33	2955.33	0	0.8	74	CRagged	132.29	132.29	8.42	2.4	1226	>AAB61574.1 podocalyxin-like protein [Homo sapiens]	1	221121_jc_podo_stce_pngasef_trypsin.ScanId;v=1;d1=24254.24254.3	controllerType=0 controllerNumber=1 scan=24254	49.9755
18857:3	1	T.T[+365.132]LAQQVS[+656.228]GPVN[+0.984]TTVAR.G	HexNAc(1)Hex(1),HexNAc(1)Hex(1)NeuAc(1)	N[+1], S[+656], T[+365]	888.752	3	2664.24	2664.24	0	1.7	74	CRagged	133.01	133.01	58.88	2.39	1226	>AAB61574.1 podocalyxin-like protein [Homo sapiens]	1	221121_jc_podo_stce_pngasef_trypsin.ScanId;v=1;d1=21729.21729.3	controllerType=0 controllerNumber=1 scan=21729	44.8465
19115:3	1	T.T[+656.228]LAQQVSGPVN[+0.984]TT[+365.132]VAR.G	HexNAc(1)Hex(1)NeuAc(1),HexNAc(1)Hex(1)	N[+1], T[+365][+656]	888.75	3	2664.24	2664.24	0	0.5	74	CRagged	133.03	133.03	12.82	2.44	1226	>AAB61574.1 podocalyxin-like protein [Homo sapiens]	1	221121_jc_podo_stce_pngasef_trypsin.ScanId;v=1;d1=21997.21997.3	controllerType=0 controllerNumber=1 scan=21997	45.3766
23114:4	1	T.T[+1312.455]LAQQVS[+947.323]GPVN[+0.984]TTVAR.G	HexNAc(2)Hex(2)NeuAc(2),HexNAc(1)Hex(1)NeuAc(2)	N[+1], S[+947], T[+1312]	976.42	4	3902.66	3902.65	0	0.8	74	CRagged	137.96	137.96	0.85	2.74	1226	>AAB61574.1 podocalyxin-like protein [Homo sapiens]	1	221121_jc_podo_stce_pngasef_trypsin.ScanId;v=1;d1=26162.26162.4	controllerType=0 controllerNumber=1 scan=26162	54.1605
18560:3	1	T.T[+365.132]LAQQVSGPVN[+0.984]TT[+656.228]VAR.G	HexNAc(1)Hex(1),HexNAc(1)Hex(1)NeuAc(1)	N[+1], T[+365][+656]	888.751	3	2664.24	2664.24	0	1	74	CRagged	138.29	138.29	20.74	2.37	1226	>AAB61574.1 podocalyxin-like protein [Homo sapiens]	1	221121_jc_podo_stce_pngasef_trypsin.ScanId;v=1;d1=21421.21421.3	controllerType=0 controllerNumber=1 scan=21421	44.2562
18426:3	1	T.T[+365.132]LAQQVSGPVN[+0.984]T[+656.228]TVAR.G	HexNAc(1)Hex(1),HexNAc(1)Hex(1)NeuAc(1)	N[+1], T[+365][+656]	888.75	3	2664.23	2664.24	0	-0.5	74	CRagged	138.66	138.66	2.83	2.44	1226	>AAB61574.1 podocalyxin-like protein [Homo sapiens]	1	221121_jc_podo_stce_pngasef_trypsin.ScanId;v=1;d1=21282.21282.3	controllerType=0 controllerNumber=1 scan=21282	44.0079
19269:3	1	T.TLAQQVS[+1312.455]GPVN[+0.984]T[+365.132]TVAR.G	HexNAc(2)Hex(2)NeuAc(2),HexNAc(1)Hex(1)	N[+1], S[+1312], T[+365]	1107.49	3	3320.47	3320.46	0	1	74	CRagged	140.75	140.75	2.39	2.81	1226	>AAB61574.1 podocalyxin-like protein [Homo sapiens]	1	221121_jc_podo_stce_pngasef_trypsin.ScanId;v=1;d1=22157.22157.3	controllerType=0 controllerNumber=1 scan=22157	45.6946
21759:4	1	T.T[+656.228]LAQQVS[+1312.455]GPVN[+0.984]TTVAR.G	HexNAc(1)Hex(1)NeuAc(1),HexNAc(2)Hex(2)NeuAc(2)	N[+1], S[+1312], T[+656]	903.646	4	3611.56	3611.56	0	1.4	74	CRagged	142.45	142.45	0	2.74	1226	>AAB61574.1 podocalyxin-like protein [Homo sapiens]	1	221121_jc_podo_stce_pngasef_trypsin.ScanId;v=1;d1=24748.24748.4	controllerType=0 controllerNumber=1 scan=24748	51.0341
18704:3	1	T.T[+365.132]LAQQVSGPVN[+0.984]TT[+656.228]VAR.G	HexNAc(1)Hex(1),HexNAc(1)Hex(1)NeuAc(1)	N[+1], T[+365][+656]	888.751	3	2664.24	2664.24	0	0.7	74	CRagged	142.47	142.47	8.43	2.44	1226	>AAB61574.1 podocalyxin-like protein [Homo sapiens]	1	221121_jc_podo_stce_pngasef_trypsin.ScanId;v=1;d1=21570.21570.3	controllerType=0 controllerNumber=1 scan=21570	44.5318
18654:3	1	T.T[+672.223]LAQQVSGPVN[+0.984]TT[+365.132]VAR.G	HexNAc(1)Hex(1)NeuGc(1),HexNAc(1)Hex(1)	N[+1], T[+365][+672]	894.082	3	2680.23	2680.23	0	-0.2	74	CRagged	143.86	143.86	24.57	2.44	1226	>AAB61574.1 podocalyxin-like protein [Homo sapiens]	1	221121_jc_podo_stce_pngasef_trypsin.ScanId;v=1;d1=21518.21518.3	controllerType=0 controllerNumber=1 scan=21518	44.4307
18158:3	1	T.T[+365.132]LAQQVSGPVN[+0.984]TT[+672.223]VAR.G	HexNAc(1)Hex(1),HexNAc(1)Hex(1)NeuGc(1)	N[+1], T[+365][+672]	894.083	3	2680.23	2680.23	0	1.5	74	CRagged	145.96	145.96	14.52	2.39	1226	>AAB61574.1 podocalyxin-like protein [Homo sapiens]	1	221121_jc_podo_stce_pngasef_trypsin.ScanId;v=1;d1=21003.21003.3	controllerType=0 controllerNumber=1 scan=21003	43.5135
18960:3	1	T.T[+656.228]LAQQVSGPVN[+0.984]TT[+365.132]VAR.G	HexNAc(1)Hex(1)NeuAc(1),HexNAc(1)Hex(1)	N[+1], T[+365][+656]	888.751	3	2664.24	2664.24	0	1.5	74	CRagged	148.05	148.05	19.4	2.39	1226	>AAB61574.1 podocalyxin-like protein [Homo sapiens]	1	221121_jc_podo_stce_pngasef_trypsin.ScanId;v=1;d1=21836.21836.3	controllerType=0 controllerNumber=1 scan=21836	45.0528
21330:4	1	T.T[+656.228]LAQQVSGPVN[+0.984]TT[+656.228]VAR.G	HexNAc(1)Hex(1)NeuAc(1),HexNAc(1)Hex(1)NeuAc(1)	N[+1], T[+656]*2	739.588	4	2955.33	2955.33	0	-0.6	74	CRagged	148.35	148.35	22.66	1.72	1226	>AAB61574.1 podocalyxin-like protein [Homo sapiens]	1	221121_jc_podo_stce_pngasef_trypsin.ScanId;v=1;d1=24301.24301.4	controllerType=0 controllerNumber=1 scan=24301	50.0726
15777:3	1	T.T[+203.079]LAQQVS[+730.264]GPVN[+0.984]TTVAR.G	HexNAc(1),HexNAc(2)Hex(2)	N[+1], S[+730], T[+203]	859.412	3	2576.22	2576.22	0	0.2	74	CRagged	148.36	148.36	2.4	2.94	1226	>AAB61574.1 podocalyxin-like protein [Homo sapiens]	1	221121_jc_podo_stce_pngasef_trypsin.ScanId;v=1;d1=18538.18538.3	controllerType=0 controllerNumber=1 scan=18538	39.0279
18838:3	1	T.T[+365.132]LAQQVS[+656.228]GPVN[+0.984]TTVAR.G	HexNAc(1)Hex(1),HexNAc(1)Hex(1)NeuAc(1)	N[+1], S[+656], T[+365]	888.752	3	2664.24	2664.24	0	1.7	74	CRagged	148.51	148.51	52.52	2.46	1226	>AAB61574.1 podocalyxin-like protein [Homo sapiens]	1	221121_jc_podo_stce_pngasef_trypsin.ScanId;v=1;d1=21709.21709.3	controllerType=0 controllerNumber=1 scan=21709	44.7995
18987:3	1	T.T[+656.228]LAQQVSGPVN[+0.984]TT[+365.132]VAR.G	HexNAc(1)Hex(1)NeuAc(1),HexNAc(1)Hex(1)	N[+1], T[+365][+656]	888.751	3	2664.24	2664.24	0	1.3	74	CRagged	150.59	150.59	10.51	2.4	1226	>AAB61574.1 podocalyxin-like protein [Homo sapiens]	1	221121_jc_podo_stce_pngasef_trypsin.ScanId;v=1;d1=21864.21864.3	controllerType=0 controllerNumber=1 scan=21864	45.1091
18129:4	1	T.T[+365.132]LAQQVSGPVN[+0.984]TT[+672.223]VAR.G	HexNAc(1)Hex(1),HexNAc(1)Hex(1)NeuGc(1)	N[+1], T[+365][+672]	670.813	4	2680.23	2680.23	0	0.4	74	CRagged	155.72	155.72	19.51	2.36	1226	>AAB61574.1 podocalyxin-like protein [Homo sapiens]	1	221121_jc_podo_stce_pngasef_trypsin.ScanId;v=1;d1=20973.20973.4	controllerType=0 controllerNumber=1 scan=20973	43.4652
18042:3	1	T.T[+365.132]LAQQVSGPVN[+0.984]TT[+672.223]VAR.G	HexNAc(1)Hex(1),HexNAc(1)Hex(1)NeuGc(1)	N[+1], T[+365][+672]	894.085	3	2680.24	2680.23	0	3.8	74	CRagged	155.74	155.74	19.06	1.97	1226	>AAB61574.1 podocalyxin-like protein [Homo sapiens]	1	221121_jc_podo_stce_pngasef_trypsin.ScanId;v=1;d1=20883.20883.3	controllerType=0 controllerNumber=1 scan=20883	43.3049
18017:3	1	T.T[+365.132]LAQQVSGPVN[+0.984]T[+672.223]TVAR.G	HexNAc(1)Hex(1),HexNAc(1)Hex(1)NeuGc(1)	N[+1], T[+365][+672]	894.084	3	2680.24	2680.23	0	2.3	74	CRagged	156.29	156.29	2.83	2.37	1226	>AAB61574.1 podocalyxin-like protein [Homo sapiens]	1	221121_jc_podo_stce_pngasef_trypsin.ScanId;v=1;d1=20857.20857.3	controllerType=0 controllerNumber=1 scan=20857	43.2577
21408:3	1	T.T[+365.132]LAQQVSGPVN[+0.984]TT[+656.228]VAR.G	HexNAc(1)Hex(1),HexNAc(1)Hex(1)NeuAc(1)	N[+1], T[+365][+656]	888.749	3	2664.23	2664.24	0	-1.7	74	CRagged	160.96	160.96	3.85	2.38	1226	>AAB61574.1 podocalyxin-like protein [Homo sapiens]	1	221121_jc_podo_stce_pngasef_trypsin.ScanId;v=1;d1=24382.24382.3	controllerType=0 controllerNumber=1 scan=24382	50.2312
18729:3	1	T.T[+365.132]LAQQVSGPVN[+0.984]TT[+656.228]VAR.G	HexNAc(1)Hex(1),HexNAc(1)Hex(1)NeuAc(1)	N[+1], T[+365][+656]	888.751	3	2664.24	2664.24	0	0.6	74	CRagged	164.03	164.03	7.5	2.37	1226	>AAB61574.1 podocalyxin-like protein [Homo sapiens]	1	221121_jc_podo_stce_pngasef_trypsin.ScanId;v=1;d1=21596.21596.3	controllerType=0 controllerNumber=1 scan=21596	44.5829
21485:4	1	T.T[+656.228]LAQQVS[+656.228]GPVN[+0.984]TTVAR.G	HexNAc(1)Hex(1)NeuAc(1),HexNAc(1)Hex(1)NeuAc(1)	N[+1], S[+656], T[+656]	739.588	4	2955.33	2955.33	0	0	74	CRagged	164.26	164.26	27.13	2.39	1226	>AAB61574.1 podocalyxin-like protein [Homo sapiens]	1	221121_jc_podo_stce_pngasef_trypsin.ScanId;v=1;d1=24462.24462.4	controllerType=0 controllerNumber=1 scan=24462	50.3962
18080:4	1	T.T[+365.132]LAQQVSGPVN[+0.984]T[+672.223]TVAR.G	HexNAc(1)Hex(1),HexNAc(1)Hex(1)NeuGc(1)	N[+1], T[+365][+672]	670.815	4	2680.24	2680.23	0	2.2	74	CRagged	165	165	6.75	2.36	1226	>AAB61574.1 podocalyxin-like protein [Homo sapiens]	1	221121_jc_podo_stce_pngasef_trypsin.ScanId;v=1;d1=20922.20922.4	controllerType=0 controllerNumber=1 scan=20922	43.3718
19385:4	1	T.TLAQQVSGPVN[+0.984]T[+1021.360]T[+656.228]VAR.G	HexNAc(2)Hex(2)NeuAc(1),HexNAc(1)Hex(1)NeuAc(1)	N[+1], T[+656][+1021]	830.873	4	3320.47	3320.46	0	1.8	74	CRagged	167.35	167.35	1.26	2.89	1226	>AAB61574.1 podocalyxin-like protein [Homo sapiens]	1	221121_jc_podo_stce_pngasef_trypsin.ScanId;v=1;d1=22277.22277.4	controllerType=0 controllerNumber=1 scan=22277	45.9122
21354:4	1	T.T[+656.228]LAQQVSGPVN[+0.984]TT[+656.228]VAR.G	HexNAc(1)Hex(1)NeuAc(1),HexNAc(1)Hex(1)NeuAc(1)	N[+1], T[+656]*2	739.589	4	2955.33	2955.33	0	0.5	74	CRagged	173.57	173.57	18.47	2.45	1226	>AAB61574.1 podocalyxin-like protein [Homo sapiens]	1	221121_jc_podo_stce_pngasef_trypsin.ScanId;v=1;d1=24326.24326.4	controllerType=0 controllerNumber=1 scan=24326	50.1214
20515:4	1	T.T[+365.132]LAQQVSGPVN[+0.984]TT[+947.323]VAR.G	HexNAc(1)Hex(1),HexNAc(1)Hex(1)NeuAc(2)	N[+1], T[+365][+947]	739.59	4	2955.34	2955.33	0	1.9	74	CRagged	177.64	177.64	48.13	2.4	1226	>AAB61574.1 podocalyxin-like protein [Homo sapiens]	1	221121_jc_podo_stce_pngasef_trypsin.ScanId;v=1;d1=23451.23451.4	controllerType=0 controllerNumber=1 scan=23451	48.2613
20147:3	1	T.TLAQQVSGPVN[+0.984]T[+1312.455]T[+656.228]VAR.G	HexNAc(2)Hex(2)NeuAc(2),HexNAc(1)Hex(1)NeuAc(1)	N[+1], T[+656][+1312]	1204.53	3	3611.57	3611.56	0	1.8	74	CRagged	180.18	180.18	0	2.98	1226	>AAB61574.1 podocalyxin-like protein [Homo sapiens]	1	221121_jc_podo_stce_pngasef_trypsin.ScanId;v=1;d1=23069.23069.3	controllerType=0 controllerNumber=1 scan=23069	47.5097
22711:3	1	T.TLAQQVSGPVN[+0.984]T[+672.223]T[+947.323]VAR.G	HexNAc(1)Hex(1)NeuGc(1),HexNAc(1)Hex(1)NeuAc(2)	N[+1], T[+672][+947]	1088.15	3	3262.43	3262.42	0	3.1	74	CRagged	185.06	185.06	0	2.82	1226	>AAB61574.1 podocalyxin-like protein [Homo sapiens]	1	221121_jc_podo_stce_pngasef_trypsin.ScanId;v=1;d1=25741.25741.3	controllerType=0 controllerNumber=1 scan=25741	53.2415
16489:3	1	T.T[+365.132]LAQQVSGPVN[+0.984]TT[+203.079]VAR.G	HexNAc(1)Hex(1),HexNAc(1)	N[+1], T[+203][+365]	737.7	3	2211.09	2211.09	0	-0.6	74	CRagged	186.68	186.68	50.74	2.5	1226	>AAB61574.1 podocalyxin-like protein [Homo sapiens]	1	221121_jc_podo_stce_pngasef_trypsin.ScanId;v=1;d1=19276.19276.3	controllerType=0 controllerNumber=1 scan=19276	40.4462
21379:3	1	T.T[+365.132]LAQQVSGPVN[+0.984]TT[+656.228]VAR.G	HexNAc(1)Hex(1),HexNAc(1)Hex(1)NeuAc(1)	N[+1], T[+365][+656]	888.75	3	2664.24	2664.24	0	0.5	74	CRagged	190.01	190.01	9.83	2.43	1226	>AAB61574.1 podocalyxin-like protein [Homo sapiens]	1	221121_jc_podo_stce_pngasef_trypsin.ScanId;v=1;d1=24352.24352.3	controllerType=0 controllerNumber=1 scan=24352	50.1717
21436:4	1	T.TLAQQVSGPVN[+0.984]T[+1312.455]T[+672.223]VAR.G	HexNAc(2)Hex(2)NeuAc(2),HexNAc(1)Hex(1)NeuGc(1)	N[+1], T[+672][+1312]	907.644	4	3627.55	3627.55	0	0.3	74	CRagged	190.26	190.26	0	2.91	1226	>AAB61574.1 podocalyxin-like protein [Homo sapiens]	1	221121_jc_podo_stce_pngasef_trypsin.ScanId;v=1;d1=24411.24411.4	controllerType=0 controllerNumber=1 scan=24411	50.2862
19058:4	1	T.T[+656.228]LAQQVSGPVN[+0.984]TT[+365.132]VAR.G	HexNAc(1)Hex(1)NeuAc(1),HexNAc(1)Hex(1)	N[+1], T[+365][+656]	666.815	4	2664.24	2664.24	0	1.1	74	CRagged	191.08	191.08	52.51	2.41	1226	>AAB61574.1 podocalyxin-like protein [Homo sapiens]	1	221121_jc_podo_stce_pngasef_trypsin.ScanId;v=1;d1=21937.21937.4	controllerType=0 controllerNumber=1 scan=21937	45.2625
17310:4	1	T.TLAQQVSGPVN[+0.984]T[+656.228]T[+730.264]VAR.G	HexNAc(1)Hex(1)NeuAc(1),HexNAc(2)Hex(2)	N[+1], T[+656][+730]	758.098	4	3029.37	3029.37	0	0.8	74	CRagged	192.86	192.86	0	2.91	1226	>AAB61574.1 podocalyxin-like protein [Homo sapiens]	1	221121_jc_podo_stce_pngasef_trypsin.ScanId;v=1;d1=20126.20126.4	controllerType=0 controllerNumber=1 scan=20126	41.9716
15933:3	1	T.TLAQQVS[+568.212]GPVN[+0.984]T[+365.132]TVAR.G	HexNAc(2)Hex(1),HexNAc(1)Hex(1)	N[+1], S[+568], T[+365]	859.412	3	2576.22	2576.22	0	0.6	74	CRagged	196.56	196.56	3.6	2.56	1226	>AAB61574.1 podocalyxin-like protein [Homo sapiens]	1	221121_jc_podo_stce_pngasef_trypsin.ScanId;v=1;d1=18699.18699.3	controllerType=0 controllerNumber=1 scan=18699	39.325
17129:3	1	T.TLAQQVSGPVN[+0.984]T[+672.223]T[+568.212]VAR.G	HexNAc(1)Hex(1)NeuGc(1),HexNAc(2)Hex(1)	N[+1], T[+568][+672]	961.776	3	2883.31	2883.31	0	1.1	74	CRagged	201.1	201.1	1.2	3	1226	>AAB61574.1 podocalyxin-like protein [Homo sapiens]	1	221121_jc_podo_stce_pngasef_trypsin.ScanId;v=1;d1=19939.19939.3	controllerType=0 controllerNumber=1 scan=19939	41.6577
19270:4	1	T.TLAQQVS[+1312.455]GPVN[+0.984]T[+365.132]TVAR.G	HexNAc(2)Hex(2)NeuAc(2),HexNAc(1)Hex(1)	N[+1], S[+1312], T[+365]	830.872	4	3320.47	3320.46	0	1	74	CRagged	203.73	203.73	0.18	2.91	1226	>AAB61574.1 podocalyxin-like protein [Homo sapiens]	1	221121_jc_podo_stce_pngasef_trypsin.ScanId;v=1;d1=22158.22158.4	controllerType=0 controllerNumber=1 scan=22158	45.6957
17244:3	1	T.TLAQQVS[+1021.360]GPVN[+0.984]T[+365.132]TVAR.G	HexNAc(2)Hex(2)NeuAc(1),HexNAc(1)Hex(1)	N[+1], S[+1021], T[+365]	1010.46	3	3029.37	3029.37	0	0.1	74	CRagged	204.55	204.55	1.29	3.17	1226	>AAB61574.1 podocalyxin-like protein [Homo sapiens]	1	221121_jc_podo_stce_pngasef_trypsin.ScanId;v=1;d1=20058.20058.3	controllerType=0 controllerNumber=1 scan=20058	41.8597
23395:3	1	T.T[+656.228]LAQQVS[+963.318]GPVN[+0.984]TTVAR.G	HexNAc(1)Hex(1)NeuAc(1),HexNAc(1)Hex(1)NeuAc(1)NeuGc(1)	N[+1], S[+963], T[+656]	1088.15	3	3262.43	3262.42	0	2.1	74	CRagged	204.57	204.57	0	3	1226	>AAB61574.1 podocalyxin-like protein [Homo sapiens]	1	221121_jc_podo_stce_pngasef_trypsin.ScanId;v=1;d1=26456.26456.3	controllerType=0 controllerNumber=1 scan=26456	54.8135
22692:4	1	T.T[+656.228]LAQQVS[+947.323]GPVN[+0.984]TTVAR.G	HexNAc(1)Hex(1)NeuAc(1),HexNAc(1)Hex(1)NeuAc(2)	N[+1], S[+947], T[+656]	812.364	4	3246.44	3246.43	0	2.7	74	CRagged	205.66	205.66	3.59	2.4	1226	>AAB61574.1 podocalyxin-like protein [Homo sapiens]	1	221121_jc_podo_stce_pngasef_trypsin.ScanId;v=1;d1=25721.25721.4	controllerType=0 controllerNumber=1 scan=25721	53.1963
20867:4	1	T.TLAQQVSGPVN[+0.984]T[+1312.455]T[+656.228]VAR.G	HexNAc(2)Hex(2)NeuAc(2),HexNAc(1)Hex(1)NeuAc(1)	N[+1], T[+656][+1312]	903.646	4	3611.56	3611.56	0	0.7	74	CRagged	206.24	206.24	0	2.93	1226	>AAB61574.1 podocalyxin-like protein [Homo sapiens]	1	221121_jc_podo_stce_pngasef_trypsin.ScanId;v=1;d1=23818.23818.4	controllerType=0 controllerNumber=1 scan=23818	49.0125
20492:4	1	T.T[+365.132]LAQQVSGPVN[+0.984]TT[+947.323]VAR.G	HexNAc(1)Hex(1),HexNAc(1)Hex(1)NeuAc(2)	N[+1], T[+365][+947]	739.59	4	2955.34	2955.33	0	2	74	CRagged	206.26	206.26	36.97	2.41	1226	>AAB61574.1 podocalyxin-like protein [Homo sapiens]	1	221121_jc_podo_stce_pngasef_trypsin.ScanId;v=1;d1=23427.23427.4	controllerType=0 controllerNumber=1 scan=23427	48.2102
19191:3	1	T.TLAQQVSGPVN[+0.984]T[+963.318]T[+568.212]VAR.G	HexNAc(1)Hex(1)NeuAc(1)NeuGc(1),HexNAc(2)Hex(1)	N[+1], T[+568][+963]	1058.81	3	3174.41	3174.41	0	0.4	74	CRagged	208.41	208.41	1.2	3.02	1226	>AAB61574.1 podocalyxin-like protein [Homo sapiens]	1	221121_jc_podo_stce_pngasef_trypsin.ScanId;v=1;d1=22076.22076.3	controllerType=0 controllerNumber=1 scan=22076	45.5325
22359:4	1	T.TLAQQVSGPVN[+0.984]T[+947.323]T[+1312.455]VAR.G	HexNAc(1)Hex(1)NeuAc(2),HexNAc(2)Hex(2)NeuAc(2)	N[+1], T[+947][+1312]	976.421	4	3902.66	3902.65	0	1.8	74	CRagged	209.99	209.99	0	2.92	1226	>AAB61574.1 podocalyxin-like protein [Homo sapiens]	1	221121_jc_podo_stce_pngasef_trypsin.ScanId;v=1;d1=25374.25374.4	controllerType=0 controllerNumber=1 scan=25374	52.453
16453:3	1	T.T[+365.132]LAQQVSGPVN[+0.984]TT[+203.079]VAR.G	HexNAc(1)Hex(1),HexNAc(1)	N[+1], T[+203][+365]	737.7	3	2211.09	2211.09	0	-0.6	74	CRagged	212.99	212.99	50.9	2.57	1226	>AAB61574.1 podocalyxin-like protein [Homo sapiens]	1	221121_jc_podo_stce_pngasef_trypsin.ScanId;v=1;d1=19239.19239.3	controllerType=0 controllerNumber=1 scan=19239	40.3772
20727:4	1	T.TLAQQVSGPVN[+0.984]T[+672.223]T[+672.223]VAR.G	HexNAc(1)Hex(1)NeuGc(1),HexNAc(1)Hex(1)NeuGc(1)	N[+1], T[+672]*2	747.587	4	2987.33	2987.32	0	2	74	CRagged	214.54	214.54	0	2.92	1226	>AAB61574.1 podocalyxin-like protein [Homo sapiens]	1	221121_jc_podo_stce_pngasef_trypsin.ScanId;v=1;d1=23672.23672.4	controllerType=0 controllerNumber=1 scan=23672	48.7184
17534:3	1	T.TLAQQVSGPVN[+0.984]T[+730.264]T[+656.228]VAR.G	HexNAc(2)Hex(2),HexNAc(1)Hex(1)NeuAc(1)	N[+1], T[+656][+730]	1010.45	3	3029.34	3029.37	0	-8.7	74	CRagged	220.86	220.86	0	2.81	1226	>AAB61574.1 podocalyxin-like protein [Homo sapiens]	1	221121_jc_podo_stce_pngasef_trypsin.ScanId;v=1;d1=20357.20357.3	controllerType=0 controllerNumber=1 scan=20357	42.3726
19490:3	1	T.TLAQQVSGPVN[+0.984]T[+730.264]T[+963.318]VAR.G	HexNAc(2)Hex(2),HexNAc(1)Hex(1)NeuAc(1)NeuGc(1)	N[+1], T[+730][+963]	1112.83	3	3336.46	3336.46	0	1.9	74	CRagged	220.89	220.89	0	3	1226	>AAB61574.1 podocalyxin-like protein [Homo sapiens]	1	221121_jc_podo_stce_pngasef_trypsin.ScanId;v=1;d1=22386.22386.3	controllerType=0 controllerNumber=1 scan=22386	46.1281
21457:4	1	T.T[+656.228]LAQQVS[+656.228]GPVN[+0.984]TTVAR.G	HexNAc(1)Hex(1)NeuAc(1),HexNAc(1)Hex(1)NeuAc(1)	N[+1], S[+656], T[+656]	739.589	4	2955.33	2955.33	0	0.6	74	CRagged	221.47	221.47	45.32	2.46	1226	>AAB61574.1 podocalyxin-like protein [Homo sapiens]	1	221121_jc_podo_stce_pngasef_trypsin.ScanId;v=1;d1=24433.24433.4	controllerType=0 controllerNumber=1 scan=24433	50.3357
21781:4	1	T.TLAQQVSGPVN[+0.984]T[+1312.455]T[+656.228]VAR.G	HexNAc(2)Hex(2)NeuAc(2),HexNAc(1)Hex(1)NeuAc(1)	N[+1], T[+656][+1312]	903.646	4	3611.56	3611.56	0	1.1	74	CRagged	223.08	223.08	0	2.93	1226	>AAB61574.1 podocalyxin-like protein [Homo sapiens]	1	221121_jc_podo_stce_pngasef_trypsin.ScanId;v=1;d1=24771.24771.4	controllerType=0 controllerNumber=1 scan=24771	51.0852
16718:2	1	T.TLAQQVSGPVN[+0.984]T[+203.079]T[+203.079]VAR.G	HexNAc(1),HexNAc(1)	N[+1], T[+203]*2	1025.02	2	2049.04	2049.03	0	1.7	74	CRagged	223.71	223.71	9.6	3.65	1226	>AAB61574.1 podocalyxin-like protein [Homo sapiens]	1	221121_jc_podo_stce_pngasef_trypsin.ScanId;v=1;d1=19514.19514.2	controllerType=0 controllerNumber=1 scan=19514	40.909
18886:4	1	T.TLAQQVSGPVN[+0.984]T[+730.264]T[+963.318]VAR.G	HexNAc(2)Hex(2),HexNAc(1)Hex(1)NeuAc(1)NeuGc(1)	N[+1], T[+730][+963]	834.871	4	3336.46	3336.46	0	0.9	74	CRagged	226.67	226.67	0	2.93	1226	>AAB61574.1 podocalyxin-like protein [Homo sapiens]	1	221121_jc_podo_stce_pngasef_trypsin.ScanId;v=1;d1=21759.21759.4	controllerType=0 controllerNumber=1 scan=21759	44.9044
15470:3	1	T.TLAQQVSGPVN[+0.984]T[+730.264]T[+365.132]VAR.G	HexNAc(2)Hex(2),HexNAc(1)Hex(1)	N[+1], T[+365][+730]	913.43	3	2738.28	2738.27	0	1.5	74	CRagged	228.43	228.43	1.2	3	1226	>AAB61574.1 podocalyxin-like protein [Homo sapiens]	1	221121_jc_podo_stce_pngasef_trypsin.ScanId;v=1;d1=18219.18219.3	controllerType=0 controllerNumber=1 scan=18219	38.3851
19504:4	1	T.TLAQQVSGPVN[+0.984]T[+672.223]T[+1021.360]VAR.G	HexNAc(1)Hex(1)NeuGc(1),HexNAc(2)Hex(2)NeuAc(1)	N[+1], T[+672][+1021]	834.871	4	3336.46	3336.46	0	1.2	74	CRagged	234.24	234.24	7.93	2.93	1226	>AAB61574.1 podocalyxin-like protein [Homo sapiens]	1	221121_jc_podo_stce_pngasef_trypsin.ScanId;v=1;d1=22400.22400.4	controllerType=0 controllerNumber=1 scan=22400	46.1564
15945:3	1	T.TLAQQVSGPVN[+0.984]T[+730.264]T[+203.079]VAR.G	HexNAc(2)Hex(2),HexNAc(1)	N[+1], T[+203][+730]	859.415	3	2576.23	2576.22	0	3.7	74	CRagged	234.44	234.44	1.2	2.84	1226	>AAB61574.1 podocalyxin-like protein [Homo sapiens]	1	221121_jc_podo_stce_pngasef_trypsin.ScanId;v=1;d1=18712.18712.3	controllerType=0 controllerNumber=1 scan=18712	39.3512
19604:3	1	T.TLAQQVSGPVN[+0.984]T[+947.323]T[+568.212]VAR.G	HexNAc(1)Hex(1)NeuAc(2),HexNAc(2)Hex(1)	N[+1], T[+568][+947]	1053.47	3	3158.4	3158.41	0	-1.9	74	CRagged	234.73	234.73	0	2.81	1226	>AAB61574.1 podocalyxin-like protein [Homo sapiens]	1	221121_jc_podo_stce_pngasef_trypsin.ScanId;v=1;d1=22504.22504.3	controllerType=0 controllerNumber=1 scan=22504	46.3547
21688:3	1	T.TLAQQVSGPVN[+0.984]T[+1312.455]T[+656.228]VAR.G	HexNAc(2)Hex(2)NeuAc(2),HexNAc(1)Hex(1)NeuAc(1)	N[+1], T[+656][+1312]	1204.52	3	3611.56	3611.56	0	0.3	74	CRagged	237.66	237.66	0	3.02	1226	>AAB61574.1 podocalyxin-like protein [Homo sapiens]	1	221121_jc_podo_stce_pngasef_trypsin.ScanId;v=1;d1=24674.24674.3	controllerType=0 controllerNumber=1 scan=24674	50.8712
18911:4	1	T.TLAQQVSGPVN[+0.984]T[+730.264]T[+963.318]VAR.G	HexNAc(2)Hex(2),HexNAc(1)Hex(1)NeuAc(1)NeuGc(1)	N[+1], T[+730][+963]	834.871	4	3336.46	3336.46	0	1.3	74	CRagged	239.65	239.65	0	2.93	1226	>AAB61574.1 podocalyxin-like protein [Homo sapiens]	1	221121_jc_podo_stce_pngasef_trypsin.ScanId;v=1;d1=21785.21785.4	controllerType=0 controllerNumber=1 scan=21785	44.9559
23530:3	1	T.TLAQQVSGPVN[+0.984]T[+656.228]T[+947.323]VAR.G	HexNAc(1)Hex(1)NeuAc(1),HexNAc(1)Hex(1)NeuAc(2)	N[+1], T[+656][+947]	1082.82	3	3246.44	3246.43	0	3.3	74	CRagged	242.2	242.2	0	3.4	1226	>AAB61574.1 podocalyxin-like protein [Homo sapiens]	1	221121_jc_podo_stce_pngasef_trypsin.ScanId;v=1;d1=26597.26597.3	controllerType=0 controllerNumber=1 scan=26597	55.1734
20189:3	1	T.TLAQQVSGPVN[+0.984]T[+656.228]T[+672.223]VAR.G	HexNAc(1)Hex(1)NeuAc(1),HexNAc(1)Hex(1)NeuGc(1)	N[+1], T[+656][+672]	991.114	3	2971.33	2971.33	0	0.8	74	CRagged	243.11	243.11	0	3.62	1226	>AAB61574.1 podocalyxin-like protein [Homo sapiens]	1	221121_jc_podo_stce_pngasef_trypsin.ScanId;v=1;d1=23113.23113.3	controllerType=0 controllerNumber=1 scan=23113	47.597
20137:4	1	T.TLAQQVSGPVN[+0.984]T[+1312.455]T[+656.228]VAR.G	HexNAc(2)Hex(2)NeuAc(2),HexNAc(1)Hex(1)NeuAc(1)	N[+1], T[+656][+1312]	903.647	4	3611.57	3611.56	0	1.8	74	CRagged	247.2	247.2	0	3.85	1226	>AAB61574.1 podocalyxin-like protein [Homo sapiens]	1	221121_jc_podo_stce_pngasef_trypsin.ScanId;v=1;d1=23059.23059.4	controllerType=0 controllerNumber=1 scan=23059	47.4946
16344:3	1	T.T[+203.079]LAQQVSGPVN[+0.984]TT[+365.132]VAR.G	HexNAc(1),HexNAc(1)Hex(1)	N[+1], T[+203][+365]	737.701	3	2211.09	2211.09	0	0.3	74	CRagged	247.78	247.78	19.5	3.28	1226	>AAB61574.1 podocalyxin-like protein [Homo sapiens]	1	221121_jc_podo_stce_pngasef_trypsin.ScanId;v=1;d1=19126.19126.3	controllerType=0 controllerNumber=1 scan=19126	40.156
21017:4	1	T.TLAQQVSGPVN[+0.984]T[+672.223]T[+656.228]VAR.G	HexNAc(1)Hex(1)NeuGc(1),HexNAc(1)Hex(1)NeuAc(1)	N[+1], T[+656][+672]	743.587	4	2971.32	2971.33	0	-0.4	74	CRagged	247.85	247.85	0	4.05	1226	>AAB61574.1 podocalyxin-like protein [Homo sapiens]	1	221121_jc_podo_stce_pngasef_trypsin.ScanId;v=1;d1=23974.23974.4	controllerType=0 controllerNumber=1 scan=23974	49.3507
19243:3	1	T.TLAQQVS[+1312.455]GPVN[+0.984]T[+365.132]TVAR.G	HexNAc(2)Hex(2)NeuAc(2),HexNAc(1)Hex(1)	N[+1], S[+1312], T[+365]	1107.49	3	3320.46	3320.46	0	-0.8	74	CRagged	248.71	248.71	2.4	4.15	1226	>AAB61574.1 podocalyxin-like protein [Homo sapiens]	1	221121_jc_podo_stce_pngasef_trypsin.ScanId;v=1;d1=22130.22130.3	controllerType=0 controllerNumber=1 scan=22130	45.6394
15576:3	1	T.TLAQQVSGPVN[+0.984]T[+730.264]T[+365.132]VAR.G	HexNAc(2)Hex(2),HexNAc(1)Hex(1)	N[+1], T[+365][+730]	913.429	3	2738.27	2738.27	0	0	74	CRagged	248.85	248.85	1.2	4.15	1226	>AAB61574.1 podocalyxin-like protein [Homo sapiens]	1	221121_jc_podo_stce_pngasef_trypsin.ScanId;v=1;d1=18329.18329.3	controllerType=0 controllerNumber=1 scan=18329	38.5959
16948:3	1	T.T[+203.079]LAQQVS[+365.132]GPVN[+0.984]TTVAR.G	HexNAc(1),HexNAc(1)Hex(1)	N[+1], S[+365], T[+203]	737.702	3	2211.09	2211.09	0	2.1	74	CRagged	253.81	253.81	69.95	3.26	1226	>AAB61574.1 podocalyxin-like protein [Homo sapiens]	1	221121_jc_podo_stce_pngasef_trypsin.ScanId;v=1;d1=19752.19752.3	controllerType=0 controllerNumber=1 scan=19752	41.3279
18673:3	1	T.TLAQQVSGPVN[+0.984]T[+672.223]T[+365.132]VAR.G	HexNAc(1)Hex(1)NeuGc(1),HexNAc(1)Hex(1)	N[+1], T[+365][+672]	894.081	3	2680.23	2680.23	0	-0.6	74	CRagged	255.77	255.77	1.2	4.15	1226	>AAB61574.1 podocalyxin-like protein [Homo sapiens]	1	221121_jc_podo_stce_pngasef_trypsin.ScanId;v=1;d1=21538.21538.3	controllerType=0 controllerNumber=1 scan=21538	44.4736
22849:4	1	T.TLAQQVSGPVN[+0.984]T[+947.323]T[+672.223]VAR.G	HexNAc(1)Hex(1)NeuAc(2),HexNAc(1)Hex(1)NeuGc(1)	N[+1], T[+672][+947]	816.363	4	3262.43	3262.42	0	2.3	74	CRagged	256.9	256.9	0	3.85	1226	>AAB61574.1 podocalyxin-like protein [Homo sapiens]	1	221121_jc_podo_stce_pngasef_trypsin.ScanId;v=1;d1=25886.25886.4	controllerType=0 controllerNumber=1 scan=25886	53.577
16981:3	1	T.T[+203.079]LAQQVS[+365.132]GPVN[+0.984]TTVAR.G	HexNAc(1),HexNAc(1)Hex(1)	N[+1], S[+365], T[+203]	737.702	3	2211.09	2211.09	0	2.5	74	CRagged	257.21	257.21	35.55	3.26	1226	>AAB61574.1 podocalyxin-like protein [Homo sapiens]	1	221121_jc_podo_stce_pngasef_trypsin.ScanId;v=1;d1=19786.19786.3	controllerType=0 controllerNumber=1 scan=19786	41.3888
20747:4	1	T.TLAQQVSGPVN[+0.984]T[+1312.455]T[+656.228]VAR.G	HexNAc(2)Hex(2)NeuAc(2),HexNAc(1)Hex(1)NeuAc(1)	N[+1], T[+656][+1312]	903.646	4	3611.56	3611.56	0	1	74	CRagged	262.72	262.72	0	3.87	1226	>AAB61574.1 podocalyxin-like protein [Homo sapiens]	1	221121_jc_podo_stce_pngasef_trypsin.ScanId;v=1;d1=23693.23693.4	controllerType=0 controllerNumber=1 scan=23693	48.7638
16789:3	1	T.T[+203.079]LAQQVSGPVN[+0.984]T[+203.079]TVAR.G	HexNAc(1),HexNAc(1)	N[+1], T[+203]*2	683.684	3	2049.04	2049.03	0	1.1	74	CRagged	263.54	263.54	7.62	3.28	1226	>AAB61574.1 podocalyxin-like protein [Homo sapiens]	1	221121_jc_podo_stce_pngasef_trypsin.ScanId;v=1;d1=19587.19587.3	controllerType=0 controllerNumber=1 scan=19587	41.0383
20027:3	1	T.TLAQQVSGPVN[+0.984]T[+656.228]T[+672.223]VAR.G	HexNAc(1)Hex(1)NeuAc(1),HexNAc(1)Hex(1)NeuGc(1)	N[+1], T[+656][+672]	991.117	3	2971.34	2971.33	0	3.9	74	CRagged	263.89	263.89	0	3.6	1226	>AAB61574.1 podocalyxin-like protein [Homo sapiens]	1	221121_jc_podo_stce_pngasef_trypsin.ScanId;v=1;d1=22945.22945.3	controllerType=0 controllerNumber=1 scan=22945	47.266
18669:4	1	T.T[+365.132]LAQQVSGPVN[+0.984]TT[+656.228]VAR.G	HexNAc(1)Hex(1),HexNAc(1)Hex(1)NeuAc(1)	N[+1], T[+365][+656]	666.814	4	2664.24	2664.24	0	-0.1	74	CRagged	264.09	264.09	40.39	3.34	1226	>AAB61574.1 podocalyxin-like protein [Homo sapiens]	1	221121_jc_podo_stce_pngasef_trypsin.ScanId;v=1;d1=21533.21533.4	controllerType=0 controllerNumber=1 scan=21533	44.462
16748:3	1	T.TLAQQVSGPVN[+0.984]T[+730.264]T[+672.223]VAR.G	HexNAc(2)Hex(2),HexNAc(1)Hex(1)NeuGc(1)	N[+1], T[+672][+730]	1015.79	3	3045.36	3045.36	0	0.5	74	CRagged	264.89	264.89	0	3.98	1226	>AAB61574.1 podocalyxin-like protein [Homo sapiens]	1	221121_jc_podo_stce_pngasef_trypsin.ScanId;v=1;d1=19545.19545.3	controllerType=0 controllerNumber=1 scan=19545	40.9643
23110:3	1	T.TLAQQVSGPVN[+0.984]T[+656.228]T[+947.323]VAR.G	HexNAc(1)Hex(1)NeuAc(1),HexNAc(1)Hex(1)NeuAc(2)	N[+1], T[+656][+947]	1082.82	3	3246.43	3246.43	0	1.5	74	CRagged	266.08	266.08	0	3.96	1226	>AAB61574.1 podocalyxin-like protein [Homo sapiens]	1	221121_jc_podo_stce_pngasef_trypsin.ScanId;v=1;d1=26158.26158.3	controllerType=0 controllerNumber=1 scan=26158	54.1533
21669:3	1	T.TLAQQVSGPVN[+0.984]T[+1312.455]T[+656.228]VAR.G	HexNAc(2)Hex(2)NeuAc(2),HexNAc(1)Hex(1)NeuAc(1)	N[+1], T[+656][+1312]	1204.53	3	3611.56	3611.56	0	0.5	74	CRagged	266.16	266.16	0	3.98	1226	>AAB61574.1 podocalyxin-like protein [Homo sapiens]	1	221121_jc_podo_stce_pngasef_trypsin.ScanId;v=1;d1=24654.24654.3	controllerType=0 controllerNumber=1 scan=24654	50.8221
21666:4	1	T.TLAQQVSGPVN[+0.984]T[+1312.455]T[+656.228]VAR.G	HexNAc(2)Hex(2)NeuAc(2),HexNAc(1)Hex(1)NeuAc(1)	N[+1], T[+656][+1312]	903.646	4	3611.56	3611.56	0	0.5	74	CRagged	268.76	268.76	0	3.87	1226	>AAB61574.1 podocalyxin-like protein [Homo sapiens]	1	221121_jc_podo_stce_pngasef_trypsin.ScanId;v=1;d1=24651.24651.4	controllerType=0 controllerNumber=1 scan=24651	50.8174
20161:3	1	T.T[+365.132]LAQQVS[+963.318]GPVN[+0.984]TTVAR.G	HexNAc(1)Hex(1),HexNAc(1)Hex(1)NeuAc(1)NeuGc(1)	N[+1], S[+963], T[+365]	991.115	3	2971.33	2971.33	0	1.3	74	CRagged	269.87	269.87	2.4	3.98	1226	>AAB61574.1 podocalyxin-like protein [Homo sapiens]	1	221121_jc_podo_stce_pngasef_trypsin.ScanId;v=1;d1=23084.23084.3	controllerType=0 controllerNumber=1 scan=23084	47.537
18295:3	1	T.T[+365.132]LAQQVS[+672.223]GPVN[+0.984]TTVAR.G	HexNAc(1)Hex(1),HexNAc(1)Hex(1)NeuGc(1)	N[+1], S[+672], T[+365]	894.082	3	2680.23	2680.23	0	0.5	74	CRagged	270.24	270.24	3.6	3.98	1226	>AAB61574.1 podocalyxin-like protein [Homo sapiens]	1	221121_jc_podo_stce_pngasef_trypsin.ScanId;v=1;d1=21145.21145.3	controllerType=0 controllerNumber=1 scan=21145	43.7784
19244:4	1	T.TLAQQVSGPVN[+0.984]T[+656.228]T[+1021.360]VAR.G	HexNAc(1)Hex(1)NeuAc(1),HexNAc(2)Hex(2)NeuAc(1)	N[+1], T[+656][+1021]	830.871	4	3320.46	3320.46	0	-0.8	74	CRagged	272.03	272.03	0	4.05	1226	>AAB61574.1 podocalyxin-like protein [Homo sapiens]	1	221121_jc_podo_stce_pngasef_trypsin.ScanId;v=1;d1=22131.22131.4	controllerType=0 controllerNumber=1 scan=22131	45.6407
16186:3	1	T.T[+203.079]LAQQVSGPVN[+0.984]TT[+365.132]VAR.G	HexNAc(1),HexNAc(1)Hex(1)	N[+1], T[+203][+365]	737.701	3	2211.09	2211.09	0	0.5	74	CRagged	274.92	274.92	53.23	3.28	1226	>AAB61574.1 podocalyxin-like protein [Homo sapiens]	1	221121_jc_podo_stce_pngasef_trypsin.ScanId;v=1;d1=18962.18962.3	controllerType=0 controllerNumber=1 scan=18962	39.844
16761:2	1	T.TLAQQVSGPVN[+0.984]T[+203.079]T[+203.079]VAR.G	HexNAc(1),HexNAc(1)	N[+1], T[+203]*2	1025.02	2	2049.04	2049.03	0	0.9	74	CRagged	276.98	276.98	6	4.69	1226	>AAB61574.1 podocalyxin-like protein [Homo sapiens]	1	221121_jc_podo_stce_pngasef_trypsin.ScanId;v=1;d1=19558.19558.2	controllerType=0 controllerNumber=1 scan=19558	40.9879
22896:3	1	T.TLAQQVSGPVN[+0.984]T[+672.223]T[+947.323]VAR.G	HexNAc(1)Hex(1)NeuGc(1),HexNAc(1)Hex(1)NeuAc(2)	N[+1], T[+672][+947]	1088.15	3	3262.43	3262.42	0	2.3	74	CRagged	283.79	283.79	0	4.13	1226	>AAB61574.1 podocalyxin-like protein [Homo sapiens]	1	221121_jc_podo_stce_pngasef_trypsin.ScanId;v=1;d1=25935.25935.3	controllerType=0 controllerNumber=1 scan=25935	53.6794
23575:4	1	T.TLAQQVSGPVN[+0.984]T[+947.323]T[+656.228]VAR.G	HexNAc(1)Hex(1)NeuAc(2),HexNAc(1)Hex(1)NeuAc(1)	N[+1], T[+656][+947]	812.361	4	3246.42	3246.43	0	-1.2	74	CRagged	287.06	287.06	1.14	3.76	1226	>AAB61574.1 podocalyxin-like protein [Homo sapiens]	1	221121_jc_podo_stce_pngasef_trypsin.ScanId;v=1;d1=26644.26644.4	controllerType=0 controllerNumber=1 scan=26644	55.2854
22879:4	1	T.TLAQQVSGPVN[+0.984]T[+947.323]T[+672.223]VAR.G	HexNAc(1)Hex(1)NeuAc(2),HexNAc(1)Hex(1)NeuGc(1)	N[+1], T[+672][+947]	816.362	4	3262.43	3262.42	0	1.8	74	CRagged	290.06	290.06	0	4.02	1226	>AAB61574.1 podocalyxin-like protein [Homo sapiens]	1	221121_jc_podo_stce_pngasef_trypsin.ScanId;v=1;d1=25917.25917.4	controllerType=0 controllerNumber=1 scan=25917	53.6404
15442:3	1	T.TLAQQVS[+730.264]GPVN[+0.984]T[+365.132]TVAR.G	HexNAc(2)Hex(2),HexNAc(1)Hex(1)	N[+1], S[+730], T[+365]	913.43	3	2738.27	2738.27	0	0.8	74	CRagged	291.47	291.47	2.4	4.15	1226	>AAB61574.1 podocalyxin-like protein [Homo sapiens]	1	221121_jc_podo_stce_pngasef_trypsin.ScanId;v=1;d1=18190.18190.3	controllerType=0 controllerNumber=1 scan=18190	38.3317
18428:3	1	T.TLAQQVSGPVN[+0.984]T[+672.223]T[+365.132]VAR.G	HexNAc(1)Hex(1)NeuGc(1),HexNAc(1)Hex(1)	N[+1], T[+365][+672]	894.082	3	2680.23	2680.23	0	0	74	CRagged	300.74	300.74	1.2	4.32	1226	>AAB61574.1 podocalyxin-like protein [Homo sapiens]	1	221121_jc_podo_stce_pngasef_trypsin.ScanId;v=1;d1=21284.21284.3	controllerType=0 controllerNumber=1 scan=21284	44.0126
16828:4	1	T.TLAQQVSGPVN[+0.984]T[+730.264]T[+672.223]VAR.G	HexNAc(2)Hex(2),HexNAc(1)Hex(1)NeuGc(1)	N[+1], T[+672][+730]	762.096	4	3045.36	3045.36	0	-0.3	74	CRagged	302.01	302.01	1.11	4.21	1226	>AAB61574.1 podocalyxin-like protein [Homo sapiens]	1	221121_jc_podo_stce_pngasef_trypsin.ScanId;v=1;d1=19628.19628.4	controllerType=0 controllerNumber=1 scan=19628	41.1149
18511:4	1	T.T[+365.132]LAQQVSGPVN[+0.984]TT[+656.228]VAR.G	HexNAc(1)Hex(1),HexNAc(1)Hex(1)NeuAc(1)	N[+1], T[+365][+656]	666.813	4	2664.23	2664.24	0	-1.5	74	CRagged	303.33	303.33	20.31	3.08	1226	>AAB61574.1 podocalyxin-like protein [Homo sapiens]	1	221121_jc_podo_stce_pngasef_trypsin.ScanId;v=1;d1=21370.21370.4	controllerType=0 controllerNumber=1 scan=21370	44.1732
18546:4	1	T.T[+365.132]LAQQVSGPVN[+0.984]TT[+656.228]VAR.G	HexNAc(1)Hex(1),HexNAc(1)Hex(1)NeuAc(1)	N[+1], T[+365][+656]	666.816	4	2664.24	2664.24	0	2.9	74	CRagged	307.66	307.66	27.83	3.13	1226	>AAB61574.1 podocalyxin-like protein [Homo sapiens]	1	221121_jc_podo_stce_pngasef_trypsin.ScanId;v=1;d1=21406.21406.4	controllerType=0 controllerNumber=1 scan=21406	44.2333
16787:3	1	T.TLAQQVSGPVN[+0.984]T[+203.079]T[+203.079]VAR.G	HexNAc(1),HexNAc(1)	N[+1], T[+203]*2	683.684	3	2049.04	2049.03	0	1.1	74	CRagged	308.57	308.57	7.2	4.15	1226	>AAB61574.1 podocalyxin-like protein [Homo sapiens]	1	221121_jc_podo_stce_pngasef_trypsin.ScanId;v=1;d1=19585.19585.3	controllerType=0 controllerNumber=1 scan=19585	41.0343
16075:2	1	T.TLAQQVS[+365.132]GPVN[+0.984]T[+365.132]TVAR.G	HexNAc(1)Hex(1),HexNAc(1)Hex(1)	N[+1], S[+365], T[+365]	1187.07	2	2373.14	2373.14	0	-0.3	74	CRagged	310.07	310.07	0.63	5.04	1226	>AAB61574.1 podocalyxin-like protein [Homo sapiens]	1	221121_jc_podo_stce_pngasef_trypsin.ScanId;v=1;d1=18847.18847.2	controllerType=0 controllerNumber=1 scan=18847	39.6111
18127:4	1	T.TLAQQVSGPVN[+0.984]T[+672.223]T[+365.132]VAR.G	HexNAc(1)Hex(1)NeuGc(1),HexNAc(1)Hex(1)	N[+1], T[+365][+672]	670.813	4	2680.23	2680.23	0	0.4	74	CRagged	310.3	310.3	1.2	4.04	1226	>AAB61574.1 podocalyxin-like protein [Homo sapiens]	1	221121_jc_podo_stce_pngasef_trypsin.ScanId;v=1;d1=20971.20971.4	controllerType=0 controllerNumber=1 scan=20971	43.4622
22701:3	1	T.TLAQQVSGPVN[+0.984]T[+656.228]T[+947.323]VAR.G	HexNAc(1)Hex(1)NeuAc(1),HexNAc(1)Hex(1)NeuAc(2)	N[+1], T[+656][+947]	1082.82	3	3246.43	3246.43	0	1.8	74	CRagged	310.81	310.81	0	4.13	1226	>AAB61574.1 podocalyxin-like protein [Homo sapiens]	1	221121_jc_podo_stce_pngasef_trypsin.ScanId;v=1;d1=25731.25731.3	controllerType=0 controllerNumber=1 scan=25731	53.2174
20157:4	1	T.TLAQQVSGPVN[+0.984]T[+1312.455]T[+656.228]VAR.G	HexNAc(2)Hex(2)NeuAc(2),HexNAc(1)Hex(1)NeuAc(1)	N[+1], T[+656][+1312]	903.647	4	3611.57	3611.56	0	2	74	CRagged	310.9	310.9	0	4.02	1226	>AAB61574.1 podocalyxin-like protein [Homo sapiens]	1	221121_jc_podo_stce_pngasef_trypsin.ScanId;v=1;d1=23080.23080.4	controllerType=0 controllerNumber=1 scan=23080	47.5304
20956:3	1	T.TLAQQVSGPVN[+0.984]T[+656.228]T[+672.223]VAR.G	HexNAc(1)Hex(1)NeuAc(1),HexNAc(1)Hex(1)NeuGc(1)	N[+1], T[+656][+672]	991.116	3	2971.33	2971.33	0	2.5	74	CRagged	311.25	311.25	0	4.13	1226	>AAB61574.1 podocalyxin-like protein [Homo sapiens]	1	221121_jc_podo_stce_pngasef_trypsin.ScanId;v=1;d1=23911.23911.3	controllerType=0 controllerNumber=1 scan=23911	49.2188
20162:3	1	T.TLAQQVSGPVN[+0.984]T[+1312.455]T[+656.228]VAR.G	HexNAc(2)Hex(2)NeuAc(2),HexNAc(1)Hex(1)NeuAc(1)	N[+1], T[+656][+1312]	1204.53	3	3611.57	3611.56	0	1.9	74	CRagged	314.63	314.63	0	4.13	1226	>AAB61574.1 podocalyxin-like protein [Homo sapiens]	1	221121_jc_podo_stce_pngasef_trypsin.ScanId;v=1;d1=23085.23085.3	controllerType=0 controllerNumber=1 scan=23085	47.5371
16209:3	1	T.T[+203.079]LAQQVSGPVN[+0.984]TT[+365.132]VAR.G	HexNAc(1),HexNAc(1)Hex(1)	N[+1], T[+203][+365]	737.7	3	2211.09	2211.09	0	-0.4	74	CRagged	318.33	318.33	77.05	3.41	1226	>AAB61574.1 podocalyxin-like protein [Homo sapiens]	1	221121_jc_podo_stce_pngasef_trypsin.ScanId;v=1;d1=18986.18986.3	controllerType=0 controllerNumber=1 scan=18986	39.8934
20052:3	1	T.TLAQQVSGPVN[+0.984]T[+656.228]T[+672.223]VAR.G	HexNAc(1)Hex(1)NeuAc(1),HexNAc(1)Hex(1)NeuGc(1)	N[+1], T[+656][+672]	991.115	3	2971.33	2971.33	0	1.3	74	CRagged	325.91	325.91	0	4.42	1226	>AAB61574.1 podocalyxin-like protein [Homo sapiens]	1	221121_jc_podo_stce_pngasef_trypsin.ScanId;v=1;d1=22971.22971.3	controllerType=0 controllerNumber=1 scan=22971	47.3204
19929:3	1	T.T[+365.132]LAQQVS[+963.318]GPVN[+0.984]TTVAR.G	HexNAc(1)Hex(1),HexNAc(1)Hex(1)NeuAc(1)NeuGc(1)	N[+1], S[+963], T[+365]	991.114	3	2971.33	2971.33	0	0.8	74	CRagged	328.2	328.2	2.4	4.42	1226	>AAB61574.1 podocalyxin-like protein [Homo sapiens]	1	221121_jc_podo_stce_pngasef_trypsin.ScanId;v=1;d1=22842.22842.3	controllerType=0 controllerNumber=1 scan=22842	47.038
22870:3	1	T.TLAQQVSGPVN[+0.984]T[+947.323]T[+672.223]VAR.G	HexNAc(1)Hex(1)NeuAc(2),HexNAc(1)Hex(1)NeuGc(1)	N[+1], T[+672][+947]	1088.15	3	3262.42	3262.42	0	1.1	74	CRagged	328.43	328.43	0	4.42	1226	>AAB61574.1 podocalyxin-like protein [Homo sapiens]	1	221121_jc_podo_stce_pngasef_trypsin.ScanId;v=1;d1=25908.25908.3	controllerType=0 controllerNumber=1 scan=25908	53.6224
16038:3	1	T.T[+365.132]LAQQVSGPVN[+0.984]TT[+203.079]VAR.G	HexNAc(1)Hex(1),HexNAc(1)	N[+1], T[+203][+365]	737.7	3	2211.09	2211.09	0	-0.6	74	CRagged	329.92	329.92	74.21	3.67	1226	>AAB61574.1 podocalyxin-like protein [Homo sapiens]	1	221121_jc_podo_stce_pngasef_trypsin.ScanId;v=1;d1=18808.18808.3	controllerType=0 controllerNumber=1 scan=18808	39.5364
18385:3	1	T.T[+365.132]LAQQVS[+672.223]GPVN[+0.984]TTVAR.G	HexNAc(1)Hex(1),HexNAc(1)Hex(1)NeuGc(1)	N[+1], S[+672], T[+365]	894.081	3	2680.23	2680.23	0	-0.6	74	CRagged	331.36	331.36	3.6	4.6	1226	>AAB61574.1 podocalyxin-like protein [Homo sapiens]	1	221121_jc_podo_stce_pngasef_trypsin.ScanId;v=1;d1=21239.21239.3	controllerType=0 controllerNumber=1 scan=21239	43.936
21651:4	1	T.TLAQQVSGPVN[+0.984]T[+1021.360]T[+947.323]VAR.G	HexNAc(2)Hex(2)NeuAc(1),HexNAc(1)Hex(1)NeuAc(2)	N[+1], T[+947][+1021]	903.645	4	3611.56	3611.56	0	-0.2	74	CRagged	333.65	333.65	0	4.49	1226	>AAB61574.1 podocalyxin-like protein [Homo sapiens]	1	221121_jc_podo_stce_pngasef_trypsin.ScanId;v=1;d1=24635.24635.4	controllerType=0 controllerNumber=1 scan=24635	50.7769
17613:3	1	T.TLAQQVSGPVN[+0.984]T[+1021.360]T[+203.079]VAR.G	HexNAc(2)Hex(2)NeuAc(1),HexNAc(1)	N[+1], T[+203][+1021]	956.443	3	2867.32	2867.32	0	0.1	74	CRagged	334.46	334.46	0	4.6	1226	>AAB61574.1 podocalyxin-like protein [Homo sapiens]	1	221121_jc_podo_stce_pngasef_trypsin.ScanId;v=1;d1=20439.20439.3	controllerType=0 controllerNumber=1 scan=20439	42.5107
16314:3	1	T.T[+203.079]LAQQVSGPVN[+0.984]TT[+365.132]VAR.G	HexNAc(1),HexNAc(1)Hex(1)	N[+1], T[+203][+365]	737.701	3	2211.09	2211.09	0	0.7	74	CRagged	337.38	337.38	65.93	3.51	1226	>AAB61574.1 podocalyxin-like protein [Homo sapiens]	1	221121_jc_podo_stce_pngasef_trypsin.ScanId;v=1;d1=19095.19095.3	controllerType=0 controllerNumber=1 scan=19095	40.1017
19859:4	1	T.TLAQQVS[+1312.455]GPVN[+0.984]T[+365.132]TVAR.G	HexNAc(2)Hex(2)NeuAc(2),HexNAc(1)Hex(1)	N[+1], S[+1312], T[+365]	830.872	4	3320.47	3320.46	0	0.9	74	CRagged	337.7	337.7	2.4	4.31	1226	>AAB61574.1 podocalyxin-like protein [Homo sapiens]	1	221121_jc_podo_stce_pngasef_trypsin.ScanId;v=1;d1=22769.22769.4	controllerType=0 controllerNumber=1 scan=22769	46.8958
18858:3	1	T.TLAQQVSGPVN[+0.984]T[+730.264]T[+963.318]VAR.G	HexNAc(2)Hex(2),HexNAc(1)Hex(1)NeuAc(1)NeuGc(1)	N[+1], T[+730][+963]	1112.83	3	3336.46	3336.46	0	1.7	74	CRagged	340.25	340.25	0	4.4	1226	>AAB61574.1 podocalyxin-like protein [Homo sapiens]	1	221121_jc_podo_stce_pngasef_trypsin.ScanId;v=1;d1=21730.21730.3	controllerType=0 controllerNumber=1 scan=21730	44.8485
20686:3	1	T.TLAQQVSGPVN[+0.984]T[+672.223]T[+672.223]VAR.G	HexNAc(1)Hex(1)NeuGc(1),HexNAc(1)Hex(1)NeuGc(1)	N[+1], T[+672]*2	996.447	3	2987.33	2987.32	0	1.4	74	CRagged	343.63	343.63	0	4.42	1226	>AAB61574.1 podocalyxin-like protein [Homo sapiens]	1	221121_jc_podo_stce_pngasef_trypsin.ScanId;v=1;d1=23630.23630.3	controllerType=0 controllerNumber=1 scan=23630	48.638
23058:3	1	T.TLAQQVSGPVN[+0.984]T[+656.228]T[+947.323]VAR.G	HexNAc(1)Hex(1)NeuAc(1),HexNAc(1)Hex(1)NeuAc(2)	N[+1], T[+656][+947]	1082.82	3	3246.44	3246.43	0	3.9	74	CRagged	344.26	344.26	0	4.03	1226	>AAB61574.1 podocalyxin-like protein [Homo sapiens]	1	221121_jc_podo_stce_pngasef_trypsin.ScanId;v=1;d1=26104.26104.3	controllerType=0 controllerNumber=1 scan=26104	54.0453
20302:4	1	T.TLAQQVSGPVN[+0.984]T[+656.228]T[+672.223]VAR.G	HexNAc(1)Hex(1)NeuAc(1),HexNAc(1)Hex(1)NeuGc(1)	N[+1], T[+656][+672]	743.588	4	2971.33	2971.33	0	0.9	74	CRagged	344.33	344.33	0	4.31	1226	>AAB61574.1 podocalyxin-like protein [Homo sapiens]	1	221121_jc_podo_stce_pngasef_trypsin.ScanId;v=1;d1=23230.23230.4	controllerType=0 controllerNumber=1 scan=23230	47.8367
19870:4	1	T.TLAQQVSGPVN[+0.984]T[+656.228]T[+1021.360]VAR.G	HexNAc(1)Hex(1)NeuAc(1),HexNAc(2)Hex(2)NeuAc(1)	N[+1], T[+656][+1021]	830.873	4	3320.47	3320.46	0	1.8	74	CRagged	345.26	345.26	0	4.29	1226	>AAB61574.1 podocalyxin-like protein [Homo sapiens]	1	221121_jc_podo_stce_pngasef_trypsin.ScanId;v=1;d1=22781.22781.4	controllerType=0 controllerNumber=1 scan=22781	46.9191
19184:3	1	T.TLAQQVSGPVN[+0.984]T[+656.228]T[+203.079]VAR.G	HexNAc(1)Hex(1)NeuAc(1),HexNAc(1)	N[+1], T[+203][+656]	834.733	3	2502.19	2502.18	0	1.1	74	CRagged	347.68	347.68	1.2	4.42	1226	>AAB61574.1 podocalyxin-like protein [Homo sapiens]	1	221121_jc_podo_stce_pngasef_trypsin.ScanId;v=1;d1=22068.22068.3	controllerType=0 controllerNumber=1 scan=22068	45.5147
16660:3	1	T.T[+203.079]LAQQVSGPVN[+0.984]TT[+203.079]VAR.G	HexNAc(1),HexNAc(1)	N[+1], T[+203]*2	683.684	3	2049.04	2049.03	0	1.2	74	CRagged	351.09	351.09	2.83	3.41	1226	>AAB61574.1 podocalyxin-like protein [Homo sapiens]	1	221121_jc_podo_stce_pngasef_trypsin.ScanId;v=1;d1=19454.19454.3	controllerType=0 controllerNumber=1 scan=19454	40.8023
18652:3	1	T.TLAQQVSGPVN[+0.984]T[+672.223]T[+365.132]VAR.G	HexNAc(1)Hex(1)NeuGc(1),HexNAc(1)Hex(1)	N[+1], T[+365][+672]	894.082	3	2680.23	2680.23	0	-0.2	74	CRagged	351.69	351.69	1.2	4.6	1226	>AAB61574.1 podocalyxin-like protein [Homo sapiens]	1	221121_jc_podo_stce_pngasef_trypsin.ScanId;v=1;d1=21516.21516.3	controllerType=0 controllerNumber=1 scan=21516	44.4284
20891:3	1	T.TLAQQVSGPVN[+0.984]T[+947.323]T[+203.079]VAR.G	HexNAc(1)Hex(1)NeuAc(2),HexNAc(1)	N[+1], T[+203][+947]	931.766	3	2793.28	2793.28	0	1.4	74	CRagged	353.46	353.46	1.2	4.42	1226	>AAB61574.1 podocalyxin-like protein [Homo sapiens]	1	221121_jc_podo_stce_pngasef_trypsin.ScanId;v=1;d1=23843.23843.3	controllerType=0 controllerNumber=1 scan=23843	49.0721
20976:3	1	T.TLAQQVSGPVN[+0.984]T[+656.228]T[+672.223]VAR.G	HexNAc(1)Hex(1)NeuAc(1),HexNAc(1)Hex(1)NeuGc(1)	N[+1], T[+656][+672]	991.114	3	2971.33	2971.33	0	0.9	74	CRagged	361.43	361.43	0	5.25	1226	>AAB61574.1 podocalyxin-like protein [Homo sapiens]	1	221121_jc_podo_stce_pngasef_trypsin.ScanId;v=1;d1=23932.23932.3	controllerType=0 controllerNumber=1 scan=23932	49.2642
18839:3	1	T.TLAQQVSGPVN[+0.984]T[+963.318]T[+730.264]VAR.G	HexNAc(1)Hex(1)NeuAc(1)NeuGc(1),HexNAc(2)Hex(2)	N[+1], T[+730][+963]	1112.83	3	3336.46	3336.46	0	1.3	74	CRagged	362.24	362.24	0	5.25	1226	>AAB61574.1 podocalyxin-like protein [Homo sapiens]	1	221121_jc_podo_stce_pngasef_trypsin.ScanId;v=1;d1=21710.21710.3	controllerType=0 controllerNumber=1 scan=21710	44.8016
19890:3	1	T.TLAQQVS[+1312.455]GPVN[+0.984]T[+365.132]TVAR.G	HexNAc(2)Hex(2)NeuAc(2),HexNAc(1)Hex(1)	N[+1], S[+1312], T[+365]	1107.49	3	3320.47	3320.46	0	2.1	74	CRagged	362.52	362.52	1.82	5.22	1226	>AAB61574.1 podocalyxin-like protein [Homo sapiens]	1	221121_jc_podo_stce_pngasef_trypsin.ScanId;v=1;d1=22802.22802.3	controllerType=0 controllerNumber=1 scan=22802	46.9606
23555:3	1	T.TLAQQVSGPVN[+0.984]T[+656.228]T[+947.323]VAR.G	HexNAc(1)Hex(1)NeuAc(1),HexNAc(1)Hex(1)NeuAc(2)	N[+1], T[+656][+947]	1082.81	3	3246.43	3246.43	0	-0.1	74	CRagged	363.51	363.51	0	5.42	1226	>AAB61574.1 podocalyxin-like protein [Homo sapiens]	1	221121_jc_podo_stce_pngasef_trypsin.ScanId;v=1;d1=26624.26624.3	controllerType=0 controllerNumber=1 scan=26624	55.2383
18341:3	1	T.TLAQQVSGPVN[+0.984]T[+672.223]T[+203.079]VAR.G	HexNAc(1)Hex(1)NeuGc(1),HexNAc(1)	N[+1], T[+203][+672]	840.064	3	2518.18	2518.18	0	0.5	74	CRagged	374.17	374.17	1.2	5.25	1226	>AAB61574.1 podocalyxin-like protein [Homo sapiens]	1	221121_jc_podo_stce_pngasef_trypsin.ScanId;v=1;d1=21193.21193.3	controllerType=0 controllerNumber=1 scan=21193	43.8524
20307:3	1	T.TLAQQVSGPVN[+0.984]T[+656.228]T[+672.223]VAR.G	HexNAc(1)Hex(1)NeuAc(1),HexNAc(1)Hex(1)NeuGc(1)	N[+1], T[+656][+672]	991.114	3	2971.33	2971.33	0	0.9	74	CRagged	374.95	374.95	0	5.25	1226	>AAB61574.1 podocalyxin-like protein [Homo sapiens]	1	221121_jc_podo_stce_pngasef_trypsin.ScanId;v=1;d1=23236.23236.3	controllerType=0 controllerNumber=1 scan=23236	47.8474
23074:4	1	T.TLAQQVSGPVN[+0.984]T[+656.228]T[+947.323]VAR.G	HexNAc(1)Hex(1)NeuAc(1),HexNAc(1)Hex(1)NeuAc(2)	N[+1], T[+656][+947]	812.365	4	3246.44	3246.43	0	3.8	74	CRagged	375.65	375.65	0	4.9	1226	>AAB61574.1 podocalyxin-like protein [Homo sapiens]	1	221121_jc_podo_stce_pngasef_trypsin.ScanId;v=1;d1=26120.26120.4	controllerType=0 controllerNumber=1 scan=26120	54.0784
19909:3	1	T.T[+365.132]LAQQVS[+963.318]GPVN[+0.984]TTVAR.G	HexNAc(1)Hex(1),HexNAc(1)Hex(1)NeuAc(1)NeuGc(1)	N[+1], S[+963], T[+365]	991.116	3	2971.33	2971.33	0	2.6	74	CRagged	379.14	379.14	2.4	5.22	1226	>AAB61574.1 podocalyxin-like protein [Homo sapiens]	1	221121_jc_podo_stce_pngasef_trypsin.ScanId;v=1;d1=22821.22821.3	controllerType=0 controllerNumber=1 scan=22821	46.9948
21093:3	1	T.TLAQQVSGPVN[+0.984]T[+656.228]T[+672.223]VAR.G	HexNAc(1)Hex(1)NeuAc(1),HexNAc(1)Hex(1)NeuGc(1)	N[+1], T[+656][+672]	991.114	3	2971.33	2971.33	0	0.1	74	CRagged	379.28	379.28	0	5.42	1226	>AAB61574.1 podocalyxin-like protein [Homo sapiens]	1	221121_jc_podo_stce_pngasef_trypsin.ScanId;v=1;d1=24054.24054.3	controllerType=0 controllerNumber=1 scan=24054	49.5226
16654:3	1	T.T[+203.079]LAQQVSGPVN[+0.984]TT[+203.079]VAR.G	HexNAc(1),HexNAc(1)	N[+1], T[+203]*2	683.686	3	2049.04	2049.03	0	3.9	74	CRagged	399.71	399.71	21.57	4.34	1226	>AAB61574.1 podocalyxin-like protein [Homo sapiens]	1	221121_jc_podo_stce_pngasef_trypsin.ScanId;v=1;d1=19447.19447.3	controllerType=0 controllerNumber=1 scan=19447	40.7868
22414:4	1	T.TLAQQVSGPVN[+0.984]T[+656.228]T[+979.313]VAR.G	HexNAc(1)Hex(1)NeuAc(1),HexNAc(1)Hex(1)NeuGc(2)	N[+1], T[+656][+979]	820.362	4	3278.43	3278.42	0	3.2	74	CRagged	406.12	406.12	0	5.05	1226	>AAB61574.1 podocalyxin-like protein [Homo sapiens]	1	221121_jc_podo_stce_pngasef_trypsin.ScanId;v=1;d1=25431.25431.4	controllerType=0 controllerNumber=1 scan=25431	52.5748
18188:3	1	T.TLAQQVSGPVN[+0.984]T[+365.132]T[+672.223]VAR.G	HexNAc(1)Hex(1),HexNAc(1)Hex(1)NeuGc(1)	N[+1], T[+365][+672]	894.083	3	2680.23	2680.23	0	1.5	74	CRagged	431.84	431.84	0.07	5.38	1226	>AAB61574.1 podocalyxin-like protein [Homo sapiens]	1	221121_jc_podo_stce_pngasef_trypsin.ScanId;v=1;d1=21034.21034.3	controllerType=0 controllerNumber=1 scan=21034	43.565
18156:3	1	T.TLAQQVSGPVN[+0.984]T[+672.223]T[+365.132]VAR.G	HexNAc(1)Hex(1)NeuGc(1),HexNAc(1)Hex(1)	N[+1], T[+365][+672]	894.083	3	2680.23	2680.23	0	1.5	74	CRagged	432.94	432.94	1.2	5.38	1226	>AAB61574.1 podocalyxin-like protein [Homo sapiens]	1	221121_jc_podo_stce_pngasef_trypsin.ScanId;v=1;d1=21001.21001.3	controllerType=0 controllerNumber=1 scan=21001	43.5113
16776:3	1	T.TLAQQVSGPVN[+0.984]T[+730.264]T[+672.223]VAR.G	HexNAc(2)Hex(2),HexNAc(1)Hex(1)NeuGc(1)	N[+1], T[+672][+730]	1015.79	3	3045.37	3045.36	0	1.4	74	CRagged	433.47	433.47	0	5.4	1226	>AAB61574.1 podocalyxin-like protein [Homo sapiens]	1	221121_jc_podo_stce_pngasef_trypsin.ScanId;v=1;d1=19574.19574.3	controllerType=0 controllerNumber=1 scan=19574	41.018
19617:3	1	T.TLAQQVSGPVN[+0.984]T[+1312.455]T[+203.079]VAR.G	HexNAc(2)Hex(2)NeuAc(2),HexNAc(1)	N[+1], T[+203][+1312]	1053.47	3	3158.41	3158.41	0	-0.1	74	CRagged	447.11	447.11	0	5.53	1226	>AAB61574.1 podocalyxin-like protein [Homo sapiens]	1	221121_jc_podo_stce_pngasef_trypsin.ScanId;v=1;d1=22518.22518.3	controllerType=0 controllerNumber=1 scan=22518	46.3823
16803:4	1	T.TLAQQVSGPVN[+0.984]T[+730.264]T[+672.223]VAR.G	HexNAc(2)Hex(2),HexNAc(1)Hex(1)NeuGc(1)	N[+1], T[+672][+730]	762.098	4	3045.37	3045.36	0	2.3	74	CRagged	453.26	453.26	0	5.22	1226	>AAB61574.1 podocalyxin-like protein [Homo sapiens]	1	221121_jc_podo_stce_pngasef_trypsin.ScanId;v=1;d1=19602.19602.4	controllerType=0 controllerNumber=1 scan=19602	41.0673
19768:3	1	T.TLAQQVSGPVN[+0.984]T[+672.223]T[+672.223]VAR.G	HexNAc(1)Hex(1)NeuGc(1),HexNAc(1)Hex(1)NeuGc(1)	N[+1], T[+672]*2	996.447	3	2987.33	2987.32	0	1.7	74	CRagged	466.29	466.29	7.33	5.33	1226	>AAB61574.1 podocalyxin-like protein [Homo sapiens]	1	221121_jc_podo_stce_pngasef_trypsin.ScanId;v=1;d1=22675.22675.3	controllerType=0 controllerNumber=1 scan=22675	46.7059
17647:3	1	T.TLAQQVSGPVN[+0.984]T[+656.228]T[+568.212]VAR.G	HexNAc(1)Hex(1)NeuAc(1),HexNAc(2)Hex(1)	N[+1], T[+568][+656]	956.443	3	2867.31	2867.32	0	-0.2	74	CRagged	480.47	480.47	0	5.53	1226	>AAB61574.1 podocalyxin-like protein [Homo sapiens]	1	221121_jc_podo_stce_pngasef_trypsin.ScanId;v=1;d1=20474.20474.3	controllerType=0 controllerNumber=1 scan=20474	42.5685
19843:3	1	T.TLAQQVS[+1312.455]GPVN[+0.984]T[+365.132]TVAR.G	HexNAc(2)Hex(2)NeuAc(2),HexNAc(1)Hex(1)	N[+1], S[+1312], T[+365]	1107.49	3	3320.47	3320.46	0	1	74	CRagged	488.29	488.29	1.73	5.35	1226	>AAB61574.1 podocalyxin-like protein [Homo sapiens]	1	221121_jc_podo_stce_pngasef_trypsin.ScanId;v=1;d1=22753.22753.3	controllerType=0 controllerNumber=1 scan=22753	46.863
20666:3	1	T.TLAQQVSGPVN[+0.984]T[+672.223]T[+672.223]VAR.G	HexNAc(1)Hex(1)NeuGc(1),HexNAc(1)Hex(1)NeuGc(1)	N[+1], T[+672]*2	996.446	3	2987.32	2987.32	0	0.4	74	CRagged	513.19	513.19	5.38	5.35	1226	>AAB61574.1 podocalyxin-like protein [Homo sapiens]	1	221121_jc_podo_stce_pngasef_trypsin.ScanId;v=1;d1=23609.23609.3	controllerType=0 controllerNumber=1 scan=23609	48.594
18882:2	1	T.TLAQQVSGPVN[+0.984]T[+656.228]T[+203.079]VAR.G	HexNAc(1)Hex(1)NeuAc(1),HexNAc(1)	N[+1], T[+203][+656]	1251.6	2	2502.19	2502.18	0	1	74	CRagged	513.94	513.94	1.2	6.07	1226	>AAB61574.1 podocalyxin-like protein [Homo sapiens]	1	221121_jc_podo_stce_pngasef_trypsin.ScanId;v=1;d1=21755.21755.2	controllerType=0 controllerNumber=1 scan=21755	44.8948
18368:3	1	T.TLAQQVSGPVN[+0.984]T[+672.223]T[+203.079]VAR.G	HexNAc(1)Hex(1)NeuGc(1),HexNAc(1)	N[+1], T[+203][+672]	840.063	3	2518.17	2518.18	0	-1.3	74	CRagged	515.86	515.86	1.2	5.07	1226	>AAB61574.1 podocalyxin-like protein [Homo sapiens]	1	221121_jc_podo_stce_pngasef_trypsin.ScanId;v=1;d1=21221.21221.3	controllerType=0 controllerNumber=1 scan=21221	43.9055
18078:4	1	T.TLAQQVSGPVN[+0.984]T[+672.223]T[+365.132]VAR.G	HexNAc(1)Hex(1)NeuGc(1),HexNAc(1)Hex(1)	N[+1], T[+365][+672]	670.815	4	2680.24	2680.23	0	2.2	74	CRagged	516.63	516.63	1.2	5.22	1226	>AAB61574.1 podocalyxin-like protein [Homo sapiens]	1	221121_jc_podo_stce_pngasef_trypsin.ScanId;v=1;d1=20920.20920.4	controllerType=0 controllerNumber=1 scan=20920	43.369
20282:3	1	T.TLAQQVSGPVN[+0.984]T[+656.228]T[+672.223]VAR.G	HexNAc(1)Hex(1)NeuAc(1),HexNAc(1)Hex(1)NeuGc(1)	N[+1], T[+656][+672]	991.114	3	2971.33	2971.33	0	0.9	74	CRagged	521.53	521.53	0	5.41	1226	>AAB61574.1 podocalyxin-like protein [Homo sapiens]	1	221121_jc_podo_stce_pngasef_trypsin.ScanId;v=1;d1=23210.23210.3	controllerType=0 controllerNumber=1 scan=23210	47.7975
15965:2	1	T.TLAQQVS[+365.132]GPVN[+0.984]TT[+365.132]VAR.G	HexNAc(1)Hex(1),HexNAc(1)Hex(1)	N[+1], S[+365], T[+365]	1187.07	2	2373.14	2373.14	0	0.4	74	CRagged	545.42	545.42	3.42	6.13	1226	>AAB61574.1 podocalyxin-like protein [Homo sapiens]	1	221121_jc_podo_stce_pngasef_trypsin.ScanId;v=1;d1=18733.18733.2	controllerType=0 controllerNumber=1 scan=18733	39.3926
21073:3	1	T.TLAQQVSGPVN[+0.984]T[+656.228]T[+672.223]VAR.G	HexNAc(1)Hex(1)NeuAc(1),HexNAc(1)Hex(1)NeuGc(1)	N[+1], T[+656][+672]	991.113	3	2971.32	2971.33	0	-0.3	74	CRagged	549.45	549.45	0	5.59	1226	>AAB61574.1 podocalyxin-like protein [Homo sapiens]	1	221121_jc_podo_stce_pngasef_trypsin.ScanId;v=1;d1=24033.24033.3	controllerType=0 controllerNumber=1 scan=24033	49.472
18863:2	1	T.TLAQQVSGPVN[+0.984]T[+656.228]T[+203.079]VAR.G	HexNAc(1)Hex(1)NeuAc(1),HexNAc(1)	N[+1], T[+203][+656]	1251.6	2	2502.19	2502.18	0	1.9	74	CRagged	552.62	552.62	1.2	6.11	1226	>AAB61574.1 podocalyxin-like protein [Homo sapiens]	1	221121_jc_podo_stce_pngasef_trypsin.ScanId;v=1;d1=21735.21735.2	controllerType=0 controllerNumber=1 scan=21735	44.8539
20835:3	1	T.TLAQQVSGPVN[+0.984]T[+947.323]T[+203.079]VAR.G	HexNAc(1)Hex(1)NeuAc(2),HexNAc(1)	N[+1], T[+203][+947]	931.762	3	2793.27	2793.28	0	-2.1	74	CRagged	553.8	553.8	1.2	5.13	1226	>AAB61574.1 podocalyxin-like protein [Homo sapiens]	1	221121_jc_podo_stce_pngasef_trypsin.ScanId;v=1;d1=23785.23785.3	controllerType=0 controllerNumber=1 scan=23785	48.9519
21058:4	1	T.TLAQQVSGPVN[+0.984]T[+656.228]T[+672.223]VAR.G	HexNAc(1)Hex(1)NeuAc(1),HexNAc(1)Hex(1)NeuGc(1)	N[+1], T[+656][+672]	743.587	4	2971.33	2971.33	0	0.6	74	CRagged	588.82	588.82	0	6.01	1226	>AAB61574.1 podocalyxin-like protein [Homo sapiens]	1	221121_jc_podo_stce_pngasef_trypsin.ScanId;v=1;d1=24017.24017.4	controllerType=0 controllerNumber=1 scan=24017	49.4395
19152:3	1	T.TLAQQVSGPVN[+0.984]T[+656.228]T[+203.079]VAR.G	HexNAc(1)Hex(1)NeuAc(1),HexNAc(1)	N[+1], T[+203][+656]	834.733	3	2502.18	2502.18	0	0.6	74	CRagged	595.38	595.38	1.2	6.12	1226	>AAB61574.1 podocalyxin-like protein [Homo sapiens]	1	221121_jc_podo_stce_pngasef_trypsin.ScanId;v=1;d1=22035.22035.3	controllerType=0 controllerNumber=1 scan=22035	45.4524
16658:3	1	T.TLAQQVSGPVN[+0.984]T[+203.079]T[+203.079]VAR.G	HexNAc(1),HexNAc(1)	N[+1], T[+203]*2	683.684	3	2049.04	2049.03	0	1.2	74	CRagged	612.9	612.9	9.6	7.12	1226	>AAB61574.1 podocalyxin-like protein [Homo sapiens]	1	221121_jc_podo_stce_pngasef_trypsin.ScanId;v=1;d1=19452.19452.3	controllerType=0 controllerNumber=1 scan=19452	40.798
15635:3	1	T.TLAQQVS[+568.212]GPVN[+0.984]T[+365.132]TVAR.G	HexNAc(2)Hex(1),HexNAc(1)Hex(1)	N[+1], S[+568], T[+365]	859.412	3	2576.22	2576.22	0	0.1	74	CRagged	666.06	666.06	3.6	8.3	1226	>AAB61574.1 podocalyxin-like protein [Homo sapiens]	1	221121_jc_podo_stce_pngasef_trypsin.ScanId;v=1;d1=18390.18390.3	controllerType=0 controllerNumber=1 scan=18390	38.7291
17252:4	1	T.TLAQQVSGPVN[+0.984]T[+656.228]T[+730.264]VAR.G	HexNAc(1)Hex(1)NeuAc(1),HexNAc(2)Hex(2)	N[+1], T[+656][+730]	758.097	4	3029.37	3029.37	0	0.1	74	CRagged	678.85	678.85	0	8.19	1226	>AAB61574.1 podocalyxin-like protein [Homo sapiens]	1	221121_jc_podo_stce_pngasef_trypsin.ScanId;v=1;d1=20066.20066.4	controllerType=0 controllerNumber=1 scan=20066	41.8716
16180:2	1	T.TLAQQVS[+203.079]GPVN[+0.984]T[+365.132]TVAR.G	HexNAc(1),HexNAc(1)Hex(1)	N[+1], S[+203], T[+365]	1106.05	2	2211.09	2211.09	0	0.5	74	CRagged	703.79	703.79	2.4	9.84	1226	>AAB61574.1 podocalyxin-like protein [Homo sapiens]	1	221121_jc_podo_stce_pngasef_trypsin.ScanId;v=1;d1=18956.18956.2	controllerType=0 controllerNumber=1 scan=18956	39.8338
19018:4	1	T.TLAQQVSGPVN[+0.984]T[+730.264]T[+963.318]VAR.G	HexNAc(2)Hex(2),HexNAc(1)Hex(1)NeuAc(1)NeuGc(1)	N[+1], T[+730][+963]	834.871	4	3336.46	3336.46	0	0.8	74	CRagged	711.12	711.12	0	9.01	1226	>AAB61574.1 podocalyxin-like protein [Homo sapiens]	1	221121_jc_podo_stce_pngasef_trypsin.ScanId;v=1;d1=21896.21896.4	controllerType=0 controllerNumber=1 scan=21896	45.1775
16206:2	1	T.TLAQQVS[+203.079]GPVN[+0.984]T[+365.132]TVAR.G	HexNAc(1),HexNAc(1)Hex(1)	N[+1], S[+203], T[+365]	1106.05	2	2211.09	2211.09	0	-0.3	74	CRagged	723.69	723.69	2.4	10.02	1226	>AAB61574.1 podocalyxin-like protein [Homo sapiens]	1	221121_jc_podo_stce_pngasef_trypsin.ScanId;v=1;d1=18983.18983.2	controllerType=0 controllerNumber=1 scan=18983	39.8857
15647:3	1	T.TLAQQVS[+568.212]GPVN[+0.984]TT[+365.132]VAR.G	HexNAc(2)Hex(1),HexNAc(1)Hex(1)	N[+1], S[+568], T[+365]	859.412	3	2576.22	2576.22	0	0.5	74	CRagged	734.73	734.73	1.04	9.12	1226	>AAB61574.1 podocalyxin-like protein [Homo sapiens]	1	221121_jc_podo_stce_pngasef_trypsin.ScanId;v=1;d1=18403.18403.3	controllerType=0 controllerNumber=1 scan=18403	38.7599
15941:2	1	T.TLAQQVS[+365.132]GPVN[+0.984]T[+365.132]TVAR.G	HexNAc(1)Hex(1),HexNAc(1)Hex(1)	N[+1], S[+365], T[+365]	1187.08	2	2373.15	2373.14	0	4	74	CRagged	743.34	743.34	3.6	9.44	1226	>AAB61574.1 podocalyxin-like protein [Homo sapiens]	1	221121_jc_podo_stce_pngasef_trypsin.ScanId;v=1;d1=18708.18708.2	controllerType=0 controllerNumber=1 scan=18708	39.3399
18040:3	1	T.TLAQQVS[+672.223]GPVN[+0.984]T[+365.132]TVAR.G	HexNAc(1)Hex(1)NeuGc(1),HexNAc(1)Hex(1)	N[+1], S[+672], T[+365]	894.085	3	2680.24	2680.23	0	3.8	74	CRagged	766.63	766.63	2.4	9.89	1226	>AAB61574.1 podocalyxin-like protein [Homo sapiens]	1	221121_jc_podo_stce_pngasef_trypsin.ScanId;v=1;d1=20881.20881.3	controllerType=0 controllerNumber=1 scan=20881	43.2979
21301:3	1	T.TLAQQVS[+947.323]GPVN[+0.984]T[+365.132]TVAR.G	HexNAc(1)Hex(1)NeuAc(2),HexNAc(1)Hex(1)	N[+1], S[+947], T[+365]	985.783	3	2955.33	2955.33	0	0.7	74	CRagged	767.86	767.86	2.4	10.12	1226	>AAB61574.1 podocalyxin-like protein [Homo sapiens]	1	221121_jc_podo_stce_pngasef_trypsin.ScanId;v=1;d1=24271.24271.3	controllerType=0 controllerNumber=1 scan=24271	50.0149
16652:3	1	T.TLAQQVSGPVN[+0.984]T[+203.079]T[+203.079]VAR.G	HexNAc(1),HexNAc(1)	N[+1], T[+203]*2	683.686	3	2049.04	2049.03	0	3.9	74	CRagged	785.6	785.6	8.33	9.89	1226	>AAB61574.1 podocalyxin-like protein [Homo sapiens]	1	221121_jc_podo_stce_pngasef_trypsin.ScanId;v=1;d1=19445.19445.3	controllerType=0 controllerNumber=1 scan=19445	40.7827
18799:3	1	T.TLAQQVSGPVN[+0.984]T[+656.228]T[+203.079]VAR.G	HexNAc(1)Hex(1)NeuAc(1),HexNAc(1)	N[+1], T[+203][+656]	834.734	3	2502.19	2502.18	0	1.5	74	CRagged	785.92	785.92	1.2	10.12	1226	>AAB61574.1 podocalyxin-like protein [Homo sapiens]	1	221121_jc_podo_stce_pngasef_trypsin.ScanId;v=1;d1=21668.21668.3	controllerType=0 controllerNumber=1 scan=21668	44.7135
18818:3	1	T.TLAQQVSGPVN[+0.984]T[+656.228]T[+203.079]VAR.G	HexNAc(1)Hex(1)NeuAc(1),HexNAc(1)	N[+1], T[+203][+656]	834.734	3	2502.19	2502.18	0	1.7	74	CRagged	802.95	802.95	1.2	11.1	1226	>AAB61574.1 podocalyxin-like protein [Homo sapiens]	1	221121_jc_podo_stce_pngasef_trypsin.ScanId;v=1;d1=21688.21688.3	controllerType=0 controllerNumber=1 scan=21688	44.7521
15924:3	1	T.TLAQQVS[+365.132]GPVN[+0.984]TT[+365.132]VAR.G	HexNAc(1)Hex(1),HexNAc(1)Hex(1)	N[+1], S[+365], T[+365]	791.719	3	2373.14	2373.14	0	0.4	74	CRagged	848.66	848.66	3.35	11.12	1226	>AAB61574.1 podocalyxin-like protein [Homo sapiens]	1	221121_jc_podo_stce_pngasef_trypsin.ScanId;v=1;d1=18690.18690.3	controllerType=0 controllerNumber=1 scan=18690	39.3094
18015:3	1	T.TLAQQVS[+672.223]GPVN[+0.984]TT[+365.132]VAR.G	HexNAc(1)Hex(1)NeuGc(1),HexNAc(1)Hex(1)	N[+1], S[+672], T[+365]	894.084	3	2680.24	2680.23	0	2.3	74	CRagged	849.64	849.64	1.02	11.1	1226	>AAB61574.1 podocalyxin-like protein [Homo sapiens]	1	221121_jc_podo_stce_pngasef_trypsin.ScanId;v=1;d1=20855.20855.3	controllerType=0 controllerNumber=1 scan=20855	43.2551
16670:3	1	T.T[+203.079]LAQQVS[+203.079]GPVN[+0.984]TT[+203.079]VAR.G	HexNAc(1),HexNAc(1),HexNAc(1)	N[+1], S[+203], T[+203]*2	751.378	3	2252.12	2252.11	0	2	74	CRagged	168.33	168.33	40.84	2.43	1226	>AAB61574.1 podocalyxin-like protein [Homo sapiens]	1	221121_jc_podo_stce_pngasef_trypsin.ScanId;v=1;d1=19464.19464.3	controllerType=0 controllerNumber=1 scan=19464	40.8205
24414:4	1	T.TLAQQVS[+568.212]GPVN[+0.984]T[+568.212]T[+568.212]VAR.G	HexNAc(2)Hex(1),HexNAc(2)Hex(1),HexNAc(2)Hex(1)	N[+1], S[+568], T[+568]*2	837.639	4	3347.53	3347.51	0	6.9	74	CRagged	212.04	212.04	6.53	2.37	1226	>AAB61574.1 podocalyxin-like protein [Homo sapiens]	1	221121_jc_podo_stce_pngasef_trypsin.ScanId;v=1;d1=27519.27519.4	controllerType=0 controllerNumber=1 scan=27519	57.1533
21088:3	1	T.T[+656.228]LAQQVS[+947.323]GPVN[+0.984]T[+203.079]TVAR.G	HexNAc(1)Hex(1)NeuAc(1),HexNAc(1)Hex(1)NeuAc(2),HexNAc(1)	N[+1], S[+947], T[+203][+656]	1150.5	3	3449.48	3449.51	0	-7.7	74	CRagged	212.33	212.33	0	2.81	1226	>AAB61574.1 podocalyxin-like protein [Homo sapiens]	1	221121_jc_podo_stce_pngasef_trypsin.ScanId;v=1;d1=24048.24048.3	controllerType=0 controllerNumber=1 scan=24048	49.5078
21172:3	1	T.T[+656.228]LAQQVS[+947.323]GPVN[+0.984]T[+203.079]TVAR.G	HexNAc(1)Hex(1)NeuAc(1),HexNAc(1)Hex(1)NeuAc(2),HexNAc(1)	N[+1], S[+947], T[+203][+656]	1150.5	3	3449.48	3449.51	0	-6.4	74	CRagged	225.05	225.05	0	2.81	1226	>AAB61574.1 podocalyxin-like protein [Homo sapiens]	1	221121_jc_podo_stce_pngasef_trypsin.ScanId;v=1;d1=24136.24136.3	controllerType=0 controllerNumber=1 scan=24136	49.7002
17254:4	1	T.T[+365.132]LAQQVS[+656.228]GPVN[+0.984]TT[+365.132]VAR.G	HexNAc(1)Hex(1),HexNAc(1)Hex(1)NeuAc(1),HexNAc(1)Hex(1)	N[+1], S[+656], T[+365]*2	758.097	4	3029.37	3029.37	0	0.1	74	CRagged	225.2	225.2	18.55	2.52	1226	>AAB61574.1 podocalyxin-like protein [Homo sapiens]	1	221121_jc_podo_stce_pngasef_trypsin.ScanId;v=1;d1=20068.20068.4	controllerType=0 controllerNumber=1 scan=20068	41.8755
16805:4	1	T.T[+365.132]LAQQVS[+672.223]GPVN[+0.984]TT[+365.132]VAR.G	HexNAc(1)Hex(1),HexNAc(1)Hex(1)NeuGc(1),HexNAc(1)Hex(1)	N[+1], S[+672], T[+365]*2	762.098	4	3045.37	3045.36	0	2.3	74	CRagged	252.05	252.05	20.4	3.06	1226	>AAB61574.1 podocalyxin-like protein [Homo sapiens]	1	221121_jc_podo_stce_pngasef_trypsin.ScanId;v=1;d1=19604.19604.4	controllerType=0 controllerNumber=1 scan=19604	41.0722
24377:4	1	T.TLAQQVS[+568.212]GPVN[+0.984]T[+568.212]T[+568.212]VAR.G	HexNAc(2)Hex(1),HexNAc(2)Hex(1),HexNAc(2)Hex(1)	N[+1], S[+568], T[+568]*2	837.64	4	3347.54	3347.51	0	8.7	74	CRagged	276.5	276.5	5.37	2.69	1226	>AAB61574.1 podocalyxin-like protein [Homo sapiens]	1	221121_jc_podo_stce_pngasef_trypsin.ScanId;v=1;d1=27480.27480.4	controllerType=0 controllerNumber=1 scan=27480	57.0772
17312:4	1	T.T[+365.132]LAQQVS[+656.228]GPVN[+0.984]TT[+365.132]VAR.G	HexNAc(1)Hex(1),HexNAc(1)Hex(1)NeuAc(1),HexNAc(1)Hex(1)	N[+1], S[+656], T[+365]*2	758.098	4	3029.37	3029.37	0	0.8	74	CRagged	277.1	277.1	56.36	3.18	1226	>AAB61574.1 podocalyxin-like protein [Homo sapiens]	1	221121_jc_podo_stce_pngasef_trypsin.ScanId;v=1;d1=20128.20128.4	controllerType=0 controllerNumber=1 scan=20128	41.9745
16830:4	1	T.T[+365.132]LAQQVS[+672.223]GPVN[+0.984]TT[+365.132]VAR.G	HexNAc(1)Hex(1),HexNAc(1)Hex(1)NeuGc(1),HexNAc(1)Hex(1)	N[+1], S[+672], T[+365]*2	762.096	4	3045.36	3045.36	0	-0.3	74	CRagged	281.76	281.76	41.1	3.25	1226	>AAB61574.1 podocalyxin-like protein [Homo sapiens]	1	221121_jc_podo_stce_pngasef_trypsin.ScanId;v=1;d1=19630.19630.4	controllerType=0 controllerNumber=1 scan=19630	41.1182
16668:3	1	T.TLAQQVS[+203.079]GPVN[+0.984]T[+203.079]T[+203.079]VAR.G	HexNAc(1),HexNAc(1),HexNAc(1)	N[+1], S[+203], T[+203]*2	751.378	3	2252.12	2252.11	0	2	74	CRagged	359.96	359.96	38.44	4.4	1226	>AAB61574.1 podocalyxin-like protein [Homo sapiens]	1	221121_jc_podo_stce_pngasef_trypsin.ScanId;v=1;d1=19462.19462.3	controllerType=0 controllerNumber=1 scan=19462	40.8172
16653:3	1	T.TLAQQVS[+203.079]GPVN[+0.984]T[+203.079]T[+203.079]VAR.G	HexNAc(1),HexNAc(1),HexNAc(1)	N[+1], S[+203], T[+203]*2	751.38	3	2252.13	2252.11	0	5.4	74	CRagged	428.41	428.41	40.15	4.37	1226	>AAB61574.1 podocalyxin-like protein [Homo sapiens]	1	221121_jc_podo_stce_pngasef_trypsin.ScanId;v=1;d1=19446.19446.3	controllerType=0 controllerNumber=1 scan=19446	40.7836
20603:3	1	T.TLAQQVS[+203.079]GPVN[+0.984]T[+947.323]T[+656.228]VAR.G	HexNAc(1),HexNAc(1)Hex(1)NeuAc(2),HexNAc(1)Hex(1)NeuAc(1)	N[+1], S[+203], T[+656][+947]	1150.51	3	3449.5	3449.51	0	-0.5	74	CRagged	628.97	600.93	0	7.3	1226	>AAB61574.1 podocalyxin-like protein [Homo sapiens]	1	221121_jc_podo_stce_pngasef_trypsin.ScanId;v=1;d1=23543.23543.3	controllerType=0 controllerNumber=1 scan=23543	48.4568
06251:2	1	R.GGGSGNPT[+730.264]T.T	HexNAc(2)Hex(2)	T[+730]	739.299	2	1477.59	1477.59	0	-0.2	90	NRagged	215.53	215.53	0	2.87	1226	>AAB61574.1 podocalyxin-like protein [Homo sapiens]	1	221121_jc_podo_stce_pngasef_trypsin.ScanId;v=1;d1=8630.8630.2	controllerType=0 controllerNumber=1 scan=8630	18.7687
09459:2	1	R.GGGSGNPT[+1021.360]T.T	HexNAc(2)Hex(2)NeuAc(1)	T[+1021]	884.848	2	1768.69	1768.69	0	1.7	90	NRagged	249.32	249.32	0	3.6	1226	>AAB61574.1 podocalyxin-like protein [Homo sapiens]	1	221121_jc_podo_stce_pngasef_trypsin.ScanId;v=1;d1=11977.11977.2	controllerType=0 controllerNumber=1 scan=11977	26.2065
08044:2	1	R.GGGSGNPT[+1021.360]T.T	HexNAc(2)Hex(2)NeuAc(1)	T[+1021]	884.847	2	1768.69	1768.69	0	-0.3	90	NRagged	267.11	267.11	0	3.79	1226	>AAB61574.1 podocalyxin-like protein [Homo sapiens]	1	221121_jc_podo_stce_pngasef_trypsin.ScanId;v=1;d1=10502.10502.2	controllerType=0 controllerNumber=1 scan=10502	22.9936
08140:2	1	R.GGGSGNPT[+1021.360]T.T	HexNAc(2)Hex(2)NeuAc(1)	T[+1021]	884.849	2	1768.69	1768.69	0	2.2	90	NRagged	274.37	274.37	0	3.6	1226	>AAB61574.1 podocalyxin-like protein [Homo sapiens]	1	221121_jc_podo_stce_pngasef_trypsin.ScanId;v=1;d1=10602.10602.2	controllerType=0 controllerNumber=1 scan=10602	23.2167
07269:2	1	R.GGGSGNPT[+1312.455]T.T	HexNAc(2)Hex(2)NeuAc(2)	T[+1312]	1030.4	2	2059.78	2059.78	0	1.1	90	NRagged	305.56	305.56	1.2	3.79	1226	>AAB61574.1 podocalyxin-like protein [Homo sapiens]	1	221121_jc_podo_stce_pngasef_trypsin.ScanId;v=1;d1=9692.9692.2	controllerType=0 controllerNumber=1 scan=9692	21.156
09446:3	1	R.GGGSGNPT[+1312.455]T.T	HexNAc(2)Hex(2)NeuAc(2)	T[+1312]	687.266	3	2059.78	2059.78	0	1.4	90	NRagged	306.96	306.96	1.2	3.68	1226	>AAB61574.1 podocalyxin-like protein [Homo sapiens]	1	221121_jc_podo_stce_pngasef_trypsin.ScanId;v=1;d1=11964.11964.3	controllerType=0 controllerNumber=1 scan=11964	26.1796
09422:3	1	R.GGGSGNPT[+1312.455]T.T	HexNAc(2)Hex(2)NeuAc(2)	T[+1312]	687.266	3	2059.78	2059.78	0	0.6	90	NRagged	309.51	309.51	1.2	3.68	1226	>AAB61574.1 podocalyxin-like protein [Homo sapiens]	1	221121_jc_podo_stce_pngasef_trypsin.ScanId;v=1;d1=11939.11939.3	controllerType=0 controllerNumber=1 scan=11939	26.129
06221:2	1	R.GGGSGNPT[+730.264]T.T	HexNAc(2)Hex(2)	T[+730]	739.299	2	1477.59	1477.59	0	0.2	90	NRagged	316.16	316.16	0	3.96	1226	>AAB61574.1 podocalyxin-like protein [Homo sapiens]	1	221121_jc_podo_stce_pngasef_trypsin.ScanId;v=1;d1=8599.8599.2	controllerType=0 controllerNumber=1 scan=8599	18.701
06095:2	1	R.GGGSGNPT[+568.212]T.T	HexNAc(2)Hex(1)	T[+568]	658.273	2	1315.54	1315.54	0	-0.3	90	NRagged	318.28	318.28	0	3.96	1226	>AAB61574.1 podocalyxin-like protein [Homo sapiens]	1	221121_jc_podo_stce_pngasef_trypsin.ScanId;v=1;d1=8467.8467.2	controllerType=0 controllerNumber=1 scan=8467	18.404
08020:2	1	R.GGGSGNPT[+1021.360]T.T	HexNAc(2)Hex(2)NeuAc(1)	T[+1021]	884.847	2	1768.69	1768.69	0	0.6	90	NRagged	329.92	329.92	0	4.06	1226	>AAB61574.1 podocalyxin-like protein [Homo sapiens]	1	221121_jc_podo_stce_pngasef_trypsin.ScanId;v=1;d1=10477.10477.2	controllerType=0 controllerNumber=1 scan=10477	22.9397
07266:2	1	R.GGGSGNPT[+672.223]T.T	HexNAc(1)Hex(1)NeuGc(1)	T[+672]	710.279	2	1419.55	1419.55	0	0.6	90	NRagged	333.71	333.71	0	4.06	1226	>AAB61574.1 podocalyxin-like protein [Homo sapiens]	1	221121_jc_podo_stce_pngasef_trypsin.ScanId;v=1;d1=9689.9689.2	controllerType=0 controllerNumber=1 scan=9689	21.1451
09555:2	1	R.GGGSGNPT[+1312.455]T.T	HexNAc(2)Hex(2)NeuAc(2)	T[+1312]	1030.4	2	2059.78	2059.78	0	0.6	90	NRagged	338.31	338.31	1.2	4.06	1226	>AAB61574.1 podocalyxin-like protein [Homo sapiens]	1	221121_jc_podo_stce_pngasef_trypsin.ScanId;v=1;d1=12077.12077.2	controllerType=0 controllerNumber=1 scan=12077	26.414
06240:2	1	R.GGGSGNPT[+568.212]T.T	HexNAc(2)Hex(1)	T[+568]	658.273	2	1315.54	1315.54	0	0.7	90	NRagged	339.55	339.55	0	4.06	1226	>AAB61574.1 podocalyxin-like protein [Homo sapiens]	1	221121_jc_podo_stce_pngasef_trypsin.ScanId;v=1;d1=8618.8618.2	controllerType=0 controllerNumber=1 scan=8618	18.7406
06130:2	1	R.GGGSGNPT[+730.264]T.T	HexNAc(2)Hex(2)	T[+730]	739.299	2	1477.59	1477.59	0	-0.4	90	NRagged	344.97	344.97	0	4.23	1226	>AAB61574.1 podocalyxin-like protein [Homo sapiens]	1	221121_jc_podo_stce_pngasef_trypsin.ScanId;v=1;d1=8504.8504.2	controllerType=0 controllerNumber=1 scan=8504	18.493
07242:2	1	R.GGGSGNPT[+672.223]T.T	HexNAc(1)Hex(1)NeuGc(1)	T[+672]	710.278	2	1419.55	1419.55	0	-0.8	90	NRagged	357.81	357.81	0	4.23	1226	>AAB61574.1 podocalyxin-like protein [Homo sapiens]	1	221121_jc_podo_stce_pngasef_trypsin.ScanId;v=1;d1=9664.9664.2	controllerType=0 controllerNumber=1 scan=9664	21.0848
08234:2	1	R.GGGSGNPT[+656.228]T.T	HexNAc(1)Hex(1)NeuAc(1)	T[+656]	702.281	2	1403.55	1403.55	0	0	90	NRagged	364.01	364.01	0	5.05	1226	>AAB61574.1 podocalyxin-like protein [Homo sapiens]	1	221121_jc_podo_stce_pngasef_trypsin.ScanId;v=1;d1=10700.10700.2	controllerType=0 controllerNumber=1 scan=10700	23.4353
09517:2	1	R.GGGSGNPT[+1312.455]T.T	HexNAc(2)Hex(2)NeuAc(2)	T[+1312]	1030.4	2	2059.78	2059.78	0	0.6	90	NRagged	364.76	364.76	1.2	4.88	1226	>AAB61574.1 podocalyxin-like protein [Homo sapiens]	1	221121_jc_podo_stce_pngasef_trypsin.ScanId;v=1;d1=12038.12038.2	controllerType=0 controllerNumber=1 scan=12038	26.3402
06122:2	1	R.GGGSGNPT[+730.264]T.T	HexNAc(2)Hex(2)	T[+730]	739.299	2	1477.59	1477.59	0	-0.6	90	NRagged	366.18	366.18	0	5.05	1226	>AAB61574.1 podocalyxin-like protein [Homo sapiens]	1	221121_jc_podo_stce_pngasef_trypsin.ScanId;v=1;d1=8495.8495.2	controllerType=0 controllerNumber=1 scan=8495	18.4734
09313:3	1	R.GGGSGNPT[+1312.455]T.T	HexNAc(2)Hex(2)NeuAc(2)	T[+1312]	687.266	3	2059.78	2059.78	0	0.8	90	NRagged	374.16	374.16	1.2	4.77	1226	>AAB61574.1 podocalyxin-like protein [Homo sapiens]	1	221121_jc_podo_stce_pngasef_trypsin.ScanId;v=1;d1=11825.11825.3	controllerType=0 controllerNumber=1 scan=11825	25.8821
06111:2	1	R.GGGSGNPT[+568.212]T.T	HexNAc(2)Hex(1)	T[+568]	658.273	2	1315.54	1315.54	0	-0.3	90	NRagged	396.42	396.42	0	5.05	1226	>AAB61574.1 podocalyxin-like protein [Homo sapiens]	1	221121_jc_podo_stce_pngasef_trypsin.ScanId;v=1;d1=8484.8484.2	controllerType=0 controllerNumber=1 scan=8484	18.4453
07320:2	1	R.GGGSGNPT[+656.228]T.T	HexNAc(1)Hex(1)NeuAc(1)	T[+656]	702.282	2	1403.56	1403.55	0	1.1	90	NRagged	399.79	399.79	0	4.88	1226	>AAB61574.1 podocalyxin-like protein [Homo sapiens]	1	221121_jc_podo_stce_pngasef_trypsin.ScanId;v=1;d1=9746.9746.2	controllerType=0 controllerNumber=1 scan=9746	21.2917
09331:3	1	R.GGGSGNPT[+1312.455]T.T	HexNAc(2)Hex(2)NeuAc(2)	T[+1312]	687.268	3	2059.79	2059.78	0	3.9	90	NRagged	401.36	401.36	1.2	4.52	1226	>AAB61574.1 podocalyxin-like protein [Homo sapiens]	1	221121_jc_podo_stce_pngasef_trypsin.ScanId;v=1;d1=11844.11844.3	controllerType=0 controllerNumber=1 scan=11844	25.9316
07704:2	1	R.GGGSGNPT[+1021.360]T.T	HexNAc(2)Hex(2)NeuAc(1)	T[+1021]	884.848	2	1768.69	1768.69	0	0.9	90	NRagged	401.61	401.61	0	5.03	1226	>AAB61574.1 podocalyxin-like protein [Homo sapiens]	1	221121_jc_podo_stce_pngasef_trypsin.ScanId;v=1;d1=10147.10147.2	controllerType=0 controllerNumber=1 scan=10147	22.2127
07820:2	1	R.GGGSGNPT[+1021.360]T.T	HexNAc(2)Hex(2)NeuAc(1)	T[+1021]	884.848	2	1768.69	1768.69	0	0.9	90	NRagged	406.95	406.95	0	5.03	1226	>AAB61574.1 podocalyxin-like protein [Homo sapiens]	1	221121_jc_podo_stce_pngasef_trypsin.ScanId;v=1;d1=10268.10268.2	controllerType=0 controllerNumber=1 scan=10268	22.4755
08218:2	1	R.GGGSGNPT[+656.228]T.T	HexNAc(1)Hex(1)NeuAc(1)	T[+656]	702.282	2	1403.56	1403.55	0	1.1	90	NRagged	412.98	412.98	0	5.03	1226	>AAB61574.1 podocalyxin-like protein [Homo sapiens]	1	221121_jc_podo_stce_pngasef_trypsin.ScanId;v=1;d1=10683.10683.2	controllerType=0 controllerNumber=1 scan=10683	23.403
07927:2	1	R.GGGSGNPT[+1021.360]T.T	HexNAc(2)Hex(2)NeuAc(1)	T[+1021]	884.848	2	1768.69	1768.69	0	1.2	90	NRagged	413	413	0	5.03	1226	>AAB61574.1 podocalyxin-like protein [Homo sapiens]	1	221121_jc_podo_stce_pngasef_trypsin.ScanId;v=1;d1=10380.10380.2	controllerType=0 controllerNumber=1 scan=10380	22.7356
09423:2	1	R.GGGSGNPT[+1312.455]T.T	HexNAc(2)Hex(2)NeuAc(2)	T[+1312]	1030.4	2	2059.78	2059.78	0	0.4	90	NRagged	413.28	413.28	1.2	5.03	1226	>AAB61574.1 podocalyxin-like protein [Homo sapiens]	1	221121_jc_podo_stce_pngasef_trypsin.ScanId;v=1;d1=11940.11940.2	controllerType=0 controllerNumber=1 scan=11940	26.1312
06206:2	1	R.GGGSGNPT[+568.212]T.T	HexNAc(2)Hex(1)	T[+568]	658.273	2	1315.54	1315.54	0	0.3	90	NRagged	416.93	416.93	0	5.03	1226	>AAB61574.1 podocalyxin-like protein [Homo sapiens]	1	221121_jc_podo_stce_pngasef_trypsin.ScanId;v=1;d1=8583.8583.2	controllerType=0 controllerNumber=1 scan=8583	18.6647
07305:2	1	R.GGGSGNPT[+656.228]T.T	HexNAc(1)Hex(1)NeuAc(1)	T[+656]	702.281	2	1403.56	1403.55	0	0.5	90	NRagged	417.95	417.95	0	5.03	1226	>AAB61574.1 podocalyxin-like protein [Homo sapiens]	1	221121_jc_podo_stce_pngasef_trypsin.ScanId;v=1;d1=9730.9730.2	controllerType=0 controllerNumber=1 scan=9730	21.2495
09398:2	1	R.GGGSGNPT[+1312.455]T.T	HexNAc(2)Hex(2)NeuAc(2)	T[+1312]	1030.4	2	2059.78	2059.78	0	1.2	90	NRagged	421.51	421.51	1.2	5.03	1226	>AAB61574.1 podocalyxin-like protein [Homo sapiens]	1	221121_jc_podo_stce_pngasef_trypsin.ScanId;v=1;d1=11914.11914.2	controllerType=0 controllerNumber=1 scan=11914	26.0771
09308:2	1	R.GGGSGNPT[+1021.360]T.T	HexNAc(2)Hex(2)NeuAc(1)	T[+1021]	884.848	2	1768.69	1768.69	0	1.2	90	NRagged	434.83	434.83	0	5.03	1226	>AAB61574.1 podocalyxin-like protein [Homo sapiens]	1	221121_jc_podo_stce_pngasef_trypsin.ScanId;v=1;d1=11820.11820.2	controllerType=0 controllerNumber=1 scan=11820	25.8717
09337:2	1	R.GGGSGNPT[+1021.360]T.T	HexNAc(2)Hex(2)NeuAc(1)	T[+1021]	884.851	2	1768.69	1768.69	0	4.2	90	NRagged	437.96	437.96	0	4.63	1226	>AAB61574.1 podocalyxin-like protein [Homo sapiens]	1	221121_jc_podo_stce_pngasef_trypsin.ScanId;v=1;d1=11850.11850.2	controllerType=0 controllerNumber=1 scan=11850	25.943
07907:2	1	R.GGGSGNPT[+1021.360]T.T	HexNAc(2)Hex(2)NeuAc(1)	T[+1021]	884.848	2	1768.69	1768.69	0	1.3	90	NRagged	449.68	449.68	0	4.98	1226	>AAB61574.1 podocalyxin-like protein [Homo sapiens]	1	221121_jc_podo_stce_pngasef_trypsin.ScanId;v=1;d1=10359.10359.2	controllerType=0 controllerNumber=1 scan=10359	22.6774
07680:2	1	R.GGGSGNPT[+1021.360]T.T	HexNAc(2)Hex(2)NeuAc(1)	T[+1021]	884.848	2	1768.69	1768.69	0	1.6	90	NRagged	464.27	464.27	0	4.96	1226	>AAB61574.1 podocalyxin-like protein [Homo sapiens]	1	221121_jc_podo_stce_pngasef_trypsin.ScanId;v=1;d1=10122.10122.2	controllerType=0 controllerNumber=1 scan=10122	22.1622
07797:2	1	R.GGGSGNPT[+1021.360]T.T	HexNAc(2)Hex(2)NeuAc(1)	T[+1021]	884.848	2	1768.69	1768.69	0	1.2	90	NRagged	471.2	471.2	0	4.98	1226	>AAB61574.1 podocalyxin-like protein [Homo sapiens]	1	221121_jc_podo_stce_pngasef_trypsin.ScanId;v=1;d1=10244.10244.2	controllerType=0 controllerNumber=1 scan=10244	22.4266
09271:2	1	R.GGGSGNPT[+1312.455]T.T	HexNAc(2)Hex(2)NeuAc(2)	T[+1312]	1030.39	2	2059.78	2059.78	0	-0.7	90	NRagged	485.89	463.86	1.2	5.16	1226	>AAB61574.1 podocalyxin-like protein [Homo sapiens]	1	221121_jc_podo_stce_pngasef_trypsin.ScanId;v=1;d1=11781.11781.2	controllerType=0 controllerNumber=1 scan=11781	25.7899
09297:2	1	R.GGGSGNPT[+1312.455]T.T	HexNAc(2)Hex(2)NeuAc(2)	T[+1312]	1030.39	2	2059.78	2059.78	0	0.3	90	NRagged	489.53	489.53	1.2	5.16	1226	>AAB61574.1 podocalyxin-like protein [Homo sapiens]	1	221121_jc_podo_stce_pngasef_trypsin.ScanId;v=1;d1=11808.11808.2	controllerType=0 controllerNumber=1 scan=11808	25.8468
08477:3	1	R.GGGSGNPT[+656.228]T[+947.323].T	HexNAc(1)Hex(1)NeuAc(1),HexNAc(1)Hex(1)NeuAc(2)	T[+656][+947]	784.298	3	2350.88	2350.88	0	0.6	90	NRagged	233.9	233.9	0	2.68	1226	>AAB61574.1 podocalyxin-like protein [Homo sapiens]	1	221121_jc_podo_stce_pngasef_trypsin.ScanId;v=1;d1=10953.10953.3	controllerType=0 controllerNumber=1 scan=10953	23.9877
08416:3	1	R.GGGSGNPT[+672.223]T[+656.228].T	HexNAc(1)Hex(1)NeuGc(1),HexNAc(1)Hex(1)NeuAc(1)	T[+656][+672]	692.597	3	2075.78	2075.78	0	0.2	90	NRagged	237.08	237.08	0	2.79	1226	>AAB61574.1 podocalyxin-like protein [Homo sapiens]	1	221121_jc_podo_stce_pngasef_trypsin.ScanId;v=1;d1=10889.10889.3	controllerType=0 controllerNumber=1 scan=10889	23.8402
06662:2	1	R.GGGSGNPT[+203.079]T[+203.079].T	HexNAc(1),HexNAc(1)	T[+203]*2	577.246	2	1153.49	1153.49	0	0	90	NRagged	243.16	243.16	33.53	3.43	1226	>AAB61574.1 podocalyxin-like protein [Homo sapiens]	1	221121_jc_podo_stce_pngasef_trypsin.ScanId;v=1;d1=9058.9058.2	controllerType=0 controllerNumber=1 scan=9058	19.6961
08454:3	1	R.GGGSGNPT[+656.228]T[+947.323].T	HexNAc(1)Hex(1)NeuAc(1),HexNAc(1)Hex(1)NeuAc(2)	T[+656][+947]	784.298	3	2350.88	2350.88	0	0.2	90	NRagged	244.68	244.68	0	3.69	1226	>AAB61574.1 podocalyxin-like protein [Homo sapiens]	1	221121_jc_podo_stce_pngasef_trypsin.ScanId;v=1;d1=10929.10929.3	controllerType=0 controllerNumber=1 scan=10929	23.9363
08472:2	1	R.GGGSGNPT[+672.223]T[+656.228].T	HexNAc(1)Hex(1)NeuGc(1),HexNAc(1)Hex(1)NeuAc(1)	T[+656][+672]	1038.39	2	2075.78	2075.78	0	1.7	90	NRagged	253.58	253.58	0	3.6	1226	>AAB61574.1 podocalyxin-like protein [Homo sapiens]	1	221121_jc_podo_stce_pngasef_trypsin.ScanId;v=1;d1=10948.10948.2	controllerType=0 controllerNumber=1 scan=10948	23.9753
06631:2	1	R.GGGSGNPT[+203.079]T[+203.079].T	HexNAc(1),HexNAc(1)	T[+203]*2	577.246	2	1153.49	1153.49	0	-0.3	90	NRagged	300.39	300.39	67.17	3.96	1226	>AAB61574.1 podocalyxin-like protein [Homo sapiens]	1	221121_jc_podo_stce_pngasef_trypsin.ScanId;v=1;d1=9026.9026.2	controllerType=0 controllerNumber=1 scan=9026	19.6262
08243:2	1	R.GGGSGNPT[+672.223]T[+672.223].T	HexNAc(1)Hex(1)NeuGc(1),HexNAc(1)Hex(1)NeuGc(1)	T[+672]*2	1046.39	2	2091.78	2091.77	0	2.9	90	NRagged	301.73	301.73	8.03	3.56	1226	>AAB61574.1 podocalyxin-like protein [Homo sapiens]	1	221121_jc_podo_stce_pngasef_trypsin.ScanId;v=1;d1=10709.10709.2	controllerType=0 controllerNumber=1 scan=10709	23.4548
08439:2	1	R.GGGSGNPT[+672.223]T[+656.228].T	HexNAc(1)Hex(1)NeuGc(1),HexNAc(1)Hex(1)NeuAc(1)	T[+656][+672]	1038.39	2	2075.78	2075.78	0	-0.1	90	NRagged	322.2	322.2	0	4.23	1226	>AAB61574.1 podocalyxin-like protein [Homo sapiens]	1	221121_jc_podo_stce_pngasef_trypsin.ScanId;v=1;d1=10914.10914.2	controllerType=0 controllerNumber=1 scan=10914	23.9023
07883:2	1	R.GGGSGNPT[+365.132]T[+672.223].T	HexNAc(1)Hex(1),HexNAc(1)Hex(1)NeuGc(1)	T[+365][+672]	892.845	2	1784.68	1784.68	0	0.1	90	NRagged	334.12	334.12	0	4.23	1226	>AAB61574.1 podocalyxin-like protein [Homo sapiens]	1	221121_jc_podo_stce_pngasef_trypsin.ScanId;v=1;d1=10334.10334.2	controllerType=0 controllerNumber=1 scan=10334	22.6202
09382:2	1	R.GGGSGNPT[+672.223]T[+656.228].T	HexNAc(1)Hex(1)NeuGc(1),HexNAc(1)Hex(1)NeuAc(1)	T[+656][+672]	1038.39	2	2075.78	2075.78	0	1.5	90	NRagged	346.17	346.17	0	4.03	1226	>AAB61574.1 podocalyxin-like protein [Homo sapiens]	1	221121_jc_podo_stce_pngasef_trypsin.ScanId;v=1;d1=11897.11897.2	controllerType=0 controllerNumber=1 scan=11897	26.0412
09316:3	1	R.GGGSGNPT[+672.223]T[+656.228].T	HexNAc(1)Hex(1)NeuGc(1),HexNAc(1)Hex(1)NeuAc(1)	T[+656][+672]	692.598	3	2075.78	2075.78	0	0.9	90	NRagged	355.37	355.37	0	3.95	1226	>AAB61574.1 podocalyxin-like protein [Homo sapiens]	1	221121_jc_podo_stce_pngasef_trypsin.ScanId;v=1;d1=11828.11828.3	controllerType=0 controllerNumber=1 scan=11828	25.8943
09233:2	1	R.GGGSGNPT[+672.223]T[+656.228].T	HexNAc(1)Hex(1)NeuGc(1),HexNAc(1)Hex(1)NeuAc(1)	T[+656][+672]	1038.39	2	2075.78	2075.78	0	-0.4	90	NRagged	387.45	387.45	0	5.05	1226	>AAB61574.1 podocalyxin-like protein [Homo sapiens]	1	221121_jc_podo_stce_pngasef_trypsin.ScanId;v=1;d1=11742.11742.2	controllerType=0 controllerNumber=1 scan=11742	25.7073
07660:2	1	R.GGGSGNPT[+203.079]T[+656.228].T	HexNAc(1),HexNAc(1)Hex(1)NeuAc(1)	T[+203][+656]	803.821	2	1606.64	1606.63	0	1.1	90	NRagged	394.37	394.37	0	4.88	1226	>AAB61574.1 podocalyxin-like protein [Homo sapiens]	1	221121_jc_podo_stce_pngasef_trypsin.ScanId;v=1;d1=10101.10101.2	controllerType=0 controllerNumber=1 scan=10101	22.1157
08256:2	1	R.GGGSGNPT[+672.223]T[+672.223].T	HexNAc(1)Hex(1)NeuGc(1),HexNAc(1)Hex(1)NeuGc(1)	T[+672]*2	1046.39	2	2091.77	2091.77	0	-1.3	90	NRagged	397.04	397.04	7.36	4.59	1226	>AAB61574.1 podocalyxin-like protein [Homo sapiens]	1	221121_jc_podo_stce_pngasef_trypsin.ScanId;v=1;d1=10723.10723.2	controllerType=0 controllerNumber=1 scan=10723	23.4844
09294:3	1	R.GGGSGNPT[+672.223]T[+656.228].T	HexNAc(1)Hex(1)NeuGc(1),HexNAc(1)Hex(1)NeuAc(1)	T[+656][+672]	692.597	3	2075.78	2075.78	0	0.5	90	NRagged	409.02	409.02	0	4.92	1226	>AAB61574.1 podocalyxin-like protein [Homo sapiens]	1	221121_jc_podo_stce_pngasef_trypsin.ScanId;v=1;d1=11805.11805.3	controllerType=0 controllerNumber=1 scan=11805	25.8391
07856:2	1	R.GGGSGNPT[+365.132]T[+672.223].T	HexNAc(1)Hex(1),HexNAc(1)Hex(1)NeuGc(1)	T[+365][+672]	892.845	2	1784.68	1784.68	0	0.2	90	NRagged	409.6	409.6	3.79	5.2	1226	>AAB61574.1 podocalyxin-like protein [Homo sapiens]	1	221121_jc_podo_stce_pngasef_trypsin.ScanId;v=1;d1=10306.10306.2	controllerType=0 controllerNumber=1 scan=10306	22.5667
09348:2	1	R.GGGSGNPT[+365.132]T[+963.318].T	HexNAc(1)Hex(1),HexNAc(1)Hex(1)NeuAc(1)NeuGc(1)	T[+365][+963]	1038.4	2	2075.78	2075.78	0	3.9	90	NRagged	410.21	410.21	0	4.8	1226	>AAB61574.1 podocalyxin-like protein [Homo sapiens]	1	221121_jc_podo_stce_pngasef_trypsin.ScanId;v=1;d1=11862.11862.2	controllerType=0 controllerNumber=1 scan=11862	25.9687
07755:2	1	R.GGGSGNPT[+365.132]T[+672.223].T	HexNAc(1)Hex(1),HexNAc(1)Hex(1)NeuGc(1)	T[+365][+672]	892.845	2	1784.68	1784.68	0	1	90	NRagged	429.92	429.92	0	5.03	1226	>AAB61574.1 podocalyxin-like protein [Homo sapiens]	1	221121_jc_podo_stce_pngasef_trypsin.ScanId;v=1;d1=10200.10200.2	controllerType=0 controllerNumber=1 scan=10200	22.3339
06513:2	1	R.GGGSGNPT[+203.079]T[+203.079].T	HexNAc(1),HexNAc(1)	T[+203]*2	577.246	2	1153.48	1153.49	0	-1	90	NRagged	441.79	441.79	74.07	4.7	1226	>AAB61574.1 podocalyxin-like protein [Homo sapiens]	1	221121_jc_podo_stce_pngasef_trypsin.ScanId;v=1;d1=8903.8903.2	controllerType=0 controllerNumber=1 scan=8903	19.364
09259:2	1	R.GGGSGNPT[+672.223]T[+656.228].T	HexNAc(1)Hex(1)NeuGc(1),HexNAc(1)Hex(1)NeuAc(1)	T[+656][+672]	1038.39	2	2075.78	2075.78	0	0.6	90	NRagged	442.5	442.5	0	4.98	1226	>AAB61574.1 podocalyxin-like protein [Homo sapiens]	1	221121_jc_podo_stce_pngasef_trypsin.ScanId;v=1;d1=11769.11769.2	controllerType=0 controllerNumber=1 scan=11769	25.7663
08352:2	1	R.GGGSGNPT[+672.223]T[+656.228].T	HexNAc(1)Hex(1)NeuGc(1),HexNAc(1)Hex(1)NeuAc(1)	T[+656][+672]	1038.39	2	2075.78	2075.78	0	1	90	NRagged	443.08	443.08	0	4.98	1226	>AAB61574.1 podocalyxin-like protein [Homo sapiens]	1	221121_jc_podo_stce_pngasef_trypsin.ScanId;v=1;d1=10823.10823.2	controllerType=0 controllerNumber=1 scan=10823	23.6937
07764:2	1	R.GGGSGNPT[+365.132]T[+672.223].T	HexNAc(1)Hex(1),HexNAc(1)Hex(1)NeuGc(1)	T[+365][+672]	892.844	2	1784.68	1784.68	0	-0.3	90	NRagged	444.33	444.33	1.41	5.16	1226	>AAB61574.1 podocalyxin-like protein [Homo sapiens]	1	221121_jc_podo_stce_pngasef_trypsin.ScanId;v=1;d1=10210.10210.2	controllerType=0 controllerNumber=1 scan=10210	22.3531
06533:2	1	R.GGGSGNPT[+203.079]T[+203.079].T	HexNAc(1),HexNAc(1)	T[+203]*2	577.246	2	1153.49	1153.49	0	-0.3	90	NRagged	460.53	460.53	71.97	5.16	1226	>AAB61574.1 podocalyxin-like protein [Homo sapiens]	1	221121_jc_podo_stce_pngasef_trypsin.ScanId;v=1;d1=8924.8924.2	controllerType=0 controllerNumber=1 scan=8924	19.4089
08335:2	1	R.GGGSGNPT[+672.223]T[+656.228].T	HexNAc(1)Hex(1)NeuGc(1),HexNAc(1)Hex(1)NeuAc(1)	T[+656][+672]	1038.39	2	2075.78	2075.78	0	1.7	90	NRagged	469.27	469.27	0	4.96	1226	>AAB61574.1 podocalyxin-like protein [Homo sapiens]	1	221121_jc_podo_stce_pngasef_trypsin.ScanId;v=1;d1=10805.10805.2	controllerType=0 controllerNumber=1 scan=10805	23.6523
12577:2	1	R.GGGSGNPTTTIESPK.S			701.845	2	1402.68	1402.68	0	1.2	90	NRagged	132.7	132.7	132.7	2.53	1226	>AAB61574.1 podocalyxin-like protein [Homo sapiens]	1	221121_jc_podo_stce_pngasef_trypsin.ScanId;v=1;d1=15218.15218.2	controllerType=0 controllerNumber=1 scan=15218	32.647
12460:2	1	R.GGGSGNPTTTIESPK.S			701.844	2	1402.68	1402.68	0	0.5	90	NRagged	145.65	145.65	145.65	2.83	1226	>AAB61574.1 podocalyxin-like protein [Homo sapiens]	1	221121_jc_podo_stce_pngasef_trypsin.ScanId;v=1;d1=15097.15097.2	controllerType=0 controllerNumber=1 scan=15097	32.4093
12575:2	1	R.GGGSGNPTTTIESPK.S			701.845	2	1402.68	1402.68	0	1.2	90	NRagged	645.72	645.72	645.72	8.74	1226	>AAB61574.1 podocalyxin-like protein [Homo sapiens]	1	221121_jc_podo_stce_pngasef_trypsin.ScanId;v=1;d1=15216.15216.2	controllerType=0 controllerNumber=1 scan=15216	32.6406
12431:2	1	R.GGGSGNPTTTIESPK.S			701.845	2	1402.68	1402.68	0	0.9	90	NRagged	656.52	656.52	656.52	9.74	1226	>AAB61574.1 podocalyxin-like protein [Homo sapiens]	1	221121_jc_podo_stce_pngasef_trypsin.ScanId;v=1;d1=15067.15067.2	controllerType=0 controllerNumber=1 scan=15067	32.3449
12321:2	1	R.GGGSGNPTTTIESPK.S			701.844	2	1402.68	1402.68	0	-0.5	90	NRagged	672.72	672.72	672.72	9.92	1226	>AAB61574.1 podocalyxin-like protein [Homo sapiens]	1	221121_jc_podo_stce_pngasef_trypsin.ScanId;v=1;d1=14953.14953.2	controllerType=0 controllerNumber=1 scan=14953	32.1238
12458:2	1	R.GGGSGNPTTTIESPK.S			701.844	2	1402.68	1402.68	0	0.5	90	NRagged	693.3	693.3	693.3	9.74	1226	>AAB61574.1 podocalyxin-like protein [Homo sapiens]	1	221121_jc_podo_stce_pngasef_trypsin.ScanId;v=1;d1=15095.15095.2	controllerType=0 controllerNumber=1 scan=15095	32.4049
12290:2	1	R.GGGSGNPTTTIESPK.S			701.844	2	1402.68	1402.68	0	-0.2	90	NRagged	703.64	703.64	703.64	10.92	1226	>AAB61574.1 podocalyxin-like protein [Homo sapiens]	1	221121_jc_podo_stce_pngasef_trypsin.ScanId;v=1;d1=14921.14921.2	controllerType=0 controllerNumber=1 scan=14921	32.0697
12152:2	1	R.GGGSGNPTTTIESPK.S			701.844	2	1402.68	1402.68	0	-0.5	90	NRagged	710.41	710.41	710.41	10.92	1226	>AAB61574.1 podocalyxin-like protein [Homo sapiens]	1	221121_jc_podo_stce_pngasef_trypsin.ScanId;v=1;d1=14778.14778.2	controllerType=0 controllerNumber=1 scan=14778	31.806
12180:2	1	R.GGGSGNPTTTIESPK.S			701.844	2	1402.68	1402.68	0	-0.5	90	NRagged	720.12	720.12	720.12	10.92	1226	>AAB61574.1 podocalyxin-like protein [Homo sapiens]	1	221121_jc_podo_stce_pngasef_trypsin.ScanId;v=1;d1=14807.14807.2	controllerType=0 controllerNumber=1 scan=14807	31.8557
12043:2	1	R.GGGSGNPTTTIESPK.S			701.844	2	1402.68	1402.68	0	0.2	90	NRagged	806.48	806.48	806.48	12.92	1226	>AAB61574.1 podocalyxin-like protein [Homo sapiens]	1	221121_jc_podo_stce_pngasef_trypsin.ScanId;v=1;d1=14665.14665.2	controllerType=0 controllerNumber=1 scan=14665	31.606
12027:2	1	R.GGGSGNPTTTIESPK.S			701.844	2	1402.68	1402.68	0	0	90	NRagged	853.91	853.91	853.91	13.92	1226	>AAB61574.1 podocalyxin-like protein [Homo sapiens]	1	221121_jc_podo_stce_pngasef_trypsin.ScanId;v=1;d1=14648.14648.2	controllerType=0 controllerNumber=1 scan=14648	31.5674
12019:2	1	R.GGGSGNPTT[+203.079]TIESPK.S	HexNAc(1)	T[+203]	803.384	2	1605.76	1605.76	0	0.1	90	NRagged	64.99	64.99	0	1.54	1226	>AAB61574.1 podocalyxin-like protein [Homo sapiens]	1	221121_jc_podo_stce_pngasef_trypsin.ScanId;v=1;d1=14640.14640.2	controllerType=0 controllerNumber=1 scan=14640	31.5546
15734:3	1	R.GGGSGNPTTT[+947.323]IESPK.S	HexNAc(1)Hex(1)NeuAc(2)	T[+947]	784.006	3	2350	2350	0	0.1	90	NRagged	78.03	78.03	28.38	1.52	1226	>AAB61574.1 podocalyxin-like protein [Homo sapiens]	1	221121_jc_podo_stce_pngasef_trypsin.ScanId;v=1;d1=18493.18493.3	controllerType=0 controllerNumber=1 scan=18493	38.9404
12164:2	1	R.GGGSGNPTTT[+203.079]IESPK.S	HexNAc(1)	T[+203]	803.384	2	1605.76	1605.76	0	-0.1	90	NRagged	90.03	90.03	11.21	2.36	1226	>AAB61574.1 podocalyxin-like protein [Homo sapiens]	1	221121_jc_podo_stce_pngasef_trypsin.ScanId;v=1;d1=14790.14790.2	controllerType=0 controllerNumber=1 scan=14790	31.8241
12123:2	1	R.GGGSGNPTTT[+203.079]IESPK.S	HexNAc(1)	T[+203]	803.384	2	1605.76	1605.76	0	0.3	90	NRagged	112.16	112.16	18.08	2.44	1226	>AAB61574.1 podocalyxin-like protein [Homo sapiens]	1	221121_jc_podo_stce_pngasef_trypsin.ScanId;v=1;d1=14748.14748.2	controllerType=0 controllerNumber=1 scan=14748	31.7549
15618:3	1	R.GGGSGNPTTT[+947.323]IESPK.S	HexNAc(1)Hex(1)NeuAc(2)	T[+947]	784.007	3	2350.01	2350	0	1.2	90	NRagged	120.07	120.07	40.52	2.4	1226	>AAB61574.1 podocalyxin-like protein [Homo sapiens]	1	221121_jc_podo_stce_pngasef_trypsin.ScanId;v=1;d1=18372.18372.3	controllerType=0 controllerNumber=1 scan=18372	38.6926
15385:3	1	R.GGGSGNPTTT[+963.318]IESPK.S	HexNAc(1)Hex(1)NeuAc(1)NeuGc(1)	T[+963]	789.338	3	2366	2366	0	0.4	90	NRagged	133.47	133.47	48.2	2.84	1226	>AAB61574.1 podocalyxin-like protein [Homo sapiens]	1	221121_jc_podo_stce_pngasef_trypsin.ScanId;v=1;d1=18130.18130.3	controllerType=0 controllerNumber=1 scan=18130	38.2205
15402:3	1	R.GGGSGNPTTT[+963.318]IESPK.S	HexNAc(1)Hex(1)NeuAc(1)NeuGc(1)	T[+963]	789.338	3	2366	2366	0	-0.2	90	NRagged	140.93	140.93	31.9	2.86	1226	>AAB61574.1 podocalyxin-like protein [Homo sapiens]	1	221121_jc_podo_stce_pngasef_trypsin.ScanId;v=1;d1=18148.18148.3	controllerType=0 controllerNumber=1 scan=18148	38.2506
13060:3	1	R.GGGSGNPTTT[+672.223]IESPK.S	HexNAc(1)Hex(1)NeuGc(1)	T[+672]	692.305	3	2074.9	2074.9	0	-0.8	90	NRagged	152.76	152.76	43.33	2.86	1226	>AAB61574.1 podocalyxin-like protein [Homo sapiens]	1	221121_jc_podo_stce_pngasef_trypsin.ScanId;v=1;d1=15719.15719.3	controllerType=0 controllerNumber=1 scan=15719	33.6156
15732:3	1	R.GGGSGNPT[+947.323]TTIESPK.S	HexNAc(1)Hex(1)NeuAc(2)	T[+947]	784.006	3	2350	2350	0	0.1	90	NRagged	162.85	162.85	0	2.83	1226	>AAB61574.1 podocalyxin-like protein [Homo sapiens]	1	221121_jc_podo_stce_pngasef_trypsin.ScanId;v=1;d1=18491.18491.3	controllerType=0 controllerNumber=1 scan=18491	38.9384
13012:3	1	R.GGGSGNPT[+672.223]TTIESPK.S	HexNAc(1)Hex(1)NeuGc(1)	T[+672]	692.306	3	2074.9	2074.9	0	-0.7	90	NRagged	163.2	163.2	0	3.12	1226	>AAB61574.1 podocalyxin-like protein [Homo sapiens]	1	221121_jc_podo_stce_pngasef_trypsin.ScanId;v=1;d1=15670.15670.3	controllerType=0 controllerNumber=1 scan=15670	33.5298
13525:2	1	R.GGGSGNPTTTIES[+365.132]PK.S	HexNAc(1)Hex(1)	S[+365]	884.41	2	1767.81	1767.81	0	-0.1	90	NRagged	167.23	167.23	0	3.77	1226	>AAB61574.1 podocalyxin-like protein [Homo sapiens]	1	221121_jc_podo_stce_pngasef_trypsin.ScanId;v=1;d1=16200.16200.2	controllerType=0 controllerNumber=1 scan=16200	34.4745
09368:3	1	R.GGGSGNPTTT[+730.264]IESPK.S	HexNAc(2)Hex(2)	T[+730]	711.656	3	2132.95	2132.95	0	3.7	90	NRagged	169.7	169.7	0	3.59	1226	>AAB61574.1 podocalyxin-like protein [Homo sapiens]	1	221121_jc_podo_stce_pngasef_trypsin.ScanId;v=1;d1=11882.11882.3	controllerType=0 controllerNumber=1 scan=11882	26.0141
15590:3	1	R.GGGSGNPTTT[+947.323]IESPK.S	HexNAc(1)Hex(1)NeuAc(2)	T[+947]	784.006	3	2350	2350	0	0.1	90	NRagged	180.46	180.46	42.34	3.18	1226	>AAB61574.1 podocalyxin-like protein [Homo sapiens]	1	221121_jc_podo_stce_pngasef_trypsin.ScanId;v=1;d1=18343.18343.3	controllerType=0 controllerNumber=1 scan=18343	38.6317
12987:2	1	R.GGGSGNPTTTIES[+672.223]PK.S	HexNAc(1)Hex(1)NeuGc(1)	S[+672]	1037.96	2	2074.9	2074.9	0	-0.1	90	NRagged	202.87	202.87	0	4.7	1226	>AAB61574.1 podocalyxin-like protein [Homo sapiens]	1	221121_jc_podo_stce_pngasef_trypsin.ScanId;v=1;d1=15644.15644.2	controllerType=0 controllerNumber=1 scan=15644	33.4791
13014:3	1	R.GGGSGNPTTT[+672.223]IESPK.S	HexNAc(1)Hex(1)NeuGc(1)	T[+672]	692.306	3	2074.9	2074.9	0	-0.7	90	NRagged	215.5	215.5	53.66	3.2	1226	>AAB61574.1 podocalyxin-like protein [Homo sapiens]	1	221121_jc_podo_stce_pngasef_trypsin.ScanId;v=1;d1=15672.15672.3	controllerType=0 controllerNumber=1 scan=15672	33.5318
09388:3	1	R.GGGSGNPTT[+730.264]TIESPK.S	HexNAc(2)Hex(2)	T[+730]	711.654	3	2132.95	2132.95	0	0.5	90	NRagged	216.72	216.72	10.75	3.05	1226	>AAB61574.1 podocalyxin-like protein [Homo sapiens]	1	221121_jc_podo_stce_pngasef_trypsin.ScanId;v=1;d1=11903.11903.3	controllerType=0 controllerNumber=1 scan=11903	26.0542
09386:3	1	R.GGGSGNPT[+730.264]TTIESPK.S	HexNAc(2)Hex(2)	T[+730]	711.654	3	2132.95	2132.95	0	0.5	90	NRagged	218.41	218.41	0	3.84	1226	>AAB61574.1 podocalyxin-like protein [Homo sapiens]	1	221121_jc_podo_stce_pngasef_trypsin.ScanId;v=1;d1=11901.11901.3	controllerType=0 controllerNumber=1 scan=11901	26.0516
15495:2	1	R.GGGSGNPTT[+963.318]TIESPK.S	HexNAc(1)Hex(1)NeuAc(1)NeuGc(1)	T[+963]	1183.5	2	2366	2366	0	0.7	90	NRagged	236.55	194.84	0	4.52	1226	>AAB61574.1 podocalyxin-like protein [Homo sapiens]	1	221121_jc_podo_stce_pngasef_trypsin.ScanId;v=1;d1=18244.18244.2	controllerType=0 controllerNumber=1 scan=18244	38.4311
09395:2	1	R.GGGSGNPT[+730.264]TTIESPK.S	HexNAc(2)Hex(2)	T[+730]	1066.98	2	2132.95	2132.95	0	0.5	90	NRagged	240.15	240.15	0	5.22	1226	>AAB61574.1 podocalyxin-like protein [Homo sapiens]	1	221121_jc_podo_stce_pngasef_trypsin.ScanId;v=1;d1=11910.11910.2	controllerType=0 controllerNumber=1 scan=11910	26.0682
13670:2	1	R.GGGSGNPTTTIES[+656.228]PK.S	HexNAc(1)Hex(1)NeuAc(1)	S[+656]	1029.96	2	2058.91	2058.91	0	0.8	90	NRagged	241	241	0	5.22	1226	>AAB61574.1 podocalyxin-like protein [Homo sapiens]	1	221121_jc_podo_stce_pngasef_trypsin.ScanId;v=1;d1=16350.16350.2	controllerType=0 controllerNumber=1 scan=16350	34.7273
12913:3	1	R.GGGSGNPTTT[+672.223]IESPK.S	HexNAc(1)Hex(1)NeuGc(1)	T[+672]	692.306	3	2074.9	2074.9	0	0.6	90	NRagged	277.18	277.18	41.23	4.14	1226	>AAB61574.1 podocalyxin-like protein [Homo sapiens]	1	221121_jc_podo_stce_pngasef_trypsin.ScanId;v=1;d1=15567.15567.3	controllerType=0 controllerNumber=1 scan=15567	33.3201
12892:3	1	R.GGGSGNPTTT[+672.223]IESPK.S	HexNAc(1)Hex(1)NeuGc(1)	T[+672]	692.306	3	2074.9	2074.9	0	0.3	90	NRagged	280.55	280.55	62.11	3.96	1226	>AAB61574.1 podocalyxin-like protein [Homo sapiens]	1	221121_jc_podo_stce_pngasef_trypsin.ScanId;v=1;d1=15545.15545.3	controllerType=0 controllerNumber=1 scan=15545	33.2803
09361:2	1	R.GGGSGNPTTTIES[+730.264]PK.S	HexNAc(2)Hex(2)	S[+730]	1066.98	2	2132.95	2132.95	0	3.5	90	NRagged	280.56	280.56	0.14	5.38	1226	>AAB61574.1 podocalyxin-like protein [Homo sapiens]	1	221121_jc_podo_stce_pngasef_trypsin.ScanId;v=1;d1=11875.11875.2	controllerType=0 controllerNumber=1 scan=11875	25.995
13364:3	1	R.GGGSGNPTTT[+656.228]IESPK.S	HexNAc(1)Hex(1)NeuAc(1)	T[+656]	686.975	3	2058.91	2058.91	0	0.5	90	NRagged	283.75	283.75	50.62	4.11	1226	>AAB61574.1 podocalyxin-like protein [Homo sapiens]	1	221121_jc_podo_stce_pngasef_trypsin.ScanId;v=1;d1=16034.16034.3	controllerType=0 controllerNumber=1 scan=16034	34.1844
13536:3	1	R.GGGSGNPTTT[+656.228]IESPK.S	HexNAc(1)Hex(1)NeuAc(1)	T[+656]	686.975	3	2058.91	2058.91	0	0.4	90	NRagged	288.29	288.29	55.15	4.31	1226	>AAB61574.1 podocalyxin-like protein [Homo sapiens]	1	221121_jc_podo_stce_pngasef_trypsin.ScanId;v=1;d1=16212.16212.3	controllerType=0 controllerNumber=1 scan=16212	34.4959
13386:3	1	R.GGGSGNPTTT[+656.228]IESPK.S	HexNAc(1)Hex(1)NeuAc(1)	T[+656]	686.975	3	2058.91	2058.91	0	1	90	NRagged	289.5	289.5	30.62	4.31	1226	>AAB61574.1 podocalyxin-like protein [Homo sapiens]	1	221121_jc_podo_stce_pngasef_trypsin.ScanId;v=1;d1=16057.16057.3	controllerType=0 controllerNumber=1 scan=16057	34.2262
13503:3	1	R.GGGSGNPTTT[+656.228]IESPK.S	HexNAc(1)Hex(1)NeuAc(1)	T[+656]	686.975	3	2058.91	2058.91	0	0.5	90	NRagged	298.29	298.29	33.63	4.31	1226	>AAB61574.1 podocalyxin-like protein [Homo sapiens]	1	221121_jc_podo_stce_pngasef_trypsin.ScanId;v=1;d1=16178.16178.3	controllerType=0 controllerNumber=1 scan=16178	34.437
15674:2	1	R.GGGSGNPTTT[+947.323]IESPK.S	HexNAc(1)Hex(1)NeuAc(2)	T[+947]	1175.51	2	2350.01	2350	0	1	90	NRagged	300.65	300.65	2.4	5.76	1226	>AAB61574.1 podocalyxin-like protein [Homo sapiens]	1	221121_jc_podo_stce_pngasef_trypsin.ScanId;v=1;d1=18431.18431.2	controllerType=0 controllerNumber=1 scan=18431	38.8193
13466:2	1	R.GGGSGNPTTT[+365.132]IESPK.S	HexNAc(1)Hex(1)	T[+365]	884.411	2	1767.81	1767.81	0	0.7	90	NRagged	312.53	312.53	0	5.76	1226	>AAB61574.1 podocalyxin-like protein [Homo sapiens]	1	221121_jc_podo_stce_pngasef_trypsin.ScanId;v=1;d1=16140.16140.2	controllerType=0 controllerNumber=1 scan=16140	34.3767
13017:2	1	R.GGGSGNPT[+672.223]TTIESPK.S	HexNAc(1)Hex(1)NeuGc(1)	T[+672]	1037.95	2	2074.9	2074.9	0	-1.2	90	NRagged	325.2	325.2	0	5.75	1226	>AAB61574.1 podocalyxin-like protein [Homo sapiens]	1	221121_jc_podo_stce_pngasef_trypsin.ScanId;v=1;d1=15675.15675.2	controllerType=0 controllerNumber=1 scan=15675	33.5376
11196:2	1	R.GGGSGNPT[+365.132]TTIESPK.S	HexNAc(1)Hex(1)	T[+365]	884.411	2	1767.82	1767.81	0	1.2	90	NRagged	333.18	333.18	0	6.04	1226	>AAB61574.1 podocalyxin-like protein [Homo sapiens]	1	221121_jc_podo_stce_pngasef_trypsin.ScanId;v=1;d1=13785.13785.2	controllerType=0 controllerNumber=1 scan=13785	29.8769
15567:2	1	R.GGGSGNPTTTIES[+947.323]PK.S	HexNAc(1)Hex(1)NeuAc(2)	S[+947]	1175.51	2	2350.01	2350	0	1.7	90	NRagged	366.12	314.08	0.74	5.94	1226	>AAB61574.1 podocalyxin-like protein [Homo sapiens]	1	221121_jc_podo_stce_pngasef_trypsin.ScanId;v=1;d1=18319.18319.2	controllerType=0 controllerNumber=1 scan=18319	38.5736
14757:3	1	R.GGGSGNPT[+979.313]TTIESPK.S	HexNAc(1)Hex(1)NeuGc(2)	T[+979]	794.67	3	2382	2381.99	0	1.1	90	NRagged	381.39	289.08	0	5.24	1226	>AAB61574.1 podocalyxin-like protein [Homo sapiens]	1	221121_jc_podo_stce_pngasef_trypsin.ScanId;v=1;d1=17478.17478.3	controllerType=0 controllerNumber=1 scan=17478	36.9188
10878:3	1	R.GGGSGNPTTT[+365.132]IESPK.S	HexNAc(1)Hex(1)	T[+365]	589.942	3	1767.81	1767.81	0	-0.4	90	NRagged	386.96	386.96	70.8	5.38	1226	>AAB61574.1 podocalyxin-like protein [Homo sapiens]	1	221121_jc_podo_stce_pngasef_trypsin.ScanId;v=1;d1=13452.13452.3	controllerType=0 controllerNumber=1 scan=13452	29.1812
10898:3	1	R.GGGSGNPTTT[+365.132]IESPK.S	HexNAc(1)Hex(1)	T[+365]	589.943	3	1767.81	1767.81	0	0.1	90	NRagged	390.16	390.16	68.22	5.27	1226	>AAB61574.1 podocalyxin-like protein [Homo sapiens]	1	221121_jc_podo_stce_pngasef_trypsin.ScanId;v=1;d1=13473.13473.3	controllerType=0 controllerNumber=1 scan=13473	29.2128
11047:2	1	R.GGGSGNPT[+365.132]TTIESPK.S	HexNAc(1)Hex(1)	T[+365]	884.409	2	1767.81	1767.81	0	-1.2	90	NRagged	409.43	409.43	0	6.73	1226	>AAB61574.1 podocalyxin-like protein [Homo sapiens]	1	221121_jc_podo_stce_pngasef_trypsin.ScanId;v=1;d1=13630.13630.2	controllerType=0 controllerNumber=1 scan=13630	29.5252
15703:2	1	R.GGGSGNPTTT[+947.323]IESPK.S	HexNAc(1)Hex(1)NeuAc(2)	T[+947]	1175.51	2	2350.01	2350	0	1.4	90	NRagged	415.25	389.47	0	7.02	1226	>AAB61574.1 podocalyxin-like protein [Homo sapiens]	1	221121_jc_podo_stce_pngasef_trypsin.ScanId;v=1;d1=18461.18461.2	controllerType=0 controllerNumber=1 scan=18461	38.884
13534:3	1	R.GGGSGNPTT[+656.228]TIESPK.S	HexNAc(1)Hex(1)NeuAc(1)	T[+656]	686.975	3	2058.91	2058.91	0	0.4	90	NRagged	429.31	429.31	0	6.3	1226	>AAB61574.1 podocalyxin-like protein [Homo sapiens]	1	221121_jc_podo_stce_pngasef_trypsin.ScanId;v=1;d1=16210.16210.3	controllerType=0 controllerNumber=1 scan=16210	34.4945
15579:2	1	R.GGGSGNPT[+947.323]TTIESPK.S	HexNAc(1)Hex(1)NeuAc(2)	T[+947]	1175.51	2	2350.01	2350	0	0.5	90	NRagged	434.43	393.43	0	7.02	1226	>AAB61574.1 podocalyxin-like protein [Homo sapiens]	1	221121_jc_podo_stce_pngasef_trypsin.ScanId;v=1;d1=18332.18332.2	controllerType=0 controllerNumber=1 scan=18332	38.6048
10962:2	1	R.GGGSGNPT[+365.132]TTIESPK.S	HexNAc(1)Hex(1)	T[+365]	884.41	2	1767.81	1767.81	0	-0.3	90	NRagged	483.48	483.48	0	7.15	1226	>AAB61574.1 podocalyxin-like protein [Homo sapiens]	1	221121_jc_podo_stce_pngasef_trypsin.ScanId;v=1;d1=13540.13540.2	controllerType=0 controllerNumber=1 scan=13540	29.3625
11067:2	1	R.GGGSGNPT[+365.132]TTIESPK.S	HexNAc(1)Hex(1)	T[+365]	884.409	2	1767.81	1767.81	0	-1.1	90	NRagged	520.94	520.94	0	6.74	1226	>AAB61574.1 podocalyxin-like protein [Homo sapiens]	1	221121_jc_podo_stce_pngasef_trypsin.ScanId;v=1;d1=13651.13651.2	controllerType=0 controllerNumber=1 scan=13651	29.5779
11175:2	1	R.GGGSGNPT[+365.132]TTIESPK.S	HexNAc(1)Hex(1)	T[+365]	884.409	2	1767.81	1767.81	0	-1	90	NRagged	527.04	527.04	0	6.74	1226	>AAB61574.1 podocalyxin-like protein [Homo sapiens]	1	221121_jc_podo_stce_pngasef_trypsin.ScanId;v=1;d1=13763.13763.2	controllerType=0 controllerNumber=1 scan=13763	29.8319
12890:3	1	R.GGGSGNPT[+672.223]TTIESPK.S	HexNAc(1)Hex(1)NeuGc(1)	T[+672]	692.306	3	2074.9	2074.9	0	0.3	90	NRagged	527.6	527.6	0	6.31	1226	>AAB61574.1 podocalyxin-like protein [Homo sapiens]	1	221121_jc_podo_stce_pngasef_trypsin.ScanId;v=1;d1=15543.15543.3	controllerType=0 controllerNumber=1 scan=15543	33.2775
13501:3	1	R.GGGSGNPTTTIES[+656.228]PK.S	HexNAc(1)Hex(1)NeuAc(1)	S[+656]	686.975	3	2058.91	2058.91	0	0.5	90	NRagged	528.02	528.02	0	6.31	1226	>AAB61574.1 podocalyxin-like protein [Homo sapiens]	1	221121_jc_podo_stce_pngasef_trypsin.ScanId;v=1;d1=16176.16176.3	controllerType=0 controllerNumber=1 scan=16176	34.4353
15374:2	1	R.GGGSGNPT[+963.318]TTIESPK.S	HexNAc(1)Hex(1)NeuAc(1)NeuGc(1)	T[+963]	1183.5	2	2366	2366	0	0.4	90	NRagged	534.75	515.55	0	7.03	1226	>AAB61574.1 podocalyxin-like protein [Homo sapiens]	1	221121_jc_podo_stce_pngasef_trypsin.ScanId;v=1;d1=18119.18119.2	controllerType=0 controllerNumber=1 scan=18119	38.1942
13527:2	1	R.GGGSGNPTTTIES[+656.228]PK.S	HexNAc(1)Hex(1)NeuAc(1)	S[+656]	1029.96	2	2058.91	2058.91	0	0.5	90	NRagged	542.29	510.14	0	7.03	1226	>AAB61574.1 podocalyxin-like protein [Homo sapiens]	1	221121_jc_podo_stce_pngasef_trypsin.ScanId;v=1;d1=16203.16203.2	controllerType=0 controllerNumber=1 scan=16203	34.4808
12911:3	1	R.GGGSGNPT[+672.223]TTIESPK.S	HexNAc(1)Hex(1)NeuGc(1)	T[+672]	692.306	3	2074.9	2074.9	0	0.6	90	NRagged	548.11	548.11	0	6.31	1226	>AAB61574.1 podocalyxin-like protein [Homo sapiens]	1	221121_jc_podo_stce_pngasef_trypsin.ScanId;v=1;d1=15565.15565.3	controllerType=0 controllerNumber=1 scan=15565	33.3153
15358:2	1	R.GGGSGNPT[+963.318]TTIESPK.S	HexNAc(1)Hex(1)NeuAc(1)NeuGc(1)	T[+963]	1183.5	2	2366	2366	0	-0.1	90	NRagged	548.36	524.65	0	7.21	1226	>AAB61574.1 podocalyxin-like protein [Homo sapiens]	1	221121_jc_podo_stce_pngasef_trypsin.ScanId;v=1;d1=18102.18102.2	controllerType=0 controllerNumber=1 scan=18102	38.1563
10942:2	1	R.GGGSGNPT[+365.132]TTIESPK.S	HexNAc(1)Hex(1)	T[+365]	884.41	2	1767.81	1767.81	0	-0.3	90	NRagged	588.03	588.03	0	7.92	1226	>AAB61574.1 podocalyxin-like protein [Homo sapiens]	1	221121_jc_podo_stce_pngasef_trypsin.ScanId;v=1;d1=13519.13519.2	controllerType=0 controllerNumber=1 scan=13519	29.3113
15588:3	1	R.GGGSGNPTTT[+947.323]IESPK.S	HexNAc(1)Hex(1)NeuAc(2)	T[+947]	784.006	3	2350	2350	0	0.1	90	NRagged	614.23	592.29	0	8.2	1226	>AAB61574.1 podocalyxin-like protein [Homo sapiens]	1	221121_jc_podo_stce_pngasef_trypsin.ScanId;v=1;d1=18341.18341.3	controllerType=0 controllerNumber=1 scan=18341	38.6263
15616:3	1	R.GGGSGNPT[+947.323]TTIESPK.S	HexNAc(1)Hex(1)NeuAc(2)	T[+947]	784.007	3	2350.01	2350	0	1.2	90	NRagged	616.57	616.57	0.81	8.02	1226	>AAB61574.1 podocalyxin-like protein [Homo sapiens]	1	221121_jc_podo_stce_pngasef_trypsin.ScanId;v=1;d1=18370.18370.3	controllerType=0 controllerNumber=1 scan=18370	38.6878
13362:3	1	R.GGGSGNPTTTIES[+656.228]PK.S	HexNAc(1)Hex(1)NeuAc(1)	S[+656]	686.975	3	2058.91	2058.91	0	0.5	90	NRagged	620.41	591.57	0	8.02	1226	>AAB61574.1 podocalyxin-like protein [Homo sapiens]	1	221121_jc_podo_stce_pngasef_trypsin.ScanId;v=1;d1=16032.16032.3	controllerType=0 controllerNumber=1 scan=16032	34.1807
12121:2	1	R.GGGSGNPT[+203.079]TTIESPK.S	HexNAc(1)	T[+203]	803.384	2	1605.76	1605.76	0	0.3	90	NRagged	623.8	623.8	0	8.74	1226	>AAB61574.1 podocalyxin-like protein [Homo sapiens]	1	221121_jc_podo_stce_pngasef_trypsin.ScanId;v=1;d1=14746.14746.2	controllerType=0 controllerNumber=1 scan=14746	31.7506
10896:3	1	R.GGGSGNPT[+365.132]TTIESPK.S	HexNAc(1)Hex(1)	T[+365]	589.943	3	1767.81	1767.81	0	0.1	90	NRagged	631.22	631.22	0	8.2	1226	>AAB61574.1 podocalyxin-like protein [Homo sapiens]	1	221121_jc_podo_stce_pngasef_trypsin.ScanId;v=1;d1=13471.13471.3	controllerType=0 controllerNumber=1 scan=13471	29.2082
13384:3	1	R.GGGSGNPTTTIES[+656.228]PK.S	HexNAc(1)Hex(1)NeuAc(1)	S[+656]	686.975	3	2058.91	2058.91	0	1	90	NRagged	631.95	604.15	0	8.02	1226	>AAB61574.1 podocalyxin-like protein [Homo sapiens]	1	221121_jc_podo_stce_pngasef_trypsin.ScanId;v=1;d1=16055.16055.3	controllerType=0 controllerNumber=1 scan=16055	34.2225
12162:2	1	R.GGGSGNPT[+203.079]TTIESPK.S	HexNAc(1)	T[+203]	803.384	2	1605.76	1605.76	0	-0.1	90	NRagged	635.13	635.13	0	8.92	1226	>AAB61574.1 podocalyxin-like protein [Homo sapiens]	1	221121_jc_podo_stce_pngasef_trypsin.ScanId;v=1;d1=14788.14788.2	controllerType=0 controllerNumber=1 scan=14788	31.8206
13495:2	1	R.GGGSGNPTTTIES[+656.228]PK.S	HexNAc(1)Hex(1)NeuAc(1)	S[+656]	1029.96	2	2058.91	2058.91	0	0.5	90	NRagged	642.63	642.63	0	8.74	1226	>AAB61574.1 podocalyxin-like protein [Homo sapiens]	1	221121_jc_podo_stce_pngasef_trypsin.ScanId;v=1;d1=16170.16170.2	controllerType=0 controllerNumber=1 scan=16170	34.4283
10876:3	1	R.GGGSGNPT[+365.132]TTIESPK.S	HexNAc(1)Hex(1)	T[+365]	589.942	3	1767.81	1767.81	0	-0.4	90	NRagged	652.86	652.86	0	9.2	1226	>AAB61574.1 podocalyxin-like protein [Homo sapiens]	1	221121_jc_podo_stce_pngasef_trypsin.ScanId;v=1;d1=13450.13450.3	controllerType=0 controllerNumber=1 scan=13450	29.1741
15383:3	1	R.GGGSGNPT[+963.318]TTIESPK.S	HexNAc(1)Hex(1)NeuAc(1)NeuGc(1)	T[+963]	789.338	3	2366	2366	0	0.4	90	NRagged	654.91	654.91	0	9.02	1226	>AAB61574.1 podocalyxin-like protein [Homo sapiens]	1	221121_jc_podo_stce_pngasef_trypsin.ScanId;v=1;d1=18128.18128.3	controllerType=0 controllerNumber=1 scan=18128	38.2141
15400:3	1	R.GGGSGNPT[+963.318]TTIESPK.S	HexNAc(1)Hex(1)NeuAc(1)NeuGc(1)	T[+963]	789.338	3	2366	2366	0	-0.2	90	NRagged	672.04	672.04	0	9.2	1226	>AAB61574.1 podocalyxin-like protein [Homo sapiens]	1	221121_jc_podo_stce_pngasef_trypsin.ScanId;v=1;d1=18146.18146.3	controllerType=0 controllerNumber=1 scan=18146	38.2478
13379:2	1	R.GGGSGNPTT[+656.228]TIESPK.S	HexNAc(1)Hex(1)NeuAc(1)	T[+656]	1029.96	2	2058.91	2058.91	0	1	90	NRagged	685.65	638.24	0	9.74	1226	>AAB61574.1 podocalyxin-like protein [Homo sapiens]	1	221121_jc_podo_stce_pngasef_trypsin.ScanId;v=1;d1=16050.16050.2	controllerType=0 controllerNumber=1 scan=16050	34.2131
12862:2	1	R.GGGSGNPT[+672.223]TTIESPK.S	HexNAc(1)Hex(1)NeuGc(1)	T[+672]	1037.96	2	2074.91	2074.9	0	1.4	90	NRagged	694.4	694.4	0	9.74	1226	>AAB61574.1 podocalyxin-like protein [Homo sapiens]	1	221121_jc_podo_stce_pngasef_trypsin.ScanId;v=1;d1=15514.15514.2	controllerType=0 controllerNumber=1 scan=15514	33.2234
10836:2	1	R.GGGSGNPT[+365.132]TTIESPK.S	HexNAc(1)Hex(1)	T[+365]	884.409	2	1767.81	1767.81	0	-1.1	90	NRagged	704.93	704.93	0	10.45	1226	>AAB61574.1 podocalyxin-like protein [Homo sapiens]	1	221121_jc_podo_stce_pngasef_trypsin.ScanId;v=1;d1=13409.13409.2	controllerType=0 controllerNumber=1 scan=13409	29.1068
12883:2	1	R.GGGSGNPT[+672.223]TTIESPK.S	HexNAc(1)Hex(1)NeuGc(1)	T[+672]	1037.96	2	2074.9	2074.9	0	0.3	90	NRagged	705.28	705.28	0	10.92	1226	>AAB61574.1 podocalyxin-like protein [Homo sapiens]	1	221121_jc_podo_stce_pngasef_trypsin.ScanId;v=1;d1=15536.15536.2	controllerType=0 controllerNumber=1 scan=15536	33.2631
13354:2	1	R.GGGSGNPTTTIES[+656.228]PK.S	HexNAc(1)Hex(1)NeuAc(1)	S[+656]	1029.96	2	2058.91	2058.91	0	0.5	90	NRagged	783.6	752.81	0	11.74	1226	>AAB61574.1 podocalyxin-like protein [Homo sapiens]	1	221121_jc_podo_stce_pngasef_trypsin.ScanId;v=1;d1=16024.16024.2	controllerType=0 controllerNumber=1 scan=16024	34.1649
11994:2	1	R.GGGSGNPTT[+203.079]TIESPK.S	HexNAc(1)	T[+203]	803.384	2	1605.76	1605.76	0	0.2	90	NRagged	785.55	785.55	0	11.92	1226	>AAB61574.1 podocalyxin-like protein [Homo sapiens]	1	221121_jc_podo_stce_pngasef_trypsin.ScanId;v=1;d1=14614.14614.2	controllerType=0 controllerNumber=1 scan=14614	31.5073
12017:2	1	R.GGGSGNPTT[+203.079]TIESPK.S	HexNAc(1)	T[+203]	803.384	2	1605.76	1605.76	0	0.1	90	NRagged	793.58	793.58	0	11.92	1226	>AAB61574.1 podocalyxin-like protein [Homo sapiens]	1	221121_jc_podo_stce_pngasef_trypsin.ScanId;v=1;d1=14638.14638.2	controllerType=0 controllerNumber=1 scan=14638	31.5521
10804:2	1	R.GGGSGNPTT[+365.132]TIESPK.S	HexNAc(1)Hex(1)	T[+365]	884.409	2	1767.81	1767.81	0	-1.1	90	NRagged	822.46	822.46	0	12.45	1226	>AAB61574.1 podocalyxin-like protein [Homo sapiens]	1	221121_jc_podo_stce_pngasef_trypsin.ScanId;v=1;d1=13375.13375.2	controllerType=0 controllerNumber=1 scan=13375	29.0372
09370:3	1	R.GGGSGNPTT[+365.132]T[+365.132]IESPK.S	HexNAc(1)Hex(1),HexNAc(1)Hex(1)	T[+365]*2	711.656	3	2132.95	2132.95	0	3.7	90	NRagged	204.25	204.25	21.32	2.94	1226	>AAB61574.1 podocalyxin-like protein [Homo sapiens]	1	221121_jc_podo_stce_pngasef_trypsin.ScanId;v=1;d1=11884.11884.3	controllerType=0 controllerNumber=1 scan=11884	26.0157
12871:3	1	R.GGGSGNPT[+656.228]T[+963.318]TIESPKS.T	HexNAc(1)Hex(1)NeuAc(1),HexNAc(1)Hex(1)NeuAc(1)NeuGc(1)	T[+656][+963]	1037.09	3	3109.25	3109.26	0	-4.1	90	NRagged	245.15	245.15	0	4.03	1226	>AAB61574.1 podocalyxin-like protein [Homo sapiens]	1	221121_jc_podo_stce_pngasef_trypsin.ScanId;v=1;d1=15523.15523.3	controllerType=0 controllerNumber=1 scan=15523	33.2393
12326:3	1	G.SGNPTT[+203.079]T[+947.323]IESPKSTK.S	HexNAc(1),HexNAc(1)Hex(1)NeuAc(2)	T[+203][+947]	900.061	3	2698.17	2698.19	0	-9.3	93	Specific	59.5	59.5	1.2	1.58	1226	>AAB61574.1 podocalyxin-like protein [Homo sapiens]	1	221121_jc_podo_stce_pngasef_trypsin.ScanId;v=1;d1=14958.14958.3	controllerType=0 controllerNumber=1 scan=14958	32.1338
12185:3	1	G.SGNPTT[+203.079]T[+947.323]IESPKSTK.S	HexNAc(1),HexNAc(1)Hex(1)NeuAc(2)	T[+203][+947]	900.061	3	2698.17	2698.19	0	-9.6	93	Specific	71.92	71.92	1.2	1.82	1226	>AAB61574.1 podocalyxin-like protein [Homo sapiens]	1	221121_jc_podo_stce_pngasef_trypsin.ScanId;v=1;d1=14812.14812.3	controllerType=0 controllerNumber=1 scan=14812	31.8647
12298:3	1	G.SGNPTT[+203.079]T[+947.323]IESPKSTK.S	HexNAc(1),HexNAc(1)Hex(1)NeuAc(2)	T[+203][+947]	900.061	3	2698.17	2698.19	0	-9.3	93	Specific	80.86	80.86	1.2	1.58	1226	>AAB61574.1 podocalyxin-like protein [Homo sapiens]	1	221121_jc_podo_stce_pngasef_trypsin.ScanId;v=1;d1=14929.14929.3	controllerType=0 controllerNumber=1 scan=14929	32.0829
12139:3	1	G.SGNPTT[+203.079]T[+947.323]IESPKSTK.S	HexNAc(1),HexNAc(1)Hex(1)NeuAc(2)	T[+203][+947]	900.061	3	2698.17	2698.19	0	-9.9	93	Specific	215.58	215.58	1.2	3.69	1226	>AAB61574.1 podocalyxin-like protein [Homo sapiens]	1	221121_jc_podo_stce_pngasef_trypsin.ScanId;v=1;d1=14764.14764.3	controllerType=0 controllerNumber=1 scan=14764	31.7804
05827:2	1	T.T[+365.132]IESPK.S	HexNAc(1)Hex(1)	T[+365]	520.256	2	1039.5	1039.5	0	0.2	99	Specific	175.51	175.51	2.8	2.38	1226	>AAB61574.1 podocalyxin-like protein [Homo sapiens]	1	221121_jc_podo_stce_pngasef_trypsin.ScanId;v=1;d1=8188.8188.2	controllerType=0 controllerNumber=1 scan=8188	17.7757
05527:2	1	T.T[+730.264]IESPK.S	HexNAc(2)Hex(2)	T[+730]	702.823	2	1404.64	1404.64	0	1.3	99	Specific	250.21	250.21	2.8	3.51	1226	>AAB61574.1 podocalyxin-like protein [Homo sapiens]	1	221121_jc_podo_stce_pngasef_trypsin.ScanId;v=1;d1=7875.7875.2	controllerType=0 controllerNumber=1 scan=7875	17.1025
08753:2	1	T.T[+656.228]IESPK.S	HexNAc(1)Hex(1)NeuAc(1)	T[+656]	665.804	2	1330.6	1330.6	0	0.3	99	Specific	275.61	275.61	2.8	3.51	1226	>AAB61574.1 podocalyxin-like protein [Homo sapiens]	1	221121_jc_podo_stce_pngasef_trypsin.ScanId;v=1;d1=11241.11241.2	controllerType=0 controllerNumber=1 scan=11241	24.6137
05801:2	1	T.T[+365.132]IESPK.S	HexNAc(1)Hex(1)	T[+365]	520.256	2	1039.5	1039.5	0	0	99	Specific	340.95	340.95	2.8	4.11	1226	>AAB61574.1 podocalyxin-like protein [Homo sapiens]	1	221121_jc_podo_stce_pngasef_trypsin.ScanId;v=1;d1=8161.8161.2	controllerType=0 controllerNumber=1 scan=8161	17.7139
08105:2	1	T.TIES[+672.223]PK.S	HexNAc(1)Hex(1)NeuGc(1)	S[+672]	673.801	2	1346.59	1346.59	0	0.2	99	Specific	343.48	343.48	13.91	4.11	1226	>AAB61574.1 podocalyxin-like protein [Homo sapiens]	1	221121_jc_podo_stce_pngasef_trypsin.ScanId;v=1;d1=10565.10565.2	controllerType=0 controllerNumber=1 scan=10565	23.1387
05954:2	1	T.TIES[+203.079]PK.S	HexNAc(1)	S[+203]	439.23	2	877.452	877.451	0	0.7	99	Specific	351.81	351.81	1.47	3.94	1226	>AAB61574.1 podocalyxin-like protein [Homo sapiens]	1	221121_jc_podo_stce_pngasef_trypsin.ScanId;v=1;d1=8320.8320.2	controllerType=0 controllerNumber=1 scan=8320	18.0667
08644:2	1	T.T[+656.228]IESPK.S	HexNAc(1)Hex(1)NeuAc(1)	T[+656]	665.804	2	1330.6	1330.6	0	0.9	99	Specific	376.95	376.95	2.8	4.76	1226	>AAB61574.1 podocalyxin-like protein [Homo sapiens]	1	221121_jc_podo_stce_pngasef_trypsin.ScanId;v=1;d1=11128.11128.2	controllerType=0 controllerNumber=1 scan=11128	24.3756
05590:2	1	T.T[+365.132]IESPK.S	HexNAc(1)Hex(1)	T[+365]	520.256	2	1039.51	1039.5	0	1	99	Specific	379.94	379.94	2.8	4.76	1226	>AAB61574.1 podocalyxin-like protein [Homo sapiens]	1	221121_jc_podo_stce_pngasef_trypsin.ScanId;v=1;d1=7941.7941.2	controllerType=0 controllerNumber=1 scan=7941	17.2516
05704:2	1	T.TIES[+365.132]PK.S	HexNAc(1)Hex(1)	S[+365]	520.256	2	1039.5	1039.5	0	0	99	Specific	381.6	381.6	1.92	4.94	1226	>AAB61574.1 podocalyxin-like protein [Homo sapiens]	1	221121_jc_podo_stce_pngasef_trypsin.ScanId;v=1;d1=8060.8060.2	controllerType=0 controllerNumber=1 scan=8060	17.5033
08624:2	1	T.T[+656.228]IESPK.S	HexNAc(1)Hex(1)NeuAc(1)	T[+656]	665.803	2	1330.6	1330.6	0	-0.3	99	Specific	384.22	384.22	2.8	4.94	1226	>AAB61574.1 podocalyxin-like protein [Homo sapiens]	1	221121_jc_podo_stce_pngasef_trypsin.ScanId;v=1;d1=11107.11107.2	controllerType=0 controllerNumber=1 scan=11107	24.3295
05680:2	1	T.T[+365.132]IESPK.S	HexNAc(1)Hex(1)	T[+365]	520.256	2	1039.5	1039.5	0	0	99	Specific	388.09	388.09	2.8	4.94	1226	>AAB61574.1 podocalyxin-like protein [Homo sapiens]	1	221121_jc_podo_stce_pngasef_trypsin.ScanId;v=1;d1=8035.8035.2	controllerType=0 controllerNumber=1 scan=8035	17.4504
05784:2	1	T.T[+203.079]IESPK.S	HexNAc(1)	T[+203]	439.229	2	877.451	877.451	0	-0.2	99	Specific	395.04	395.04	2.8	4.94	1226	>AAB61574.1 podocalyxin-like protein [Homo sapiens]	1	221121_jc_podo_stce_pngasef_trypsin.ScanId;v=1;d1=8143.8143.2	controllerType=0 controllerNumber=1 scan=8143	17.6744
08539:2	1	T.T[+656.228]IESPK.S	HexNAc(1)Hex(1)NeuAc(1)	T[+656]	665.804	2	1330.6	1330.6	0	1.6	99	Specific	403.12	403.12	2.8	4.89	1226	>AAB61574.1 podocalyxin-like protein [Homo sapiens]	1	221121_jc_podo_stce_pngasef_trypsin.ScanId;v=1;d1=11018.11018.2	controllerType=0 controllerNumber=1 scan=11018	24.1278
05566:2	1	T.TIES[+365.132]PK.S	HexNAc(1)Hex(1)	S[+365]	520.255	2	1039.5	1039.5	0	-0.6	99	Specific	403.67	403.67	6.09	5.09	1226	>AAB61574.1 podocalyxin-like protein [Homo sapiens]	1	221121_jc_podo_stce_pngasef_trypsin.ScanId;v=1;d1=7916.7916.2	controllerType=0 controllerNumber=1 scan=7916	17.196
08032:2	1	T.T[+672.223]IESPK.S	HexNAc(1)Hex(1)NeuGc(1)	T[+672]	673.802	2	1346.6	1346.59	0	0.9	99	Specific	423.99	423.99	2.8	4.91	1226	>AAB61574.1 podocalyxin-like protein [Homo sapiens]	1	221121_jc_podo_stce_pngasef_trypsin.ScanId;v=1;d1=10489.10489.2	controllerType=0 controllerNumber=1 scan=10489	22.9683
05766:2	1	T.TIES[+203.079]PK.S	HexNAc(1)	S[+203]	439.23	2	877.452	877.451	0	0.7	99	Specific	433.79	433.79	3.79	4.91	1226	>AAB61574.1 podocalyxin-like protein [Homo sapiens]	1	221121_jc_podo_stce_pngasef_trypsin.ScanId;v=1;d1=8124.8124.2	controllerType=0 controllerNumber=1 scan=8124	17.6302
08522:2	1	T.T[+656.228]IESPK.S	HexNAc(1)Hex(1)NeuAc(1)	T[+656]	665.803	2	1330.6	1330.6	0	0.1	99	Specific	450.95	450.95	2.8	5.04	1226	>AAB61574.1 podocalyxin-like protein [Homo sapiens]	1	221121_jc_podo_stce_pngasef_trypsin.ScanId;v=1;d1=11000.11000.2	controllerType=0 controllerNumber=1 scan=11000	24.0896
05641:2	1	T.TIES[+203.079]PK.S	HexNAc(1)	S[+203]	439.23	2	877.452	877.451	0	0.9	99	Specific	474.39	474.39	18.25	4.86	1226	>AAB61574.1 podocalyxin-like protein [Homo sapiens]	1	221121_jc_podo_stce_pngasef_trypsin.ScanId;v=1;d1=7994.7994.2	controllerType=0 controllerNumber=1 scan=7994	17.3581
05661:2	1	T.TIES[+203.079]PK.S	HexNAc(1)	S[+203]	439.23	2	877.452	877.451	0	0.7	99	Specific	491.04	491.04	17.84	4.87	1226	>AAB61574.1 podocalyxin-like protein [Homo sapiens]	1	221121_jc_podo_stce_pngasef_trypsin.ScanId;v=1;d1=8015.8015.2	controllerType=0 controllerNumber=1 scan=8015	17.4036
07141:2	1	T.T[+730.264]IESPKS.T	HexNAc(2)Hex(2)	T[+730]	746.338	2	1491.67	1491.67	0	0.7	99	Specific	210.73	13.77	4	1.9	1226	>AAB61574.1 podocalyxin-like protein [Homo sapiens]	1	221121_jc_podo_stce_pngasef_trypsin.ScanId;v=1;d1=9558.9558.2	controllerType=0 controllerNumber=1 scan=9558	20.8305
09775:2	1	T.T[+1021.360]IESPKS.T	HexNAc(2)Hex(2)NeuAc(1)	T[+1021]	891.886	2	1782.77	1782.76	0	1	99	Specific	222.28	82.92	2.8	2.5	1226	>AAB61574.1 podocalyxin-like protein [Homo sapiens]	1	221121_jc_podo_stce_pngasef_trypsin.ScanId;v=1;d1=12305.12305.2	controllerType=0 controllerNumber=1 scan=12305	26.8691
06911:2	1	T.T[+730.264]IESPKS.T	HexNAc(2)Hex(2)	T[+730]	746.338	2	1491.67	1491.67	0	0.9	99	Specific	246.87	178.6	2.8	4.13	1226	>AAB61574.1 podocalyxin-like protein [Homo sapiens]	1	221121_jc_podo_stce_pngasef_trypsin.ScanId;v=1;d1=9318.9318.2	controllerType=0 controllerNumber=1 scan=9318	20.2711
07010:2	1	T.T[+730.264]IESPKS.T	HexNAc(2)Hex(2)	T[+730]	746.338	2	1491.67	1491.67	0	0.1	99	Specific	262.95	168.95	4	4.3	1226	>AAB61574.1 podocalyxin-like protein [Homo sapiens]	1	221121_jc_podo_stce_pngasef_trypsin.ScanId;v=1;d1=9422.9422.2	controllerType=0 controllerNumber=1 scan=9422	20.5201
07033:2	1	T.TIESPKS[+730.264].T	HexNAc(2)Hex(2)	S[+730]	746.338	2	1491.67	1491.67	0	0.4	99	Specific	282.58	170.8	2.09	4.15	1226	>AAB61574.1 podocalyxin-like protein [Homo sapiens]	1	221121_jc_podo_stce_pngasef_trypsin.ScanId;v=1;d1=9446.9446.2	controllerType=0 controllerNumber=1 scan=9446	20.5726
06936:2	1	T.T[+730.264]IESPKS.T	HexNAc(2)Hex(2)	T[+730]	746.338	2	1491.67	1491.67	0	0.7	99	Specific	325.74	232.92	4	4.34	1226	>AAB61574.1 podocalyxin-like protein [Homo sapiens]	1	221121_jc_podo_stce_pngasef_trypsin.ScanId;v=1;d1=9344.9344.2	controllerType=0 controllerNumber=1 scan=9344	20.3299
06944:2	1	T.TIESPKS[+568.212].T	HexNAc(2)Hex(1)	S[+568]	665.311	2	1329.62	1329.62	0	0	99	Specific	387.36	275.08	11.32	4.92	1226	>AAB61574.1 podocalyxin-like protein [Homo sapiens]	1	221121_jc_podo_stce_pngasef_trypsin.ScanId;v=1;d1=9352.9352.2	controllerType=0 controllerNumber=1 scan=9352	20.3464
06966:2	1	T.TIESPKS[+568.212].T	HexNAc(2)Hex(1)	S[+568]	665.312	2	1329.62	1329.62	0	0.7	99	Specific	448.52	300.51	10.58	5	1226	>AAB61574.1 podocalyxin-like protein [Homo sapiens]	1	221121_jc_podo_stce_pngasef_trypsin.ScanId;v=1;d1=9375.9375.2	controllerType=0 controllerNumber=1 scan=9375	20.3997
05268:3	1	T.T[+730.264]IESPKSTK.S	HexNAc(2)Hex(2)	T[+730]	574.275	3	1720.81	1720.81	0	0	99	Specific	91.57	91.57	2.8	2.35	1226	>AAB61574.1 podocalyxin-like protein [Homo sapiens]	1	221121_jc_podo_stce_pngasef_trypsin.ScanId;v=1;d1=7604.7604.3	controllerType=0 controllerNumber=1 scan=7604	16.4601
04917:2	1	T.T[+365.132]IESPKSTK.S	HexNAc(1)Hex(1)	T[+365]	678.343	2	1355.68	1355.68	0	0.4	99	Specific	115.84	115.84	38.22	1.41	1226	>AAB61574.1 podocalyxin-like protein [Homo sapiens]	1	221121_jc_podo_stce_pngasef_trypsin.ScanId;v=1;d1=7237.7237.2	controllerType=0 controllerNumber=1 scan=7237	15.5984
04931:2	1	T.T[+365.132]IESPKSTK.S	HexNAc(1)Hex(1)	T[+365]	678.343	2	1355.68	1355.68	0	0.5	99	Specific	128.49	128.49	24.38	2.43	1226	>AAB61574.1 podocalyxin-like protein [Homo sapiens]	1	221121_jc_podo_stce_pngasef_trypsin.ScanId;v=1;d1=7252.7252.2	controllerType=0 controllerNumber=1 scan=7252	15.6291
07029:3	1	T.T[+656.228]IESPKSTK.S	HexNAc(1)Hex(1)NeuAc(1)	T[+656]	549.596	3	1646.77	1646.77	0	0.1	99	Specific	130.08	130.08	54.88	2.37	1226	>AAB61574.1 podocalyxin-like protein [Homo sapiens]	1	221121_jc_podo_stce_pngasef_trypsin.ScanId;v=1;d1=9441.9441.3	controllerType=0 controllerNumber=1 scan=9441	20.5635
06072:3	1	T.T[+1021.360]IESPKSTK.S	HexNAc(2)Hex(2)NeuAc(1)	T[+1021]	671.307	3	2011.91	2011.91	0	0.5	99	Specific	171.18	171.18	1.6	3.13	1226	>AAB61574.1 podocalyxin-like protein [Homo sapiens]	1	221121_jc_podo_stce_pngasef_trypsin.ScanId;v=1;d1=8443.8443.3	controllerType=0 controllerNumber=1 scan=8443	18.3561
05230:3	1	T.T[+730.264]IESPKSTK.S	HexNAc(2)Hex(2)	T[+730]	574.276	3	1720.81	1720.81	0	0.7	99	Specific	184.19	184.19	2.8	2.64	1226	>AAB61574.1 podocalyxin-like protein [Homo sapiens]	1	221121_jc_podo_stce_pngasef_trypsin.ScanId;v=1;d1=7565.7565.3	controllerType=0 controllerNumber=1 scan=7565	16.3697
06068:2	1	T.T[+1021.360]IESPKSTK.S	HexNAc(2)Hex(2)NeuAc(1)	T[+1021]	1006.46	2	2011.91	2011.91	0	0.5	99	Specific	214.95	214.95	1.6	3.75	1226	>AAB61574.1 podocalyxin-like protein [Homo sapiens]	1	221121_jc_podo_stce_pngasef_trypsin.ScanId;v=1;d1=8439.8439.2	controllerType=0 controllerNumber=1 scan=8439	18.3457
04903:3	1	T.T[+203.079]IESPKSTK.S	HexNAc(1)	T[+203]	398.547	3	1193.63	1193.63	0	-0.6	99	Specific	217.76	217.76	2.8	2.77	1226	>AAB61574.1 podocalyxin-like protein [Homo sapiens]	1	221121_jc_podo_stce_pngasef_trypsin.ScanId;v=1;d1=7222.7222.3	controllerType=0 controllerNumber=1 scan=7222	15.5589
04875:3	1	T.T[+203.079]IESPKSTK.S	HexNAc(1)	T[+203]	398.546	3	1193.62	1193.63	0	-1.1	99	Specific	218.81	218.81	2.8	2.52	1226	>AAB61574.1 podocalyxin-like protein [Homo sapiens]	1	221121_jc_podo_stce_pngasef_trypsin.ScanId;v=1;d1=7193.7193.3	controllerType=0 controllerNumber=1 scan=7193	15.4823
06040:3	1	T.T[+1021.360]IESPKSTK.S	HexNAc(2)Hex(2)NeuAc(1)	T[+1021]	671.307	3	2011.91	2011.91	0	-0.6	99	Specific	241.01	241.01	1.6	3.95	1226	>AAB61574.1 podocalyxin-like protein [Homo sapiens]	1	221121_jc_podo_stce_pngasef_trypsin.ScanId;v=1;d1=8410.8410.3	controllerType=0 controllerNumber=1 scan=8410	18.2741
04877:3	1	T.T[+203.079]IESPKSTK.S	HexNAc(1)	T[+203]	398.546	3	1193.62	1193.63	0	-1.1	99	Specific	261.68	261.68	112.37	2.95	1226	>AAB61574.1 podocalyxin-like protein [Homo sapiens]	1	221121_jc_podo_stce_pngasef_trypsin.ScanId;v=1;d1=7195.7195.3	controllerType=0 controllerNumber=1 scan=7195	15.4858
08102:3	1	T.TIES[+1312.455]PKSTK.S	HexNAc(2)Hex(2)NeuAc(2)	S[+1312]	768.339	3	2303	2303	0	0.4	99	Specific	278.87	278.87	0.8	4.14	1226	>AAB61574.1 podocalyxin-like protein [Homo sapiens]	1	221121_jc_podo_stce_pngasef_trypsin.ScanId;v=1;d1=10562.10562.3	controllerType=0 controllerNumber=1 scan=10562	23.1309
04799:2	1	T.T[+365.132]IESPKSTK.S	HexNAc(1)Hex(1)	T[+365]	678.343	2	1355.68	1355.68	0	-0.4	99	Specific	280.6	280.6	5.93	4.97	1226	>AAB61574.1 podocalyxin-like protein [Homo sapiens]	1	221121_jc_podo_stce_pngasef_trypsin.ScanId;v=1;d1=7113.7113.2	controllerType=0 controllerNumber=1 scan=7113	15.2919
04905:3	1	T.T[+203.079]IESPKSTK.S	HexNAc(1)	T[+203]	398.547	3	1193.63	1193.63	0	-0.6	99	Specific	286.23	286.23	95.12	3.5	1226	>AAB61574.1 podocalyxin-like protein [Homo sapiens]	1	221121_jc_podo_stce_pngasef_trypsin.ScanId;v=1;d1=7224.7224.3	controllerType=0 controllerNumber=1 scan=7224	15.561
07027:3	1	T.T[+656.228]IESPKSTK.S	HexNAc(1)Hex(1)NeuAc(1)	T[+656]	549.596	3	1646.77	1646.77	0	0.1	99	Specific	287.6	287.6	2.8	4.49	1226	>AAB61574.1 podocalyxin-like protein [Homo sapiens]	1	221121_jc_podo_stce_pngasef_trypsin.ScanId;v=1;d1=9439.9439.3	controllerType=0 controllerNumber=1 scan=9439	20.5609
05093:3	1	T.TIESPKS[+730.264]TK.S	HexNAc(2)Hex(2)	S[+730]	574.275	3	1720.81	1720.81	0	0.2	99	Specific	290.5	290.5	0	4.49	1226	>AAB61574.1 podocalyxin-like protein [Homo sapiens]	1	221121_jc_podo_stce_pngasef_trypsin.ScanId;v=1;d1=7421.7421.3	controllerType=0 controllerNumber=1 scan=7421	16.0358
05128:3	1	T.TIES[+730.264]PKSTK.S	HexNAc(2)Hex(2)	S[+730]	574.275	3	1720.81	1720.81	0	0.2	99	Specific	292.55	292.55	0	4.49	1226	>AAB61574.1 podocalyxin-like protein [Homo sapiens]	1	221121_jc_podo_stce_pngasef_trypsin.ScanId;v=1;d1=7458.7458.3	controllerType=0 controllerNumber=1 scan=7458	16.1347
04838:2	1	T.T[+568.212]IESPKSTK.S	HexNAc(2)Hex(1)	T[+568]	779.884	2	1558.76	1558.76	0	1.1	99	Specific	299.29	299.29	2.8	4.95	1226	>AAB61574.1 podocalyxin-like protein [Homo sapiens]	1	221121_jc_podo_stce_pngasef_trypsin.ScanId;v=1;d1=7154.7154.2	controllerType=0 controllerNumber=1 scan=7154	15.3875
07043:3	1	T.T[+656.228]IESPKSTK.S	HexNAc(1)Hex(1)NeuAc(1)	T[+656]	549.596	3	1646.77	1646.77	0	0.3	99	Specific	316.32	316.32	2.8	4.31	1226	>AAB61574.1 podocalyxin-like protein [Homo sapiens]	1	221121_jc_podo_stce_pngasef_trypsin.ScanId;v=1;d1=9456.9456.3	controllerType=0 controllerNumber=1 scan=9456	20.5979
04810:2	1	T.T[+730.264]IESPKSTK.S	HexNAc(2)Hex(2)	T[+730]	860.909	2	1720.81	1720.81	0	0.4	99	Specific	332.22	332.22	2.8	5.22	1226	>AAB61574.1 podocalyxin-like protein [Homo sapiens]	1	221121_jc_podo_stce_pngasef_trypsin.ScanId;v=1;d1=7125.7125.2	controllerType=0 controllerNumber=1 scan=7125	15.3255
08117:3	1	T.TIES[+1312.455]PKSTK.S	HexNAc(2)Hex(2)NeuAc(2)	S[+1312]	768.339	3	2303	2303	0	0.4	99	Specific	333.02	333.02	0.8	4.59	1226	>AAB61574.1 podocalyxin-like protein [Homo sapiens]	1	221121_jc_podo_stce_pngasef_trypsin.ScanId;v=1;d1=10578.10578.3	controllerType=0 controllerNumber=1 scan=10578	23.1641
04915:2	1	T.T[+365.132]IESPKSTK.S	HexNAc(1)Hex(1)	T[+365]	678.343	2	1355.68	1355.68	0	0.4	99	Specific	350.19	350.19	4.58	5.22	1226	>AAB61574.1 podocalyxin-like protein [Homo sapiens]	1	221121_jc_podo_stce_pngasef_trypsin.ScanId;v=1;d1=7235.7235.2	controllerType=0 controllerNumber=1 scan=7235	15.592
04780:2	1	T.T[+568.212]IESPKSTK.S	HexNAc(2)Hex(1)	T[+568]	779.882	2	1558.76	1558.76	0	-0.5	99	Specific	372.11	372.11	2.8	6.23	1226	>AAB61574.1 podocalyxin-like protein [Homo sapiens]	1	221121_jc_podo_stce_pngasef_trypsin.ScanId;v=1;d1=7093.7093.2	controllerType=0 controllerNumber=1 scan=7093	15.237
04928:2	1	T.T[+365.132]IESPKSTK.S	HexNAc(1)Hex(1)	T[+365]	678.343	2	1355.68	1355.68	0	0.5	99	Specific	382.31	382.31	3.95	6.05	1226	>AAB61574.1 podocalyxin-like protein [Homo sapiens]	1	221121_jc_podo_stce_pngasef_trypsin.ScanId;v=1;d1=7249.7249.2	controllerType=0 controllerNumber=1 scan=7249	15.6235
04826:2	1	T.T[+365.132]IESPKSTK.S	HexNAc(1)Hex(1)	T[+365]	678.343	2	1355.68	1355.68	0	0.4	99	Specific	390.42	390.42	2.8	6.05	1226	>AAB61574.1 podocalyxin-like protein [Homo sapiens]	1	221121_jc_podo_stce_pngasef_trypsin.ScanId;v=1;d1=7142.7142.2	controllerType=0 controllerNumber=1 scan=7142	15.3581
06748:3	1	T.TIES[+1021.360]PKSTK.S	HexNAc(2)Hex(2)NeuAc(1)	S[+1021]	671.307	3	2011.91	2011.91	0	0.3	99	Specific	411.86	411.86	0	5.56	1226	>AAB61574.1 podocalyxin-like protein [Homo sapiens]	1	221121_jc_podo_stce_pngasef_trypsin.ScanId;v=1;d1=9148.9148.3	controllerType=0 controllerNumber=1 scan=9148	19.8906
06766:3	1	T.TIES[+1021.360]PKSTK.S	HexNAc(2)Hex(2)NeuAc(1)	S[+1021]	671.308	3	2011.91	2011.91	0	1.1	99	Specific	414.97	414.97	0	5.56	1226	>AAB61574.1 podocalyxin-like protein [Homo sapiens]	1	221121_jc_podo_stce_pngasef_trypsin.ScanId;v=1;d1=9167.9167.3	controllerType=0 controllerNumber=1 scan=9167	19.9336
05930:3	1	T.TIES[+1021.360]PKSTK.S	HexNAc(2)Hex(2)NeuAc(1)	S[+1021]	671.307	3	2011.91	2011.91	0	0.5	99	Specific	439.73	439.73	0	5.56	1226	>AAB61574.1 podocalyxin-like protein [Homo sapiens]	1	221121_jc_podo_stce_pngasef_trypsin.ScanId;v=1;d1=8295.8295.3	controllerType=0 controllerNumber=1 scan=8295	18.0094
04588:2	1	T.T[+730.264]IESPKSTK.S	HexNAc(2)Hex(2)	T[+730]	860.909	2	1720.81	1720.81	0	-0.6	99	Specific	446.51	446.51	2.8	6.33	1226	>AAB61574.1 podocalyxin-like protein [Homo sapiens]	1	221121_jc_podo_stce_pngasef_trypsin.ScanId;v=1;d1=6893.6893.2	controllerType=0 controllerNumber=1 scan=6893	14.7735
04613:2	1	T.T[+730.264]IESPKSTK.S	HexNAc(2)Hex(2)	T[+730]	860.909	2	1720.81	1720.81	0	-0.4	99	Specific	449.47	449.47	4.82	6.33	1226	>AAB61574.1 podocalyxin-like protein [Homo sapiens]	1	221121_jc_podo_stce_pngasef_trypsin.ScanId;v=1;d1=6919.6919.2	controllerType=0 controllerNumber=1 scan=6919	14.8313
04706:2	1	T.T[+730.264]IESPKSTK.S	HexNAc(2)Hex(2)	T[+730]	860.909	2	1720.81	1720.81	0	0.2	99	Specific	474.77	474.77	2.8	6.33	1226	>AAB61574.1 podocalyxin-like protein [Homo sapiens]	1	221121_jc_podo_stce_pngasef_trypsin.ScanId;v=1;d1=7016.7016.2	controllerType=0 controllerNumber=1 scan=7016	15.0494
05942:3	1	T.TIESPKST[+1021.360]K.S	HexNAc(2)Hex(2)NeuAc(1)	T[+1021]	671.308	3	2011.91	2011.91	0	0.8	99	Specific	477.42	477.42	0	5.51	1226	>AAB61574.1 podocalyxin-like protein [Homo sapiens]	1	221121_jc_podo_stce_pngasef_trypsin.ScanId;v=1;d1=8308.8308.3	controllerType=0 controllerNumber=1 scan=8308	18.0363
05951:2	1	T.TIESPKS[+1021.360]TK.S	HexNAc(2)Hex(2)NeuAc(1)	S[+1021]	1006.46	2	2011.91	2011.91	0	0.9	99	Specific	491.67	449.43	0	6.16	1226	>AAB61574.1 podocalyxin-like protein [Homo sapiens]	1	221121_jc_podo_stce_pngasef_trypsin.ScanId;v=1;d1=8317.8317.2	controllerType=0 controllerNumber=1 scan=8317	18.0527
04728:2	1	T.T[+730.264]IESPKSTK.S	HexNAc(2)Hex(2)	T[+730]	860.91	2	1720.81	1720.81	0	0.7	99	Specific	496.09	496.09	2.8	6.16	1226	>AAB61574.1 podocalyxin-like protein [Homo sapiens]	1	221121_jc_podo_stce_pngasef_trypsin.ScanId;v=1;d1=7039.7039.2	controllerType=0 controllerNumber=1 scan=7039	15.1027
05969:2	1	T.TIES[+1021.360]PKSTK.S	HexNAc(2)Hex(2)NeuAc(1)	S[+1021]	1006.46	2	2011.91	2011.91	0	1	99	Specific	562.99	562.99	0	6.92	1226	>AAB61574.1 podocalyxin-like protein [Homo sapiens]	1	221121_jc_podo_stce_pngasef_trypsin.ScanId;v=1;d1=8336.8336.2	controllerType=0 controllerNumber=1 scan=8336	18.1065
04487:2	1	T.T[+730.264]IESPKSTK.S	HexNAc(2)Hex(2)	T[+730]	860.909	2	1720.81	1720.81	0	0.3	99	Specific	568.91	568.91	0.27	6.92	1226	>AAB61574.1 podocalyxin-like protein [Homo sapiens]	1	221121_jc_podo_stce_pngasef_trypsin.ScanId;v=1;d1=6787.6787.2	controllerType=0 controllerNumber=1 scan=6787	14.5253
04505:2	1	T.TIESPKS[+730.264]TK.S	HexNAc(2)Hex(2)	S[+730]	860.91	2	1720.81	1720.81	0	1	99	Specific	608.29	608.29	0	7.92	1226	>AAB61574.1 podocalyxin-like protein [Homo sapiens]	1	221121_jc_podo_stce_pngasef_trypsin.ScanId;v=1;d1=6806.6806.2	controllerType=0 controllerNumber=1 scan=6806	14.5687
04857:3	1	T.T[+203.079]IES[+568.212]PKSTK.S	HexNAc(1),HexNAc(2)Hex(1)	S[+568], T[+203]	587.951	3	1761.84	1761.84	0	0.5	99	Specific	63.57	63.57	0	1.3	1226	>AAB61574.1 podocalyxin-like protein [Homo sapiens]	1	221121_jc_podo_stce_pngasef_trypsin.ScanId;v=1;d1=7174.7174.3	controllerType=0 controllerNumber=1 scan=7174	15.4379
07887:3	1	T.TIES[+1312.455]PKS[+365.132]TK.S	HexNAc(2)Hex(2)NeuAc(2),HexNAc(1)Hex(1)	S[+365][+1312]	890.05	3	2668.14	2668.13	0	1	99	Specific	66.17	66.17	1.59	1.04	1226	>AAB61574.1 podocalyxin-like protein [Homo sapiens]	1	221121_jc_podo_stce_pngasef_trypsin.ScanId;v=1;d1=10338.10338.3	controllerType=0 controllerNumber=1 scan=10338	22.629
04871:3	1	T.T[+568.212]IES[+203.079]PKSTK.S	HexNAc(2)Hex(1),HexNAc(1)	S[+203], T[+568]	587.951	3	1761.84	1761.84	0	-0.3	99	Specific	69.95	69.95	1.2	1.46	1226	>AAB61574.1 podocalyxin-like protein [Homo sapiens]	1	221121_jc_podo_stce_pngasef_trypsin.ScanId;v=1;d1=7189.7189.3	controllerType=0 controllerNumber=1 scan=7189	15.4723
05684:3	1	T.TIES[+730.264]PKS[+656.228]TK.S	HexNAc(2)Hex(2),HexNAc(1)Hex(1)NeuAc(1)	S[+656][+730]	793.018	3	2377.04	2377.04	0	0.6	99	Specific	89.58	89.58	3.6	1.84	1226	>AAB61574.1 podocalyxin-like protein [Homo sapiens]	1	221121_jc_podo_stce_pngasef_trypsin.ScanId;v=1;d1=8039.8039.3	controllerType=0 controllerNumber=1 scan=8039	17.4598
07301:3	1	T.T[+365.132]IES[+1312.455]PKSTK.S	HexNAc(1)Hex(1),HexNAc(2)Hex(2)NeuAc(2)	S[+1312], T[+365]	890.05	3	2668.14	2668.13	0	0.6	99	Specific	103.07	103.07	0.12	1.84	1226	>AAB61574.1 podocalyxin-like protein [Homo sapiens]	1	221121_jc_podo_stce_pngasef_trypsin.ScanId;v=1;d1=9726.9726.3	controllerType=0 controllerNumber=1 scan=9726	21.2403
04782:2	1	T.TIES[+365.132]PKST[+203.079]K.S	HexNAc(1)Hex(1),HexNAc(1)	S[+365], T[+203]	779.882	2	1558.76	1558.76	0	-0.5	99	Specific	113.91	113.91	3.46	1.61	1226	>AAB61574.1 podocalyxin-like protein [Homo sapiens]	1	221121_jc_podo_stce_pngasef_trypsin.ScanId;v=1;d1=7095.7095.2	controllerType=0 controllerNumber=1 scan=7095	15.2414
04491:3	1	T.T[+730.264]IES[+365.132]PKSTK.S	HexNAc(2)Hex(2),HexNAc(1)Hex(1)	S[+365], T[+730]	695.986	3	2085.94	2085.94	0	-0.3	99	Specific	115.31	115.31	2.52	2.35	1226	>AAB61574.1 podocalyxin-like protein [Homo sapiens]	1	221121_jc_podo_stce_pngasef_trypsin.ScanId;v=1;d1=6791.6791.3	controllerType=0 controllerNumber=1 scan=6791	14.5362
05966:3	1	T.T[+365.132]IES[+1021.360]PKSTK.S	HexNAc(1)Hex(1),HexNAc(2)Hex(2)NeuAc(1)	S[+1021], T[+365]	793.018	3	2377.04	2377.04	0	0.6	99	Specific	116.96	116.96	3.48	2.48	1226	>AAB61574.1 podocalyxin-like protein [Homo sapiens]	1	221121_jc_podo_stce_pngasef_trypsin.ScanId;v=1;d1=8333.8333.3	controllerType=0 controllerNumber=1 scan=8333	18.0994
05710:3	1	T.T[+1021.360]IES[+365.132]PKSTK.S	HexNAc(2)Hex(2)NeuAc(1),HexNAc(1)Hex(1)	S[+365], T[+1021]	793.018	3	2377.04	2377.04	0	0.6	99	Specific	120.94	120.94	0.52	1.34	1226	>AAB61574.1 podocalyxin-like protein [Homo sapiens]	1	221121_jc_podo_stce_pngasef_trypsin.ScanId;v=1;d1=8066.8066.3	controllerType=0 controllerNumber=1 scan=8066	17.5133
06262:3	1	T.T[+365.132]IES[+1021.360]PKSTK.S	HexNAc(1)Hex(1),HexNAc(2)Hex(2)NeuAc(1)	S[+1021], T[+365]	793.018	3	2377.04	2377.04	0	0.5	99	Specific	129.78	129.78	3.28	2.44	1226	>AAB61574.1 podocalyxin-like protein [Homo sapiens]	1	221121_jc_podo_stce_pngasef_trypsin.ScanId;v=1;d1=8641.8641.3	controllerType=0 controllerNumber=1 scan=8641	18.7947
04508:3	1	T.T[+730.264]IES[+365.132]PKSTK.S	HexNAc(2)Hex(2),HexNAc(1)Hex(1)	S[+365], T[+730]	695.986	3	2085.94	2085.94	0	0.8	99	Specific	131.15	131.15	1.6	2.41	1226	>AAB61574.1 podocalyxin-like protein [Homo sapiens]	1	221121_jc_podo_stce_pngasef_trypsin.ScanId;v=1;d1=6809.6809.3	controllerType=0 controllerNumber=1 scan=6809	14.5782
07542:3	1	T.T[+365.132]IES[+1312.455]PKSTK.S	HexNAc(1)Hex(1),HexNAc(2)Hex(2)NeuAc(2)	S[+1312], T[+365]	890.05	3	2668.13	2668.13	0	0.3	99	Specific	143.26	143.26	0.12	2.93	1226	>AAB61574.1 podocalyxin-like protein [Homo sapiens]	1	221121_jc_podo_stce_pngasef_trypsin.ScanId;v=1;d1=9978.9978.3	controllerType=0 controllerNumber=1 scan=9978	21.8264
07274:3	1	T.TIES[+1312.455]PKS[+365.132]TK.S	HexNAc(2)Hex(2)NeuAc(2),HexNAc(1)Hex(1)	S[+365][+1312]	890.051	3	2668.14	2668.13	0	1.7	99	Specific	143.97	143.97	1.53	2.52	1226	>AAB61574.1 podocalyxin-like protein [Homo sapiens]	1	221121_jc_podo_stce_pngasef_trypsin.ScanId;v=1;d1=9698.9698.3	controllerType=0 controllerNumber=1 scan=9698	21.1701
05303:3	1	T.TIESPKS[+1021.360]T[+730.264]K.S	HexNAc(2)Hex(2)NeuAc(1),HexNAc(2)Hex(2)	S[+1021], T[+730]	914.73	3	2742.17	2742.17	0	1.3	99	Specific	163.05	163.05	0	2.52	1226	>AAB61574.1 podocalyxin-like protein [Homo sapiens]	1	221121_jc_podo_stce_pngasef_trypsin.ScanId;v=1;d1=7641.7641.3	controllerType=0 controllerNumber=1 scan=7641	16.5427
05276:3	1	T.TIESPKS[+1021.360]T[+730.264]K.S	HexNAc(2)Hex(2)NeuAc(1),HexNAc(2)Hex(2)	S[+1021], T[+730]	914.729	3	2742.17	2742.17	0	0.7	99	Specific	172.48	172.48	0	3.13	1226	>AAB61574.1 podocalyxin-like protein [Homo sapiens]	1	221121_jc_podo_stce_pngasef_trypsin.ScanId;v=1;d1=7613.7613.3	controllerType=0 controllerNumber=1 scan=7613	16.4832
04113:3	1	T.TIESPKS[+365.132]T[+730.264]K.S	HexNAc(1)Hex(1),HexNAc(2)Hex(2)	S[+365], T[+730]	695.986	3	2085.94	2085.94	0	-0.2	99	Specific	188.07	188.07	0	2.75	1226	>AAB61574.1 podocalyxin-like protein [Homo sapiens]	1	221121_jc_podo_stce_pngasef_trypsin.ScanId;v=1;d1=6396.6396.3	controllerType=0 controllerNumber=1 scan=6396	13.6193
07458:3	1	T.TIESPKS[+672.223]T[+1021.360]K.S	HexNAc(1)Hex(1)NeuGc(1),HexNAc(2)Hex(2)NeuAc(1)	S[+672], T[+1021]	895.382	3	2684.13	2684.13	0	0.6	99	Specific	193	193	0	3.13	1226	>AAB61574.1 podocalyxin-like protein [Homo sapiens]	1	221121_jc_podo_stce_pngasef_trypsin.ScanId;v=1;d1=9890.9890.3	controllerType=0 controllerNumber=1 scan=9890	21.6347
09267:3	1	T.T[+656.228]IES[+1312.455]PKSTK.S	HexNAc(1)Hex(1)NeuAc(1),HexNAc(2)Hex(2)NeuAc(2)	S[+1312], T[+656]	987.082	3	2959.23	2959.23	0	0.9	99	Specific	193.96	193.96	0.12	3.13	1226	>AAB61574.1 podocalyxin-like protein [Homo sapiens]	1	221121_jc_podo_stce_pngasef_trypsin.ScanId;v=1;d1=11777.11777.3	controllerType=0 controllerNumber=1 scan=11777	25.7822
03826:3	1	T.T[+730.264]IES[+365.132]PKSTK.S	HexNAc(2)Hex(2),HexNAc(1)Hex(1)	S[+365], T[+730]	695.986	3	2085.94	2085.94	0	0.1	99	Specific	196.48	196.48	2.52	3.29	1226	>AAB61574.1 podocalyxin-like protein [Homo sapiens]	1	221121_jc_podo_stce_pngasef_trypsin.ScanId;v=1;d1=6091.6091.3	controllerType=0 controllerNumber=1 scan=6091	12.9129
04265:3	1	T.TIESPKS[+730.264]T[+365.132]K.S	HexNAc(2)Hex(2),HexNAc(1)Hex(1)	S[+730], T[+365]	695.986	3	2085.94	2085.94	0	0.3	99	Specific	210.63	210.63	0	3.16	1226	>AAB61574.1 podocalyxin-like protein [Homo sapiens]	1	221121_jc_podo_stce_pngasef_trypsin.ScanId;v=1;d1=6555.6555.3	controllerType=0 controllerNumber=1 scan=6555	13.9845
04600:3	1	T.TIESPKS[+730.264]T[+203.079]K.S	HexNAc(2)Hex(2),HexNAc(1)	S[+730], T[+203]	641.968	3	1923.89	1923.89	0	-0.3	99	Specific	213.01	213.01	0	3.32	1226	>AAB61574.1 podocalyxin-like protein [Homo sapiens]	1	221121_jc_podo_stce_pngasef_trypsin.ScanId;v=1;d1=6905.6905.3	controllerType=0 controllerNumber=1 scan=6905	14.7991
04354:3	1	T.TIESPKS[+365.132]T[+730.264]K.S	HexNAc(1)Hex(1),HexNAc(2)Hex(2)	S[+365], T[+730]	695.986	3	2085.94	2085.94	0	0.4	99	Specific	215.15	215.15	0	3.16	1226	>AAB61574.1 podocalyxin-like protein [Homo sapiens]	1	221121_jc_podo_stce_pngasef_trypsin.ScanId;v=1;d1=6648.6648.3	controllerType=0 controllerNumber=1 scan=6648	14.2076
05339:3	1	T.TIESPKS[+730.264]T[+672.223]K.S	HexNAc(2)Hex(2),HexNAc(1)Hex(1)NeuGc(1)	S[+730], T[+672]	798.348	3	2393.03	2393.03	0	-1.2	99	Specific	225.93	225.93	0	2.93	1226	>AAB61574.1 podocalyxin-like protein [Homo sapiens]	1	221121_jc_podo_stce_pngasef_trypsin.ScanId;v=1;d1=7679.7679.3	controllerType=0 controllerNumber=1 scan=7679	16.6462
05320:3	1	T.T[+730.264]IES[+672.223]PKSTK.S	HexNAc(2)Hex(2),HexNAc(1)Hex(1)NeuGc(1)	S[+672], T[+730]	798.348	3	2393.03	2393.03	0	-1.3	99	Specific	228.31	228.31	1.22	2.93	1226	>AAB61574.1 podocalyxin-like protein [Homo sapiens]	1	221121_jc_podo_stce_pngasef_trypsin.ScanId;v=1;d1=7659.7659.3	controllerType=0 controllerNumber=1 scan=7659	16.5926
04136:3	1	T.TIESPKS[+365.132]T[+730.264]K.S	HexNAc(1)Hex(1),HexNAc(2)Hex(2)	S[+365], T[+730]	695.986	3	2085.94	2085.94	0	0.1	99	Specific	235.13	235.13	0	3.32	1226	>AAB61574.1 podocalyxin-like protein [Homo sapiens]	1	221121_jc_podo_stce_pngasef_trypsin.ScanId;v=1;d1=6420.6420.3	controllerType=0 controllerNumber=1 scan=6420	13.6751
03864:2	1	T.T[+730.264]IES[+365.132]PKSTK.S	HexNAc(2)Hex(2),HexNAc(1)Hex(1)	S[+365], T[+730]	1043.48	2	2085.94	2085.94	0	-0.1	99	Specific	244.15	244.15	2.07	4.95	1226	>AAB61574.1 podocalyxin-like protein [Homo sapiens]	1	221121_jc_podo_stce_pngasef_trypsin.ScanId;v=1;d1=6130.6130.2	controllerType=0 controllerNumber=1 scan=6130	13.0043
04033:2	1	T.TIESPKS[+365.132]T[+730.264]K.S	HexNAc(1)Hex(1),HexNAc(2)Hex(2)	S[+365], T[+730]	1043.48	2	2085.94	2085.94	0	0	99	Specific	244.4	244.4	0	4.95	1226	>AAB61574.1 podocalyxin-like protein [Homo sapiens]	1	221121_jc_podo_stce_pngasef_trypsin.ScanId;v=1;d1=6312.6312.2	controllerType=0 controllerNumber=1 scan=6312	13.409
04242:3	1	T.T[+730.264]IES[+365.132]PKSTK.S	HexNAc(2)Hex(2),HexNAc(1)Hex(1)	S[+365], T[+730]	695.986	3	2085.94	2085.94	0	0.6	99	Specific	245.11	245.11	2.52	4.14	1226	>AAB61574.1 podocalyxin-like protein [Homo sapiens]	1	221121_jc_podo_stce_pngasef_trypsin.ScanId;v=1;d1=6531.6531.3	controllerType=0 controllerNumber=1 scan=6531	13.9305
04573:3	1	T.TIES[+568.212]PKS[+365.132]TK.S	HexNAc(2)Hex(1),HexNAc(1)Hex(1)	S[+365][+568]	641.968	3	1923.89	1923.89	0	0	99	Specific	245.77	245.77	2.25	4.32	1226	>AAB61574.1 podocalyxin-like protein [Homo sapiens]	1	221121_jc_podo_stce_pngasef_trypsin.ScanId;v=1;d1=6877.6877.3	controllerType=0 controllerNumber=1 scan=6877	14.743
07794:3	1	T.TIESPKS[+365.132]T[+1312.455]K.S	HexNAc(1)Hex(1),HexNAc(2)Hex(2)NeuAc(2)	S[+365], T[+1312]	890.051	3	2668.14	2668.13	0	1.1	99	Specific	256.68	256.68	2.51	4.14	1226	>AAB61574.1 podocalyxin-like protein [Homo sapiens]	1	221121_jc_podo_stce_pngasef_trypsin.ScanId;v=1;d1=10241.10241.3	controllerType=0 controllerNumber=1 scan=10241	22.4192
09293:3	1	T.TIES[+656.228]PKS[+1312.455]TK.S	HexNAc(1)Hex(1)NeuAc(1),HexNAc(2)Hex(2)NeuAc(2)	S[+656][+1312]	987.083	3	2959.24	2959.23	0	2.1	99	Specific	257.22	257.22	1.39	4.12	1226	>AAB61574.1 podocalyxin-like protein [Homo sapiens]	1	221121_jc_podo_stce_pngasef_trypsin.ScanId;v=1;d1=11804.11804.3	controllerType=0 controllerNumber=1 scan=11804	25.8383
04375:3	1	T.TIESPKS[+365.132]T[+730.264]K.S	HexNAc(1)Hex(1),HexNAc(2)Hex(2)	S[+365], T[+730]	695.986	3	2085.94	2085.94	0	-0.2	99	Specific	263.72	263.72	0	4.32	1226	>AAB61574.1 podocalyxin-like protein [Homo sapiens]	1	221121_jc_podo_stce_pngasef_trypsin.ScanId;v=1;d1=6670.6670.3	controllerType=0 controllerNumber=1 scan=6670	14.258
05749:3	1	T.T[+730.264]IES[+672.223]PKSTK.S	HexNAc(2)Hex(2),HexNAc(1)Hex(1)NeuGc(1)	S[+672], T[+730]	798.351	3	2393.04	2393.03	0	1.4	99	Specific	264.9	264.9	5.49	4.14	1226	>AAB61574.1 podocalyxin-like protein [Homo sapiens]	1	221121_jc_podo_stce_pngasef_trypsin.ScanId;v=1;d1=8106.8106.3	controllerType=0 controllerNumber=1 scan=8106	17.5932
04866:2	1	T.TIESPKS[+203.079]T[+730.264]K.S	HexNAc(1),HexNAc(2)Hex(2)	S[+203], T[+730]	962.448	2	1923.89	1923.89	0	-0.4	99	Specific	273.44	273.44	0	4.95	1226	>AAB61574.1 podocalyxin-like protein [Homo sapiens]	1	221121_jc_podo_stce_pngasef_trypsin.ScanId;v=1;d1=7184.7184.2	controllerType=0 controllerNumber=1 scan=7184	15.4607
03710:3	1	T.TIESPKS[+365.132]T[+730.264]K.S	HexNAc(1)Hex(1),HexNAc(2)Hex(2)	S[+365], T[+730]	695.986	3	2085.94	2085.94	0	0.1	99	Specific	275.01	275.01	0	4.32	1226	>AAB61574.1 podocalyxin-like protein [Homo sapiens]	1	221121_jc_podo_stce_pngasef_trypsin.ScanId;v=1;d1=5969.5969.3	controllerType=0 controllerNumber=1 scan=5969	12.6528
07772:3	1	T.TIESPKS[+365.132]T[+1312.455]K.S	HexNAc(1)Hex(1),HexNAc(2)Hex(2)NeuAc(2)	S[+365], T[+1312]	890.049	3	2668.13	2668.13	0	0	99	Specific	276.03	276.03	2.4	4.32	1226	>AAB61574.1 podocalyxin-like protein [Homo sapiens]	1	221121_jc_podo_stce_pngasef_trypsin.ScanId;v=1;d1=10218.10218.3	controllerType=0 controllerNumber=1 scan=10218	22.3703
03803:3	1	T.TIESPKS[+365.132]T[+730.264]K.S	HexNAc(1)Hex(1),HexNAc(2)Hex(2)	S[+365], T[+730]	695.986	3	2085.94	2085.94	0	-0.3	99	Specific	281.17	281.17	0	4.34	1226	>AAB61574.1 podocalyxin-like protein [Homo sapiens]	1	221121_jc_podo_stce_pngasef_trypsin.ScanId;v=1;d1=6067.6067.3	controllerType=0 controllerNumber=1 scan=6067	12.8613
05640:3	1	T.TIESPKS[+672.223]T[+730.264]K.S	HexNAc(1)Hex(1)NeuGc(1),HexNAc(2)Hex(2)	S[+672], T[+730]	798.351	3	2393.04	2393.03	0	1.6	99	Specific	285.83	285.83	0	4.29	1226	>AAB61574.1 podocalyxin-like protein [Homo sapiens]	1	221121_jc_podo_stce_pngasef_trypsin.ScanId;v=1;d1=7993.7993.3	controllerType=0 controllerNumber=1 scan=7993	17.3567
03725:3	1	T.TIESPKS[+365.132]T[+730.264]K.S	HexNAc(1)Hex(1),HexNAc(2)Hex(2)	S[+365], T[+730]	695.985	3	2085.94	2085.94	0	-1	99	Specific	287.51	287.51	0	4.49	1226	>AAB61574.1 podocalyxin-like protein [Homo sapiens]	1	221121_jc_podo_stce_pngasef_trypsin.ScanId;v=1;d1=5985.5985.3	controllerType=0 controllerNumber=1 scan=5985	12.6895
04015:2	1	T.T[+730.264]IES[+365.132]PKSTK.S	HexNAc(2)Hex(2),HexNAc(1)Hex(1)	S[+365], T[+730]	1043.48	2	2085.94	2085.94	0	0.4	99	Specific	289.83	289.83	2.52	4.95	1226	>AAB61574.1 podocalyxin-like protein [Homo sapiens]	1	221121_jc_podo_stce_pngasef_trypsin.ScanId;v=1;d1=6292.6292.2	controllerType=0 controllerNumber=1 scan=6292	13.3485
03678:3	1	T.TIESPKS[+730.264]T[+730.264]K.S	HexNAc(2)Hex(2),HexNAc(2)Hex(2)	S[+730], T[+730]	817.697	3	2451.08	2451.08	0	0.4	99	Specific	290.91	290.91	6	4.31	1226	>AAB61574.1 podocalyxin-like protein [Homo sapiens]	1	221121_jc_podo_stce_pngasef_trypsin.ScanId;v=1;d1=5936.5936.3	controllerType=0 controllerNumber=1 scan=5936	12.5947
06153:3	1	T.T[+365.132]IES[+1021.360]PKSTK.S	HexNAc(1)Hex(1),HexNAc(2)Hex(2)NeuAc(1)	S[+1021], T[+365]	793.018	3	2377.04	2377.04	0	0.2	99	Specific	291.79	291.79	3.54	4.49	1226	>AAB61574.1 podocalyxin-like protein [Homo sapiens]	1	221121_jc_podo_stce_pngasef_trypsin.ScanId;v=1;d1=8528.8528.3	controllerType=0 controllerNumber=1 scan=8528	18.5488
07494:3	1	T.T[+365.132]IES[+1312.455]PKSTK.S	HexNAc(1)Hex(1),HexNAc(2)Hex(2)NeuAc(2)	S[+1312], T[+365]	890.049	3	2668.13	2668.13	0	-0.1	99	Specific	293.94	293.94	0.12	4.49	1226	>AAB61574.1 podocalyxin-like protein [Homo sapiens]	1	221121_jc_podo_stce_pngasef_trypsin.ScanId;v=1;d1=9928.9928.3	controllerType=0 controllerNumber=1 scan=9928	21.7212
04584:2	1	T.T[+365.132]IES[+730.264]PKSTK.S	HexNAc(1)Hex(1),HexNAc(2)Hex(2)	S[+730], T[+365]	1043.47	2	2085.94	2085.94	0	-0.5	99	Specific	298.71	298.71	0.79	5.12	1226	>AAB61574.1 podocalyxin-like protein [Homo sapiens]	1	221121_jc_podo_stce_pngasef_trypsin.ScanId;v=1;d1=6889.6889.2	controllerType=0 controllerNumber=1 scan=6889	14.7644
04846:2	1	T.TIESPKS[+365.132]T[+568.212]K.S	HexNAc(1)Hex(1),HexNAc(2)Hex(1)	S[+365], T[+568]	962.449	2	1923.89	1923.89	0	0.6	99	Specific	304.35	304.35	0	4.95	1226	>AAB61574.1 podocalyxin-like protein [Homo sapiens]	1	221121_jc_podo_stce_pngasef_trypsin.ScanId;v=1;d1=7163.7163.2	controllerType=0 controllerNumber=1 scan=7163	15.4104
05582:3	1	T.TIESPKS[+365.132]T[+1021.360]K.S	HexNAc(1)Hex(1),HexNAc(2)Hex(2)NeuAc(1)	S[+365], T[+1021]	793.019	3	2377.04	2377.04	0	1.4	99	Specific	305.22	305.22	0	4.31	1226	>AAB61574.1 podocalyxin-like protein [Homo sapiens]	1	221121_jc_podo_stce_pngasef_trypsin.ScanId;v=1;d1=7933.7933.3	controllerType=0 controllerNumber=1 scan=7933	17.2348
05624:3	1	T.T[+730.264]IES[+672.223]PKSTK.S	HexNAc(2)Hex(2),HexNAc(1)Hex(1)NeuGc(1)	S[+672], T[+730]	798.349	3	2393.03	2393.03	0	-0.3	99	Specific	309.81	309.81	0.38	4.49	1226	>AAB61574.1 podocalyxin-like protein [Homo sapiens]	1	221121_jc_podo_stce_pngasef_trypsin.ScanId;v=1;d1=7976.7976.3	controllerType=0 controllerNumber=1 scan=7976	17.3196
06131:3	1	T.T[+365.132]IES[+1021.360]PKSTK.S	HexNAc(1)Hex(1),HexNAc(2)Hex(2)NeuAc(1)	S[+1021], T[+365]	793.018	3	2377.04	2377.04	0	-0.3	99	Specific	312.83	312.83	0.12	4.49	1226	>AAB61574.1 podocalyxin-like protein [Homo sapiens]	1	221121_jc_podo_stce_pngasef_trypsin.ScanId;v=1;d1=8505.8505.3	controllerType=0 controllerNumber=1 scan=8505	18.4936
07179:3	1	T.TIESPKS[+1312.455]T[+365.132]K.S	HexNAc(2)Hex(2)NeuAc(2),HexNAc(1)Hex(1)	S[+1312], T[+365]	890.051	3	2668.14	2668.13	0	1.9	99	Specific	316.26	316.26	0.68	4.29	1226	>AAB61574.1 podocalyxin-like protein [Homo sapiens]	1	221121_jc_podo_stce_pngasef_trypsin.ScanId;v=1;d1=9598.9598.3	controllerType=0 controllerNumber=1 scan=9598	20.9242
04911:2	1	T.T[+203.079]IES[+568.212]PKSTK.S	HexNAc(1),HexNAc(2)Hex(1)	S[+568], T[+203]	881.423	2	1761.84	1761.84	0	1	99	Specific	319.03	303.63	0	4.95	1226	>AAB61574.1 podocalyxin-like protein [Homo sapiens]	1	221121_jc_podo_stce_pngasef_trypsin.ScanId;v=1;d1=7231.7231.2	controllerType=0 controllerNumber=1 scan=7231	15.581
05856:3	1	T.T[+730.264]IES[+656.228]PKSTK.S	HexNAc(2)Hex(2),HexNAc(1)Hex(1)NeuAc(1)	S[+656], T[+730]	793.018	3	2377.04	2377.04	0	0	99	Specific	320.88	320.88	0.23	4.65	1226	>AAB61574.1 podocalyxin-like protein [Homo sapiens]	1	221121_jc_podo_stce_pngasef_trypsin.ScanId;v=1;d1=8218.8218.3	controllerType=0 controllerNumber=1 scan=8218	17.8403
04017:2	1	T.T[+365.132]IES[+730.264]PKSTK.S	HexNAc(1)Hex(1),HexNAc(2)Hex(2)	S[+730], T[+365]	1043.48	2	2085.94	2085.94	0	0.5	99	Specific	323.12	323.12	2.06	5.22	1226	>AAB61574.1 podocalyxin-like protein [Homo sapiens]	1	221121_jc_podo_stce_pngasef_trypsin.ScanId;v=1;d1=6295.6295.2	controllerType=0 controllerNumber=1 scan=6295	13.3532
05792:3	1	T.TIESPKS[+730.264]T[+672.223]K.S	HexNAc(2)Hex(2),HexNAc(1)Hex(1)NeuGc(1)	S[+730], T[+672]	798.35	3	2393.03	2393.03	0	0.2	99	Specific	325.47	325.47	0	4.76	1226	>AAB61574.1 podocalyxin-like protein [Homo sapiens]	1	221121_jc_podo_stce_pngasef_trypsin.ScanId;v=1;d1=8151.8151.3	controllerType=0 controllerNumber=1 scan=8151	17.6927
04632:2	1	T.T[+568.212]IES[+365.132]PKSTK.S	HexNAc(2)Hex(1),HexNAc(1)Hex(1)	S[+365], T[+568]	962.449	2	1923.89	1923.89	0	0.1	99	Specific	332.04	332.04	2.07	5.4	1226	>AAB61574.1 podocalyxin-like protein [Homo sapiens]	1	221121_jc_podo_stce_pngasef_trypsin.ScanId;v=1;d1=6939.6939.2	controllerType=0 controllerNumber=1 scan=6939	14.8772
05874:3	1	T.T[+365.132]IES[+1021.360]PKSTK.S	HexNAc(1)Hex(1),HexNAc(2)Hex(2)NeuAc(1)	S[+1021], T[+365]	793.018	3	2377.04	2377.04	0	0.1	99	Specific	339.24	339.24	0.12	4.76	1226	>AAB61574.1 podocalyxin-like protein [Homo sapiens]	1	221121_jc_podo_stce_pngasef_trypsin.ScanId;v=1;d1=8237.8237.3	controllerType=0 controllerNumber=1 scan=8237	17.881
05637:2	1	T.T[+365.132]IES[+1021.360]PKSTK.S	HexNAc(1)Hex(1),HexNAc(2)Hex(2)NeuAc(1)	S[+1021], T[+365]	1189.02	2	2377.04	2377.04	0	1.1	99	Specific	339.74	339.74	0.12	5.22	1226	>AAB61574.1 podocalyxin-like protein [Homo sapiens]	1	221121_jc_podo_stce_pngasef_trypsin.ScanId;v=1;d1=7990.7990.2	controllerType=0 controllerNumber=1 scan=7990	17.3485
05562:3	1	T.TIES[+730.264]PKS[+656.228]TK.S	HexNAc(2)Hex(2),HexNAc(1)Hex(1)NeuAc(1)	S[+656][+730]	793.018	3	2377.04	2377.04	0	0.5	99	Specific	341.24	341.24	3.6	4.59	1226	>AAB61574.1 podocalyxin-like protein [Homo sapiens]	1	221121_jc_podo_stce_pngasef_trypsin.ScanId;v=1;d1=7912.7912.3	controllerType=0 controllerNumber=1 scan=7912	17.1878
04456:2	1	T.TIESPKS[+365.132]T[+730.264]K.S	HexNAc(1)Hex(1),HexNAc(2)Hex(2)	S[+365], T[+730]	1043.48	2	2085.95	2085.94	0	1.3	99	Specific	343.19	343.19	0	5.22	1226	>AAB61574.1 podocalyxin-like protein [Homo sapiens]	1	221121_jc_podo_stce_pngasef_trypsin.ScanId;v=1;d1=6755.6755.2	controllerType=0 controllerNumber=1 scan=6755	14.4545
05899:2	1	T.TIESPKS[+365.132]T[+1021.360]K.S	HexNAc(1)Hex(1),HexNAc(2)Hex(2)NeuAc(1)	S[+365], T[+1021]	1189.02	2	2377.04	2377.04	0	0.4	99	Specific	353.05	353.05	0	5.22	1226	>AAB61574.1 podocalyxin-like protein [Homo sapiens]	1	221121_jc_podo_stce_pngasef_trypsin.ScanId;v=1;d1=8263.8263.2	controllerType=0 controllerNumber=1 scan=8263	17.9415
05914:3	1	T.TIESPKS[+203.079]T[+1021.360]K.S	HexNAc(1),HexNAc(2)Hex(2)NeuAc(1)	S[+203], T[+1021]	739.001	3	2214.99	2214.99	0	1.2	99	Specific	362.79	362.79	1.08	5.41	1226	>AAB61574.1 podocalyxin-like protein [Homo sapiens]	1	221121_jc_podo_stce_pngasef_trypsin.ScanId;v=1;d1=8278.8278.3	controllerType=0 controllerNumber=1 scan=8278	17.9742
04363:2	1	T.TIESPKS[+365.132]T[+730.264]K.S	HexNAc(1)Hex(1),HexNAc(2)Hex(2)	S[+365], T[+730]	1043.48	2	2085.94	2085.94	0	-0.1	99	Specific	377.59	377.59	0	6.23	1226	>AAB61574.1 podocalyxin-like protein [Homo sapiens]	1	221121_jc_podo_stce_pngasef_trypsin.ScanId;v=1;d1=6658.6658.2	controllerType=0 controllerNumber=1 scan=6658	14.2307
05657:3	1	T.TIESPKS[+365.132]T[+672.223]K.S	HexNAc(1)Hex(1),HexNAc(1)Hex(1)NeuGc(1)	S[+365], T[+672]	676.639	3	2027.9	2027.9	0	0.8	99	Specific	386.91	386.91	0	5.41	1226	>AAB61574.1 podocalyxin-like protein [Homo sapiens]	1	221121_jc_podo_stce_pngasef_trypsin.ScanId;v=1;d1=8011.8011.3	controllerType=0 controllerNumber=1 scan=8011	17.3957
07156:3	1	T.T[+365.132]IES[+1312.455]PKSTK.S	HexNAc(1)Hex(1),HexNAc(2)Hex(2)NeuAc(2)	S[+1312], T[+365]	890.05	3	2668.14	2668.13	0	0.5	99	Specific	390.16	390.16	0.12	5.41	1226	>AAB61574.1 podocalyxin-like protein [Homo sapiens]	1	221121_jc_podo_stce_pngasef_trypsin.ScanId;v=1;d1=9574.9574.3	controllerType=0 controllerNumber=1 scan=9574	20.87
06156:2	1	T.T[+365.132]IES[+1021.360]PKSTK.S	HexNAc(1)Hex(1),HexNAc(2)Hex(2)NeuAc(1)	S[+1021], T[+365]	1189.02	2	2377.04	2377.04	0	0.2	99	Specific	397.68	397.68	0.12	6.23	1226	>AAB61574.1 podocalyxin-like protein [Homo sapiens]	1	221121_jc_podo_stce_pngasef_trypsin.ScanId;v=1;d1=8531.8531.2	controllerType=0 controllerNumber=1 scan=8531	18.5544
05648:3	1	T.TIES[+365.132]PKST[+672.223]K.S	HexNAc(1)Hex(1),HexNAc(1)Hex(1)NeuGc(1)	S[+365], T[+672]	676.64	3	2027.9	2027.9	0	1.4	99	Specific	398.18	398.18	2.52	5.41	1226	>AAB61574.1 podocalyxin-like protein [Homo sapiens]	1	221121_jc_podo_stce_pngasef_trypsin.ScanId;v=1;d1=8001.8001.3	controllerType=0 controllerNumber=1 scan=8001	17.3745
04744:2	1	T.TIESPKS[+730.264]T[+203.079]K.S	HexNAc(2)Hex(2),HexNAc(1)	S[+730], T[+203]	962.449	2	1923.89	1923.89	0	0.1	99	Specific	404.38	404.38	0	6.38	1226	>AAB61574.1 podocalyxin-like protein [Homo sapiens]	1	221121_jc_podo_stce_pngasef_trypsin.ScanId;v=1;d1=7056.7056.2	controllerType=0 controllerNumber=1 scan=7056	15.1428
04342:2	1	T.TIESPKS[+730.264]T[+365.132]K.S	HexNAc(2)Hex(2),HexNAc(1)Hex(1)	S[+730], T[+365]	1043.48	2	2085.94	2085.94	0	0.4	99	Specific	427.67	427.67	0	6.2	1226	>AAB61574.1 podocalyxin-like protein [Homo sapiens]	1	221121_jc_podo_stce_pngasef_trypsin.ScanId;v=1;d1=6636.6636.2	controllerType=0 controllerNumber=1 scan=6636	14.1759
06142:2	1	T.T[+365.132]IES[+1021.360]PKSTK.S	HexNAc(1)Hex(1),HexNAc(2)Hex(2)NeuAc(1)	S[+1021], T[+365]	1189.02	2	2377.04	2377.04	0	-0.9	99	Specific	436.34	436.34	0.12	6.38	1226	>AAB61574.1 podocalyxin-like protein [Homo sapiens]	1	221121_jc_podo_stce_pngasef_trypsin.ScanId;v=1;d1=8516.8516.2	controllerType=0 controllerNumber=1 scan=8516	18.5197
04765:2	1	T.TIESPKS[+730.264]T[+203.079]K.S	HexNAc(2)Hex(2),HexNAc(1)	S[+730], T[+203]	962.449	2	1923.89	1923.89	0	-0.1	99	Specific	456.27	456.27	0	6.33	1226	>AAB61574.1 podocalyxin-like protein [Homo sapiens]	1	221121_jc_podo_stce_pngasef_trypsin.ScanId;v=1;d1=7078.7078.2	controllerType=0 controllerNumber=1 scan=7078	15.1996
04887:2	1	T.T[+568.212]IES[+203.079]PKSTK.S	HexNAc(2)Hex(1),HexNAc(1)	S[+203], T[+568]	881.422	2	1761.84	1761.84	0	-0.4	99	Specific	460.97	460.97	1.2	6.33	1226	>AAB61574.1 podocalyxin-like protein [Homo sapiens]	1	221121_jc_podo_stce_pngasef_trypsin.ScanId;v=1;d1=7206.7206.2	controllerType=0 controllerNumber=1 scan=7206	15.5162
05893:2	1	T.T[+365.132]IES[+1021.360]PKSTK.S	HexNAc(1)Hex(1),HexNAc(2)Hex(2)NeuAc(1)	S[+1021], T[+365]	1189.02	2	2377.04	2377.04	0	0.1	99	Specific	464.05	464.05	1.24	6.33	1226	>AAB61574.1 podocalyxin-like protein [Homo sapiens]	1	221121_jc_podo_stce_pngasef_trypsin.ScanId;v=1;d1=8256.8256.2	controllerType=0 controllerNumber=1 scan=8256	17.9236
04790:2	1	T.TIESPKS[+203.079]T[+568.212]K.S	HexNAc(1),HexNAc(2)Hex(1)	S[+203], T[+568]	881.423	2	1761.84	1761.84	0	0.6	99	Specific	473.11	457.34	0	6.15	1226	>AAB61574.1 podocalyxin-like protein [Homo sapiens]	1	221121_jc_podo_stce_pngasef_trypsin.ScanId;v=1;d1=7104.7104.2	controllerType=0 controllerNumber=1 scan=7104	15.2716
04233:2	1	T.TIESPKS[+365.132]T[+730.264]K.S	HexNAc(1)Hex(1),HexNAc(2)Hex(2)	S[+365], T[+730]	1043.48	2	2085.94	2085.94	0	-0.1	99	Specific	479.19	479.19	0	6.33	1226	>AAB61574.1 podocalyxin-like protein [Homo sapiens]	1	221121_jc_podo_stce_pngasef_trypsin.ScanId;v=1;d1=6522.6522.2	controllerType=0 controllerNumber=1 scan=6522	13.9105
04131:2	1	T.TIESPKS[+730.264]T[+365.132]K.S	HexNAc(2)Hex(2),HexNAc(1)Hex(1)	S[+730], T[+365]	1043.48	2	2085.94	2085.94	0	-0.1	99	Specific	480.55	480.55	0	6.33	1226	>AAB61574.1 podocalyxin-like protein [Homo sapiens]	1	221121_jc_podo_stce_pngasef_trypsin.ScanId;v=1;d1=6415.6415.2	controllerType=0 controllerNumber=1 scan=6415	13.6622
04256:2	1	T.TIESPKS[+730.264]T[+365.132]K.S	HexNAc(2)Hex(2),HexNAc(1)Hex(1)	S[+730], T[+365]	1043.48	2	2085.94	2085.94	0	0.3	99	Specific	481.4	481.4	0	6.33	1226	>AAB61574.1 podocalyxin-like protein [Homo sapiens]	1	221121_jc_podo_stce_pngasef_trypsin.ScanId;v=1;d1=6546.6546.2	controllerType=0 controllerNumber=1 scan=6546	13.9625
04652:2	1	T.T[+730.264]IES[+203.079]PKSTK.S	HexNAc(2)Hex(2),HexNAc(1)	S[+203], T[+730]	962.448	2	1923.89	1923.89	0	-0.3	99	Specific	483.83	483.83	1.9	6.33	1226	>AAB61574.1 podocalyxin-like protein [Homo sapiens]	1	221121_jc_podo_stce_pngasef_trypsin.ScanId;v=1;d1=6960.6960.2	controllerType=0 controllerNumber=1 scan=6960	14.9293
04807:2	1	T.TIESPKS[+203.079]T[+568.212]K.S	HexNAc(1),HexNAc(2)Hex(1)	S[+203], T[+568]	881.423	2	1761.84	1761.84	0	0.3	99	Specific	493.31	472.79	0	6.16	1226	>AAB61574.1 podocalyxin-like protein [Homo sapiens]	1	221121_jc_podo_stce_pngasef_trypsin.ScanId;v=1;d1=7122.7122.2	controllerType=0 controllerNumber=1 scan=7122	15.316
04499:2	1	T.TIESPKS[+730.264]T[+365.132]K.S	HexNAc(2)Hex(2),HexNAc(1)Hex(1)	S[+730], T[+365]	1043.48	2	2085.94	2085.94	0	0.8	99	Specific	502.34	502.34	0	6.16	1226	>AAB61574.1 podocalyxin-like protein [Homo sapiens]	1	221121_jc_podo_stce_pngasef_trypsin.ScanId;v=1;d1=6800.6800.2	controllerType=0 controllerNumber=1 scan=6800	14.5566
04609:2	1	T.TIESPKS[+365.132]T[+730.264]K.S	HexNAc(1)Hex(1),HexNAc(2)Hex(2)	S[+365], T[+730]	1043.48	2	2085.94	2085.94	0	0	99	Specific	527.25	527.25	0	6.39	1226	>AAB61574.1 podocalyxin-like protein [Homo sapiens]	1	221121_jc_podo_stce_pngasef_trypsin.ScanId;v=1;d1=6915.6915.2	controllerType=0 controllerNumber=1 scan=6915	14.8233
04543:2	1	T.TIESPKS[+203.079]T[+730.264]K.S	HexNAc(1),HexNAc(2)Hex(2)	S[+203], T[+730]	962.45	2	1923.89	1923.89	0	0.8	99	Specific	536.11	536.11	0	6.21	1226	>AAB61574.1 podocalyxin-like protein [Homo sapiens]	1	221121_jc_podo_stce_pngasef_trypsin.ScanId;v=1;d1=6846.6846.2	controllerType=0 controllerNumber=1 scan=6846	14.6706
04151:2	1	T.TIESPKS[+365.132]T[+730.264]K.S	HexNAc(1)Hex(1),HexNAc(2)Hex(2)	S[+365], T[+730]	1043.47	2	2085.94	2085.94	0	-0.2	99	Specific	545.23	545.23	1.8	6.39	1226	>AAB61574.1 podocalyxin-like protein [Homo sapiens]	1	221121_jc_podo_stce_pngasef_trypsin.ScanId;v=1;d1=6436.6436.2	controllerType=0 controllerNumber=1 scan=6436	13.7158
04531:2	1	T.TIESPKS[+730.264]T[+203.079]K.S	HexNAc(2)Hex(2),HexNAc(1)	S[+730], T[+203]	962.449	2	1923.89	1923.89	0	0.5	99	Specific	552.13	552.13	0	6.21	1226	>AAB61574.1 podocalyxin-like protein [Homo sapiens]	1	221121_jc_podo_stce_pngasef_trypsin.ScanId;v=1;d1=6833.6833.2	controllerType=0 controllerNumber=1 scan=6833	14.6371
05343:3	1	T.T[+203.079]IES[+203.079]PKS[+203.079]TK.S	HexNAc(1),HexNAc(1),HexNAc(1)	S[+203]*2, T[+203]	533.934	3	1599.79	1599.78	0	1	99	Specific	52.09	52.09	0.92	1.3	1226	>AAB61574.1 podocalyxin-like protein [Homo sapiens]	1	221121_jc_podo_stce_pngasef_trypsin.ScanId;v=1;d1=7683.7683.3	controllerType=0 controllerNumber=1 scan=7683	16.6549
05245:3	1	T.T[+203.079]IES[+203.079]PKS[+203.079]TK.S	HexNAc(1),HexNAc(1),HexNAc(1)	S[+203]*2, T[+203]	533.933	3	1599.79	1599.78	0	0.8	99	Specific	93.77	93.77	0.92	1.42	1226	>AAB61574.1 podocalyxin-like protein [Homo sapiens]	1	221121_jc_podo_stce_pngasef_trypsin.ScanId;v=1;d1=7580.7580.3	controllerType=0 controllerNumber=1 scan=7580	16.4089
05266:3	1	T.T[+203.079]IESPKS[+203.079]T[+203.079]K.S	HexNAc(1),HexNAc(1),HexNAc(1)	S[+203], T[+203]*2	533.933	3	1599.79	1599.78	0	0.4	99	Specific	138.83	138.83	46.83	2.13	1226	>AAB61574.1 podocalyxin-like protein [Homo sapiens]	1	221121_jc_podo_stce_pngasef_trypsin.ScanId;v=1;d1=7602.7602.3	controllerType=0 controllerNumber=1 scan=7602	16.4569
05247:3	1	T.T[+203.079]IESPKS[+203.079]T[+203.079]K.S	HexNAc(1),HexNAc(1),HexNAc(1)	S[+203], T[+203]*2	533.933	3	1599.79	1599.78	0	0.8	99	Specific	140.32	140.32	49.08	2.13	1226	>AAB61574.1 podocalyxin-like protein [Homo sapiens]	1	221121_jc_podo_stce_pngasef_trypsin.ScanId;v=1;d1=7582.7582.3	controllerType=0 controllerNumber=1 scan=7582	16.4146
05264:3	1	T.T[+203.079]IES[+203.079]PKS[+203.079]TK.S	HexNAc(1),HexNAc(1),HexNAc(1)	S[+203]*2, T[+203]	533.933	3	1599.79	1599.78	0	0.4	99	Specific	149.02	149.02	0.92	2.52	1226	>AAB61574.1 podocalyxin-like protein [Homo sapiens]	1	221121_jc_podo_stce_pngasef_trypsin.ScanId;v=1;d1=7600.7600.3	controllerType=0 controllerNumber=1 scan=7600	16.4503
05292:3	1	T.TIESPKS[+365.132]T[+730.264]KSADT.T	HexNAc(1)Hex(1),HexNAc(2)Hex(2)	S[+365], T[+730]	820.701	3	2460.09	2460.09	0	0.9	99	Specific	93.26	93.26	0	2.39	1226	>AAB61574.1 podocalyxin-like protein [Homo sapiens]	1	221121_jc_podo_stce_pngasef_trypsin.ScanId;v=1;d1=7629.7629.3	controllerType=0 controllerNumber=1 scan=7629	16.5196
06490:3	1	T.T[+1021.360]IES[+730.264]PKSTKSADT.T	HexNAc(2)Hex(2)NeuAc(1),HexNAc(2)Hex(2)	S[+730], T[+1021]	1039.44	3	3116.31	3116.31	0	-0.3	99	Specific	101.55	101.55	0.19	2.41	1226	>AAB61574.1 podocalyxin-like protein [Homo sapiens]	1	221121_jc_podo_stce_pngasef_trypsin.ScanId;v=1;d1=8879.8879.3	controllerType=0 controllerNumber=1 scan=8879	19.3142
07164:3	1	T.T[+730.264]IES[+1021.360]PKSTKSADT.T	HexNAc(2)Hex(2),HexNAc(2)Hex(2)NeuAc(1)	S[+1021], T[+730]	1039.44	3	3116.32	3116.31	0	1.1	99	Specific	106.9	106.9	1.2	2.37	1226	>AAB61574.1 podocalyxin-like protein [Homo sapiens]	1	221121_jc_podo_stce_pngasef_trypsin.ScanId;v=1;d1=9583.9583.3	controllerType=0 controllerNumber=1 scan=9583	20.8923
05805:3	1	T.TIESPKS[+568.212]T[+568.212]KSADT.T	HexNAc(2)Hex(1),HexNAc(2)Hex(1)	S[+568], T[+568]	834.375	3	2501.11	2501.11	0	-1.7	99	Specific	130.84	130.84	1.89	2.66	1226	>AAB61574.1 podocalyxin-like protein [Homo sapiens]	1	221121_jc_podo_stce_pngasef_trypsin.ScanId;v=1;d1=8165.8165.3	controllerType=0 controllerNumber=1 scan=8165	17.7248
05441:3	1	T.T[+730.264]IES[+730.264]PKSTKSADT.T	HexNAc(2)Hex(2),HexNAc(2)Hex(2)	S[+730], T[+730]	942.412	3	2825.22	2825.22	0	0.7	99	Specific	178.67	178.67	0.12	3.71	1226	>AAB61574.1 podocalyxin-like protein [Homo sapiens]	1	221121_jc_podo_stce_pngasef_trypsin.ScanId;v=1;d1=7786.7786.3	controllerType=0 controllerNumber=1 scan=7786	16.9079
06010:3	1	T.TIES[+568.212]PKS[+568.212]T[+365.132]KSADTT.T	HexNAc(2)Hex(1),HexNAc(2)Hex(1),HexNAc(1)Hex(1)	S[+568]*2, T[+365]	989.769	3	2967.29	2967.29	0	0	99	Specific	18.06	18.06	0	1.63	1226	>AAB61574.1 podocalyxin-like protein [Homo sapiens]	1	221121_jc_podo_stce_pngasef_trypsin.ScanId;v=1;d1=8379.8379.3	controllerType=0 controllerNumber=1 scan=8379	18.2081
06600:3	1	T.T[+730.264]IES[+672.223]PKS[+730.264]TKSADTT.T	HexNAc(2)Hex(2),HexNAc(1)Hex(1)NeuGc(1),HexNAc(2)Hex(2)	S[+672][+730], T[+730]	1200.17	3	3598.49	3598.49	0	0	99	Specific	18.1	18.1	0	1.46	1226	>AAB61574.1 podocalyxin-like protein [Homo sapiens]	1	221121_jc_podo_stce_pngasef_trypsin.ScanId;v=1;d1=8994.8994.3	controllerType=0 controllerNumber=1 scan=8994	19.5602
06940:3	1	T.TIES[+1021.360]PKS[+203.079]T[+730.264]KSADTT.T	HexNAc(2)Hex(2)NeuAc(1),HexNAc(1),HexNAc(2)Hex(2)	S[+203][+1021], T[+730]	1140.82	3	3420.44	3420.44	0	0.2	99	Specific	21.49	21.49	0	1.46	1226	>AAB61574.1 podocalyxin-like protein [Homo sapiens]	1	221121_jc_podo_stce_pngasef_trypsin.ScanId;v=1;d1=9348.9348.3	controllerType=0 controllerNumber=1 scan=9348	20.3361
08097:3	1	T.T[+672.223]IES[+730.264]PKS[+1021.360]TKSADTT.T	HexNAc(1)Hex(1)NeuGc(1),HexNAc(2)Hex(2),HexNAc(2)Hex(2)NeuAc(1)	S[+730][+1021], T[+672]	1297.2	3	3889.58	3889.58	0	-0.5	99	Specific	54.05	54.05	0	2.49	1226	>AAB61574.1 podocalyxin-like protein [Homo sapiens]	1	221121_jc_podo_stce_pngasef_trypsin.ScanId;v=1;d1=10557.10557.3	controllerType=0 controllerNumber=1 scan=10557	23.1187
06838:3	1	T.T[+730.264]IES[+672.223]PKS[+730.264]TKSADTT.T	HexNAc(2)Hex(2),HexNAc(1)Hex(1)NeuGc(1),HexNAc(2)Hex(2)	S[+672][+730], T[+730]	1200.17	3	3598.5	3598.49	0	1.9	99	Specific	59.48	59.48	0	2.37	1226	>AAB61574.1 podocalyxin-like protein [Homo sapiens]	1	221121_jc_podo_stce_pngasef_trypsin.ScanId;v=1;d1=9242.9242.3	controllerType=0 controllerNumber=1 scan=9242	20.0992
06472:3	1	T.T[+568.212]IES[+568.212]PKS[+203.079]TKSADTT.T	HexNAc(2)Hex(1),HexNAc(2)Hex(1),HexNAc(1)	S[+203][+568], T[+568]	935.751	3	2805.24	2805.24	0	-0.6	99	Specific	99.38	99.38	0.9	2.51	1226	>AAB61574.1 podocalyxin-like protein [Homo sapiens]	1	221121_jc_podo_stce_pngasef_trypsin.ScanId;v=1;d1=8860.8860.3	controllerType=0 controllerNumber=1 scan=8860	19.2646
05412:3	1	T.T[+730.264]IES[+730.264]PKS[+730.264]TKSADTT.T	HexNAc(2)Hex(2),HexNAc(2)Hex(2),HexNAc(2)Hex(2)	S[+730]*2, T[+730]	1219.52	3	3656.54	3656.53	0	1.3	99	Specific	106.1	106.1	3.2	2.55	1226	>AAB61574.1 podocalyxin-like protein [Homo sapiens]	1	221121_jc_podo_stce_pngasef_trypsin.ScanId;v=1;d1=7755.7755.3	controllerType=0 controllerNumber=1 scan=7755	16.8312
05745:3	1	T.TIES[+365.132]PKS[+730.264]T[+568.212]KSADTT.T	HexNAc(1)Hex(1),HexNAc(2)Hex(2),HexNAc(2)Hex(1)	S[+365][+730], T[+568]	1043.79	3	3129.35	3129.35	0	0.7	99	Specific	125.84	125.84	1.2	2.42	1226	>AAB61574.1 podocalyxin-like protein [Homo sapiens]	1	221121_jc_podo_stce_pngasef_trypsin.ScanId;v=1;d1=8102.8102.3	controllerType=0 controllerNumber=1 scan=8102	17.5825
06073:3	1	T.TIESPKS[+568.212]T[+568.212]KS[+203.079]ADTT.T	HexNAc(2)Hex(1),HexNAc(2)Hex(1),HexNAc(1)	S[+203][+568], T[+568]	935.753	3	2805.24	2805.24	0	1.4	99	Specific	128.44	128.44	1.2	2.93	1226	>AAB61574.1 podocalyxin-like protein [Homo sapiens]	1	221121_jc_podo_stce_pngasef_trypsin.ScanId;v=1;d1=8444.8444.3	controllerType=0 controllerNumber=1 scan=8444	18.3562
06110:3	1	T.TIESPKS[+568.212]T[+568.212]KS[+203.079]ADTT.T	HexNAc(2)Hex(1),HexNAc(2)Hex(1),HexNAc(1)	S[+203][+568], T[+568]	935.751	3	2805.24	2805.24	0	-0.2	99	Specific	137.07	137.07	1.2	2.92	1226	>AAB61574.1 podocalyxin-like protein [Homo sapiens]	1	221121_jc_podo_stce_pngasef_trypsin.ScanId;v=1;d1=8483.8483.3	controllerType=0 controllerNumber=1 scan=8483	18.4452
06636:3	1	T.T[+365.132]IES[+1021.360]PKS[+730.264]TKSADTT.T	HexNAc(1)Hex(1),HexNAc(2)Hex(2)NeuAc(1),HexNAc(2)Hex(2)	S[+730][+1021], T[+365]	1194.84	3	3582.49	3582.49	0	-0.4	99	Specific	142.58	142.58	0	3.23	1226	>AAB61574.1 podocalyxin-like protein [Homo sapiens]	1	221121_jc_podo_stce_pngasef_trypsin.ScanId;v=1;d1=9031.9031.3	controllerType=0 controllerNumber=1 scan=9031	19.637
05676:4	1	T.TIESPKS[+365.132]T[+730.264]KS[+568.212]ADTT.T	HexNAc(1)Hex(1),HexNAc(2)Hex(2),HexNAc(2)Hex(1)	S[+365][+568], T[+730]	783.093	4	3129.35	3129.35	0	1.8	99	Specific	320.22	320.22	0	4.59	1226	>AAB61574.1 podocalyxin-like protein [Homo sapiens]	1	221121_jc_podo_stce_pngasef_trypsin.ScanId;v=1;d1=8030.8030.4	controllerType=0 controllerNumber=1 scan=8030	17.4397
03751:2	1	K.S[+568.212]ADTT.T	HexNAc(2)Hex(1)	S[+568]	531.715	2	1062.42	1062.42	0	1.4	108	Specific	217.6	217.6	2.8	0.84	1226	>AAB61574.1 podocalyxin-like protein [Homo sapiens]	1	221121_jc_podo_stce_pngasef_trypsin.ScanId;v=1;d1=6012.6012.2	controllerType=0 controllerNumber=1 scan=6012	12.7453
03722:2	1	K.S[+730.264]ADTT.T	HexNAc(2)Hex(2)	S[+730]	612.74	2	1224.47	1224.47	0	-0.5	108	Specific	304.5	304.5	2.8	2.78	1226	>AAB61574.1 podocalyxin-like protein [Homo sapiens]	1	221121_jc_podo_stce_pngasef_trypsin.ScanId;v=1;d1=5982.5982.2	controllerType=0 controllerNumber=1 scan=5982	12.6822
03729:2	1	K.S[+568.212]ADTT.T	HexNAc(2)Hex(1)	S[+568]	531.714	2	1062.42	1062.42	0	0.1	108	Specific	305.08	305.08	2.8	2.78	1226	>AAB61574.1 podocalyxin-like protein [Homo sapiens]	1	221121_jc_podo_stce_pngasef_trypsin.ScanId;v=1;d1=5989.5989.2	controllerType=0 controllerNumber=1 scan=5989	12.6951
03718:2	1	K.S[+730.264]ADTT.T	HexNAc(2)Hex(2)	S[+730]	612.74	2	1224.47	1224.47	0	-0.6	108	Specific	329.92	329.92	2.8	2.98	1226	>AAB61574.1 podocalyxin-like protein [Homo sapiens]	1	221121_jc_podo_stce_pngasef_trypsin.ScanId;v=1;d1=5977.5977.2	controllerType=0 controllerNumber=1 scan=5977	12.6731
07023:3	1	K.SADT[+730.264]T[+730.264]TVATS.T	HexNAc(2)Hex(2),HexNAc(2)Hex(2)	T[+730]*2	805.329	3	2413.97	2413.97	0	0.5	108	Specific	170.74	170.74	0	3.2	1226	>AAB61574.1 podocalyxin-like protein [Homo sapiens]	1	221121_jc_podo_stce_pngasef_trypsin.ScanId;v=1;d1=9435.9435.3	controllerType=0 controllerNumber=1 scan=9435	20.5527
07007:3	1	K.SADT[+730.264]T[+730.264]TVATS.T	HexNAc(2)Hex(2),HexNAc(2)Hex(2)	T[+730]*2	805.329	3	2413.97	2413.97	0	0.9	108	Specific	317.4	317.4	0	4.38	1226	>AAB61574.1 podocalyxin-like protein [Homo sapiens]	1	221121_jc_podo_stce_pngasef_trypsin.ScanId;v=1;d1=9418.9418.3	controllerType=0 controllerNumber=1 scan=9418	20.5089
13136:2	1	K.S[+656.228]ADTTTVATSTA.T	HexNAc(1)Hex(1)NeuAc(1)	S[+656]	891.382	2	1781.76	1781.75	0	0.9	108	Specific	208.48	208.48	2.8	2.97	1226	>AAB61574.1 podocalyxin-like protein [Homo sapiens]	1	221121_jc_podo_stce_pngasef_trypsin.ScanId;v=1;d1=15798.15798.2	controllerType=0 controllerNumber=1 scan=15798	33.7606
10281:2	1	K.S[+365.132]ADTTTVATSTA.T	HexNAc(1)Hex(1)	S[+365]	745.835	2	1490.66	1490.66	0	1.7	108	Specific	222.3	222.3	0.22	2.95	1226	>AAB61574.1 podocalyxin-like protein [Homo sapiens]	1	221121_jc_podo_stce_pngasef_trypsin.ScanId;v=1;d1=12832.12832.2	controllerType=0 controllerNumber=1 scan=12832	27.9632
10257:2	1	K.S[+365.132]ADTTTVATSTA.T	HexNAc(1)Hex(1)	S[+365]	745.834	2	1490.66	1490.66	0	1.3	108	Specific	234.08	234.08	2.8	2.97	1226	>AAB61574.1 podocalyxin-like protein [Homo sapiens]	1	221121_jc_podo_stce_pngasef_trypsin.ScanId;v=1;d1=12807.12807.2	controllerType=0 controllerNumber=1 scan=12807	27.9148
10227:2	1	K.S[+730.264]ADTTTVATSTA.T	HexNAc(2)Hex(2)	S[+730]	928.401	2	1855.8	1855.79	0	2	108	Specific	320.65	320.65	2.8	4.23	1226	>AAB61574.1 podocalyxin-like protein [Homo sapiens]	1	221121_jc_podo_stce_pngasef_trypsin.ScanId;v=1;d1=12776.12776.2	controllerType=0 controllerNumber=1 scan=12776	27.8417
10210:2	1	K.S[+730.264]ADTTTVATSTA.T	HexNAc(2)Hex(2)	S[+730]	928.4	2	1855.79	1855.79	0	0.5	108	Specific	511.76	511.76	2.8	5.29	1226	>AAB61574.1 podocalyxin-like protein [Homo sapiens]	1	221121_jc_podo_stce_pngasef_trypsin.ScanId;v=1;d1=12758.12758.2	controllerType=0 controllerNumber=1 scan=12758	27.8034
08412:3	1	K.SADTT[+730.264]T[+365.132]VATSTA.T	HexNAc(2)Hex(2),HexNAc(1)Hex(1)	T[+365][+730]	740.98	3	2220.93	2220.92	0	0.8	108	Specific	240.18	240.18	1.39	3.45	1226	>AAB61574.1 podocalyxin-like protein [Homo sapiens]	1	221121_jc_podo_stce_pngasef_trypsin.ScanId;v=1;d1=10885.10885.3	controllerType=0 controllerNumber=1 scan=10885	23.8298
08390:3	1	K.SADTT[+365.132]T[+730.264]VATSTA.T	HexNAc(1)Hex(1),HexNAc(2)Hex(2)	T[+365][+730]	740.979	3	2220.92	2220.92	0	-0.4	108	Specific	298.27	298.27	0	4.15	1226	>AAB61574.1 podocalyxin-like protein [Homo sapiens]	1	221121_jc_podo_stce_pngasef_trypsin.ScanId;v=1;d1=10862.10862.3	controllerType=0 controllerNumber=1 scan=10862	23.7737
08435:2	1	K.SADTT[+365.132]T[+730.264]VATSTA.T	HexNAc(1)Hex(1),HexNAc(2)Hex(2)	T[+365][+730]	1110.97	2	2220.93	2220.92	0	0.7	108	Specific	324.23	324.23	1.56	4.36	1226	>AAB61574.1 podocalyxin-like protein [Homo sapiens]	1	221121_jc_podo_stce_pngasef_trypsin.ScanId;v=1;d1=10909.10909.2	controllerType=0 controllerNumber=1 scan=10909	23.8882
08411:2	1	K.SADTT[+365.132]T[+730.264]VATSTA.T	HexNAc(1)Hex(1),HexNAc(2)Hex(2)	T[+365][+730]	1110.97	2	2220.93	2220.92	0	0.9	108	Specific	345.85	345.85	0	4.36	1226	>AAB61574.1 podocalyxin-like protein [Homo sapiens]	1	221121_jc_podo_stce_pngasef_trypsin.ScanId;v=1;d1=10884.10884.2	controllerType=0 controllerNumber=1 scan=10884	23.8281
10143:2	1	K.SADTTTVAT[+203.079]S[+203.079]T[+203.079]A.T	HexNAc(1),HexNAc(1),HexNAc(1)	S[+203], T[+203]*2	867.887	2	1734.77	1734.77	0	1.4	108	Specific	233.89	233.89	0	2.97	1226	>AAB61574.1 podocalyxin-like protein [Homo sapiens]	1	221121_jc_podo_stce_pngasef_trypsin.ScanId;v=1;d1=12688.12688.2	controllerType=0 controllerNumber=1 scan=12688	27.652
04835:2	1	T.T[+730.264]VAT[+365.132]S.T	HexNAc(2)Hex(2),HexNAc(1)Hex(1)	T[+365][+730]	787.327	2	1573.65	1573.65	0	-0.1	113	Specific	213.31	204.71	0	1	1226	>AAB61574.1 podocalyxin-like protein [Homo sapiens]	1	221121_jc_podo_stce_pngasef_trypsin.ScanId;v=1;d1=7151.7151.2	controllerType=0 controllerNumber=1 scan=7151	15.3802
07989:2	1	T.TVAT[+947.323]S[+730.264].T	HexNAc(1)Hex(1)NeuAc(2),HexNAc(2)Hex(2)	S[+730], T[+947]	1078.42	2	2155.84	2155.84	0	0	113	Specific	261.6	169.21	0	2.48	1226	>AAB61574.1 podocalyxin-like protein [Homo sapiens]	1	221121_jc_podo_stce_pngasef_trypsin.ScanId;v=1;d1=10444.10444.2	controllerType=0 controllerNumber=1 scan=10444	22.8674
06285:2	1	T.TVAT[+730.264]S[+656.228].T	HexNAc(2)Hex(2),HexNAc(1)Hex(1)NeuAc(1)	S[+656], T[+730]	932.876	2	1864.75	1864.74	0	1.4	113	Specific	269.71	200.95	0	2.43	1226	>AAB61574.1 podocalyxin-like protein [Homo sapiens]	1	221121_jc_podo_stce_pngasef_trypsin.ScanId;v=1;d1=8665.8665.2	controllerType=0 controllerNumber=1 scan=8665	18.8536
05092:2	1	T.TVAT[+730.264]S[+203.079].T	HexNAc(2)Hex(2),HexNAc(1)	S[+203], T[+730]	706.301	2	1411.6	1411.59	0	0.6	113	Specific	283.15	218.9	0	2.44	1226	>AAB61574.1 podocalyxin-like protein [Homo sapiens]	1	221121_jc_podo_stce_pngasef_trypsin.ScanId;v=1;d1=7420.7420.2	controllerType=0 controllerNumber=1 scan=7420	16.0343
04853:2	1	T.TVAT[+365.132]S[+730.264].T	HexNAc(1)Hex(1),HexNAc(2)Hex(2)	S[+730], T[+365]	787.328	2	1573.65	1573.65	0	1	113	Specific	286.56	231.66	0	2.44	1226	>AAB61574.1 podocalyxin-like protein [Homo sapiens]	1	221121_jc_podo_stce_pngasef_trypsin.ScanId;v=1;d1=7170.7170.2	controllerType=0 controllerNumber=1 scan=7170	15.4284
05057:2	1	T.TVAT[+365.132]S[+730.264].T	HexNAc(1)Hex(1),HexNAc(2)Hex(2)	S[+730], T[+365]	787.328	2	1573.65	1573.65	0	0.4	113	Specific	287.16	216.19	0	2.44	1226	>AAB61574.1 podocalyxin-like protein [Homo sapiens]	1	221121_jc_podo_stce_pngasef_trypsin.ScanId;v=1;d1=7384.7384.2	controllerType=0 controllerNumber=1 scan=7384	15.957
08499:2	1	T.TVAT[+365.132]S[+1312.455].T	HexNAc(1)Hex(1),HexNAc(2)Hex(2)NeuAc(2)	S[+1312], T[+365]	1078.42	2	2155.84	2155.84	0	0.3	113	Specific	293.62	173.15	0	2.49	1226	>AAB61574.1 podocalyxin-like protein [Homo sapiens]	1	221121_jc_podo_stce_pngasef_trypsin.ScanId;v=1;d1=10976.10976.2	controllerType=0 controllerNumber=1 scan=10976	24.04
05035:2	1	T.TVAT[+365.132]S[+730.264].T	HexNAc(1)Hex(1),HexNAc(2)Hex(2)	S[+730], T[+365]	787.327	2	1573.65	1573.65	0	-0.3	113	Specific	301.45	233.98	0	2.5	1226	>AAB61574.1 podocalyxin-like protein [Homo sapiens]	1	221121_jc_podo_stce_pngasef_trypsin.ScanId;v=1;d1=7361.7361.2	controllerType=0 controllerNumber=1 scan=7361	15.9019
07218:2	1	T.TVAT[+730.264]S[+656.228].T	HexNAc(2)Hex(2),HexNAc(1)Hex(1)NeuAc(1)	S[+656], T[+730]	932.876	2	1864.75	1864.74	0	1.4	113	Specific	306.82	188.11	0	2.43	1226	>AAB61574.1 podocalyxin-like protein [Homo sapiens]	1	221121_jc_podo_stce_pngasef_trypsin.ScanId;v=1;d1=9639.9639.2	controllerType=0 controllerNumber=1 scan=9639	21.0176
04951:2	1	T.TVAT[+365.132]S[+730.264].T	HexNAc(1)Hex(1),HexNAc(2)Hex(2)	S[+730], T[+365]	787.328	2	1573.65	1573.65	0	0.6	113	Specific	311.52	228.74	0	2.44	1226	>AAB61574.1 podocalyxin-like protein [Homo sapiens]	1	221121_jc_podo_stce_pngasef_trypsin.ScanId;v=1;d1=7273.7273.2	controllerType=0 controllerNumber=1 scan=7273	15.6819
04927:2	1	T.TVAT[+365.132]S[+730.264].T	HexNAc(1)Hex(1),HexNAc(2)Hex(2)	S[+730], T[+365]	787.328	2	1573.65	1573.65	0	0.5	113	Specific	312.6	233.37	0	2.44	1226	>AAB61574.1 podocalyxin-like protein [Homo sapiens]	1	221121_jc_podo_stce_pngasef_trypsin.ScanId;v=1;d1=7248.7248.2	controllerType=0 controllerNumber=1 scan=7248	15.6222
07207:2	1	T.TVAT[+730.264]S[+656.228].T	HexNAc(2)Hex(2),HexNAc(1)Hex(1)NeuAc(1)	S[+656], T[+730]	932.877	2	1864.75	1864.74	0	2.2	113	Specific	329.51	186.97	0	2.48	1226	>AAB61574.1 podocalyxin-like protein [Homo sapiens]	1	221121_jc_podo_stce_pngasef_trypsin.ScanId;v=1;d1=9627.9627.2	controllerType=0 controllerNumber=1 scan=9627	20.9915
06342:2	1	T.TVAT[+1021.360]S[+365.132].T	HexNAc(2)Hex(2)NeuAc(1),HexNAc(1)Hex(1)	S[+365], T[+1021]	932.874	2	1864.74	1864.74	0	-0.7	113	Specific	333.13	194.31	0	2.56	1226	>AAB61574.1 podocalyxin-like protein [Homo sapiens]	1	221121_jc_podo_stce_pngasef_trypsin.ScanId;v=1;d1=8725.8725.2	controllerType=0 controllerNumber=1 scan=8725	18.9815
06578:2	1	T.TVAT[+730.264]S[+656.228].T	HexNAc(2)Hex(2),HexNAc(1)Hex(1)NeuAc(1)	S[+656], T[+730]	932.877	2	1864.75	1864.74	0	2	113	Specific	347.58	197.06	0	2.48	1226	>AAB61574.1 podocalyxin-like protein [Homo sapiens]	1	221121_jc_podo_stce_pngasef_trypsin.ScanId;v=1;d1=8971.8971.2	controllerType=0 controllerNumber=1 scan=8971	19.5104
06604:2	1	T.T[+730.264]VATS[+656.228].T	HexNAc(2)Hex(2),HexNAc(1)Hex(1)NeuAc(1)	S[+656], T[+730]	932.875	2	1864.74	1864.74	0	0.5	113	Specific	355.03	207.57	0	2.5	1226	>AAB61574.1 podocalyxin-like protein [Homo sapiens]	1	221121_jc_podo_stce_pngasef_trypsin.ScanId;v=1;d1=8998.8998.2	controllerType=0 controllerNumber=1 scan=8998	19.5678
08458:2	1	T.T[+1021.360]VATSTA.T	HexNAc(2)Hex(2)NeuAc(1)	T[+1021]	836.351	2	1671.7	1671.7	0	0	113	Specific	202.95	125.53	4	1.18	1226	>AAB61574.1 podocalyxin-like protein [Homo sapiens]	1	221121_jc_podo_stce_pngasef_trypsin.ScanId;v=1;d1=10933.10933.2	controllerType=0 controllerNumber=1 scan=10933	23.9412
06191:2	1	T.T[+730.264]VATSTA.T	HexNAc(2)Hex(2)	T[+730]	690.804	2	1380.6	1380.6	0	0.1	113	Specific	302.83	225.04	4	3.36	1226	>AAB61574.1 podocalyxin-like protein [Homo sapiens]	1	221121_jc_podo_stce_pngasef_trypsin.ScanId;v=1;d1=8567.8567.2	controllerType=0 controllerNumber=1 scan=8567	18.6309
11287:2	1	T.T[+1312.455]VATSTA.T	HexNAc(2)Hex(2)NeuAc(2)	T[+1312]	981.899	2	1962.79	1962.79	0	-0.3	113	Specific	339.57	210.22	2.8	3.52	1226	>AAB61574.1 podocalyxin-like protein [Homo sapiens]	1	221121_jc_podo_stce_pngasef_trypsin.ScanId;v=1;d1=13880.13880.2	controllerType=0 controllerNumber=1 scan=13880	30.0708
11273:2	1	T.T[+1312.455]VATSTA.T	HexNAc(2)Hex(2)NeuAc(2)	T[+1312]	981.899	2	1962.79	1962.79	0	0	113	Specific	346.84	219.58	2.8	3.52	1226	>AAB61574.1 podocalyxin-like protein [Homo sapiens]	1	221121_jc_podo_stce_pngasef_trypsin.ScanId;v=1;d1=13865.13865.2	controllerType=0 controllerNumber=1 scan=13865	30.0436
08838:2	1	T.T[+1021.360]VATSTA.T	HexNAc(2)Hex(2)NeuAc(1)	T[+1021]	836.352	2	1671.7	1671.7	0	0.8	113	Specific	359.02	230.51	4	3.35	1226	>AAB61574.1 podocalyxin-like protein [Homo sapiens]	1	221121_jc_podo_stce_pngasef_trypsin.ScanId;v=1;d1=11330.11330.2	controllerType=0 controllerNumber=1 scan=11330	24.8078
08816:2	1	T.T[+1021.360]VATSTA.T	HexNAc(2)Hex(2)NeuAc(1)	T[+1021]	836.352	2	1671.7	1671.7	0	1.3	113	Specific	367.99	233.66	4	3.38	1226	>AAB61574.1 podocalyxin-like protein [Homo sapiens]	1	221121_jc_podo_stce_pngasef_trypsin.ScanId;v=1;d1=11307.11307.2	controllerType=0 controllerNumber=1 scan=11307	24.7559
06069:2	1	T.TVAT[+730.264]STA.T	HexNAc(2)Hex(2)	T[+730]	690.804	2	1380.6	1380.6	0	0	113	Specific	383.03	258.26	0	3.91	1226	>AAB61574.1 podocalyxin-like protein [Homo sapiens]	1	221121_jc_podo_stce_pngasef_trypsin.ScanId;v=1;d1=8440.8440.2	controllerType=0 controllerNumber=1 scan=8440	18.3457
06085:2	1	T.T[+730.264]VATSTA.T	HexNAc(2)Hex(2)	T[+730]	690.803	2	1380.6	1380.6	0	-0.7	113	Specific	383.22	242.69	4	3.55	1226	>AAB61574.1 podocalyxin-like protein [Homo sapiens]	1	221121_jc_podo_stce_pngasef_trypsin.ScanId;v=1;d1=8457.8457.2	controllerType=0 controllerNumber=1 scan=8457	18.3837
08328:2	1	T.T[+1021.360]VATSTA.T	HexNAc(2)Hex(2)NeuAc(1)	T[+1021]	836.352	2	1671.7	1671.7	0	1.3	113	Specific	429.93	251.42	4	3.89	1226	>AAB61574.1 podocalyxin-like protein [Homo sapiens]	1	221121_jc_podo_stce_pngasef_trypsin.ScanId;v=1;d1=10798.10798.2	controllerType=0 controllerNumber=1 scan=10798	23.6372
08303:2	1	T.T[+1021.360]VATSTA.T	HexNAc(2)Hex(2)NeuAc(1)	T[+1021]	836.352	2	1671.7	1671.7	0	0.5	113	Specific	438.31	257.34	10.21	3.89	1226	>AAB61574.1 podocalyxin-like protein [Homo sapiens]	1	221121_jc_podo_stce_pngasef_trypsin.ScanId;v=1;d1=10772.10772.2	controllerType=0 controllerNumber=1 scan=10772	23.5846
07705:3	1	T.TVAT[+730.264]S[+656.228]TA.T	HexNAc(2)Hex(2),HexNAc(1)Hex(1)NeuAc(1)	S[+656], T[+730]	679.615	3	2036.83	2036.83	0	0.8	113	Specific	146.79	146.79	0	2.1	1226	>AAB61574.1 podocalyxin-like protein [Homo sapiens]	1	221121_jc_podo_stce_pngasef_trypsin.ScanId;v=1;d1=10148.10148.3	controllerType=0 controllerNumber=1 scan=10148	22.2136
07711:2	1	T.TVAT[+1021.360]S[+365.132]TA.T	HexNAc(2)Hex(2)NeuAc(1),HexNAc(1)Hex(1)	S[+365], T[+1021]	1018.92	2	2036.83	2036.83	0	0.8	113	Specific	184.55	184.55	1.2	2.67	1226	>AAB61574.1 podocalyxin-like protein [Homo sapiens]	1	221121_jc_podo_stce_pngasef_trypsin.ScanId;v=1;d1=10154.10154.2	controllerType=0 controllerNumber=1 scan=10154	22.2281
05120:2	1	T.TVAT[+730.264]S[+730.264]TA.T	HexNAc(2)Hex(2),HexNAc(2)Hex(2)	S[+730], T[+730]	1055.94	2	2110.87	2110.86	0	0.4	113	Specific	196.23	196.23	1.2	2.67	1226	>AAB61574.1 podocalyxin-like protein [Homo sapiens]	1	221121_jc_podo_stce_pngasef_trypsin.ScanId;v=1;d1=7450.7450.2	controllerType=0 controllerNumber=1 scan=7450	16.1112
05210:3	1	T.TVAT[+730.264]S[+730.264]TA.T	HexNAc(2)Hex(2),HexNAc(2)Hex(2)	S[+730], T[+730]	704.294	3	2110.87	2110.86	0	1.2	113	Specific	197.13	197.13	1.2	2.61	1226	>AAB61574.1 podocalyxin-like protein [Homo sapiens]	1	221121_jc_podo_stce_pngasef_trypsin.ScanId;v=1;d1=7544.7544.3	controllerType=0 controllerNumber=1 scan=7544	16.3219
05065:2	1	T.TVAT[+730.264]S[+730.264]TA.T	HexNAc(2)Hex(2),HexNAc(2)Hex(2)	S[+730], T[+730]	1055.94	2	2110.86	2110.86	0	0.1	113	Specific	206.45	206.45	1.2	2.8	1226	>AAB61574.1 podocalyxin-like protein [Homo sapiens]	1	221121_jc_podo_stce_pngasef_trypsin.ScanId;v=1;d1=7392.7392.2	controllerType=0 controllerNumber=1 scan=7392	15.9795
06522:2	1	T.TVATS[+1021.360]T[+730.264]A.T	HexNAc(2)Hex(2)NeuAc(1),HexNAc(2)Hex(2)	S[+1021], T[+730]	1201.48	2	2401.96	2401.96	0	-0.1	113	Specific	265.02	265.02	0	3.7	1226	>AAB61574.1 podocalyxin-like protein [Homo sapiens]	1	221121_jc_podo_stce_pngasef_trypsin.ScanId;v=1;d1=8912.8912.2	controllerType=0 controllerNumber=1 scan=8912	19.381
07117:3	1	T.TVAT[+1021.360]S[+730.264]TA.T	HexNAc(2)Hex(2)NeuAc(1),HexNAc(2)Hex(2)	S[+730], T[+1021]	801.325	3	2401.96	2401.96	0	0.5	113	Specific	272.02	272.02	0	3.43	1226	>AAB61574.1 podocalyxin-like protein [Homo sapiens]	1	221121_jc_podo_stce_pngasef_trypsin.ScanId;v=1;d1=9533.9533.3	controllerType=0 controllerNumber=1 scan=9533	20.766
05195:3	1	T.TVAT[+730.264]S[+730.264]TA.T	HexNAc(2)Hex(2),HexNAc(2)Hex(2)	S[+730], T[+730]	704.294	3	2110.87	2110.86	0	1	113	Specific	275.04	275.04	1.2	3.43	1226	>AAB61574.1 podocalyxin-like protein [Homo sapiens]	1	221121_jc_podo_stce_pngasef_trypsin.ScanId;v=1;d1=7528.7528.3	controllerType=0 controllerNumber=1 scan=7528	16.2888
05175:3	1	T.TVAT[+568.212]S[+730.264]TA.T	HexNAc(2)Hex(1),HexNAc(2)Hex(2)	S[+730], T[+568]	650.276	3	1948.81	1948.81	0	0.5	113	Specific	301.56	301.56	0	3.59	1226	>AAB61574.1 podocalyxin-like protein [Homo sapiens]	1	221121_jc_podo_stce_pngasef_trypsin.ScanId;v=1;d1=7507.7507.3	controllerType=0 controllerNumber=1 scan=7507	16.2406
07681:3	1	T.TVAT[+730.264]S[+656.228]TA.T	HexNAc(2)Hex(2),HexNAc(1)Hex(1)NeuAc(1)	S[+656], T[+730]	679.615	3	2036.83	2036.83	0	1.3	113	Specific	305.76	305.76	0	3.59	1226	>AAB61574.1 podocalyxin-like protein [Homo sapiens]	1	221121_jc_podo_stce_pngasef_trypsin.ScanId;v=1;d1=10123.10123.3	controllerType=0 controllerNumber=1 scan=10123	22.1638
05718:2	1	T.TVAT[+365.132]S[+730.264]TA.T	HexNAc(1)Hex(1),HexNAc(2)Hex(2)	S[+730], T[+365]	873.37	2	1745.73	1745.73	0	0.9	113	Specific	307.51	215.09	0	3.2	1226	>AAB61574.1 podocalyxin-like protein [Homo sapiens]	1	221121_jc_podo_stce_pngasef_trypsin.ScanId;v=1;d1=8074.8074.2	controllerType=0 controllerNumber=1 scan=8074	17.5302
05152:3	1	T.TVAT[+568.212]S[+730.264]TA.T	HexNAc(2)Hex(1),HexNAc(2)Hex(2)	S[+730], T[+568]	650.276	3	1948.81	1948.81	0	0.7	113	Specific	325.13	325.13	0	3.85	1226	>AAB61574.1 podocalyxin-like protein [Homo sapiens]	1	221121_jc_podo_stce_pngasef_trypsin.ScanId;v=1;d1=7483.7483.3	controllerType=0 controllerNumber=1 scan=7483	16.1911
05097:3	1	T.TVAT[+730.264]S[+730.264]TA.T	HexNAc(2)Hex(2),HexNAc(2)Hex(2)	S[+730], T[+730]	704.293	3	2110.86	2110.86	0	0.2	113	Specific	329.36	329.36	1.2	4.02	1226	>AAB61574.1 podocalyxin-like protein [Homo sapiens]	1	221121_jc_podo_stce_pngasef_trypsin.ScanId;v=1;d1=7426.7426.3	controllerType=0 controllerNumber=1 scan=7426	16.0473
05072:3	1	T.TVAT[+730.264]S[+730.264]TA.T	HexNAc(2)Hex(2),HexNAc(2)Hex(2)	S[+730], T[+730]	704.293	3	2110.87	2110.86	0	0.8	113	Specific	347	347	1.2	3.85	1226	>AAB61574.1 podocalyxin-like protein [Homo sapiens]	1	221121_jc_podo_stce_pngasef_trypsin.ScanId;v=1;d1=7400.7400.3	controllerType=0 controllerNumber=1 scan=7400	15.9967
06546:3	1	T.TVATS[+1021.360]T[+730.264]A.T	HexNAc(2)Hex(2)NeuAc(1),HexNAc(2)Hex(2)	S[+1021], T[+730]	801.324	3	2401.96	2401.96	0	-0.3	113	Specific	356.12	356.12	0	4.02	1226	>AAB61574.1 podocalyxin-like protein [Homo sapiens]	1	221121_jc_podo_stce_pngasef_trypsin.ScanId;v=1;d1=8937.8937.3	controllerType=0 controllerNumber=1 scan=8937	19.4349
07676:2	1	T.TVAT[+365.132]S[+672.223]TA.T	HexNAc(1)Hex(1),HexNAc(1)Hex(1)NeuGc(1)	S[+672], T[+365]	844.35	2	1687.69	1687.69	0	1.5	113	Specific	367.39	245.2	2.4	3.74	1226	>AAB61574.1 podocalyxin-like protein [Homo sapiens]	1	221121_jc_podo_stce_pngasef_trypsin.ScanId;v=1;d1=10118.10118.2	controllerType=0 controllerNumber=1 scan=10118	22.1522
07657:2	1	T.TVAT[+365.132]S[+672.223]TA.T	HexNAc(1)Hex(1),HexNAc(1)Hex(1)NeuGc(1)	S[+672], T[+365]	844.35	2	1687.69	1687.69	0	1.1	113	Specific	375.53	234.44	0	3.38	1226	>AAB61574.1 podocalyxin-like protein [Homo sapiens]	1	221121_jc_podo_stce_pngasef_trypsin.ScanId;v=1;d1=10098.10098.2	controllerType=0 controllerNumber=1 scan=10098	22.1046
05294:3	1	T.TVATS[+365.132]T[+730.264]ATAKPN[+0.984]T.T	HexNAc(1)Hex(1),HexNAc(2)Hex(2)	N[+1], S[+365], T[+730]	787.019	3	2359.04	2359.04	0	1.6	113	Specific	85	85	0	1.54	1226	>AAB61574.1 podocalyxin-like protein [Homo sapiens]	1	221121_jc_podo_stce_pngasef_trypsin.ScanId;v=1;d1=7632.7632.3	controllerType=0 controllerNumber=1 scan=7632	16.5246
05400:3	1	T.TVAT[+730.264]S[+365.132]TATAKPN[+0.984]T.T	HexNAc(2)Hex(2),HexNAc(1)Hex(1)	N[+1], S[+365], T[+730]	787.019	3	2359.04	2359.04	0	1.3	113	Specific	97.31	97.31	0.85	2.35	1226	>AAB61574.1 podocalyxin-like protein [Homo sapiens]	1	221121_jc_podo_stce_pngasef_trypsin.ScanId;v=1;d1=7743.7743.3	controllerType=0 controllerNumber=1 scan=7743	16.7959
07145:3	1	T.TVATST[+1021.360]AT[+365.132]AKPN[+0.984]T.T	HexNAc(2)Hex(2)NeuAc(1),HexNAc(1)Hex(1)	N[+1], T[+365][+1021]	884.049	3	2650.13	2650.13	0	-0.4	113	Specific	123.38	123.38	0	2.38	1226	>AAB61574.1 podocalyxin-like protein [Homo sapiens]	1	221121_jc_podo_stce_pngasef_trypsin.ScanId;v=1;d1=9563.9563.3	controllerType=0 controllerNumber=1 scan=9563	20.844
07140:3	1	T.TVATST[+365.132]AT[+1021.360]AKPN[+0.984]T.T	HexNAc(1)Hex(1),HexNAc(2)Hex(2)NeuAc(1)	N[+1], T[+365][+1021]	884.05	3	2650.14	2650.13	0	0.3	113	Specific	149.14	149.14	0	2.57	1226	>AAB61574.1 podocalyxin-like protein [Homo sapiens]	1	221121_jc_podo_stce_pngasef_trypsin.ScanId;v=1;d1=9557.9557.3	controllerType=0 controllerNumber=1 scan=9557	20.8304
07474:3	1	A.TAKPN[+0.984]TTSS[+1021.360]QNGAEDT.T	HexNAc(2)Hex(2)NeuAc(1)	N[+1], S[+1021]	882.029	3	2644.07	2644.07	0	-0.1	120	Specific	55.91	55.91	0	2.39	1226	>AAB61574.1 podocalyxin-like protein [Homo sapiens]	1	221121_jc_podo_stce_pngasef_trypsin.ScanId;v=1;d1=9907.9907.3	controllerType=0 controllerNumber=1 scan=9907	21.674
09290:3	1	A.T[+1312.455]AKPN[+0.984]TTSSQNGAEDT.T	HexNAc(2)Hex(2)NeuAc(2)	N[+1], T[+1312]	979.061	3	2935.17	2935.17	0	0	120	Specific	207.92	207.92	7.98	4.03	1226	>AAB61574.1 podocalyxin-like protein [Homo sapiens]	1	221121_jc_podo_stce_pngasef_trypsin.ScanId;v=1;d1=11801.11801.3	controllerType=0 controllerNumber=1 scan=11801	25.8332
17128:3	1	S.SQNGAEDT[+1021.360]TNSGGKSSH.S	HexNAc(2)Hex(2)NeuAc(1)	T[+1021]	900.03	3	2698.08	2698.07	0	2.1	128	Specific	3.12	3.12	0.17	1.47	1226	>AAB61574.1 podocalyxin-like protein [Homo sapiens]	1	221121_jc_podo_stce_pngasef_trypsin.ScanId;v=1;d1=19938.19938.3	controllerType=0 controllerNumber=1 scan=19938	41.6557
05448:2	1	K.SSHS[+672.223]V.T	HexNAc(1)Hex(1)NeuGc(1)	S[+672]	594.736	2	1188.46	1188.46	0	0.6	142	Specific	190.07	190.07	3.08	1.44	1226	>AAB61574.1 podocalyxin-like protein [Homo sapiens]	1	221121_jc_podo_stce_pngasef_trypsin.ScanId;v=1;d1=7793.7793.2	controllerType=0 controllerNumber=1 scan=7793	16.924
06228:2	1	K.SSHS[+656.228]V.T	HexNAc(1)Hex(1)NeuAc(1)	S[+656]	586.738	2	1172.47	1172.47	0	0.2	142	Specific	327.06	327.06	8.85	3.51	1226	>AAB61574.1 podocalyxin-like protein [Homo sapiens]	1	221121_jc_podo_stce_pngasef_trypsin.ScanId;v=1;d1=8606.8606.2	controllerType=0 controllerNumber=1 scan=8606	18.7136
06211:2	1	K.SSHS[+656.228]V.T	HexNAc(1)Hex(1)NeuAc(1)	S[+656]	586.738	2	1172.47	1172.47	0	0	142	Specific	355.71	355.71	9.36	3.51	1226	>AAB61574.1 podocalyxin-like protein [Homo sapiens]	1	221121_jc_podo_stce_pngasef_trypsin.ScanId;v=1;d1=8588.8588.2	controllerType=0 controllerNumber=1 scan=8588	18.6737
05323:2	1	K.S[+656.228]SHSVT.T	HexNAc(1)Hex(1)NeuAc(1)	S[+656]	637.263	2	1273.52	1273.52	0	0.9	142	Specific	262.12	240.44	0	4.13	1226	>AAB61574.1 podocalyxin-like protein [Homo sapiens]	1	221121_jc_podo_stce_pngasef_trypsin.ScanId;v=1;d1=7662.7662.2	controllerType=0 controllerNumber=1 scan=7662	16.6012
05302:2	1	K.S[+656.228]SHSVT.T	HexNAc(1)Hex(1)NeuAc(1)	S[+656]	637.262	2	1273.52	1273.52	0	0.8	142	Specific	334.05	286.99	0	4.84	1226	>AAB61574.1 podocalyxin-like protein [Homo sapiens]	1	221121_jc_podo_stce_pngasef_trypsin.ScanId;v=1;d1=7640.7640.2	controllerType=0 controllerNumber=1 scan=7640	16.5412
05194:2	1	K.S[+656.228]SHSVT.T	HexNAc(1)Hex(1)NeuAc(1)	S[+656]	637.263	2	1273.52	1273.52	0	0.9	142	Specific	361.89	298.87	0	4.87	1226	>AAB61574.1 podocalyxin-like protein [Homo sapiens]	1	221121_jc_podo_stce_pngasef_trypsin.ScanId;v=1;d1=7527.7527.2	controllerType=0 controllerNumber=1 scan=7527	16.2886
05214:2	1	K.S[+656.228]SHSVT.T	HexNAc(1)Hex(1)NeuAc(1)	S[+656]	637.263	2	1273.52	1273.52	0	0.9	142	Specific	376.32	317.61	0	4.87	1226	>AAB61574.1 podocalyxin-like protein [Homo sapiens]	1	221121_jc_podo_stce_pngasef_trypsin.ScanId;v=1;d1=7548.7548.2	controllerType=0 controllerNumber=1 scan=7548	16.3311
12315:2	1	K.SSHSVTTDL.T			473.727	2	946.447	946.448	0	-0.3	142	Specific	281.27	281.27	281.27	3.73	1226	>AAB61574.1 podocalyxin-like protein [Homo sapiens]	1	221121_jc_podo_stce_pngasef_trypsin.ScanId;v=1;d1=14946.14946.2	controllerType=0 controllerNumber=1 scan=14946	32.1098
12313:2	1	K.SSHSVTTDL.T			473.727	2	946.447	946.448	0	-0.3	142	Specific	404.02	404.02	404.02	5.49	1226	>AAB61574.1 podocalyxin-like protein [Homo sapiens]	1	221121_jc_podo_stce_pngasef_trypsin.ScanId;v=1;d1=14944.14944.2	controllerType=0 controllerNumber=1 scan=14944	32.1066
13833:3	1	K.SS[+568.212]HS[+730.264]VT[+568.212]TDL.T	HexNAc(2)Hex(1),HexNAc(2)Hex(2),HexNAc(2)Hex(1)	S[+568][+730], T[+568]	938.377	3	2813.12	2813.14	0	-7.1	142	Specific	155.17	155.17	1.2	2.79	1226	>AAB61574.1 podocalyxin-like protein [Homo sapiens]	1	221121_jc_podo_stce_pngasef_trypsin.ScanId;v=1;d1=16519.16519.3	controllerType=0 controllerNumber=1 scan=16519	35.0515
11950:2	1	K.SSHSVTTDLT.S			524.251	2	1047.5	1047.5	0	0.4	142	Specific	483.59	365.08	365.08	5.74	1226	>AAB61574.1 podocalyxin-like protein [Homo sapiens]	1	221121_jc_podo_stce_pngasef_trypsin.ScanId;v=1;d1=14568.14568.2	controllerType=0 controllerNumber=1 scan=14568	31.4119
11925:2	1	K.SSHSVTTDLT.S			524.251	2	1047.49	1047.5	0	-0.5	142	Specific	489.81	359.84	359.84	4.86	1226	>AAB61574.1 podocalyxin-like protein [Homo sapiens]	1	221121_jc_podo_stce_pngasef_trypsin.ScanId;v=1;d1=14542.14542.2	controllerType=0 controllerNumber=1 scan=14542	31.37
15427:2	1	K.S[+656.228]SHSVTTDLT.S	HexNAc(1)Hex(1)NeuAc(1)	S[+656]	852.366	2	1703.72	1703.72	0	0.8	142	Specific	161.65	128.49	0	3.11	1226	>AAB61574.1 podocalyxin-like protein [Homo sapiens]	1	221121_jc_podo_stce_pngasef_trypsin.ScanId;v=1;d1=18174.18174.2	controllerType=0 controllerNumber=1 scan=18174	38.2989
14008:2	1	K.SSHS[+656.228]VTTDLT.S	HexNAc(1)Hex(1)NeuAc(1)	S[+656]	852.366	2	1703.72	1703.72	0	1.1	142	Specific	203	22.56	1.04	1.36	1226	>AAB61574.1 podocalyxin-like protein [Homo sapiens]	1	221121_jc_podo_stce_pngasef_trypsin.ScanId;v=1;d1=16701.16701.2	controllerType=0 controllerNumber=1 scan=16701	35.4124
13774:2	1	K.SS[+656.228]HSVTTDLT.S	HexNAc(1)Hex(1)NeuAc(1)	S[+656]	852.365	2	1703.72	1703.72	0	-0.5	142	Specific	315.66	166.59	0	4.83	1226	>AAB61574.1 podocalyxin-like protein [Homo sapiens]	1	221121_jc_podo_stce_pngasef_trypsin.ScanId;v=1;d1=16458.16458.2	controllerType=0 controllerNumber=1 scan=16458	34.9404
15430:3	1	K.SSHSVTT[+947.323]DLT.S	HexNAc(1)Hex(1)NeuAc(2)	T[+947]	665.611	3	1994.82	1994.82	0	0.2	142	Specific	378.12	197.75	0	4.31	1226	>AAB61574.1 podocalyxin-like protein [Homo sapiens]	1	221121_jc_podo_stce_pngasef_trypsin.ScanId;v=1;d1=18177.18177.3	controllerType=0 controllerNumber=1 scan=18177	38.3045
14869:3	1	K.SSHSVTT[+963.318]DLT.S	HexNAc(1)Hex(1)NeuAc(1)NeuGc(1)	T[+963]	670.942	3	2010.81	2010.81	0	-0.1	142	Specific	410.38	220.79	0	4.49	1226	>AAB61574.1 podocalyxin-like protein [Homo sapiens]	1	221121_jc_podo_stce_pngasef_trypsin.ScanId;v=1;d1=17594.17594.3	controllerType=0 controllerNumber=1 scan=17594	37.1265
13741:2	1	K.SSHSVTT[+656.228]DLT.S	HexNAc(1)Hex(1)NeuAc(1)	T[+656]	852.365	2	1703.72	1703.72	0	0	142	Specific	457.63	232.52	0	5.16	1226	>AAB61574.1 podocalyxin-like protein [Homo sapiens]	1	221121_jc_podo_stce_pngasef_trypsin.ScanId;v=1;d1=16424.16424.2	controllerType=0 controllerNumber=1 scan=16424	34.8784
15397:3	1	K.SSHSVTT[+947.323]DLT.S	HexNAc(1)Hex(1)NeuAc(2)	T[+947]	665.611	3	1994.82	1994.82	0	0.8	142	Specific	484.39	273.37	0	4.65	1226	>AAB61574.1 podocalyxin-like protein [Homo sapiens]	1	221121_jc_podo_stce_pngasef_trypsin.ScanId;v=1;d1=18143.18143.3	controllerType=0 controllerNumber=1 scan=18143	38.2412
15352:2	1	K.SSHSVTT[+947.323]DLT.S	HexNAc(1)Hex(1)NeuAc(2)	T[+947]	997.915	2	1994.82	1994.82	0	1.8	142	Specific	515.19	279.53	0	5.34	1226	>AAB61574.1 podocalyxin-like protein [Homo sapiens]	1	221121_jc_podo_stce_pngasef_trypsin.ScanId;v=1;d1=18096.18096.2	controllerType=0 controllerNumber=1 scan=18096	38.1436
13993:2	1	K.SS[+656.228]HSVTTDLT.S	HexNAc(1)Hex(1)NeuAc(1)	S[+656]	852.367	2	1703.73	1703.72	0	2.4	142	Specific	522.67	304.94	0	5.55	1226	>AAB61574.1 podocalyxin-like protein [Homo sapiens]	1	221121_jc_podo_stce_pngasef_trypsin.ScanId;v=1;d1=16685.16685.2	controllerType=0 controllerNumber=1 scan=16685	35.3834
14006:2	1	K.SS[+656.228]HSVTTDLT.S	HexNAc(1)Hex(1)NeuAc(1)	S[+656]	852.366	2	1703.72	1703.72	0	1.1	142	Specific	527.88	323.18	0	5.68	1226	>AAB61574.1 podocalyxin-like protein [Homo sapiens]	1	221121_jc_podo_stce_pngasef_trypsin.ScanId;v=1;d1=16699.16699.2	controllerType=0 controllerNumber=1 scan=16699	35.4104
15366:2	1	K.SSHSVTT[+947.323]DLT.S	HexNAc(1)Hex(1)NeuAc(2)	T[+947]	997.913	2	1994.82	1994.82	0	0.5	142	Specific	544.15	302.38	0	5.57	1226	>AAB61574.1 podocalyxin-like protein [Homo sapiens]	1	221121_jc_podo_stce_pngasef_trypsin.ScanId;v=1;d1=18111.18111.2	controllerType=0 controllerNumber=1 scan=18111	38.1745
15141:3	1	K.S[+656.228]S[+947.323]HSVTTDLT.S	HexNAc(1)Hex(1)NeuAc(1),HexNAc(1)Hex(1)NeuAc(2)	S[+656][+947]	884.353	3	2651.04	2651.05	0	-0.6	142	Specific	377.4	209.02	1.2	4.34	1226	>AAB61574.1 podocalyxin-like protein [Homo sapiens]	1	221121_jc_podo_stce_pngasef_trypsin.ScanId;v=1;d1=17877.17877.3	controllerType=0 controllerNumber=1 scan=17877	37.7055
15159:3	1	K.S[+656.228]S[+947.323]HSVTTDLT.S	HexNAc(1)Hex(1)NeuAc(1),HexNAc(1)Hex(1)NeuAc(2)	S[+656][+947]	884.354	3	2651.05	2651.05	0	0.7	142	Specific	400.43	218	1.2	4.32	1226	>AAB61574.1 podocalyxin-like protein [Homo sapiens]	1	221121_jc_podo_stce_pngasef_trypsin.ScanId;v=1;d1=17896.17896.3	controllerType=0 controllerNumber=1 scan=17896	37.7457
15043:3	1	K.SSHSVTT[+1312.455]DLTS.T	HexNAc(2)Hex(2)NeuAc(2)	T[+1312]	816.332	3	2446.98	2446.98	0	0	142	Specific	183.41	183.41	0	2.96	1226	>AAB61574.1 podocalyxin-like protein [Homo sapiens]	1	221121_jc_podo_stce_pngasef_trypsin.ScanId;v=1;d1=17775.17775.3	controllerType=0 controllerNumber=1 scan=17775	37.4902
15026:2	1	K.SSHSVTT[+1312.455]DLTS.T	HexNAc(2)Hex(2)NeuAc(2)	T[+1312]	1223.99	2	2446.98	2446.98	0	0.1	142	Specific	274.91	274.91	0	4.65	1226	>AAB61574.1 podocalyxin-like protein [Homo sapiens]	1	221121_jc_podo_stce_pngasef_trypsin.ScanId;v=1;d1=17757.17757.2	controllerType=0 controllerNumber=1 scan=17757	37.4485
15014:3	1	K.SSHSVT[+1312.455]TDLTS.T	HexNAc(2)Hex(2)NeuAc(2)	T[+1312]	816.332	3	2446.98	2446.98	0	0.2	142	Specific	275.84	275.84	0	3.94	1226	>AAB61574.1 podocalyxin-like protein [Homo sapiens]	1	221121_jc_podo_stce_pngasef_trypsin.ScanId;v=1;d1=17745.17745.3	controllerType=0 controllerNumber=1 scan=17745	37.4245
11741:3	1	K.SSHS[+568.212]VTTDLTS.T	HexNAc(2)Hex(1)	S[+568]	568.251	3	1702.74	1702.74	0	-0.4	142	Specific	345.7	345.7	0	4.38	1226	>AAB61574.1 podocalyxin-like protein [Homo sapiens]	1	221121_jc_podo_stce_pngasef_trypsin.ScanId;v=1;d1=14351.14351.3	controllerType=0 controllerNumber=1 scan=14351	31.0016
11764:3	1	K.SS[+730.264]HSVTTDLTS.T	HexNAc(2)Hex(2)	S[+730]	622.269	3	1864.79	1864.79	0	1.2	142	Specific	371.34	371.34	0	5.03	1226	>AAB61574.1 podocalyxin-like protein [Homo sapiens]	1	221121_jc_podo_stce_pngasef_trypsin.ScanId;v=1;d1=14375.14375.3	controllerType=0 controllerNumber=1 scan=14375	31.049
11737:3	1	K.SS[+730.264]HSVTTDLTS.T	HexNAc(2)Hex(2)	S[+730]	622.269	3	1864.79	1864.79	0	-0.3	142	Specific	384.11	384.11	0	5.2	1226	>AAB61574.1 podocalyxin-like protein [Homo sapiens]	1	221121_jc_podo_stce_pngasef_trypsin.ScanId;v=1;d1=14347.14347.3	controllerType=0 controllerNumber=1 scan=14347	30.9931
11806:2	1	K.SS[+730.264]HSVTTDLTS.T	HexNAc(2)Hex(2)	S[+730]	932.901	2	1864.79	1864.79	0	1.4	142	Specific	396.39	396.39	0	5.75	1226	>AAB61574.1 podocalyxin-like protein [Homo sapiens]	1	221121_jc_podo_stce_pngasef_trypsin.ScanId;v=1;d1=14419.14419.2	controllerType=0 controllerNumber=1 scan=14419	31.1392
13944:3	1	K.SSHS[+1021.360]VTTDLTS.T	HexNAc(2)Hex(2)NeuAc(1)	S[+1021]	719.301	3	2155.89	2155.89	0	0.6	142	Specific	424.75	424.75	2.4	5.18	1226	>AAB61574.1 podocalyxin-like protein [Homo sapiens]	1	221121_jc_podo_stce_pngasef_trypsin.ScanId;v=1;d1=16634.16634.3	controllerType=0 controllerNumber=1 scan=16634	35.2742
12964:3	1	K.SSHS[+1021.360]VTTDLTS.T	HexNAc(2)Hex(2)NeuAc(1)	S[+1021]	719.302	3	2155.89	2155.89	0	1.4	142	Specific	439.49	439.49	2.4	5.18	1226	>AAB61574.1 podocalyxin-like protein [Homo sapiens]	1	221121_jc_podo_stce_pngasef_trypsin.ScanId;v=1;d1=15620.15620.3	controllerType=0 controllerNumber=1 scan=15620	33.4335
14661:2	1	K.SS[+656.228]HSVTTDLTS.T	HexNAc(1)Hex(1)NeuAc(1)	S[+656]	895.882	2	1790.76	1790.75	0	1	142	Specific	486.16	449.43	0	5.85	1226	>AAB61574.1 podocalyxin-like protein [Homo sapiens]	1	221121_jc_podo_stce_pngasef_trypsin.ScanId;v=1;d1=17379.17379.2	controllerType=0 controllerNumber=1 scan=17379	36.7427
13945:2	1	K.SSHSVTTDLTS[+656.228].T	HexNAc(1)Hex(1)NeuAc(1)	S[+656]	895.881	2	1790.75	1790.75	0	-0.1	142	Specific	497.79	444.84	0	6.03	1226	>AAB61574.1 podocalyxin-like protein [Homo sapiens]	1	221121_jc_podo_stce_pngasef_trypsin.ScanId;v=1;d1=16635.16635.2	controllerType=0 controllerNumber=1 scan=16635	35.2751
12947:3	1	K.SSHS[+1021.360]VTTDLTS.T	HexNAc(2)Hex(2)NeuAc(1)	S[+1021]	719.301	3	2155.89	2155.89	0	-0.1	142	Specific	502.1	502.1	2.4	5.31	1226	>AAB61574.1 podocalyxin-like protein [Homo sapiens]	1	221121_jc_podo_stce_pngasef_trypsin.ScanId;v=1;d1=15602.15602.3	controllerType=0 controllerNumber=1 scan=15602	33.3939
13929:2	1	K.SSHS[+1021.360]VTTDLTS.T	HexNAc(2)Hex(2)NeuAc(1)	S[+1021]	1078.45	2	2155.89	2155.89	0	0.6	142	Specific	515.72	515.72	0.4	5.85	1226	>AAB61574.1 podocalyxin-like protein [Homo sapiens]	1	221121_jc_podo_stce_pngasef_trypsin.ScanId;v=1;d1=16619.16619.2	controllerType=0 controllerNumber=1 scan=16619	35.2432
13920:2	1	K.SSHSVTTDLTS[+656.228].T	HexNAc(1)Hex(1)NeuAc(1)	S[+656]	895.882	2	1790.76	1790.75	0	0.9	142	Specific	518.16	450.02	0	5.85	1226	>AAB61574.1 podocalyxin-like protein [Homo sapiens]	1	221121_jc_podo_stce_pngasef_trypsin.ScanId;v=1;d1=16609.16609.2	controllerType=0 controllerNumber=1 scan=16609	35.2178
14640:2	1	K.S[+656.228]SHSVTTDLTS.T	HexNAc(1)Hex(1)NeuAc(1)	S[+656]	895.882	2	1790.76	1790.75	0	1.4	142	Specific	523.92	438.13	0	5.89	1226	>AAB61574.1 podocalyxin-like protein [Homo sapiens]	1	221121_jc_podo_stce_pngasef_trypsin.ScanId;v=1;d1=17357.17357.2	controllerType=0 controllerNumber=1 scan=17357	36.699
13910:2	1	K.SSHSVTT[+1021.360]DLTS.T	HexNAc(2)Hex(2)NeuAc(1)	T[+1021]	1078.45	2	2155.89	2155.89	0	0.3	142	Specific	563.78	563.78	0	6.8	1226	>AAB61574.1 podocalyxin-like protein [Homo sapiens]	1	221121_jc_podo_stce_pngasef_trypsin.ScanId;v=1;d1=16599.16599.2	controllerType=0 controllerNumber=1 scan=16599	35.2017
12961:2	1	K.SSHS[+1021.360]VTTDLTS.T	HexNAc(2)Hex(2)NeuAc(1)	S[+1021]	1078.45	2	2155.89	2155.89	0	1.6	142	Specific	566.59	566.59	0	6.6	1226	>AAB61574.1 podocalyxin-like protein [Homo sapiens]	1	221121_jc_podo_stce_pngasef_trypsin.ScanId;v=1;d1=15617.15617.2	controllerType=0 controllerNumber=1 scan=15617	33.4244
14967:2	1	K.SSHSVTT[+1312.455]DLTS.T	HexNAc(2)Hex(2)NeuAc(2)	T[+1312]	1224	2	2446.99	2446.98	0	1.1	142	Specific	571.69	571.69	0	6.62	1226	>AAB61574.1 podocalyxin-like protein [Homo sapiens]	1	221121_jc_podo_stce_pngasef_trypsin.ScanId;v=1;d1=17696.17696.2	controllerType=0 controllerNumber=1 scan=17696	37.3296
14906:3	1	K.SSHS[+1312.455]VTTDLTS.T	HexNAc(2)Hex(2)NeuAc(2)	S[+1312]	816.333	3	2446.99	2446.98	0	1.3	142	Specific	576.32	576.32	2.4	5.9	1226	>AAB61574.1 podocalyxin-like protein [Homo sapiens]	1	221121_jc_podo_stce_pngasef_trypsin.ScanId;v=1;d1=17633.17633.3	controllerType=0 controllerNumber=1 scan=17633	37.2014
14897:3	1	K.SSHSVTT[+1312.455]DLTS.T	HexNAc(2)Hex(2)NeuAc(2)	T[+1312]	816.333	3	2446.99	2446.98	0	1	142	Specific	625.4	625.4	0	6.9	1226	>AAB61574.1 podocalyxin-like protein [Homo sapiens]	1	221121_jc_podo_stce_pngasef_trypsin.ScanId;v=1;d1=17623.17623.3	controllerType=0 controllerNumber=1 scan=17623	37.1833
14096:3	1	K.S[+730.264]S[+963.318]HSVTTDLTS.T	HexNAc(2)Hex(2),HexNAc(1)Hex(1)NeuAc(1)NeuGc(1)	S[+730][+963]	943.371	3	2828.1	2828.11	0	-4.2	142	Specific	159.72	159.72	0	2.53	1226	>AAB61574.1 podocalyxin-like protein [Homo sapiens]	1	221121_jc_podo_stce_pngasef_trypsin.ScanId;v=1;d1=16792.16792.3	controllerType=0 controllerNumber=1 scan=16792	35.5991
15642:3	1	K.S[+1021.360]S[+963.318]HSVTTDLTS.T	HexNAc(2)Hex(2)NeuAc(1),HexNAc(1)Hex(1)NeuAc(1)NeuGc(1)	S[+963][+1021]	1040.41	3	3119.2	3119.21	0	-0.2	142	Specific	178.05	178.05	0	2.96	1226	>AAB61574.1 podocalyxin-like protein [Homo sapiens]	1	221121_jc_podo_stce_pngasef_trypsin.ScanId;v=1;d1=18397.18397.3	controllerType=0 controllerNumber=1 scan=18397	38.7454
11743:3	1	K.SSHSVTTDLT[+365.132]S[+203.079].T	HexNAc(1)Hex(1),HexNAc(1)	S[+203], T[+365]	568.251	3	1702.74	1702.74	0	-0.4	142	Specific	191.69	191.69	18.45	2.43	1226	>AAB61574.1 podocalyxin-like protein [Homo sapiens]	1	221121_jc_podo_stce_pngasef_trypsin.ScanId;v=1;d1=14353.14353.3	controllerType=0 controllerNumber=1 scan=14353	31.0044
13974:3	1	K.S[+365.132]S[+1312.455]HSVTTDLTS.T	HexNAc(1)Hex(1),HexNAc(2)Hex(2)NeuAc(2)	S[+365][+1312]	938.044	3	2812.12	2812.11	0	1.2	142	Specific	196.76	196.76	0	2.83	1226	>AAB61574.1 podocalyxin-like protein [Homo sapiens]	1	221121_jc_podo_stce_pngasef_trypsin.ScanId;v=1;d1=16666.16666.3	controllerType=0 controllerNumber=1 scan=16666	35.3413
15612:3	1	K.S[+672.223]S[+1312.455]HSVTTDLTS.T	HexNAc(1)Hex(1)NeuGc(1),HexNAc(2)Hex(2)NeuAc(2)	S[+672][+1312]	1040.41	3	3119.22	3119.21	0	3.7	142	Specific	230.97	230.97	0	2.7	1226	>AAB61574.1 podocalyxin-like protein [Homo sapiens]	1	221121_jc_podo_stce_pngasef_trypsin.ScanId;v=1;d1=18366.18366.3	controllerType=0 controllerNumber=1 scan=18366	38.6813
15327:3	1	K.SSHSVT[+1312.455]T[+672.223]DLTS.T	HexNAc(2)Hex(2)NeuAc(2),HexNAc(1)Hex(1)NeuGc(1)	T[+672][+1312]	1040.41	3	3119.21	3119.21	0	1.5	142	Specific	278.31	278.31	0	3.75	1226	>AAB61574.1 podocalyxin-like protein [Homo sapiens]	1	221121_jc_podo_stce_pngasef_trypsin.ScanId;v=1;d1=18070.18070.3	controllerType=0 controllerNumber=1 scan=18070	38.091
13543:3	1	K.S[+730.264]S[+963.318]HSVTTDLTS.T	HexNAc(2)Hex(2),HexNAc(1)Hex(1)NeuAc(1)NeuGc(1)	S[+730][+963]	943.375	3	2828.11	2828.11	0	0.3	142	Specific	292.69	292.69	0	4.11	1226	>AAB61574.1 podocalyxin-like protein [Homo sapiens]	1	221121_jc_podo_stce_pngasef_trypsin.ScanId;v=1;d1=16219.16219.3	controllerType=0 controllerNumber=1 scan=16219	34.5095
14628:3	1	K.SSHSVT[+730.264]T[+963.318]DLTS.T	HexNAc(2)Hex(2),HexNAc(1)Hex(1)NeuAc(1)NeuGc(1)	T[+730][+963]	943.375	3	2828.11	2828.11	0	0.8	142	Specific	294.9	294.9	2.24	3.93	1226	>AAB61574.1 podocalyxin-like protein [Homo sapiens]	1	221121_jc_podo_stce_pngasef_trypsin.ScanId;v=1;d1=17345.17345.3	controllerType=0 controllerNumber=1 scan=17345	36.6741
16332:3	1	K.S[+947.323]S[+1312.455]HSVTTDLTS.T	HexNAc(1)Hex(1)NeuAc(2),HexNAc(2)Hex(2)NeuAc(2)	S[+947][+1312]	1132.11	3	3394.3	3394.31	0	-0.3	142	Specific	295.83	295.83	0	4.11	1226	>AAB61574.1 podocalyxin-like protein [Homo sapiens]	1	221121_jc_podo_stce_pngasef_trypsin.ScanId;v=1;d1=19113.19113.3	controllerType=0 controllerNumber=1 scan=19113	40.1325
12763:3	1	K.SSHSVT[+568.212]T[+672.223]DLTS.T	HexNAc(2)Hex(1),HexNAc(1)Hex(1)NeuGc(1)	T[+568][+672]	792.325	3	2374.96	2374.96	0	0	142	Specific	301.75	301.75	0	4.11	1226	>AAB61574.1 podocalyxin-like protein [Homo sapiens]	1	221121_jc_podo_stce_pngasef_trypsin.ScanId;v=1;d1=15411.15411.3	controllerType=0 controllerNumber=1 scan=15411	33.0232
12943:3	1	K.S[+1021.360]S[+365.132]HSVTTDLTS.T	HexNAc(2)Hex(2)NeuAc(1),HexNAc(1)Hex(1)	S[+365][+1021]	841.011	3	2521.02	2521.02	0	-0.3	142	Specific	306.13	306.13	2.16	4.11	1226	>AAB61574.1 podocalyxin-like protein [Homo sapiens]	1	221121_jc_podo_stce_pngasef_trypsin.ScanId;v=1;d1=15598.15598.3	controllerType=0 controllerNumber=1 scan=15598	33.3862
16669:3	1	K.S[+656.228]S[+947.323]HSVTTDLTS.T	HexNAc(1)Hex(1)NeuAc(1),HexNAc(1)Hex(1)NeuAc(2)	S[+656][+947]	913.369	3	2738.09	2738.08	0	5.4	142	Specific	313.05	313.05	1.2	2.99	1226	>AAB61574.1 podocalyxin-like protein [Homo sapiens]	1	221121_jc_podo_stce_pngasef_trypsin.ScanId;v=1;d1=19463.19463.3	controllerType=0 controllerNumber=1 scan=19463	40.8186
12367:2	1	K.SSHSVT[+568.212]T[+203.079]DLTS.T	HexNAc(2)Hex(1),HexNAc(1)	T[+203][+568]	953.413	2	1905.82	1905.82	0	0.2	142	Specific	315.46	315.46	0	4.82	1226	>AAB61574.1 podocalyxin-like protein [Homo sapiens]	1	221121_jc_podo_stce_pngasef_trypsin.ScanId;v=1;d1=15000.15000.2	controllerType=0 controllerNumber=1 scan=15000	32.2156
14677:3	1	K.SSHSVT[+365.132]T[+1312.455]DLTS.T	HexNAc(1)Hex(1),HexNAc(2)Hex(2)NeuAc(2)	T[+365][+1312]	938.044	3	2812.12	2812.11	0	0.5	142	Specific	329.66	329.66	0	4.21	1226	>AAB61574.1 podocalyxin-like protein [Homo sapiens]	1	221121_jc_podo_stce_pngasef_trypsin.ScanId;v=1;d1=17396.17396.3	controllerType=0 controllerNumber=1 scan=17396	36.7762
12747:3	1	K.S[+730.264]S[+672.223]HSVTTDLTS.T	HexNAc(2)Hex(2),HexNAc(1)Hex(1)NeuGc(1)	S[+672][+730]	846.344	3	2537.02	2537.01	0	1	142	Specific	330.33	330.33	0	4.21	1226	>AAB61574.1 podocalyxin-like protein [Homo sapiens]	1	221121_jc_podo_stce_pngasef_trypsin.ScanId;v=1;d1=15395.15395.3	controllerType=0 controllerNumber=1 scan=15395	32.9891
13328:3	1	K.S[+730.264]S[+979.313]HSVTTDLTS.T	HexNAc(2)Hex(2),HexNAc(1)Hex(1)NeuGc(2)	S[+730][+979]	948.707	3	2844.1	2844.1	0	0.1	142	Specific	331.41	331.41	1.2	4.38	1226	>AAB61574.1 podocalyxin-like protein [Homo sapiens]	1	221121_jc_podo_stce_pngasef_trypsin.ScanId;v=1;d1=15997.15997.3	controllerType=0 controllerNumber=1 scan=15997	34.1106
09183:3	1	K.SSHSVT[+568.212]T[+730.264]DLTS.T	HexNAc(2)Hex(1),HexNAc(2)Hex(2)	T[+568][+730]	811.672	3	2433	2433	0	-0.5	142	Specific	337.06	337.06	0	4.38	1226	>AAB61574.1 podocalyxin-like protein [Homo sapiens]	1	221121_jc_podo_stce_pngasef_trypsin.ScanId;v=1;d1=11690.11690.3	controllerType=0 controllerNumber=1 scan=11690	25.5985
14708:3	1	K.S[+1021.360]S[+656.228]HSVTTDLTS.T	HexNAc(2)Hex(2)NeuAc(1),HexNAc(1)Hex(1)NeuAc(1)	S[+656][+1021]	938.044	3	2812.12	2812.11	0	0.5	142	Specific	338.54	338.54	6.33	4.21	1226	>AAB61574.1 podocalyxin-like protein [Homo sapiens]	1	221121_jc_podo_stce_pngasef_trypsin.ScanId;v=1;d1=17428.17428.3	controllerType=0 controllerNumber=1 scan=17428	36.832
09228:2	1	K.SSHSVT[+568.212]T[+730.264]DLTS.T	HexNAc(2)Hex(1),HexNAc(2)Hex(2)	T[+568][+730]	1217.01	2	2433.01	2433	0	1.2	142	Specific	344.53	344.53	0	4.92	1226	>AAB61574.1 podocalyxin-like protein [Homo sapiens]	1	221121_jc_podo_stce_pngasef_trypsin.ScanId;v=1;d1=11736.11736.2	controllerType=0 controllerNumber=1 scan=11736	25.6904
11119:3	1	K.SSHSVT[+365.132]T[+730.264]DLTS.T	HexNAc(1)Hex(1),HexNAc(2)Hex(2)	T[+365][+730]	743.979	3	2229.92	2229.92	0	-1.2	142	Specific	346.83	346.83	0	3.93	1226	>AAB61574.1 podocalyxin-like protein [Homo sapiens]	1	221121_jc_podo_stce_pngasef_trypsin.ScanId;v=1;d1=13705.13705.3	controllerType=0 controllerNumber=1 scan=13705	29.7049
15506:3	1	K.S[+672.223]S[+1312.455]HSVTTDLTS.T	HexNAc(1)Hex(1)NeuGc(1),HexNAc(2)Hex(2)NeuAc(2)	S[+672][+1312]	1040.41	3	3119.22	3119.21	0	5.6	142	Specific	347.54	347.54	0	3.23	1226	>AAB61574.1 podocalyxin-like protein [Homo sapiens]	1	221121_jc_podo_stce_pngasef_trypsin.ScanId;v=1;d1=18256.18256.3	controllerType=0 controllerNumber=1 scan=18256	38.4562
15748:3	1	K.S[+1312.455]S[+656.228]HSVTTDLTS.T	HexNAc(2)Hex(2)NeuAc(2),HexNAc(1)Hex(1)NeuAc(1)	S[+656][+1312]	1035.07	3	3103.21	3103.21	0	-0.2	142	Specific	347.94	347.94	11.2	4.38	1226	>AAB61574.1 podocalyxin-like protein [Homo sapiens]	1	221121_jc_podo_stce_pngasef_trypsin.ScanId;v=1;d1=18508.18508.3	controllerType=0 controllerNumber=1 scan=18508	38.9758
14656:3	1	K.S[+656.228]S[+1312.455]HSVTTDLTS.T	HexNAc(1)Hex(1)NeuAc(1),HexNAc(2)Hex(2)NeuAc(2)	S[+656][+1312]	1035.08	3	3103.21	3103.21	0	0.7	142	Specific	351.25	351.25	0	4.21	1226	>AAB61574.1 podocalyxin-like protein [Homo sapiens]	1	221121_jc_podo_stce_pngasef_trypsin.ScanId;v=1;d1=17374.17374.3	controllerType=0 controllerNumber=1 scan=17374	36.7343
13732:3	1	K.S[+672.223]S[+1021.360]HSVTTDLTS.T	HexNAc(1)Hex(1)NeuGc(1),HexNAc(2)Hex(2)NeuAc(1)	S[+672][+1021]	943.376	3	2828.11	2828.11	0	1.2	142	Specific	365.82	365.82	0	5.03	1226	>AAB61574.1 podocalyxin-like protein [Homo sapiens]	1	221121_jc_podo_stce_pngasef_trypsin.ScanId;v=1;d1=16415.16415.3	controllerType=0 controllerNumber=1 scan=16415	34.8598
15729:3	1	K.S[+1312.455]S[+656.228]HSVTTDLTS.T	HexNAc(2)Hex(2)NeuAc(2),HexNAc(1)Hex(1)NeuAc(1)	S[+656][+1312]	1035.07	3	3103.21	3103.21	0	-0.2	142	Specific	368.98	368.98	4.15	5.2	1226	>AAB61574.1 podocalyxin-like protein [Homo sapiens]	1	221121_jc_podo_stce_pngasef_trypsin.ScanId;v=1;d1=18488.18488.3	controllerType=0 controllerNumber=1 scan=18488	38.9343
14505:3	1	K.S[+730.264]S[+963.318]HSVTTDLTS.T	HexNAc(2)Hex(2),HexNAc(1)Hex(1)NeuAc(1)NeuGc(1)	S[+730][+963]	943.375	3	2828.11	2828.11	0	0.1	142	Specific	380.54	380.54	0	5.2	1226	>AAB61574.1 podocalyxin-like protein [Homo sapiens]	1	221121_jc_podo_stce_pngasef_trypsin.ScanId;v=1;d1=17217.17217.3	controllerType=0 controllerNumber=1 scan=17217	36.4315
11096:3	1	K.SSHSVT[+730.264]T[+203.079]DLTS.T	HexNAc(2)Hex(2),HexNAc(1)	T[+203][+730]	689.959	3	2067.86	2067.87	0	-3.7	142	Specific	386.49	386.49	0	4.74	1226	>AAB61574.1 podocalyxin-like protein [Homo sapiens]	1	221121_jc_podo_stce_pngasef_trypsin.ScanId;v=1;d1=13681.13681.3	controllerType=0 controllerNumber=1 scan=13681	29.6473
11085:2	1	K.S[+365.132]S[+730.264]HSVTTDLTS.T	HexNAc(1)Hex(1),HexNAc(2)Hex(2)	S[+365][+730]	1115.46	2	2229.91	2229.92	0	-6.9	142	Specific	388.75	388.75	0	5.46	1226	>AAB61574.1 podocalyxin-like protein [Homo sapiens]	1	221121_jc_podo_stce_pngasef_trypsin.ScanId;v=1;d1=13670.13670.2	controllerType=0 controllerNumber=1 scan=13670	29.6234
11092:3	1	K.SSHSVT[+365.132]T[+730.264]DLTS.T	HexNAc(1)Hex(1),HexNAc(2)Hex(2)	T[+365][+730]	743.98	3	2229.92	2229.92	0	0.4	142	Specific	393.49	393.49	0	5.03	1226	>AAB61574.1 podocalyxin-like protein [Homo sapiens]	1	221121_jc_podo_stce_pngasef_trypsin.ScanId;v=1;d1=13677.13677.3	controllerType=0 controllerNumber=1 scan=13677	29.6397
14158:3	1	K.S[+656.228]S[+1021.360]HSVTTDLTS.T	HexNAc(1)Hex(1)NeuAc(1),HexNAc(2)Hex(2)NeuAc(1)	S[+656][+1021]	938.043	3	2812.11	2812.11	0	-0.4	142	Specific	397.56	397.56	0	5.2	1226	>AAB61574.1 podocalyxin-like protein [Homo sapiens]	1	221121_jc_podo_stce_pngasef_trypsin.ScanId;v=1;d1=16857.16857.3	controllerType=0 controllerNumber=1 scan=16857	35.714
12910:3	1	K.S[+1021.360]S[+365.132]HSVTTDLTS.T	HexNAc(2)Hex(2)NeuAc(1),HexNAc(1)Hex(1)	S[+365][+1021]	841.013	3	2521.02	2521.02	0	1.7	142	Specific	399.09	399.09	0.48	5.01	1226	>AAB61574.1 podocalyxin-like protein [Homo sapiens]	1	221121_jc_podo_stce_pngasef_trypsin.ScanId;v=1;d1=15564.15564.3	controllerType=0 controllerNumber=1 scan=15564	33.3147
12643:3	1	K.S[+730.264]S[+672.223]HSVTTDLTS.T	HexNAc(2)Hex(2),HexNAc(1)Hex(1)NeuGc(1)	S[+672][+730]	846.344	3	2537.02	2537.01	0	1.6	142	Specific	407.62	407.62	0	5.16	1226	>AAB61574.1 podocalyxin-like protein [Homo sapiens]	1	221121_jc_podo_stce_pngasef_trypsin.ScanId;v=1;d1=15287.15287.3	controllerType=0 controllerNumber=1 scan=15287	32.781
14803:3	1	K.S[+365.132]S[+963.318]HSVTTDLTS.T	HexNAc(1)Hex(1),HexNAc(1)Hex(1)NeuAc(1)NeuGc(1)	S[+365][+963]	821.664	3	2462.98	2462.98	0	0.5	142	Specific	412.23	412.23	1.2	5.18	1226	>AAB61574.1 podocalyxin-like protein [Homo sapiens]	1	221121_jc_podo_stce_pngasef_trypsin.ScanId;v=1;d1=17526.17526.3	controllerType=0 controllerNumber=1 scan=17526	37.0125
11140:2	1	K.SSHSVT[+365.132]T[+730.264]DLTS.T	HexNAc(1)Hex(1),HexNAc(2)Hex(2)	T[+365][+730]	1115.47	2	2229.92	2229.92	0	0.3	142	Specific	418.64	418.64	0	5.9	1226	>AAB61574.1 podocalyxin-like protein [Homo sapiens]	1	221121_jc_podo_stce_pngasef_trypsin.ScanId;v=1;d1=13727.13727.2	controllerType=0 controllerNumber=1 scan=13727	29.7473
14029:3	1	K.S[+730.264]S[+963.318]HSVTTDLTS.T	HexNAc(2)Hex(2),HexNAc(1)Hex(1)NeuAc(1)NeuGc(1)	S[+730][+963]	943.375	3	2828.11	2828.11	0	0.2	142	Specific	422.08	422.08	0	5.36	1226	>AAB61574.1 podocalyxin-like protein [Homo sapiens]	1	221121_jc_podo_stce_pngasef_trypsin.ScanId;v=1;d1=16723.16723.3	controllerType=0 controllerNumber=1 scan=16723	35.4625
14295:3	1	K.SSHSVT[+203.079]T[+1312.455]DLTS.T	HexNAc(1),HexNAc(2)Hex(2)NeuAc(2)	T[+203][+1312]	884.026	3	2650.06	2650.06	0	0.7	142	Specific	427.02	427.02	0	5.18	1226	>AAB61574.1 podocalyxin-like protein [Homo sapiens]	1	221121_jc_podo_stce_pngasef_trypsin.ScanId;v=1;d1=16999.16999.3	controllerType=0 controllerNumber=1 scan=16999	36.0021
14135:3	1	K.S[+365.132]S[+1312.455]HSVTTDLTS.T	HexNAc(1)Hex(1),HexNAc(2)Hex(2)NeuAc(2)	S[+365][+1312]	938.043	3	2812.11	2812.11	0	0	142	Specific	428.4	428.4	0	5.36	1226	>AAB61574.1 podocalyxin-like protein [Homo sapiens]	1	221121_jc_podo_stce_pngasef_trypsin.ScanId;v=1;d1=16833.16833.3	controllerType=0 controllerNumber=1 scan=16833	35.6717
13966:3	1	K.SSHSVT[+203.079]T[+1312.455]DLTS.T	HexNAc(1),HexNAc(2)Hex(2)NeuAc(2)	T[+203][+1312]	884.025	3	2650.06	2650.06	0	-0.8	142	Specific	429.17	429.17	0	5.36	1226	>AAB61574.1 podocalyxin-like protein [Homo sapiens]	1	221121_jc_podo_stce_pngasef_trypsin.ScanId;v=1;d1=16657.16657.3	controllerType=0 controllerNumber=1 scan=16657	35.3226
15487:3	1	K.S[+672.223]S[+1312.455]HSVTTDLTS.T	HexNAc(1)Hex(1)NeuGc(1),HexNAc(2)Hex(2)NeuAc(2)	S[+672][+1312]	1040.41	3	3119.21	3119.21	0	2	142	Specific	429.27	429.27	0	5.16	1226	>AAB61574.1 podocalyxin-like protein [Homo sapiens]	1	221121_jc_podo_stce_pngasef_trypsin.ScanId;v=1;d1=18236.18236.3	controllerType=0 controllerNumber=1 scan=18236	38.4138
09216:3	1	K.S[+730.264]S[+730.264]HSVTTDLTS.T	HexNAc(2)Hex(2),HexNAc(2)Hex(2)	S[+730]*2	865.692	3	2595.06	2595.06	0	2.4	142	Specific	436.33	436.33	0.53	5.16	1226	>AAB61574.1 podocalyxin-like protein [Homo sapiens]	1	221121_jc_podo_stce_pngasef_trypsin.ScanId;v=1;d1=11724.11724.3	controllerType=0 controllerNumber=1 scan=11724	25.6658
11072:3	1	K.SSHSVTTDLT[+203.079]S[+730.264].T	HexNAc(1),HexNAc(2)Hex(2)	S[+730], T[+203]	689.96	3	2067.87	2067.87	0	-2.4	142	Specific	438.3	438.3	0	4.9	1226	>AAB61574.1 podocalyxin-like protein [Homo sapiens]	1	221121_jc_podo_stce_pngasef_trypsin.ScanId;v=1;d1=13656.13656.3	controllerType=0 controllerNumber=1 scan=13656	29.5894
16309:3	1	K.S[+947.323]S[+1312.455]HSVTTDLTS.T	HexNAc(1)Hex(1)NeuAc(2),HexNAc(2)Hex(2)NeuAc(2)	S[+947][+1312]	1132.1	3	3394.29	3394.31	0	-3.2	142	Specific	439.52	439.52	0	4.9	1226	>AAB61574.1 podocalyxin-like protein [Homo sapiens]	1	221121_jc_podo_stce_pngasef_trypsin.ScanId;v=1;d1=19089.19089.3	controllerType=0 controllerNumber=1 scan=19089	40.0881
14623:3	1	K.S[+656.228]S[+1312.455]HSVTTDLTS.T	HexNAc(1)Hex(1)NeuAc(1),HexNAc(2)Hex(2)NeuAc(2)	S[+656][+1312]	1035.08	3	3103.21	3103.21	0	0.9	142	Specific	442.12	442.12	0	5.13	1226	>AAB61574.1 podocalyxin-like protein [Homo sapiens]	1	221121_jc_podo_stce_pngasef_trypsin.ScanId;v=1;d1=17340.17340.3	controllerType=0 controllerNumber=1 scan=17340	36.6663
12338:2	1	K.SSHSVT[+203.079]T[+568.212]DLTS.T	HexNAc(1),HexNAc(2)Hex(1)	T[+203][+568]	953.412	2	1905.82	1905.82	0	-0.6	142	Specific	445.3	445.3	0	6.03	1226	>AAB61574.1 podocalyxin-like protein [Homo sapiens]	1	221121_jc_podo_stce_pngasef_trypsin.ScanId;v=1;d1=14970.14970.2	controllerType=0 controllerNumber=1 scan=14970	32.1571
15632:3	1	K.S[+656.228]S[+1312.455]HSVTTDLTS.T	HexNAc(1)Hex(1)NeuAc(1),HexNAc(2)Hex(2)NeuAc(2)	S[+656][+1312]	1035.08	3	3103.21	3103.21	0	0.5	142	Specific	453.49	453.49	0	5.13	1226	>AAB61574.1 podocalyxin-like protein [Homo sapiens]	1	221121_jc_podo_stce_pngasef_trypsin.ScanId;v=1;d1=18387.18387.3	controllerType=0 controllerNumber=1 scan=18387	38.7251
12803:3	1	K.S[+730.264]SHS[+656.228]VTTDLTS.T	HexNAc(2)Hex(2),HexNAc(1)Hex(1)NeuAc(1)	S[+656][+730]	841.011	3	2521.02	2521.02	0	0.2	142	Specific	456.29	456.29	3.25	5.13	1226	>AAB61574.1 podocalyxin-like protein [Homo sapiens]	1	221121_jc_podo_stce_pngasef_trypsin.ScanId;v=1;d1=15453.15453.3	controllerType=0 controllerNumber=1 scan=15453	33.102
12970:3	1	K.SSHSVT[+568.212]T[+656.228]DLTS.T	HexNAc(2)Hex(1),HexNAc(1)Hex(1)NeuAc(1)	T[+568][+656]	786.993	3	2358.96	2358.97	0	-1.3	142	Specific	458.1	458.1	0	4.85	1226	>AAB61574.1 podocalyxin-like protein [Homo sapiens]	1	221121_jc_podo_stce_pngasef_trypsin.ScanId;v=1;d1=15626.15626.3	controllerType=0 controllerNumber=1 scan=15626	33.4428
09171:3	1	K.S[+568.212]S[+730.264]HSVTTDLTS.T	HexNAc(2)Hex(1),HexNAc(2)Hex(2)	S[+568][+730]	811.674	3	2433.01	2433	0	1.2	142	Specific	461.77	461.77	0	5.13	1226	>AAB61574.1 podocalyxin-like protein [Homo sapiens]	1	221121_jc_podo_stce_pngasef_trypsin.ScanId;v=1;d1=11677.11677.3	controllerType=0 controllerNumber=1 scan=11677	25.5726
13482:3	1	K.S[+730.264]S[+963.318]HSVTTDLTS.T	HexNAc(2)Hex(2),HexNAc(1)Hex(1)NeuAc(1)NeuGc(1)	S[+730][+963]	943.372	3	2828.1	2828.11	0	-3	142	Specific	467.64	467.64	0	4.85	1226	>AAB61574.1 podocalyxin-like protein [Homo sapiens]	1	221121_jc_podo_stce_pngasef_trypsin.ScanId;v=1;d1=16156.16156.3	controllerType=0 controllerNumber=1 scan=16156	34.4054
11089:2	1	K.SSHSVT[+365.132]T[+568.212]DLTS.T	HexNAc(1)Hex(1),HexNAc(2)Hex(1)	T[+365][+568]	1034.44	2	2067.87	2067.87	0	-2.1	142	Specific	476.76	476.76	0	5.57	1226	>AAB61574.1 podocalyxin-like protein [Homo sapiens]	1	221121_jc_podo_stce_pngasef_trypsin.ScanId;v=1;d1=13674.13674.2	controllerType=0 controllerNumber=1 scan=13674	29.6323
09243:3	1	K.S[+730.264]S[+730.264]HSVTTDLTS.T	HexNAc(2)Hex(2),HexNAc(2)Hex(2)	S[+730]*2	865.692	3	2595.06	2595.06	0	1.7	142	Specific	480.2	480.2	1.6	5.11	1226	>AAB61574.1 podocalyxin-like protein [Homo sapiens]	1	221121_jc_podo_stce_pngasef_trypsin.ScanId;v=1;d1=11752.11752.3	controllerType=0 controllerNumber=1 scan=11752	25.7297
14480:3	1	K.S[+730.264]S[+963.318]HSVTTDLTS.T	HexNAc(2)Hex(2),HexNAc(1)Hex(1)NeuAc(1)NeuGc(1)	S[+730][+963]	943.375	3	2828.11	2828.11	0	0.4	142	Specific	481.68	481.68	0	5.14	1226	>AAB61574.1 podocalyxin-like protein [Homo sapiens]	1	221121_jc_podo_stce_pngasef_trypsin.ScanId;v=1;d1=17191.17191.3	controllerType=0 controllerNumber=1 scan=17191	36.3782
13875:3	1	K.S[+656.228]S[+1021.360]HSVTTDLTS.T	HexNAc(1)Hex(1)NeuAc(1),HexNAc(2)Hex(2)NeuAc(1)	S[+656][+1021]	938.043	3	2812.11	2812.11	0	-0.3	142	Specific	483.33	483.33	0	5.31	1226	>AAB61574.1 podocalyxin-like protein [Homo sapiens]	1	221121_jc_podo_stce_pngasef_trypsin.ScanId;v=1;d1=16563.16563.3	controllerType=0 controllerNumber=1 scan=16563	35.1375
16639:3	1	K.S[+656.228]S[+947.323]HSVTTDLTS.T	HexNAc(1)Hex(1)NeuAc(1),HexNAc(1)Hex(1)NeuAc(2)	S[+656][+947]	913.368	3	2738.09	2738.08	0	4.2	142	Specific	490.7	490.7	1.2	4.74	1226	>AAB61574.1 podocalyxin-like protein [Homo sapiens]	1	221121_jc_podo_stce_pngasef_trypsin.ScanId;v=1;d1=19432.19432.3	controllerType=0 controllerNumber=1 scan=19432	40.7519
13845:3	1	K.SSHSVTTDLT[+947.323]S[+730.264].T	HexNAc(1)Hex(1)NeuAc(2),HexNAc(2)Hex(2)	S[+730], T[+947]	938.042	3	2812.11	2812.11	0	-1.4	142	Specific	500.93	500.93	0	4.85	1226	>AAB61574.1 podocalyxin-like protein [Homo sapiens]	1	221121_jc_podo_stce_pngasef_trypsin.ScanId;v=1;d1=16532.16532.3	controllerType=0 controllerNumber=1 scan=16532	35.0761
12687:2	1	K.S[+730.264]S[+672.223]HSVTTDLTS.T	HexNAc(2)Hex(2),HexNAc(1)Hex(1)NeuGc(1)	S[+672][+730]	1269.01	2	2537.02	2537.01	0	1.1	142	Specific	528.71	528.71	0	5.91	1226	>AAB61574.1 podocalyxin-like protein [Homo sapiens]	1	221121_jc_podo_stce_pngasef_trypsin.ScanId;v=1;d1=15332.15332.2	controllerType=0 controllerNumber=1 scan=15332	32.8695
15589:3	1	K.S[+656.228]S[+1312.455]HSVTTDLTS.T	HexNAc(1)Hex(1)NeuAc(1),HexNAc(2)Hex(2)NeuAc(2)	S[+656][+1312]	1035.08	3	3103.21	3103.21	0	0.3	142	Specific	529.04	529.04	0	5.37	1226	>AAB61574.1 podocalyxin-like protein [Homo sapiens]	1	221121_jc_podo_stce_pngasef_trypsin.ScanId;v=1;d1=18342.18342.3	controllerType=0 controllerNumber=1 scan=18342	38.6269
12631:3	1	K.SSHSVT[+730.264]T[+672.223]DLTS.T	HexNAc(2)Hex(2),HexNAc(1)Hex(1)NeuGc(1)	T[+672][+730]	846.343	3	2537.01	2537.01	0	-0.3	142	Specific	561.7	561.7	0	6.08	1226	>AAB61574.1 podocalyxin-like protein [Homo sapiens]	1	221121_jc_podo_stce_pngasef_trypsin.ScanId;v=1;d1=15274.15274.3	controllerType=0 controllerNumber=1 scan=15274	32.7547
12780:3	1	K.S[+365.132]S[+1021.360]HSVTTDLTS.T	HexNAc(1)Hex(1),HexNAc(2)Hex(2)NeuAc(1)	S[+365][+1021]	841.012	3	2521.02	2521.02	0	1.1	142	Specific	586.37	586.37	1.2	5.9	1226	>AAB61574.1 podocalyxin-like protein [Homo sapiens]	1	221121_jc_podo_stce_pngasef_trypsin.ScanId;v=1;d1=15429.15429.3	controllerType=0 controllerNumber=1 scan=15429	33.0581
11109:2	1	K.SSHSVT[+365.132]T[+568.212]DLTS.T	HexNAc(1)Hex(1),HexNAc(2)Hex(1)	T[+365][+568]	1034.44	2	2067.87	2067.87	0	-1.1	142	Specific	596.78	596.78	0	6.34	1226	>AAB61574.1 podocalyxin-like protein [Homo sapiens]	1	221121_jc_podo_stce_pngasef_trypsin.ScanId;v=1;d1=13695.13695.2	controllerType=0 controllerNumber=1 scan=13695	29.6818
12834:2	1	K.S[+730.264]SHS[+656.228]VTTDLTS.T	HexNAc(2)Hex(2),HexNAc(1)Hex(1)NeuAc(1)	S[+656][+730]	1261.02	2	2521.02	2521.02	0	1.4	142	Specific	598.66	598.66	3.7	6.62	1226	>AAB61574.1 podocalyxin-like protein [Homo sapiens]	1	221121_jc_podo_stce_pngasef_trypsin.ScanId;v=1;d1=15485.15485.2	controllerType=0 controllerNumber=1 scan=15485	33.1646
12806:2	1	K.SSHSVTTDLT[+1021.360]S[+365.132].T	HexNAc(2)Hex(2)NeuAc(1),HexNAc(1)Hex(1)	S[+365], T[+1021]	1261.02	2	2521.02	2521.02	0	2.1	142	Specific	646.94	646.94	1.2	7.6	1226	>AAB61574.1 podocalyxin-like protein [Homo sapiens]	1	221121_jc_podo_stce_pngasef_trypsin.ScanId;v=1;d1=15456.15456.2	controllerType=0 controllerNumber=1 scan=15456	33.1086
11749:3	1	K.SSHS[+365.132]VT[+1021.360]T[+672.223]DLTS.T	HexNAc(1)Hex(1),HexNAc(2)Hex(2)NeuAc(1),HexNAc(1)Hex(1)NeuGc(1)	S[+365], T[+672][+1021]	1065.09	3	3193.24	3193.24	0	-0.2	142	Specific	92.1	92.1	0	2.42	1226	>AAB61574.1 podocalyxin-like protein [Homo sapiens]	1	221121_jc_podo_stce_pngasef_trypsin.ScanId;v=1;d1=14359.14359.3	controllerType=0 controllerNumber=1 scan=14359	31.0168
17425:2	1	S.SHSVTT[+979.313]DLTSTK.A	HexNAc(1)Hex(1)NeuGc(2)	T[+979]	1128.48	2	2255.95	2255.95	0	1.5	143	CRagged	54.45	54.45	0	2.53	1226	>AAB61574.1 podocalyxin-like protein [Homo sapiens]	1	221121_jc_podo_stce_pngasef_trypsin.ScanId;v=1;d1=20244.20244.2	controllerType=0 controllerNumber=1 scan=20244	42.1701
03711:2	1	S.T[+365.132]KAEHL.T	HexNAc(1)Hex(1)	T[+365]	532.261	2	1063.52	1063.52	0	-0.2	153	Specific	109.91	57.92	57.92	2.45	1226	>AAB61574.1 podocalyxin-like protein [Homo sapiens]	1	221121_jc_podo_stce_pngasef_trypsin.ScanId;v=1;d1=5970.5970.2	controllerType=0 controllerNumber=1 scan=5970	12.6545
04073:2	1	S.T[+365.132]KAEHL.T	HexNAc(1)Hex(1)	T[+365]	532.261	2	1063.51	1063.52	0	-0.8	153	Specific	132.22	132.22	132.22	2.41	1226	>AAB61574.1 podocalyxin-like protein [Homo sapiens]	1	221121_jc_podo_stce_pngasef_trypsin.ScanId;v=1;d1=6354.6354.2	controllerType=0 controllerNumber=1 scan=6354	13.5132
04071:2	1	S.T[+365.132]KAEHL.T	HexNAc(1)Hex(1)	T[+365]	532.261	2	1063.51	1063.52	0	-0.8	153	Specific	164.98	124.29	124.29	2.65	1226	>AAB61574.1 podocalyxin-like protein [Homo sapiens]	1	221121_jc_podo_stce_pngasef_trypsin.ScanId;v=1;d1=6352.6352.2	controllerType=0 controllerNumber=1 scan=6352	13.5091
03938:2	1	S.T[+730.264]KAEHLT.T	HexNAc(2)Hex(2)	T[+730]	765.352	2	1529.7	1529.7	0	0.4	153	Specific	73.96	40.52	6.4	1.63	1226	>AAB61574.1 podocalyxin-like protein [Homo sapiens]	1	221121_jc_podo_stce_pngasef_trypsin.ScanId;v=1;d1=6210.6210.2	controllerType=0 controllerNumber=1 scan=6210	13.1678
05038:2	1	S.T[+1021.360]KAEHLT.T	HexNAc(2)Hex(2)NeuAc(1)	T[+1021]	910.899	2	1820.79	1820.79	0	0.5	153	Specific	272.47	118.31	6.4	3.73	1226	>AAB61574.1 podocalyxin-like protein [Homo sapiens]	1	221121_jc_podo_stce_pngasef_trypsin.ScanId;v=1;d1=7364.7364.2	controllerType=0 controllerNumber=1 scan=7364	15.9094
05153:2	1	S.T[+1021.360]KAEHLT.T	HexNAc(2)Hex(2)NeuAc(1)	T[+1021]	910.9	2	1820.79	1820.79	0	1.1	153	Specific	300.13	123.84	7.61	3.75	1226	>AAB61574.1 podocalyxin-like protein [Homo sapiens]	1	221121_jc_podo_stce_pngasef_trypsin.ScanId;v=1;d1=7484.7484.2	controllerType=0 controllerNumber=1 scan=7484	16.1912
05021:2	1	S.T[+1021.360]KAEHLT.T	HexNAc(2)Hex(2)NeuAc(1)	T[+1021]	910.899	2	1820.79	1820.79	0	0.5	153	Specific	302.23	123.05	6.4	3.75	1226	>AAB61574.1 podocalyxin-like protein [Homo sapiens]	1	221121_jc_podo_stce_pngasef_trypsin.ScanId;v=1;d1=7346.7346.2	controllerType=0 controllerNumber=1 scan=7346	15.8633
06932:3	1	S.T[+1312.455]KAEHLT.T	HexNAc(2)Hex(2)NeuAc(2)	T[+1312]	704.634	3	2111.89	2111.89	0	0.2	153	Specific	357.79	133.2	5.2	4.24	1226	>AAB61574.1 podocalyxin-like protein [Homo sapiens]	1	221121_jc_podo_stce_pngasef_trypsin.ScanId;v=1;d1=9340.9340.3	controllerType=0 controllerNumber=1 scan=9340	20.3221
05132:2	1	S.TKAEHLT[+1021.360].T	HexNAc(2)Hex(2)NeuAc(1)	T[+1021]	910.9	2	1820.79	1820.79	0	1.2	153	Specific	358.69	124.23	0.5	3.92	1226	>AAB61574.1 podocalyxin-like protein [Homo sapiens]	1	221121_jc_podo_stce_pngasef_trypsin.ScanId;v=1;d1=7462.7462.2	controllerType=0 controllerNumber=1 scan=7462	16.1441
05112:3	1	S.TKAEHLT[+1021.360].T	HexNAc(2)Hex(2)NeuAc(1)	T[+1021]	607.602	3	1820.79	1820.79	0	-0.2	153	Specific	359.28	154.19	3.05	4.24	1226	>AAB61574.1 podocalyxin-like protein [Homo sapiens]	1	221121_jc_podo_stce_pngasef_trypsin.ScanId;v=1;d1=7441.7441.3	controllerType=0 controllerNumber=1 scan=7441	16.0837
06903:3	1	S.T[+1312.455]KAEHLT.T	HexNAc(2)Hex(2)NeuAc(2)	T[+1312]	704.634	3	2111.89	2111.89	0	0.8	153	Specific	386.77	141.81	5.2	4.1	1226	>AAB61574.1 podocalyxin-like protein [Homo sapiens]	1	221121_jc_podo_stce_pngasef_trypsin.ScanId;v=1;d1=9310.9310.3	controllerType=0 controllerNumber=1 scan=9310	20.2546
05080:3	1	S.TKAEHLT[+1021.360].T	HexNAc(2)Hex(2)NeuAc(1)	T[+1021]	607.602	3	1820.79	1820.79	0	0.8	153	Specific	397.79	158.51	7.39	4.1	1226	>AAB61574.1 podocalyxin-like protein [Homo sapiens]	1	221121_jc_podo_stce_pngasef_trypsin.ScanId;v=1;d1=7408.7408.3	controllerType=0 controllerNumber=1 scan=7408	16.01
12991:4	1	S.TKAEHLT[+1021.360]T[+1312.455]PHPT[+365.132]SPLSPR.Q	HexNAc(2)Hex(2)NeuAc(1),HexNAc(2)Hex(2)NeuAc(2),HexNAc(1)Hex(1)	T[+365][+1021][+1312]	1168	4	4668.99	4668.99	0	-0.9	153	CRagged	7.08	7.08	0	2.41	1226	>AAB61574.1 podocalyxin-like protein [Homo sapiens]	1	221121_jc_podo_stce_pngasef_trypsin.ScanId;v=1;d1=15648.15648.4	controllerType=0 controllerNumber=1 scan=15648	33.4871
14154:4	1	S.TKAEHLT[+1021.360]T[+656.228]PHPT[+1312.455]SPLSPR.Q	HexNAc(2)Hex(2)NeuAc(1),HexNAc(1)Hex(1)NeuAc(1),HexNAc(2)Hex(2)NeuAc(2)	T[+656][+1021][+1312]	1240.53	4	4959.09	4960.09	-1	0.5	153	CRagged	7.57	7.57	0	2.37	1226	>AAB61574.1 podocalyxin-like protein [Homo sapiens]	1	221121_jc_podo_stce_pngasef_trypsin.ScanId;v=1;d1=16852.16852.4	controllerType=0 controllerNumber=1 scan=16852	35.7027
12751:4	1	S.TKAEHLT[+1021.360]T[+1312.455]PHPT[+365.132]SPLSPR.Q	HexNAc(2)Hex(2)NeuAc(1),HexNAc(2)Hex(2)NeuAc(2),HexNAc(1)Hex(1)	T[+365][+1021][+1312]	1168	4	4669	4668.99	0	0.6	153	CRagged	11.27	11.27	0	2.14	1226	>AAB61574.1 podocalyxin-like protein [Homo sapiens]	1	221121_jc_podo_stce_pngasef_trypsin.ScanId;v=1;d1=15399.15399.4	controllerType=0 controllerNumber=1 scan=15399	32.9957
11386:4	1	S.TKAEHLTTPHPT[+1021.360]S[+730.264]PLS[+672.223]PR.Q	HexNAc(2)Hex(2)NeuAc(1),HexNAc(2)Hex(2),HexNAc(1)Hex(1)NeuGc(1)	S[+672][+730], T[+1021]	1099.23	4	4393.89	4393.89	0	0	153	CRagged	37.87	37.87	0	2.35	1226	>AAB61574.1 podocalyxin-like protein [Homo sapiens]	1	221121_jc_podo_stce_pngasef_trypsin.ScanId;v=1;d1=13983.13983.4	controllerType=0 controllerNumber=1 scan=13983	30.2755
09563:5	1	S.TKAEHLTT[+365.132]PHPT[+568.212]S[+730.264]PLSPR.Q	HexNAc(1)Hex(1),HexNAc(2)Hex(1),HexNAc(2)Hex(2)	S[+730], T[+365][+568]	727.537	5	3633.65	3633.65	0	0.2	153	CRagged	42.43	42.43	0	1.46	1226	>AAB61574.1 podocalyxin-like protein [Homo sapiens]	1	221121_jc_podo_stce_pngasef_trypsin.ScanId;v=1;d1=12085.12085.5	controllerType=0 controllerNumber=1 scan=12085	26.4324
11291:5	1	S.TKAEHLTTPHPT[+730.264]S[+1021.360]PLS[+672.223]PR.Q	HexNAc(2)Hex(2),HexNAc(2)Hex(2)NeuAc(1),HexNAc(1)Hex(1)NeuGc(1)	S[+672][+1021], T[+730]	879.584	5	4393.89	4393.89	0	0.2	153	CRagged	43.39	43.39	0	1.46	1226	>AAB61574.1 podocalyxin-like protein [Homo sapiens]	1	221121_jc_podo_stce_pngasef_trypsin.ScanId;v=1;d1=13884.13884.5	controllerType=0 controllerNumber=1 scan=13884	30.0786
09594:4	1	S.TKAEHLT[+730.264]T[+730.264]PHPT[+365.132]SPLSPR.Q	HexNAc(2)Hex(2),HexNAc(2)Hex(2),HexNAc(1)Hex(1)	T[+365][+730]*2	949.683	4	3795.71	3795.71	0	1.5	153	CRagged	44.99	44.99	2.4	1.99	1226	>AAB61574.1 podocalyxin-like protein [Homo sapiens]	1	221121_jc_podo_stce_pngasef_trypsin.ScanId;v=1;d1=12118.12118.4	controllerType=0 controllerNumber=1 scan=12118	26.5037
11492:4	1	S.TKAEHLT[+365.132]T[+730.264]PHPT[+1312.455]SPLSPR.Q	HexNAc(1)Hex(1),HexNAc(2)Hex(2),HexNAc(2)Hex(2)NeuAc(2)	T[+365][+730][+1312]	1095.23	4	4377.9	4377.9	0	-0.2	153	CRagged	48.01	48.01	0	2.6	1226	>AAB61574.1 podocalyxin-like protein [Homo sapiens]	1	221121_jc_podo_stce_pngasef_trypsin.ScanId;v=1;d1=14093.14093.4	controllerType=0 controllerNumber=1 scan=14093	30.5108
10483:4	1	S.TKAEHLTT[+1021.360]PHPT[+365.132]S[+730.264]PLSPR.Q	HexNAc(2)Hex(2)NeuAc(1),HexNAc(1)Hex(1),HexNAc(2)Hex(2)	S[+730], T[+365][+1021]	1022.71	4	4087.8	4086.8	1	-1	153	CRagged	52.49	52.49	0	2.4	1226	>AAB61574.1 podocalyxin-like protein [Homo sapiens]	1	221121_jc_podo_stce_pngasef_trypsin.ScanId;v=1;d1=13042.13042.4	controllerType=0 controllerNumber=1 scan=13042	28.3685
10473:4	1	S.TKAEHLTTPHPT[+730.264]S[+672.223]PLS[+730.264]PR.Q	HexNAc(2)Hex(2),HexNAc(1)Hex(1)NeuGc(1),HexNAc(2)Hex(2)	S[+672][+730], T[+730]	1026.46	4	4102.8	4102.8	0	1	153	CRagged	67.45	67.45	0	2.48	1226	>AAB61574.1 podocalyxin-like protein [Homo sapiens]	1	221121_jc_podo_stce_pngasef_trypsin.ScanId;v=1;d1=13031.13031.4	controllerType=0 controllerNumber=1 scan=13031	28.3503
09702:4	1	S.T[+365.132]KAEHLT[+730.264]T[+730.264]PHPTSPLSPR.Q	HexNAc(1)Hex(1),HexNAc(2)Hex(2),HexNAc(2)Hex(2)	T[+365][+730]*2	949.683	4	3795.71	3795.71	0	0.9	153	CRagged	75.93	75.93	0	3.14	1226	>AAB61574.1 podocalyxin-like protein [Homo sapiens]	1	221121_jc_podo_stce_pngasef_trypsin.ScanId;v=1;d1=12230.12230.4	controllerType=0 controllerNumber=1 scan=12230	26.72
09726:4	1	S.T[+365.132]KAEHLT[+730.264]T[+730.264]PHPTSPLSPR.Q	HexNAc(1)Hex(1),HexNAc(2)Hex(2),HexNAc(2)Hex(2)	T[+365][+730]*2	949.683	4	3795.71	3795.71	0	1.2	153	CRagged	113.07	113.07	0	2.85	1226	>AAB61574.1 podocalyxin-like protein [Homo sapiens]	1	221121_jc_podo_stce_pngasef_trypsin.ScanId;v=1;d1=12255.12255.4	controllerType=0 controllerNumber=1 scan=12255	26.7706
11701:4	1	S.TKAEHLTTPHPT[+730.264]S[+365.132]PLS[+1312.455]PR.Q	HexNAc(2)Hex(2),HexNAc(1)Hex(1),HexNAc(2)Hex(2)NeuAc(2)	S[+365][+1312], T[+730]	1095.23	4	4377.89	4377.9	0	-0.6	153	CRagged	113.53	113.53	0	2.99	1226	>AAB61574.1 podocalyxin-like protein [Homo sapiens]	1	221121_jc_podo_stce_pngasef_trypsin.ScanId;v=1;d1=14310.14310.4	controllerType=0 controllerNumber=1 scan=14310	30.9233
11684:4	1	S.TKAEHLTT[+1021.360]PHPT[+1021.360]S[+365.132]PLSPR.Q	HexNAc(2)Hex(2)NeuAc(1),HexNAc(2)Hex(2)NeuAc(1),HexNAc(1)Hex(1)	S[+365], T[+1021]*2	1095.23	4	4377.9	4377.9	0	0.9	153	CRagged	148.26	148.26	0	3.2	1226	>AAB61574.1 podocalyxin-like protein [Homo sapiens]	1	221121_jc_podo_stce_pngasef_trypsin.ScanId;v=1;d1=14292.14292.4	controllerType=0 controllerNumber=1 scan=14292	30.8894
09549:5	1	S.T[+365.132]KAEHLT[+730.264]TPHPTS[+730.264]PLSPR.Q	HexNAc(1)Hex(1),HexNAc(2)Hex(2),HexNAc(2)Hex(2)	S[+730], T[+365][+730]	759.948	5	3795.71	3795.71	0	0.7	153	CRagged	156.11	156.11	0	2.74	1226	>AAB61574.1 podocalyxin-like protein [Homo sapiens]	1	221121_jc_podo_stce_pngasef_trypsin.ScanId;v=1;d1=12071.12071.5	controllerType=0 controllerNumber=1 scan=12071	26.4043
13046:4	1	S.TKAEHLTT[+1021.360]PHPT[+1312.455]S[+365.132]PLSPR.Q	HexNAc(2)Hex(2)NeuAc(1),HexNAc(2)Hex(2)NeuAc(2),HexNAc(1)Hex(1)	S[+365], T[+1021][+1312]	1168	4	4668.99	4668.99	0	0.5	153	CRagged	159.45	159.45	0	4.2	1226	>AAB61574.1 podocalyxin-like protein [Homo sapiens]	1	221121_jc_podo_stce_pngasef_trypsin.ScanId;v=1;d1=15705.15705.4	controllerType=0 controllerNumber=1 scan=15705	33.5913
11272:4	1	S.TKAEHLTTPHPT[+730.264]S[+1021.360]PLS[+672.223]PR.Q	HexNAc(2)Hex(2),HexNAc(2)Hex(2)NeuAc(1),HexNAc(1)Hex(1)NeuGc(1)	S[+672][+1021], T[+730]	1099.23	4	4393.89	4393.89	0	-0.2	153	CRagged	169.1	169.1	0	4.62	1226	>AAB61574.1 podocalyxin-like protein [Homo sapiens]	1	221121_jc_podo_stce_pngasef_trypsin.ScanId;v=1;d1=13864.13864.4	controllerType=0 controllerNumber=1 scan=13864	30.042
09711:5	1	S.T[+365.132]KAEHLT[+730.264]TPHPT[+730.264]SPLSPR.Q	HexNAc(1)Hex(1),HexNAc(2)Hex(2),HexNAc(2)Hex(2)	T[+365][+730]*2	759.948	5	3795.71	3795.71	0	0.9	153	CRagged	201.58	201.58	0	3.02	1226	>AAB61574.1 podocalyxin-like protein [Homo sapiens]	1	221121_jc_podo_stce_pngasef_trypsin.ScanId;v=1;d1=12239.12239.5	controllerType=0 controllerNumber=1 scan=12239	26.7357
09737:5	1	S.T[+365.132]KAEHLTTPHPT[+730.264]S[+730.264]PLSPR.Q	HexNAc(1)Hex(1),HexNAc(2)Hex(2),HexNAc(2)Hex(2)	S[+730], T[+365][+730]	759.948	5	3795.71	3795.71	0	1.3	153	CRagged	202.61	202.61	2.85	3.02	1226	>AAB61574.1 podocalyxin-like protein [Homo sapiens]	1	221121_jc_podo_stce_pngasef_trypsin.ScanId;v=1;d1=12266.12266.5	controllerType=0 controllerNumber=1 scan=12266	26.7911
10444:5	1	S.T[+365.132]KAEHLT[+730.264]TPHPTS[+1021.360]PLSPR.Q	HexNAc(1)Hex(1),HexNAc(2)Hex(2),HexNAc(2)Hex(2)NeuAc(1)	S[+1021], T[+365][+730]	818.166	5	4086.8	4086.8	0	0.1	153	CRagged	203.42	203.42	0.15	3.05	1226	>AAB61574.1 podocalyxin-like protein [Homo sapiens]	1	221121_jc_podo_stce_pngasef_trypsin.ScanId;v=1;d1=13001.13001.5	controllerType=0 controllerNumber=1 scan=13001	28.2947
09749:5	1	S.T[+203.079]KAEHLT[+730.264]TPHPT[+730.264]SPLSPR.Q	HexNAc(1),HexNAc(2)Hex(2),HexNAc(2)Hex(2)	T[+203][+730]*2	727.539	5	3633.67	3633.65	0	3.4	153	CRagged	211.1	211.1	0	2.87	1226	>AAB61574.1 podocalyxin-like protein [Homo sapiens]	1	221121_jc_podo_stce_pngasef_trypsin.ScanId;v=1;d1=12278.12278.5	controllerType=0 controllerNumber=1 scan=12278	26.8147
09599:5	1	S.T[+365.132]KAEHLT[+730.264]T[+730.264]PHPTSPLSPR.Q	HexNAc(1)Hex(1),HexNAc(2)Hex(2),HexNAc(2)Hex(2)	T[+365][+730]*2	759.948	5	3795.71	3795.71	0	1.5	153	CRagged	216.05	216.05	0	3.03	1226	>AAB61574.1 podocalyxin-like protein [Homo sapiens]	1	221121_jc_podo_stce_pngasef_trypsin.ScanId;v=1;d1=12123.12123.5	controllerType=0 controllerNumber=1 scan=12123	26.5123
10426:5	1	S.T[+365.132]KAEHLT[+730.264]TPHPTS[+1021.360]PLSPR.Q	HexNAc(1)Hex(1),HexNAc(2)Hex(2),HexNAc(2)Hex(2)NeuAc(1)	S[+1021], T[+365][+730]	818.168	5	4086.81	4086.8	0	1.6	153	CRagged	262.99	262.99	14.4	3.99	1226	>AAB61574.1 podocalyxin-like protein [Homo sapiens]	1	221121_jc_podo_stce_pngasef_trypsin.ScanId;v=1;d1=12982.12982.5	controllerType=0 controllerNumber=1 scan=12982	28.26
09565:5	1	S.T[+203.079]KAEHLT[+730.264]TPHPTS[+730.264]PLSPR.Q	HexNAc(1),HexNAc(2)Hex(2),HexNAc(2)Hex(2)	S[+730], T[+203][+730]	727.537	5	3633.65	3633.65	0	0.2	153	CRagged	293.27	293.27	5.76	4.48	1226	>AAB61574.1 podocalyxin-like protein [Homo sapiens]	1	221121_jc_podo_stce_pngasef_trypsin.ScanId;v=1;d1=12087.12087.5	controllerType=0 controllerNumber=1 scan=12087	26.4364
06982:2	1	K.AEHLT[+656.228].T	HexNAc(1)Hex(1)NeuAc(1)	T[+656]	613.762	2	1226.52	1226.52	0	0.6	155	NRagged	331.94	331.94	331.94	2.64	1226	>AAB61574.1 podocalyxin-like protein [Homo sapiens]	1	221121_jc_podo_stce_pngasef_trypsin.ScanId;v=1;d1=9392.9392.2	controllerType=0 controllerNumber=1 scan=9392	20.4463
06995:2	1	K.AEHLT[+656.228].T	HexNAc(1)Hex(1)NeuAc(1)	T[+656]	613.762	2	1226.52	1226.52	0	0.4	155	NRagged	376.03	376.03	376.03	3.26	1226	>AAB61574.1 podocalyxin-like protein [Homo sapiens]	1	221121_jc_podo_stce_pngasef_trypsin.ScanId;v=1;d1=9406.9406.2	controllerType=0 controllerNumber=1 scan=9406	20.4813
15826:4	1	K.AEHLTTPHPTSPLSPR.Q			435.981	4	1740.9	1740.9	0	-0.8	155	Non	360.65	360.65	360.65	5.53	1226	>AAB61574.1 podocalyxin-like protein [Homo sapiens]	1	221121_jc_podo_stce_pngasef_trypsin.ScanId;v=1;d1=18589.18589.4	controllerType=0 controllerNumber=1 scan=18589	39.1244
15855:4	1	K.AEHLTTPHPTSPLSPR.Q			435.981	4	1740.9	1740.9	0	0.4	155	Non	404	404	404	6.3	1226	>AAB61574.1 podocalyxin-like protein [Homo sapiens]	1	221121_jc_podo_stce_pngasef_trypsin.ScanId;v=1;d1=18619.18619.4	controllerType=0 controllerNumber=1 scan=18619	39.1865
15710:4	1	K.AEHLTTPHPTSPLSPR.Q			435.981	4	1740.9	1740.9	0	-0.1	155	Non	407.42	407.42	407.42	6.48	1226	>AAB61574.1 podocalyxin-like protein [Homo sapiens]	1	221121_jc_podo_stce_pngasef_trypsin.ScanId;v=1;d1=18468.18468.4	controllerType=0 controllerNumber=1 scan=18468	38.8956
15730:4	1	K.AEHLTTPHPTSPLSPR.Q			435.981	4	1740.9	1740.9	0	-0.6	155	Non	418.47	418.47	418.47	6.48	1226	>AAB61574.1 podocalyxin-like protein [Homo sapiens]	1	221121_jc_podo_stce_pngasef_trypsin.ScanId;v=1;d1=18489.18489.4	controllerType=0 controllerNumber=1 scan=18489	38.9349
15976:4	1	K.AEHLTTPHPTSPLSPR.Q			435.981	4	1740.9	1740.9	0	0.4	155	Non	426.63	426.63	426.63	6.3	1226	>AAB61574.1 podocalyxin-like protein [Homo sapiens]	1	221121_jc_podo_stce_pngasef_trypsin.ScanId;v=1;d1=18744.18744.4	controllerType=0 controllerNumber=1 scan=18744	39.4164
15050:4	1	K.AEHLTTPHPT[+1021.360]SPLSPR.Q	HexNAc(2)Hex(2)NeuAc(1)	T[+1021]	691.321	4	2762.26	2762.26	0	-0.4	155	Non	77.84	77.84	1.2	2.37	1226	>AAB61574.1 podocalyxin-like protein [Homo sapiens]	1	221121_jc_podo_stce_pngasef_trypsin.ScanId;v=1;d1=17782.17782.4	controllerType=0 controllerNumber=1 scan=17782	37.5064
17268:4	1	K.AEHLTTPHPT[+979.313]SPLSPR.Q	HexNAc(1)Hex(1)NeuGc(2)	T[+979]	680.81	4	2720.22	2720.22	0	0.4	155	Non	116.14	116.14	1.2	2.5	1226	>AAB61574.1 podocalyxin-like protein [Homo sapiens]	1	221121_jc_podo_stce_pngasef_trypsin.ScanId;v=1;d1=20082.20082.4	controllerType=0 controllerNumber=1 scan=20082	41.8976
13260:4	1	K.AEHLTTPHPT[+730.264]SPLSPR.Q	HexNAc(2)Hex(2)	T[+730]	618.548	4	2471.17	2471.17	0	0.6	155	Non	134.59	134.59	1.2	3.58	1226	>AAB61574.1 podocalyxin-like protein [Homo sapiens]	1	221121_jc_podo_stce_pngasef_trypsin.ScanId;v=1;d1=15926.15926.4	controllerType=0 controllerNumber=1 scan=15926	33.9804
16372:4	1	K.AEHLTT[+656.228]PHPTSPLSPR.Q	HexNAc(1)Hex(1)NeuAc(1)	T[+656]	600.038	4	2397.13	2397.13	0	0.8	155	Non	181.65	181.65	0	3.82	1226	>AAB61574.1 podocalyxin-like protein [Homo sapiens]	1	221121_jc_podo_stce_pngasef_trypsin.ScanId;v=1;d1=19155.19155.4	controllerType=0 controllerNumber=1 scan=19155	40.207
14863:4	1	K.AEHLTT[+1021.360]PHPTSPLSPR.Q	HexNAc(2)Hex(2)NeuAc(1)	T[+1021]	691.321	4	2762.26	2762.26	0	-0.1	155	Non	253.5	253.5	9.12	4.31	1226	>AAB61574.1 podocalyxin-like protein [Homo sapiens]	1	221121_jc_podo_stce_pngasef_trypsin.ScanId;v=1;d1=17588.17588.4	controllerType=0 controllerNumber=1 scan=17588	37.1147
15023:4	1	K.AEHLTT[+1021.360]PHPTSPLSPR.Q	HexNAc(2)Hex(2)NeuAc(1)	T[+1021]	691.321	4	2762.26	2762.26	0	-0.3	155	Non	253.54	253.54	9.12	4.31	1226	>AAB61574.1 podocalyxin-like protein [Homo sapiens]	1	221121_jc_podo_stce_pngasef_trypsin.ScanId;v=1;d1=17754.17754.4	controllerType=0 controllerNumber=1 scan=17754	37.4447
18037:4	1	K.AEHLTTPHPT[+963.318]SPLSPR.Q	HexNAc(1)Hex(1)NeuAc(1)NeuGc(1)	T[+963]	676.811	4	2704.22	2704.22	0	0.7	155	Non	255.22	255.22	17.81	4.02	1226	>AAB61574.1 podocalyxin-like protein [Homo sapiens]	1	221121_jc_podo_stce_pngasef_trypsin.ScanId;v=1;d1=20877.20877.4	controllerType=0 controllerNumber=1 scan=20877	43.2904
16816:4	1	K.AEHLTTPHPT[+1312.455]SPLSPR.Q	HexNAc(2)Hex(2)NeuAc(2)	T[+1312]	764.096	4	3053.36	3053.36	0	1.8	155	Non	256.6	256.6	6.37	3.92	1226	>AAB61574.1 podocalyxin-like protein [Homo sapiens]	1	221121_jc_podo_stce_pngasef_trypsin.ScanId;v=1;d1=19615.19615.4	controllerType=0 controllerNumber=1 scan=19615	41.0897
16779:4	1	K.AEHLTTPHPT[+1312.455]SPLSPR.Q	HexNAc(2)Hex(2)NeuAc(2)	T[+1312]	764.096	4	3053.36	3053.36	0	1.4	155	Non	275.47	275.47	3.75	3.94	1226	>AAB61574.1 podocalyxin-like protein [Homo sapiens]	1	221121_jc_podo_stce_pngasef_trypsin.ScanId;v=1;d1=19577.19577.4	controllerType=0 controllerNumber=1 scan=19577	41.0228
14895:4	1	K.AEHLTT[+1021.360]PHPTSPLSPR.Q	HexNAc(2)Hex(2)NeuAc(1)	T[+1021]	691.322	4	2762.26	2762.26	0	0.6	155	Non	281.13	281.13	9.12	4.16	1226	>AAB61574.1 podocalyxin-like protein [Homo sapiens]	1	221121_jc_podo_stce_pngasef_trypsin.ScanId;v=1;d1=17621.17621.4	controllerType=0 controllerNumber=1 scan=17621	37.1785
17977:4	1	K.AEHLTTPHPT[+963.318]SPLSPR.Q	HexNAc(1)Hex(1)NeuAc(1)NeuGc(1)	T[+963]	676.811	4	2704.22	2704.22	0	-0.2	155	Non	305.88	305.88	32.06	4.29	1226	>AAB61574.1 podocalyxin-like protein [Homo sapiens]	1	221121_jc_podo_stce_pngasef_trypsin.ScanId;v=1;d1=20815.20815.4	controllerType=0 controllerNumber=1 scan=20815	43.186
17115:4	1	K.AEHLTTPHPT[+979.313]SPLSPR.Q	HexNAc(1)Hex(1)NeuGc(2)	T[+979]	680.811	4	2720.22	2720.22	0	2.4	155	Non	314.89	314.89	25.55	4.29	1226	>AAB61574.1 podocalyxin-like protein [Homo sapiens]	1	221121_jc_podo_stce_pngasef_trypsin.ScanId;v=1;d1=19924.19924.4	controllerType=0 controllerNumber=1 scan=19924	41.6324
16814:4	1	K.AEHLTTPHPT[+1312.455]SPLSPR.Q	HexNAc(2)Hex(2)NeuAc(2)	T[+1312]	764.096	4	3053.36	3053.36	0	1.8	155	Non	331.32	331.32	0	5.3	1226	>AAB61574.1 podocalyxin-like protein [Homo sapiens]	1	221121_jc_podo_stce_pngasef_trypsin.ScanId;v=1;d1=19613.19613.4	controllerType=0 controllerNumber=1 scan=19613	41.0878
16408:4	1	K.AEHLTT[+656.228]PHPTSPLSPR.Q	HexNAc(1)Hex(1)NeuAc(1)	T[+656]	600.038	4	2397.13	2397.13	0	0.1	155	Non	335.61	335.61	36.78	4.82	1226	>AAB61574.1 podocalyxin-like protein [Homo sapiens]	1	221121_jc_podo_stce_pngasef_trypsin.ScanId;v=1;d1=19192.19192.4	controllerType=0 controllerNumber=1 scan=19192	40.2795
13112:4	1	K.AEHLTT[+730.264]PHPTSPLSPR.Q	HexNAc(2)Hex(2)	T[+730]	618.548	4	2471.17	2471.17	0	0.6	155	Non	348.75	348.75	12.16	4.28	1226	>AAB61574.1 podocalyxin-like protein [Homo sapiens]	1	221121_jc_podo_stce_pngasef_trypsin.ScanId;v=1;d1=15773.15773.4	controllerType=0 controllerNumber=1 scan=15773	33.7123
13090:4	1	K.AEHLTT[+730.264]PHPTSPLSPR.Q	HexNAc(2)Hex(2)	T[+730]	618.548	4	2471.17	2471.17	0	1.5	155	Non	352.97	352.97	12.16	4.26	1226	>AAB61574.1 podocalyxin-like protein [Homo sapiens]	1	221121_jc_podo_stce_pngasef_trypsin.ScanId;v=1;d1=15750.15750.4	controllerType=0 controllerNumber=1 scan=15750	33.6731
18030:4	1	K.AEHLTTPHPT[+947.323]SPLSPR.Q	HexNAc(1)Hex(1)NeuAc(2)	T[+947]	672.813	4	2688.23	2688.23	0	1.6	155	Non	367.43	367.43	50.91	5.45	1226	>AAB61574.1 podocalyxin-like protein [Homo sapiens]	1	221121_jc_podo_stce_pngasef_trypsin.ScanId;v=1;d1=20870.20870.4	controllerType=0 controllerNumber=1 scan=20870	43.2776
17993:4	1	K.AEHLTTPHPT[+947.323]SPLSPR.Q	HexNAc(1)Hex(1)NeuAc(2)	T[+947]	672.812	4	2688.23	2688.23	0	0.1	155	Non	370.84	370.84	33.37	5.28	1226	>AAB61574.1 podocalyxin-like protein [Homo sapiens]	1	221121_jc_podo_stce_pngasef_trypsin.ScanId;v=1;d1=20832.20832.4	controllerType=0 controllerNumber=1 scan=20832	43.2129
16265:4	1	K.AEHLTT[+656.228]PHPTSPLSPR.Q	HexNAc(1)Hex(1)NeuAc(1)	T[+656]	600.038	4	2397.13	2397.13	0	0.8	155	Non	377.1	377.1	7.42	5.47	1226	>AAB61574.1 podocalyxin-like protein [Homo sapiens]	1	221121_jc_podo_stce_pngasef_trypsin.ScanId;v=1;d1=19044.19044.4	controllerType=0 controllerNumber=1 scan=19044	40.0063
18199:4	1	K.AEHLTTPHPT[+947.323]SPLSPR.Q	HexNAc(1)Hex(1)NeuAc(2)	T[+947]	672.812	4	2688.23	2688.23	0	0.7	155	Non	386.67	386.67	16.23	5.47	1226	>AAB61574.1 podocalyxin-like protein [Homo sapiens]	1	221121_jc_podo_stce_pngasef_trypsin.ScanId;v=1;d1=21045.21045.4	controllerType=0 controllerNumber=1 scan=21045	43.5833
18166:4	1	K.AEHLTTPHPT[+947.323]SPLSPR.Q	HexNAc(1)Hex(1)NeuAc(2)	T[+947]	672.812	4	2688.23	2688.23	0	0.6	155	Non	406.57	406.57	28.38	5.62	1226	>AAB61574.1 podocalyxin-like protein [Homo sapiens]	1	221121_jc_podo_stce_pngasef_trypsin.ScanId;v=1;d1=21011.21011.4	controllerType=0 controllerNumber=1 scan=21011	43.5251
15021:4	1	K.AEHLTTPHPT[+1021.360]SPLSPR.Q	HexNAc(2)Hex(2)NeuAc(1)	T[+1021]	691.321	4	2762.26	2762.26	0	-0.3	155	Non	425.37	425.37	1.2	6.48	1226	>AAB61574.1 podocalyxin-like protein [Homo sapiens]	1	221121_jc_podo_stce_pngasef_trypsin.ScanId;v=1;d1=17752.17752.4	controllerType=0 controllerNumber=1 scan=17752	37.4421
16240:4	1	K.AEHLTT[+656.228]PHPTSPLSPR.Q	HexNAc(1)Hex(1)NeuAc(1)	T[+656]	600.039	4	2397.13	2397.13	0	1.4	155	Non	425.62	425.62	18.3	6.3	1226	>AAB61574.1 podocalyxin-like protein [Homo sapiens]	1	221121_jc_podo_stce_pngasef_trypsin.ScanId;v=1;d1=19018.19018.4	controllerType=0 controllerNumber=1 scan=19018	39.9602
16412:4	1	K.AEHLTT[+672.223]PHPTSPLSPR.Q	HexNAc(1)Hex(1)NeuGc(1)	T[+672]	604.038	4	2413.13	2413.13	0	1.2	155	Non	432.13	432.13	72.68	6.3	1226	>AAB61574.1 podocalyxin-like protein [Homo sapiens]	1	221121_jc_podo_stce_pngasef_trypsin.ScanId;v=1;d1=19196.19196.4	controllerType=0 controllerNumber=1 scan=19196	40.2864
14893:4	1	K.AEHLTTPHPT[+1021.360]SPLSPR.Q	HexNAc(2)Hex(2)NeuAc(1)	T[+1021]	691.322	4	2762.26	2762.26	0	0.6	155	Non	432.73	432.73	1.2	6.3	1226	>AAB61574.1 podocalyxin-like protein [Homo sapiens]	1	221121_jc_podo_stce_pngasef_trypsin.ScanId;v=1;d1=17619.17619.4	controllerType=0 controllerNumber=1 scan=17619	37.1758
14565:4	1	K.AEHLTTPHPTSPLS[+365.132]PR.Q	HexNAc(1)Hex(1)	S[+365]	527.264	4	2106.03	2106.03	0	-0.2	155	Non	441.94	441.94	3.01	6.43	1226	>AAB61574.1 podocalyxin-like protein [Homo sapiens]	1	221121_jc_podo_stce_pngasef_trypsin.ScanId;v=1;d1=17279.17279.4	controllerType=0 controllerNumber=1 scan=17279	36.55
14861:4	1	K.AEHLTTPHPT[+1021.360]SPLSPR.Q	HexNAc(2)Hex(2)NeuAc(1)	T[+1021]	691.321	4	2762.26	2762.26	0	-0.1	155	Non	447.97	350.89	1.2	5.63	1226	>AAB61574.1 podocalyxin-like protein [Homo sapiens]	1	221121_jc_podo_stce_pngasef_trypsin.ScanId;v=1;d1=17586.17586.4	controllerType=0 controllerNumber=1 scan=17586	37.112
16386:3	1	K.AEHLTTPHPT[+672.223]SPLSPR.Q	HexNAc(1)Hex(1)NeuGc(1)	T[+672]	805.047	3	2413.13	2413.13	0	0.6	155	Non	450.2	450.2	0	6.89	1226	>AAB61574.1 podocalyxin-like protein [Homo sapiens]	1	221121_jc_podo_stce_pngasef_trypsin.ScanId;v=1;d1=19169.19169.3	controllerType=0 controllerNumber=1 scan=19169	40.2329
14567:4	1	K.AEHLTTPHPT[+365.132]SPLSPR.Q	HexNAc(1)Hex(1)	T[+365]	527.264	4	2106.03	2106.03	0	-0.2	155	Non	451.31	451.31	23.41	5.75	1226	>AAB61574.1 podocalyxin-like protein [Homo sapiens]	1	221121_jc_podo_stce_pngasef_trypsin.ScanId;v=1;d1=17281.17281.4	controllerType=0 controllerNumber=1 scan=17281	36.5553
14785:4	1	K.AEHLTTPHPT[+365.132]SPLSPR.Q	HexNAc(1)Hex(1)	T[+365]	527.265	4	2106.04	2106.03	0	1.1	155	Non	453.13	453.13	55.69	6.25	1226	>AAB61574.1 podocalyxin-like protein [Homo sapiens]	1	221121_jc_podo_stce_pngasef_trypsin.ScanId;v=1;d1=17507.17507.4	controllerType=0 controllerNumber=1 scan=17507	36.9777
16284:4	1	K.AEHLTT[+672.223]PHPTSPLSPR.Q	HexNAc(1)Hex(1)NeuGc(1)	T[+672]	604.037	4	2413.13	2413.13	0	0.7	155	Non	487.45	487.45	88	6.26	1226	>AAB61574.1 podocalyxin-like protein [Homo sapiens]	1	221121_jc_podo_stce_pngasef_trypsin.ScanId;v=1;d1=19063.19063.4	controllerType=0 controllerNumber=1 scan=19063	40.0406
18035:4	1	K.AEHLTTPHPT[+963.318]SPLSPR.Q	HexNAc(1)Hex(1)NeuAc(1)NeuGc(1)	T[+963]	676.811	4	2704.22	2704.22	0	0.7	155	Non	496.32	496.32	1.2	6.26	1226	>AAB61574.1 podocalyxin-like protein [Homo sapiens]	1	221121_jc_podo_stce_pngasef_trypsin.ScanId;v=1;d1=20875.20875.4	controllerType=0 controllerNumber=1 scan=20875	43.2877
16416:3	1	K.AEHLTT[+672.223]PHPTSPLSPR.Q	HexNAc(1)Hex(1)NeuGc(1)	T[+672]	805.048	3	2413.13	2413.13	0	1.1	155	Non	514.82	514.82	0	6.9	1226	>AAB61574.1 podocalyxin-like protein [Homo sapiens]	1	221121_jc_podo_stce_pngasef_trypsin.ScanId;v=1;d1=19200.19200.3	controllerType=0 controllerNumber=1 scan=19200	40.2951
16777:4	1	K.AEHLTTPHPTS[+1312.455]PLSPR.Q	HexNAc(2)Hex(2)NeuAc(2)	S[+1312]	764.096	4	3053.36	3053.36	0	1.4	155	Non	516.28	516.28	0	6.26	1226	>AAB61574.1 podocalyxin-like protein [Homo sapiens]	1	221121_jc_podo_stce_pngasef_trypsin.ScanId;v=1;d1=19575.19575.4	controllerType=0 controllerNumber=1 scan=19575	41.0186
14698:4	1	K.AEHLTTPHPT[+365.132]SPLSPR.Q	HexNAc(1)Hex(1)	T[+365]	527.264	4	2106.03	2106.03	0	-0.4	155	Non	525.5	525.5	80.37	6.49	1226	>AAB61574.1 podocalyxin-like protein [Homo sapiens]	1	221121_jc_podo_stce_pngasef_trypsin.ScanId;v=1;d1=17417.17417.4	controllerType=0 controllerNumber=1 scan=17417	36.8114
18179:3	1	K.AEHLTTPHPT[+947.323]SPLSPR.Q	HexNAc(1)Hex(1)NeuAc(2)	T[+947]	896.747	3	2688.23	2688.23	0	0.6	155	Non	531.42	531.42	1.2	6.95	1226	>AAB61574.1 podocalyxin-like protein [Homo sapiens]	1	221121_jc_podo_stce_pngasef_trypsin.ScanId;v=1;d1=21024.21024.3	controllerType=0 controllerNumber=1 scan=21024	43.5439
14389:4	1	K.AEHLTT[+365.132]PHPTSPLSPR.Q	HexNAc(1)Hex(1)	T[+365]	527.264	4	2106.03	2106.03	0	0	155	Non	535.34	535.34	80.99	6.49	1226	>AAB61574.1 podocalyxin-like protein [Homo sapiens]	1	221121_jc_podo_stce_pngasef_trypsin.ScanId;v=1;d1=17097.17097.4	controllerType=0 controllerNumber=1 scan=17097	36.196
16257:4	1	K.AEHLTT[+672.223]PHPTSPLSPR.Q	HexNAc(1)Hex(1)NeuGc(1)	T[+672]	604.037	4	2413.13	2413.13	0	0.7	155	Non	536.99	536.99	97.91	6.31	1226	>AAB61574.1 podocalyxin-like protein [Homo sapiens]	1	221121_jc_podo_stce_pngasef_trypsin.ScanId;v=1;d1=19035.19035.4	controllerType=0 controllerNumber=1 scan=19035	39.9926
16410:4	1	K.AEHLTT[+672.223]PHPTSPLSPR.Q	HexNAc(1)Hex(1)NeuGc(1)	T[+672]	604.038	4	2413.13	2413.13	0	1.2	155	Non	537.05	537.05	0	6.31	1226	>AAB61574.1 podocalyxin-like protein [Homo sapiens]	1	221121_jc_podo_stce_pngasef_trypsin.ScanId;v=1;d1=19194.19194.4	controllerType=0 controllerNumber=1 scan=19194	40.2841
16406:4	1	K.AEHLTTPHPTS[+656.228]PLSPR.Q	HexNAc(1)Hex(1)NeuAc(1)	S[+656]	600.038	4	2397.13	2397.13	0	0.1	155	Non	545.06	545.06	3.6	6.49	1226	>AAB61574.1 podocalyxin-like protein [Homo sapiens]	1	221121_jc_podo_stce_pngasef_trypsin.ScanId;v=1;d1=19190.19190.4	controllerType=0 controllerNumber=1 scan=19190	40.2772
14250:4	1	K.AEHLTT[+365.132]PHPTSPLSPR.Q	HexNAc(1)Hex(1)	T[+365]	527.264	4	2106.04	2106.03	0	0.6	155	Non	547.07	547.07	73.41	6.31	1226	>AAB61574.1 podocalyxin-like protein [Homo sapiens]	1	221121_jc_podo_stce_pngasef_trypsin.ScanId;v=1;d1=16952.16952.4	controllerType=0 controllerNumber=1 scan=16952	35.9077
14512:4	1	K.AEHLTT[+365.132]PHPTSPLSPR.Q	HexNAc(1)Hex(1)	T[+365]	527.264	4	2106.03	2106.03	0	-0.6	155	Non	556.3	556.3	4.95	6.49	1226	>AAB61574.1 podocalyxin-like protein [Homo sapiens]	1	221121_jc_podo_stce_pngasef_trypsin.ScanId;v=1;d1=17224.17224.4	controllerType=0 controllerNumber=1 scan=17224	36.4516
14222:4	1	K.AEHLTT[+365.132]PHPTSPLSPR.Q	HexNAc(1)Hex(1)	T[+365]	527.264	4	2106.04	2106.03	0	0.2	155	Non	559.63	559.63	86.67	6.49	1226	>AAB61574.1 podocalyxin-like protein [Homo sapiens]	1	221121_jc_podo_stce_pngasef_trypsin.ScanId;v=1;d1=16923.16923.4	controllerType=0 controllerNumber=1 scan=16923	35.8535
16282:4	1	K.AEHLTT[+672.223]PHPTSPLSPR.Q	HexNAc(1)Hex(1)NeuGc(1)	T[+672]	604.037	4	2413.13	2413.13	0	0.7	155	Non	574.28	574.28	0	7.02	1226	>AAB61574.1 podocalyxin-like protein [Homo sapiens]	1	221121_jc_podo_stce_pngasef_trypsin.ScanId;v=1;d1=19061.19061.4	controllerType=0 controllerNumber=1 scan=19061	40.0381
14248:4	1	K.AEHLTT[+365.132]PHPTSPLSPR.Q	HexNAc(1)Hex(1)	T[+365]	527.264	4	2106.04	2106.03	0	0.6	155	Non	577.13	577.13	0	7.02	1226	>AAB61574.1 podocalyxin-like protein [Homo sapiens]	1	221121_jc_podo_stce_pngasef_trypsin.ScanId;v=1;d1=16950.16950.4	controllerType=0 controllerNumber=1 scan=16950	35.9035
14783:4	1	K.AEHLT[+365.132]TPHPTSPLSPR.Q	HexNAc(1)Hex(1)	T[+365]	527.265	4	2106.04	2106.03	0	1.1	155	Non	597.76	597.76	0.8	7.02	1226	>AAB61574.1 podocalyxin-like protein [Homo sapiens]	1	221121_jc_podo_stce_pngasef_trypsin.ScanId;v=1;d1=17505.17505.4	controllerType=0 controllerNumber=1 scan=17505	36.9724
16263:4	1	K.AEHLTTPHPT[+656.228]SPLSPR.Q	HexNAc(1)Hex(1)NeuAc(1)	T[+656]	600.038	4	2397.13	2397.13	0	0.8	155	Non	604.56	604.56	0	8.02	1226	>AAB61574.1 podocalyxin-like protein [Homo sapiens]	1	221121_jc_podo_stce_pngasef_trypsin.ScanId;v=1;d1=19042.19042.4	controllerType=0 controllerNumber=1 scan=19042	40.003
18146:3	1	K.AEHLTTPHPT[+947.323]SPLSPR.Q	HexNAc(1)Hex(1)NeuAc(2)	T[+947]	896.747	3	2688.23	2688.23	0	0.1	155	Non	614.48	614.48	1.2	8.84	1226	>AAB61574.1 podocalyxin-like protein [Homo sapiens]	1	221121_jc_podo_stce_pngasef_trypsin.ScanId;v=1;d1=20990.20990.3	controllerType=0 controllerNumber=1 scan=20990	43.4906
14387:4	1	K.AEHLTT[+365.132]PHPTSPLSPR.Q	HexNAc(1)Hex(1)	T[+365]	527.264	4	2106.03	2106.03	0	0	155	Non	621.28	621.28	0	8.2	1226	>AAB61574.1 podocalyxin-like protein [Homo sapiens]	1	221121_jc_podo_stce_pngasef_trypsin.ScanId;v=1;d1=17095.17095.4	controllerType=0 controllerNumber=1 scan=17095	36.1936
17113:4	1	K.AEHLTTPHPT[+979.313]SPLSPR.Q	HexNAc(1)Hex(1)NeuGc(2)	T[+979]	680.811	4	2720.22	2720.22	0	2.4	155	Non	624.78	624.78	1.2	8	1226	>AAB61574.1 podocalyxin-like protein [Homo sapiens]	1	221121_jc_podo_stce_pngasef_trypsin.ScanId;v=1;d1=19922.19922.4	controllerType=0 controllerNumber=1 scan=19922	41.6278
13110:4	1	K.AEHLTTPHPT[+730.264]SPLSPR.Q	HexNAc(2)Hex(2)	T[+730]	618.548	4	2471.17	2471.17	0	0.6	155	Non	628.63	628.63	1.2	8.02	1226	>AAB61574.1 podocalyxin-like protein [Homo sapiens]	1	221121_jc_podo_stce_pngasef_trypsin.ScanId;v=1;d1=15771.15771.4	controllerType=0 controllerNumber=1 scan=15771	33.7097
14696:4	1	K.AEHLTTPHPT[+365.132]SPLSPR.Q	HexNAc(1)Hex(1)	T[+365]	527.264	4	2106.03	2106.03	0	-0.4	155	Non	648.06	648.06	0	8.2	1226	>AAB61574.1 podocalyxin-like protein [Homo sapiens]	1	221121_jc_podo_stce_pngasef_trypsin.ScanId;v=1;d1=17415.17415.4	controllerType=0 controllerNumber=1 scan=17415	36.8047
14510:4	1	K.AEHLTT[+365.132]PHPTSPLSPR.Q	HexNAc(1)Hex(1)	T[+365]	527.264	4	2106.03	2106.03	0	-0.6	155	Non	661.65	661.65	0	9.2	1226	>AAB61574.1 podocalyxin-like protein [Homo sapiens]	1	221121_jc_podo_stce_pngasef_trypsin.ScanId;v=1;d1=17222.17222.4	controllerType=0 controllerNumber=1 scan=17222	36.4442
13088:4	1	K.AEHLTTPHPT[+730.264]SPLSPR.Q	HexNAc(2)Hex(2)	T[+730]	618.548	4	2471.17	2471.17	0	1.5	155	Non	662.96	662.96	1.2	9	1226	>AAB61574.1 podocalyxin-like protein [Homo sapiens]	1	221121_jc_podo_stce_pngasef_trypsin.ScanId;v=1;d1=15748.15748.4	controllerType=0 controllerNumber=1 scan=15748	33.6684
14368:4	1	K.AEHLTTPHPTSPLS[+365.132]PR.Q	HexNAc(1)Hex(1)	S[+365]	527.264	4	2106.03	2106.03	0	0	155	Non	665.49	665.49	6.35	9.2	1226	>AAB61574.1 podocalyxin-like protein [Homo sapiens]	1	221121_jc_podo_stce_pngasef_trypsin.ScanId;v=1;d1=17075.17075.4	controllerType=0 controllerNumber=1 scan=17075	36.1499
18197:4	1	K.AEHLTTPHPT[+947.323]SPLSPR.Q	HexNAc(1)Hex(1)NeuAc(2)	T[+947]	672.812	4	2688.23	2688.23	0	0.7	155	Non	682.39	682.39	1.2	9.02	1226	>AAB61574.1 podocalyxin-like protein [Homo sapiens]	1	221121_jc_podo_stce_pngasef_trypsin.ScanId;v=1;d1=21043.21043.4	controllerType=0 controllerNumber=1 scan=21043	43.5781
14220:4	1	K.AEHLTTPHPTS[+365.132]PLSPR.Q	HexNAc(1)Hex(1)	S[+365]	527.264	4	2106.04	2106.03	0	0.2	155	Non	682.4	682.4	3.6	9.2	1226	>AAB61574.1 podocalyxin-like protein [Homo sapiens]	1	221121_jc_podo_stce_pngasef_trypsin.ScanId;v=1;d1=16921.16921.4	controllerType=0 controllerNumber=1 scan=16921	35.8501
16238:4	1	K.AEHLTT[+656.228]PHPTSPLSPR.Q	HexNAc(1)Hex(1)NeuAc(1)	T[+656]	600.039	4	2397.13	2397.13	0	1.4	155	Non	702.6	702.6	0	10.02	1226	>AAB61574.1 podocalyxin-like protein [Homo sapiens]	1	221121_jc_podo_stce_pngasef_trypsin.ScanId;v=1;d1=19016.19016.4	controllerType=0 controllerNumber=1 scan=19016	39.9574
18028:4	1	K.AEHLTTPHPT[+947.323]SPLSPR.Q	HexNAc(1)Hex(1)NeuAc(2)	T[+947]	672.813	4	2688.23	2688.23	0	1.6	155	Non	726.68	726.68	1.2	10	1226	>AAB61574.1 podocalyxin-like protein [Homo sapiens]	1	221121_jc_podo_stce_pngasef_trypsin.ScanId;v=1;d1=20868.20868.4	controllerType=0 controllerNumber=1 scan=20868	43.2738
16255:4	1	K.AEHLTTPHPTS[+672.223]PLSPR.Q	HexNAc(1)Hex(1)NeuGc(1)	S[+672]	604.037	4	2413.13	2413.13	0	0.7	155	Non	731.62	731.62	1.9	10.02	1226	>AAB61574.1 podocalyxin-like protein [Homo sapiens]	1	221121_jc_podo_stce_pngasef_trypsin.ScanId;v=1;d1=19033.19033.4	controllerType=0 controllerNumber=1 scan=19033	39.9877
16308:3	1	K.AEHLTTPHPT[+656.228]SPLSPR.Q	HexNAc(1)Hex(1)NeuAc(1)	T[+656]	799.715	3	2397.13	2397.13	0	0.3	155	Non	758.39	758.39	0	11.66	1226	>AAB61574.1 podocalyxin-like protein [Homo sapiens]	1	221121_jc_podo_stce_pngasef_trypsin.ScanId;v=1;d1=19088.19088.3	controllerType=0 controllerNumber=1 scan=19088	40.0872
16337:3	1	K.AEHLTTPHPT[+656.228]SPLSPR.Q	HexNAc(1)Hex(1)NeuAc(1)	T[+656]	799.716	3	2397.13	2397.13	0	1.7	155	Non	787.02	787.02	0	11.64	1226	>AAB61574.1 podocalyxin-like protein [Homo sapiens]	1	221121_jc_podo_stce_pngasef_trypsin.ScanId;v=1;d1=19118.19118.3	controllerType=0 controllerNumber=1 scan=19118	40.1417
18164:4	1	K.AEHLTTPHPT[+947.323]SPLSPR.Q	HexNAc(1)Hex(1)NeuAc(2)	T[+947]	672.812	4	2688.23	2688.23	0	0.6	155	Non	788.41	788.41	1.2	11.02	1226	>AAB61574.1 podocalyxin-like protein [Homo sapiens]	1	221121_jc_podo_stce_pngasef_trypsin.ScanId;v=1;d1=21009.21009.4	controllerType=0 controllerNumber=1 scan=21009	43.522
17975:4	1	K.AEHLTTPHPT[+963.318]SPLSPR.Q	HexNAc(1)Hex(1)NeuAc(1)NeuGc(1)	T[+963]	676.811	4	2704.22	2704.22	0	-0.2	155	Non	812.1	812.1	1.2	12.2	1226	>AAB61574.1 podocalyxin-like protein [Homo sapiens]	1	221121_jc_podo_stce_pngasef_trypsin.ScanId;v=1;d1=20813.20813.4	controllerType=0 controllerNumber=1 scan=20813	43.1821
17991:4	1	K.AEHLTTPHPT[+947.323]SPLSPR.Q	HexNAc(1)Hex(1)NeuAc(2)	T[+947]	672.812	4	2688.23	2688.23	0	0.1	155	Non	830.99	830.99	1.2	12.2	1226	>AAB61574.1 podocalyxin-like protein [Homo sapiens]	1	221121_jc_podo_stce_pngasef_trypsin.ScanId;v=1;d1=20830.20830.4	controllerType=0 controllerNumber=1 scan=20830	43.2083
15213:4	1	K.AEHLTTPHPTS[+1312.455]PLS[+1021.360]PR.Q	HexNAc(2)Hex(2)NeuAc(2),HexNAc(2)Hex(2)NeuAc(1)	S[+1021][+1312]	1019.43	4	4074.72	4074.72	0	0.1	155	Non	37.76	37.76	2.4	1.28	1226	>AAB61574.1 podocalyxin-like protein [Homo sapiens]	1	221121_jc_podo_stce_pngasef_trypsin.ScanId;v=1;d1=17952.17952.4	controllerType=0 controllerNumber=1 scan=17952	37.8651
11993:4	1	K.AEHLTTPHPT[+730.264]S[+1021.360]PLSPR.Q	HexNAc(2)Hex(2),HexNAc(2)Hex(2)NeuAc(1)	S[+1021], T[+730]	873.886	4	3492.52	3492.53	0	-1.4	155	Non	58.26	58.26	0	2.22	1226	>AAB61574.1 podocalyxin-like protein [Homo sapiens]	1	221121_jc_podo_stce_pngasef_trypsin.ScanId;v=1;d1=14613.14613.4	controllerType=0 controllerNumber=1 scan=14613	31.5072
13737:4	1	K.AEHLT[+1312.455]T[+730.264]PHPTSPLSPR.Q	HexNAc(2)Hex(2)NeuAc(2),HexNAc(2)Hex(2)	T[+730][+1312]	946.66	4	3783.62	3783.62	0	-0.6	155	Non	86.19	86.19	1.2	2.45	1226	>AAB61574.1 podocalyxin-like protein [Homo sapiens]	1	221121_jc_podo_stce_pngasef_trypsin.ScanId;v=1;d1=16420.16420.4	controllerType=0 controllerNumber=1 scan=16420	34.869
12189:4	1	K.AEHLTTPHPT[+730.264]S[+1021.360]PLSPR.Q	HexNAc(2)Hex(2),HexNAc(2)Hex(2)NeuAc(1)	S[+1021], T[+730]	873.887	4	3492.53	3492.53	0	0.2	155	Non	89.84	89.84	0	2.39	1226	>AAB61574.1 podocalyxin-like protein [Homo sapiens]	1	221121_jc_podo_stce_pngasef_trypsin.ScanId;v=1;d1=14816.14816.4	controllerType=0 controllerNumber=1 scan=14816	31.8711
12161:4	1	K.AEHLTTPHPT[+1021.360]S[+730.264]PLSPR.Q	HexNAc(2)Hex(2)NeuAc(1),HexNAc(2)Hex(2)	S[+730], T[+1021]	873.884	4	3492.51	3492.53	0	-3.5	155	Non	95.04	95.04	0	2.36	1226	>AAB61574.1 podocalyxin-like protein [Homo sapiens]	1	221121_jc_podo_stce_pngasef_trypsin.ScanId;v=1;d1=14787.14787.4	controllerType=0 controllerNumber=1 scan=14787	31.8205
14581:4	1	K.AEHLTTPHPT[+1021.360]S[+1312.455]PLSPR.Q	HexNAc(2)Hex(2)NeuAc(1),HexNAc(2)Hex(2)NeuAc(2)	S[+1312], T[+1021]	1019.44	4	4074.73	4074.72	0	1.9	155	Non	104.43	104.43	1.2	2.39	1226	>AAB61574.1 podocalyxin-like protein [Homo sapiens]	1	221121_jc_podo_stce_pngasef_trypsin.ScanId;v=1;d1=17296.17296.4	controllerType=0 controllerNumber=1 scan=17296	36.5824
13317:4	1	K.AEHLTTPHPT[+730.264]S[+1312.455]PLSPR.Q	HexNAc(2)Hex(2),HexNAc(2)Hex(2)NeuAc(2)	S[+1312], T[+730]	946.662	4	3783.63	3783.62	0	1.2	155	Non	118.14	118.14	1.2	2.42	1226	>AAB61574.1 podocalyxin-like protein [Homo sapiens]	1	221121_jc_podo_stce_pngasef_trypsin.ScanId;v=1;d1=15985.15985.4	controllerType=0 controllerNumber=1 scan=15985	34.0904
14610:4	1	K.AEHLTTPHPT[+1021.360]S[+1312.455]PLSPR.Q	HexNAc(2)Hex(2)NeuAc(1),HexNAc(2)Hex(2)NeuAc(2)	S[+1312], T[+1021]	1019.44	4	4074.72	4074.72	0	0.5	155	Non	138.12	138.12	1.2	3.58	1226	>AAB61574.1 podocalyxin-like protein [Homo sapiens]	1	221121_jc_podo_stce_pngasef_trypsin.ScanId;v=1;d1=17326.17326.4	controllerType=0 controllerNumber=1 scan=17326	36.6405
12350:4	1	K.AEHLTTPHPT[+730.264]S[+1021.360]PLSPR.Q	HexNAc(2)Hex(2),HexNAc(2)Hex(2)NeuAc(1)	S[+1021], T[+730]	873.888	4	3492.53	3492.53	0	1.1	155	Non	142.39	142.39	0	2.98	1226	>AAB61574.1 podocalyxin-like protein [Homo sapiens]	1	221121_jc_podo_stce_pngasef_trypsin.ScanId;v=1;d1=14983.14983.4	controllerType=0 controllerNumber=1 scan=14983	32.1842
15035:4	1	K.AEHLTTPHPT[+1021.360]S[+1312.455]PLSPR.Q	HexNAc(2)Hex(2)NeuAc(1),HexNAc(2)Hex(2)NeuAc(2)	S[+1312], T[+1021]	1019.44	4	4074.72	4074.72	0	0.2	155	Non	174.83	174.83	1.2	3.99	1226	>AAB61574.1 podocalyxin-like protein [Homo sapiens]	1	221121_jc_podo_stce_pngasef_trypsin.ScanId;v=1;d1=17767.17767.4	controllerType=0 controllerNumber=1 scan=17767	37.4749
13446:4	1	K.AEHLTTPHPT[+730.264]S[+1312.455]PLSPR.Q	HexNAc(2)Hex(2),HexNAc(2)Hex(2)NeuAc(2)	S[+1312], T[+730]	946.66	4	3783.62	3783.62	0	-1	155	Non	175.09	175.09	1.2	3.55	1226	>AAB61574.1 podocalyxin-like protein [Homo sapiens]	1	221121_jc_podo_stce_pngasef_trypsin.ScanId;v=1;d1=16119.16119.4	controllerType=0 controllerNumber=1 scan=16119	34.3372
13426:4	1	K.AEHLTTPHPT[+730.264]S[+1312.455]PLSPR.Q	HexNAc(2)Hex(2),HexNAc(2)Hex(2)NeuAc(2)	S[+1312], T[+730]	946.66	4	3783.62	3783.62	0	-1.2	155	Non	178.43	178.43	1.2	3.55	1226	>AAB61574.1 podocalyxin-like protein [Homo sapiens]	1	221121_jc_podo_stce_pngasef_trypsin.ScanId;v=1;d1=16098.16098.4	controllerType=0 controllerNumber=1 scan=16098	34.3029
10923:3	1	K.AEHLTTPHPT[+730.264]S[+730.264]PLSPR.Q	HexNAc(2)Hex(2),HexNAc(2)Hex(2)	S[+730], T[+730]	1067.81	3	3201.42	3201.43	0	-2.6	155	Non	192.71	192.71	4.8	4.17	1226	>AAB61574.1 podocalyxin-like protein [Homo sapiens]	1	221121_jc_podo_stce_pngasef_trypsin.ScanId;v=1;d1=13499.13499.3	controllerType=0 controllerNumber=1 scan=13499	29.2627
11197:4	1	K.AEHLTTPHPT[+730.264]S[+568.212]PLSPR.Q	HexNAc(2)Hex(2),HexNAc(2)Hex(1)	S[+568], T[+730]	760.6	4	3039.38	3039.38	0	-0.8	155	Non	199.97	199.97	1.2	3.99	1226	>AAB61574.1 podocalyxin-like protein [Homo sapiens]	1	221121_jc_podo_stce_pngasef_trypsin.ScanId;v=1;d1=13786.13786.4	controllerType=0 controllerNumber=1 scan=13786	29.878
13374:4	1	K.AEHLT[+365.132]T[+730.264]PHPTSPLSPR.Q	HexNAc(1)Hex(1),HexNAc(2)Hex(2)	T[+365][+730]	709.831	4	2836.3	2836.3	0	0.6	155	Non	208.06	208.06	20.83	3.05	1226	>AAB61574.1 podocalyxin-like protein [Homo sapiens]	1	221121_jc_podo_stce_pngasef_trypsin.ScanId;v=1;d1=16044.16044.4	controllerType=0 controllerNumber=1 scan=16044	34.2036
10864:4	1	K.AEHLTTPHPTS[+730.264]PLS[+730.264]PR.Q	HexNAc(2)Hex(2),HexNAc(2)Hex(2)	S[+730]*2	801.113	4	3201.43	3201.43	0	-0.6	155	Non	258.94	258.94	2.4	5.05	1226	>AAB61574.1 podocalyxin-like protein [Homo sapiens]	1	221121_jc_podo_stce_pngasef_trypsin.ScanId;v=1;d1=13438.13438.4	controllerType=0 controllerNumber=1 scan=13438	29.1516
12302:4	1	K.AEHLTTPHPT[+730.264]S[+1021.360]PLSPR.Q	HexNAc(2)Hex(2),HexNAc(2)Hex(2)NeuAc(1)	S[+1021], T[+730]	873.887	4	3492.53	3492.53	0	-0.2	155	Non	284.85	284.85	0	5.22	1226	>AAB61574.1 podocalyxin-like protein [Homo sapiens]	1	221121_jc_podo_stce_pngasef_trypsin.ScanId;v=1;d1=14933.14933.4	controllerType=0 controllerNumber=1 scan=14933	32.0894
10845:4	1	K.AEHLTTPHPT[+730.264]S[+730.264]PLSPR.Q	HexNAc(2)Hex(2),HexNAc(2)Hex(2)	S[+730], T[+730]	801.113	4	3201.43	3201.43	0	-0.2	155	Non	306.19	306.19	4.8	5.22	1226	>AAB61574.1 podocalyxin-like protein [Homo sapiens]	1	221121_jc_podo_stce_pngasef_trypsin.ScanId;v=1;d1=13418.13418.4	controllerType=0 controllerNumber=1 scan=13418	29.1244
13561:4	1	K.AEHLTTPHPT[+730.264]S[+1312.455]PLSPR.Q	HexNAc(2)Hex(2),HexNAc(2)Hex(2)NeuAc(2)	S[+1312], T[+730]	946.662	4	3783.63	3783.62	0	1.2	155	Non	343.43	343.43	1.2	5.32	1226	>AAB61574.1 podocalyxin-like protein [Homo sapiens]	1	221121_jc_podo_stce_pngasef_trypsin.ScanId;v=1;d1=16238.16238.4	controllerType=0 controllerNumber=1 scan=16238	34.5392
10900:3	1	K.AEHLTTPHPT[+730.264]S[+730.264]PLSPR.Q	HexNAc(2)Hex(2),HexNAc(2)Hex(2)	S[+730], T[+730]	1067.81	3	3201.43	3201.43	0	-1.7	155	Non	371.5	371.5	2.59	6.5	1226	>AAB61574.1 podocalyxin-like protein [Homo sapiens]	1	221121_jc_podo_stce_pngasef_trypsin.ScanId;v=1;d1=13475.13475.3	controllerType=0 controllerNumber=1 scan=13475	29.2155
13372:4	1	K.AEHLTT[+730.264]PHPT[+365.132]SPLSPR.Q	HexNAc(2)Hex(2),HexNAc(1)Hex(1)	T[+365][+730]	709.831	4	2836.3	2836.3	0	0.6	155	Non	455.62	455.62	2.4	6.25	1226	>AAB61574.1 podocalyxin-like protein [Homo sapiens]	1	221121_jc_podo_stce_pngasef_trypsin.ScanId;v=1;d1=16042.16042.4	controllerType=0 controllerNumber=1 scan=16042	34.2009
11638:4	1	K.AEHLTT[+1021.360]PHPT[+365.132]S[+730.264]PLSPR.Q	HexNAc(2)Hex(2)NeuAc(1),HexNAc(1)Hex(1),HexNAc(2)Hex(2)	S[+730], T[+365][+1021]	965.162	4	3857.63	3857.66	0	-8.3	155	Non	4.5	4.5	0	0.85	1226	>AAB61574.1 podocalyxin-like protein [Homo sapiens]	1	221121_jc_podo_stce_pngasef_trypsin.ScanId;v=1;d1=14244.14244.4	controllerType=0 controllerNumber=1 scan=14244	30.7958
10270:4	1	K.AEHLTTPHPT[+730.264]S[+365.132]PLS[+730.264]PR.Q	HexNAc(2)Hex(2),HexNAc(1)Hex(1),HexNAc(2)Hex(2)	S[+365][+730], T[+730]	892.398	4	3566.57	3566.56	0	1.2	155	Non	93.44	93.44	0	2.39	1226	>AAB61574.1 podocalyxin-like protein [Homo sapiens]	1	221121_jc_podo_stce_pngasef_trypsin.ScanId;v=1;d1=12820.12820.4	controllerType=0 controllerNumber=1 scan=12820	27.9375
11645:4	1	K.AEHLTTPHPT[+730.264]S[+672.223]PLS[+365.132]PR.Q	HexNAc(2)Hex(2),HexNAc(1)Hex(1)NeuGc(1),HexNAc(1)Hex(1)	S[+365][+672], T[+730]	877.886	4	3508.52	3508.52	0	0.2	155	Non	97.89	97.89	0	2.47	1226	>AAB61574.1 podocalyxin-like protein [Homo sapiens]	1	221121_jc_podo_stce_pngasef_trypsin.ScanId;v=1;d1=14252.14252.4	controllerType=0 controllerNumber=1 scan=14252	30.8124
11783:4	1	K.AEHLTTPHPT[+730.264]S[+365.132]PLS[+672.223]PR.Q	HexNAc(2)Hex(2),HexNAc(1)Hex(1),HexNAc(1)Hex(1)NeuGc(1)	S[+365][+672], T[+730]	877.886	4	3508.52	3508.52	0	0.5	155	Non	98.41	98.41	0	2.42	1226	>AAB61574.1 podocalyxin-like protein [Homo sapiens]	1	221121_jc_podo_stce_pngasef_trypsin.ScanId;v=1;d1=14395.14395.4	controllerType=0 controllerNumber=1 scan=14395	31.0931
11256:4	1	K.AEHLT[+365.132]TPHPT[+730.264]S[+203.079]PLSPR.Q	HexNAc(1)Hex(1),HexNAc(2)Hex(2),HexNAc(1)	S[+203], T[+365][+730]	760.6	4	3039.38	3039.38	0	-0.6	155	Non	120.09	120.09	16.9	2.36	1226	>AAB61574.1 podocalyxin-like protein [Homo sapiens]	1	221121_jc_podo_stce_pngasef_trypsin.ScanId;v=1;d1=13847.13847.4	controllerType=0 controllerNumber=1 scan=13847	30.0065
14481:4	1	K.AEHLTTPHPT[+730.264]S[+963.318]PLS[+656.228]PR.Q	HexNAc(2)Hex(2),HexNAc(1)Hex(1)NeuAc(1)NeuGc(1),HexNAc(1)Hex(1)NeuAc(1)	S[+656][+963], T[+730]	1023.43	4	4090.72	4090.71	0	1.1	155	Non	171.8	171.8	0	3.82	1226	>AAB61574.1 podocalyxin-like protein [Homo sapiens]	1	221121_jc_podo_stce_pngasef_trypsin.ScanId;v=1;d1=17192.17192.4	controllerType=0 controllerNumber=1 scan=17192	36.3793
12946:4	1	K.AEHLTTPHPT[+730.264]S[+963.318]PLS[+365.132]PR.Q	HexNAc(2)Hex(2),HexNAc(1)Hex(1)NeuAc(1)NeuGc(1),HexNAc(1)Hex(1)	S[+365][+963], T[+730]	950.66	4	3799.62	3799.62	0	0.1	155	Non	178.06	178.06	0	3.99	1226	>AAB61574.1 podocalyxin-like protein [Homo sapiens]	1	221121_jc_podo_stce_pngasef_trypsin.ScanId;v=1;d1=15601.15601.4	controllerType=0 controllerNumber=1 scan=15601	33.3938
11199:4	1	K.AEHLT[+365.132]T[+730.264]PHPTS[+203.079]PLSPR.Q	HexNAc(1)Hex(1),HexNAc(2)Hex(2),HexNAc(1)	S[+203], T[+365][+730]	760.6	4	3039.38	3039.38	0	-0.8	155	Non	208.45	208.45	7.72	3.08	1226	>AAB61574.1 podocalyxin-like protein [Homo sapiens]	1	221121_jc_podo_stce_pngasef_trypsin.ScanId;v=1;d1=13788.13788.4	controllerType=0 controllerNumber=1 scan=13788	29.8846
10847:4	1	K.AEHLT[+365.132]TPHPT[+730.264]S[+365.132]PLSPR.Q	HexNAc(1)Hex(1),HexNAc(2)Hex(2),HexNAc(1)Hex(1)	S[+365], T[+365][+730]	801.113	4	3201.43	3201.43	0	-0.2	155	Non	257.38	257.38	11.51	4.31	1226	>AAB61574.1 podocalyxin-like protein [Homo sapiens]	1	221121_jc_podo_stce_pngasef_trypsin.ScanId;v=1;d1=13420.13420.4	controllerType=0 controllerNumber=1 scan=13420	29.1263
11680:4	1	K.AEHLT[+672.223]T[+730.264]PHPT[+365.132]SPLSPR.Q	HexNAc(1)Hex(1)NeuGc(1),HexNAc(2)Hex(2),HexNAc(1)Hex(1)	T[+365][+672][+730]	877.886	4	3508.52	3508.52	0	0.5	155	Non	261.7	261.7	0	4.88	1226	>AAB61574.1 podocalyxin-like protein [Homo sapiens]	1	221121_jc_podo_stce_pngasef_trypsin.ScanId;v=1;d1=14288.14288.4	controllerType=0 controllerNumber=1 scan=14288	30.8832
10866:4	1	K.AEHLT[+365.132]T[+730.264]PHPTS[+365.132]PLSPR.Q	HexNAc(1)Hex(1),HexNAc(2)Hex(2),HexNAc(1)Hex(1)	S[+365], T[+365][+730]	801.113	4	3201.43	3201.43	0	-0.6	155	Non	291.12	291.12	2.3	4.18	1226	>AAB61574.1 podocalyxin-like protein [Homo sapiens]	1	221121_jc_podo_stce_pngasef_trypsin.ScanId;v=1;d1=13440.13440.4	controllerType=0 controllerNumber=1 scan=13440	29.1563
08219:3	1	T.TPHPT[+730.264]S[+672.223]PLSPR.Q	HexNAc(2)Hex(2),HexNAc(1)Hex(1)NeuGc(1)	S[+672], T[+730]	864.712	3	2592.12	2592.12	0	0.8	160	CRagged	94.07	94.07	0	1.69	1226	>AAB61574.1 podocalyxin-like protein [Homo sapiens]	1	221121_jc_podo_stce_pngasef_trypsin.ScanId;v=1;d1=10684.10684.3	controllerType=0 controllerNumber=1 scan=10684	23.4039
10250:3	1	T.TPHPT[+1312.455]S[+365.132]PLSPR.Q	HexNAc(2)Hex(2)NeuAc(2),HexNAc(1)Hex(1)	S[+365], T[+1312]	956.413	3	2867.22	2867.22	0	1.6	160	CRagged	98.95	98.95	0	1.64	1226	>AAB61574.1 podocalyxin-like protein [Homo sapiens]	1	221121_jc_podo_stce_pngasef_trypsin.ScanId;v=1;d1=12800.12800.3	controllerType=0 controllerNumber=1 scan=12800	27.9005
07478:3	1	T.TPHPT[+730.264]S[+203.079]PLSPR.Q	HexNAc(2)Hex(2),HexNAc(1)	S[+203], T[+730]	708.33	3	2122.98	2122.98	0	-0.5	160	CRagged	103.9	103.9	0	2.36	1226	>AAB61574.1 podocalyxin-like protein [Homo sapiens]	1	221121_jc_podo_stce_pngasef_trypsin.ScanId;v=1;d1=9911.9911.3	controllerType=0 controllerNumber=1 scan=9911	21.6841
10296:4	1	T.TPHPT[+1312.455]S[+365.132]PLSPR.Q	HexNAc(2)Hex(2)NeuAc(2),HexNAc(1)Hex(1)	S[+365], T[+1312]	717.562	4	2867.22	2867.22	0	1.8	160	CRagged	126.82	126.82	0	2.37	1226	>AAB61574.1 podocalyxin-like protein [Homo sapiens]	1	221121_jc_podo_stce_pngasef_trypsin.ScanId;v=1;d1=12847.12847.4	controllerType=0 controllerNumber=1 scan=12847	27.9911
08187:3	1	T.T[+672.223]PHPT[+730.264]SPLSPR.Q	HexNAc(1)Hex(1)NeuGc(1),HexNAc(2)Hex(2)	T[+672][+730]	864.711	3	2592.12	2592.12	0	-0.2	160	CRagged	129.49	129.49	0.59	2.58	1226	>AAB61574.1 podocalyxin-like protein [Homo sapiens]	1	221121_jc_podo_stce_pngasef_trypsin.ScanId;v=1;d1=10651.10651.3	controllerType=0 controllerNumber=1 scan=10651	23.3286
10121:3	1	T.TPHPT[+963.318]S[+730.264]PLSPR.Q	HexNAc(1)Hex(1)NeuAc(1)NeuGc(1),HexNAc(2)Hex(2)	S[+730], T[+963]	961.745	3	2883.22	2883.21	0	1.8	160	CRagged	134.32	134.32	2.95	3.08	1226	>AAB61574.1 podocalyxin-like protein [Homo sapiens]	1	221121_jc_podo_stce_pngasef_trypsin.ScanId;v=1;d1=12665.12665.3	controllerType=0 controllerNumber=1 scan=12665	27.6101
07235:3	1	T.TPHPT[+568.212]S[+568.212]PLSPR.Q	HexNAc(2)Hex(1),HexNAc(2)Hex(1)	S[+568], T[+568]	776.023	3	2326.06	2326.06	0	0	160	CRagged	139.06	139.06	7.2	3.25	1226	>AAB61574.1 podocalyxin-like protein [Homo sapiens]	1	221121_jc_podo_stce_pngasef_trypsin.ScanId;v=1;d1=9657.9657.3	controllerType=0 controllerNumber=1 scan=9657	21.0641
12331:3	1	T.TPHPT[+656.228]S[+1312.455]PLSPR.Q	HexNAc(1)Hex(1)NeuAc(1),HexNAc(2)Hex(2)NeuAc(2)	S[+1312], T[+656]	1053.44	3	3158.32	3158.32	0	1	160	CRagged	168.98	168.98	0	3.32	1226	>AAB61574.1 podocalyxin-like protein [Homo sapiens]	1	221121_jc_podo_stce_pngasef_trypsin.ScanId;v=1;d1=14963.14963.3	controllerType=0 controllerNumber=1 scan=14963	32.1428
08427:3	1	T.TPHPTS[+730.264]PLS[+672.223]PR.Q	HexNAc(2)Hex(2),HexNAc(1)Hex(1)NeuGc(1)	S[+672][+730]	864.712	3	2592.12	2592.12	0	0.5	160	CRagged	171.96	171.96	0	2.56	1226	>AAB61574.1 podocalyxin-like protein [Homo sapiens]	1	221121_jc_podo_stce_pngasef_trypsin.ScanId;v=1;d1=10901.10901.3	controllerType=0 controllerNumber=1 scan=10901	23.8712
06907:3	1	T.TPHPT[+730.264]S[+568.212]PLSPR.Q	HexNAc(2)Hex(2),HexNAc(2)Hex(1)	S[+568], T[+730]	830.041	3	2488.11	2488.11	0	0.4	160	CRagged	174.75	174.75	0	2.77	1226	>AAB61574.1 podocalyxin-like protein [Homo sapiens]	1	221121_jc_podo_stce_pngasef_trypsin.ScanId;v=1;d1=9314.9314.3	controllerType=0 controllerNumber=1 scan=9314	20.2624
10278:3	1	T.TPHPT[+947.323]S[+730.264]PLSPR.Q	HexNAc(1)Hex(1)NeuAc(2),HexNAc(2)Hex(2)	S[+730], T[+947]	956.413	3	2867.22	2867.22	0	1.8	160	CRagged	184.96	184.96	0.49	3.3	1226	>AAB61574.1 podocalyxin-like protein [Homo sapiens]	1	221121_jc_podo_stce_pngasef_trypsin.ScanId;v=1;d1=12829.12829.3	controllerType=0 controllerNumber=1 scan=12829	27.9565
08653:3	1	T.TPHPT[+656.228]S[+730.264]PLSPR.Q	HexNAc(1)Hex(1)NeuAc(1),HexNAc(2)Hex(2)	S[+730], T[+656]	859.381	3	2576.13	2576.12	0	1.7	160	CRagged	219.23	219.23	0	3.32	1226	>AAB61574.1 podocalyxin-like protein [Homo sapiens]	1	221121_jc_podo_stce_pngasef_trypsin.ScanId;v=1;d1=11137.11137.3	controllerType=0 controllerNumber=1 scan=11137	24.3932
08534:3	1	T.TPHPT[+656.228]S[+730.264]PLSPR.Q	HexNAc(1)Hex(1)NeuAc(1),HexNAc(2)Hex(2)	S[+730], T[+656]	859.382	3	2576.13	2576.12	0	2.5	160	CRagged	240.03	240.03	0.67	3.96	1226	>AAB61574.1 podocalyxin-like protein [Homo sapiens]	1	221121_jc_podo_stce_pngasef_trypsin.ScanId;v=1;d1=11013.11013.3	controllerType=0 controllerNumber=1 scan=11013	24.1201
08621:3	1	T.TPHPT[+365.132]S[+1021.360]PLSPR.Q	HexNAc(1)Hex(1),HexNAc(2)Hex(2)NeuAc(1)	S[+1021], T[+365]	859.38	3	2576.12	2576.12	0	-0.1	160	CRagged	310.02	310.02	0	4.69	1226	>AAB61574.1 podocalyxin-like protein [Homo sapiens]	1	221121_jc_podo_stce_pngasef_trypsin.ScanId;v=1;d1=11104.11104.3	controllerType=0 controllerNumber=1 scan=11104	24.3221
07153:3	1	T.TPHPTS[+730.264]PLS[+365.132]PR.Q	HexNAc(2)Hex(2),HexNAc(1)Hex(1)	S[+365][+730]	762.348	3	2285.03	2285.03	0	0.2	160	CRagged	313.38	313.38	0.93	4.69	1226	>AAB61574.1 podocalyxin-like protein [Homo sapiens]	1	221121_jc_podo_stce_pngasef_trypsin.ScanId;v=1;d1=9571.9571.3	controllerType=0 controllerNumber=1 scan=9571	20.8627
08517:3	1	T.TPHPTS[+1021.360]PLS[+365.132]PR.Q	HexNAc(2)Hex(2)NeuAc(1),HexNAc(1)Hex(1)	S[+365][+1021]	859.38	3	2576.13	2576.12	0	0.5	160	CRagged	317.84	317.84	1.2	4.52	1226	>AAB61574.1 podocalyxin-like protein [Homo sapiens]	1	221121_jc_podo_stce_pngasef_trypsin.ScanId;v=1;d1=10995.10995.3	controllerType=0 controllerNumber=1 scan=10995	24.0791
07128:3	1	T.TPHPT[+365.132]S[+730.264]PLSPR.Q	HexNAc(1)Hex(1),HexNAc(2)Hex(2)	S[+730], T[+365]	762.348	3	2285.03	2285.03	0	0.7	160	CRagged	438.18	438.18	0	5.77	1226	>AAB61574.1 podocalyxin-like protein [Homo sapiens]	1	221121_jc_podo_stce_pngasef_trypsin.ScanId;v=1;d1=9545.9545.3	controllerType=0 controllerNumber=1 scan=9545	20.7954
09360:2	1	T.SPLS[+656.228]PR.Q	HexNAc(1)Hex(1)NeuAc(1)	S[+656]	656.806	2	1312.61	1312.6	0	3.7	165	CRagged	371.39	371.39	14.44	4.53	1226	>AAB61574.1 podocalyxin-like protein [Homo sapiens]	1	221121_jc_podo_stce_pngasef_trypsin.ScanId;v=1;d1=11874.11874.2	controllerType=0 controllerNumber=1 scan=11874	25.9942
09341:2	1	T.SPLS[+656.228]PR.Q	HexNAc(1)Hex(1)NeuAc(1)	S[+656]	656.806	2	1312.6	1312.6	0	3.3	165	CRagged	408.89	408.89	13.19	4.68	1226	>AAB61574.1 podocalyxin-like protein [Homo sapiens]	1	221121_jc_podo_stce_pngasef_trypsin.ScanId;v=1;d1=11854.11854.2	controllerType=0 controllerNumber=1 scan=11854	25.9523
23177:3	1	T.SPLS[+1312.455]PRQPTL.T	HexNAc(2)Hex(2)NeuAc(2)	S[+1312]	803.363	3	2408.07	2408.07	0	1.6	165	Specific	128.01	128.01	1.2	2.54	1226	>AAB61574.1 podocalyxin-like protein [Homo sapiens]	1	221121_jc_podo_stce_pngasef_trypsin.ScanId;v=1;d1=26227.26227.3	controllerType=0 controllerNumber=1 scan=26227	54.2956
17331:2	1	R.QPT[+672.223]L.T	HexNAc(1)Hex(1)NeuGc(1)	T[+672]	565.745	2	1130.48	1130.48	0	0.1	171	NRagged	213.41	213.41	213.41	0.85	1226	>AAB61574.1 podocalyxin-like protein [Homo sapiens]	1	221121_jc_podo_stce_pngasef_trypsin.ScanId;v=1;d1=20147.20147.2	controllerType=0 controllerNumber=1 scan=20147	42.0056
13926:2	1	R.QPT[+365.132]L.T	HexNAc(1)Hex(1)	T[+365]	412.2	2	823.393	823.393	0	-0.7	171	NRagged	217.29	217.29	217.29	0.85	1226	>AAB61574.1 podocalyxin-like protein [Homo sapiens]	1	221121_jc_podo_stce_pngasef_trypsin.ScanId;v=1;d1=16616.16616.2	controllerType=0 controllerNumber=1 scan=16616	35.2362
14063:2	1	R.QPT[+365.132]L.T	HexNAc(1)Hex(1)	T[+365]	412.2	2	823.393	823.393	0	-0.2	171	NRagged	230.51	230.51	230.51	0.85	1226	>AAB61574.1 podocalyxin-like protein [Homo sapiens]	1	221121_jc_podo_stce_pngasef_trypsin.ScanId;v=1;d1=16758.16758.2	controllerType=0 controllerNumber=1 scan=16758	35.5292
18788:2	1	R.QPT[+656.228]L.T	HexNAc(1)Hex(1)NeuAc(1)	T[+656]	557.748	2	1114.49	1114.49	0	0.9	171	NRagged	242.85	242.85	242.85	2.41	1226	>AAB61574.1 podocalyxin-like protein [Homo sapiens]	1	221121_jc_podo_stce_pngasef_trypsin.ScanId;v=1;d1=21657.21657.2	controllerType=0 controllerNumber=1 scan=21657	44.6921
13801:2	1	R.QPT[+365.132]L.T	HexNAc(1)Hex(1)	T[+365]	412.2	2	823.393	823.393	0	-0.2	171	NRagged	249.2	248.82	248.82	1.69	1226	>AAB61574.1 podocalyxin-like protein [Homo sapiens]	1	221121_jc_podo_stce_pngasef_trypsin.ScanId;v=1;d1=16486.16486.2	controllerType=0 controllerNumber=1 scan=16486	34.9888
13751:2	1	R.QPT[+203.079]L.T	HexNAc(1)	T[+203]	331.174	2	661.34	661.34	0	-0.3	171	NRagged	253.14	253.14	253.14	2.37	1226	>AAB61574.1 podocalyxin-like protein [Homo sapiens]	1	221121_jc_podo_stce_pngasef_trypsin.ScanId;v=1;d1=16434.16434.2	controllerType=0 controllerNumber=1 scan=16434	34.8987
22574:2	1	R.QPT[+963.318]L.T	HexNAc(1)Hex(1)NeuAc(1)NeuGc(1)	T[+963]	711.295	2	1421.58	1421.58	0	3.1	171	NRagged	261.84	186.75	186.75	2.36	1226	>AAB61574.1 podocalyxin-like protein [Homo sapiens]	1	221121_jc_podo_stce_pngasef_trypsin.ScanId;v=1;d1=25598.25598.2	controllerType=0 controllerNumber=1 scan=25598	52.9372
18647:2	1	R.QPT[+656.228]L.T	HexNAc(1)Hex(1)NeuAc(1)	T[+656]	557.748	2	1114.49	1114.49	0	-0.4	171	NRagged	272.76	272.76	272.76	2.62	1226	>AAB61574.1 podocalyxin-like protein [Homo sapiens]	1	221121_jc_podo_stce_pngasef_trypsin.ScanId;v=1;d1=21511.21511.2	controllerType=0 controllerNumber=1 scan=21511	44.4177
18826:2	1	R.QPT[+656.228]L.T	HexNAc(1)Hex(1)NeuAc(1)	T[+656]	557.748	2	1114.49	1114.49	0	0.9	171	NRagged	273.25	273.25	273.25	2.53	1226	>AAB61574.1 podocalyxin-like protein [Homo sapiens]	1	221121_jc_podo_stce_pngasef_trypsin.ScanId;v=1;d1=21696.21696.2	controllerType=0 controllerNumber=1 scan=21696	44.7717
22835:2	1	R.QPT[+947.323]L.T	HexNAc(1)Hex(1)NeuAc(2)	T[+947]	703.296	2	1405.59	1405.58	0	1.1	171	NRagged	275.82	240.58	240.58	2.41	1226	>AAB61574.1 podocalyxin-like protein [Homo sapiens]	1	221121_jc_podo_stce_pngasef_trypsin.ScanId;v=1;d1=25871.25871.2	controllerType=0 controllerNumber=1 scan=25871	53.5452
22848:2	1	R.QPT[+947.323]L.T	HexNAc(1)Hex(1)NeuAc(2)	T[+947]	703.297	2	1405.59	1405.58	0	1.7	171	NRagged	275.99	265.04	265.04	2.52	1226	>AAB61574.1 podocalyxin-like protein [Homo sapiens]	1	221121_jc_podo_stce_pngasef_trypsin.ScanId;v=1;d1=25885.25885.2	controllerType=0 controllerNumber=1 scan=25885	53.5755
17182:2	1	R.QPT[+672.223]L.T	HexNAc(1)Hex(1)NeuGc(1)	T[+672]	565.746	2	1130.48	1130.48	0	0.6	171	NRagged	280.6	280.6	280.6	2.54	1226	>AAB61574.1 podocalyxin-like protein [Homo sapiens]	1	221121_jc_podo_stce_pngasef_trypsin.ScanId;v=1;d1=19994.19994.2	controllerType=0 controllerNumber=1 scan=19994	41.7536
17153:2	1	R.QPT[+672.223]L.T	HexNAc(1)Hex(1)NeuGc(1)	T[+672]	565.745	2	1130.48	1130.48	0	0.1	171	NRagged	283.97	283.97	283.97	2.72	1226	>AAB61574.1 podocalyxin-like protein [Homo sapiens]	1	221121_jc_podo_stce_pngasef_trypsin.ScanId;v=1;d1=19964.19964.2	controllerType=0 controllerNumber=1 scan=19964	41.7009
22964:2	1	R.QPT[+947.323]L.T	HexNAc(1)Hex(1)NeuAc(2)	T[+947]	703.296	2	1405.58	1405.58	0	0.3	171	NRagged	292.48	292.48	292.48	2.72	1226	>AAB61574.1 podocalyxin-like protein [Homo sapiens]	1	221121_jc_podo_stce_pngasef_trypsin.ScanId;v=1;d1=26006.26006.2	controllerType=0 controllerNumber=1 scan=26006	53.8347
18677:2	1	R.QPT[+656.228]L.T	HexNAc(1)Hex(1)NeuAc(1)	T[+656]	557.748	2	1114.49	1114.49	0	-0.4	171	NRagged	293.35	293.35	293.35	2.72	1226	>AAB61574.1 podocalyxin-like protein [Homo sapiens]	1	221121_jc_podo_stce_pngasef_trypsin.ScanId;v=1;d1=21542.21542.2	controllerType=0 controllerNumber=1 scan=21542	44.479
17035:2	1	R.QPT[+672.223]L.T	HexNAc(1)Hex(1)NeuGc(1)	T[+672]	565.747	2	1130.49	1130.48	0	2.9	171	NRagged	304.74	304.74	304.74	2.51	1226	>AAB61574.1 podocalyxin-like protein [Homo sapiens]	1	221121_jc_podo_stce_pngasef_trypsin.ScanId;v=1;d1=19842.19842.2	controllerType=0 controllerNumber=1 scan=19842	41.4868
18526:2	1	R.QPT[+656.228]L.T	HexNAc(1)Hex(1)NeuAc(1)	T[+656]	557.749	2	1114.49	1114.49	0	2.5	171	NRagged	308.95	308.95	308.95	2.6	1226	>AAB61574.1 podocalyxin-like protein [Homo sapiens]	1	221121_jc_podo_stce_pngasef_trypsin.ScanId;v=1;d1=21386.21386.2	controllerType=0 controllerNumber=1 scan=21386	44.2029
22595:2	1	R.QPT[+963.318]L.T	HexNAc(1)Hex(1)NeuAc(1)NeuGc(1)	T[+963]	711.294	2	1421.58	1421.58	0	1.7	171	NRagged	310.46	236.7	236.7	2.41	1226	>AAB61574.1 podocalyxin-like protein [Homo sapiens]	1	221121_jc_podo_stce_pngasef_trypsin.ScanId;v=1;d1=25620.25620.2	controllerType=0 controllerNumber=1 scan=25620	52.9821
22939:2	1	R.QPT[+947.323]L.T	HexNAc(1)Hex(1)NeuAc(2)	T[+947]	703.296	2	1405.58	1405.58	0	0.7	171	NRagged	315.35	304.05	304.05	2.61	1226	>AAB61574.1 podocalyxin-like protein [Homo sapiens]	1	221121_jc_podo_stce_pngasef_trypsin.ScanId;v=1;d1=25980.25980.2	controllerType=0 controllerNumber=1 scan=25980	53.7792
17013:2	1	R.QPT[+672.223]L.T	HexNAc(1)Hex(1)NeuGc(1)	T[+672]	565.745	2	1130.48	1130.48	0	-0.1	171	NRagged	318.29	318.29	318.29	2.72	1226	>AAB61574.1 podocalyxin-like protein [Homo sapiens]	1	221121_jc_podo_stce_pngasef_trypsin.ScanId;v=1;d1=19819.19819.2	controllerType=0 controllerNumber=1 scan=19819	41.4441
18520:2	1	R.QPT[+656.228]L.T	HexNAc(1)Hex(1)NeuAc(1)	T[+656]	557.747	2	1114.49	1114.49	0	-1.4	171	NRagged	318.69	318.69	318.69	2.49	1226	>AAB61574.1 podocalyxin-like protein [Homo sapiens]	1	221121_jc_podo_stce_pngasef_trypsin.ScanId;v=1;d1=21379.21379.2	controllerType=0 controllerNumber=1 scan=21379	44.1887
17144:2	1	R.QPT[+203.079]LTHPVATP.T	HexNAc(1)	T[+203]	682.857	2	1364.71	1364.71	0	0.7	171	NRagged	113.4	113.4	16.6	1.61	1226	>AAB61574.1 podocalyxin-like protein [Homo sapiens]	1	221121_jc_podo_stce_pngasef_trypsin.ScanId;v=1;d1=19954.19954.2	controllerType=0 controllerNumber=1 scan=19954	41.6801
19630:2	1	R.QPT[+672.223]LTHPVATP.T	HexNAc(1)Hex(1)NeuGc(1)	T[+672]	917.429	2	1833.85	1833.85	0	1.2	171	NRagged	128.29	128.29	16.78	2.43	1226	>AAB61574.1 podocalyxin-like protein [Homo sapiens]	1	221121_jc_podo_stce_pngasef_trypsin.ScanId;v=1;d1=22531.22531.2	controllerType=0 controllerNumber=1 scan=22531	46.4124
18533:3	1	R.QPT[+1021.360]LTHPVATP.T	HexNAc(2)Hex(2)NeuAc(1)	T[+1021]	728.336	3	2182.99	2182.99	0	3.5	171	NRagged	137.39	137.39	2.8	1.66	1226	>AAB61574.1 podocalyxin-like protein [Homo sapiens]	1	221121_jc_podo_stce_pngasef_trypsin.ScanId;v=1;d1=21393.21393.3	controllerType=0 controllerNumber=1 scan=21393	44.2126
21611:3	1	R.QPT[+947.323]LTHPVATP.T	HexNAc(1)Hex(1)NeuAc(2)	T[+947]	703.655	3	2108.95	2108.95	0	0.1	171	NRagged	157.12	157.12	14.12	2.63	1226	>AAB61574.1 podocalyxin-like protein [Homo sapiens]	1	221121_jc_podo_stce_pngasef_trypsin.ScanId;v=1;d1=24593.24593.3	controllerType=0 controllerNumber=1 scan=24593	50.6851
16958:2	1	R.QPTLTHPVAT[+203.079]P.T	HexNAc(1)	T[+203]	682.857	2	1364.71	1364.71	0	1.4	171	NRagged	160.61	160.61	120.15	2.36	1226	>AAB61574.1 podocalyxin-like protein [Homo sapiens]	1	221121_jc_podo_stce_pngasef_trypsin.ScanId;v=1;d1=19762.19762.2	controllerType=0 controllerNumber=1 scan=19762	41.345
17146:2	1	R.QPTLTHPVAT[+203.079]P.T	HexNAc(1)	T[+203]	682.857	2	1364.71	1364.71	0	0.7	171	NRagged	175.04	175.04	68.48	2.4	1226	>AAB61574.1 podocalyxin-like protein [Homo sapiens]	1	221121_jc_podo_stce_pngasef_trypsin.ScanId;v=1;d1=19956.19956.2	controllerType=0 controllerNumber=1 scan=19956	41.6851
17107:2	1	R.QPTLTHPVAT[+203.079]P.T	HexNAc(1)	T[+203]	682.857	2	1364.71	1364.71	0	1.1	171	NRagged	186.6	186.6	79.98	2.4	1226	>AAB61574.1 podocalyxin-like protein [Homo sapiens]	1	221121_jc_podo_stce_pngasef_trypsin.ScanId;v=1;d1=19916.19916.2	controllerType=0 controllerNumber=1 scan=19916	41.6139
16532:2	1	R.QPT[+365.132]LTHPVATP.T	HexNAc(1)Hex(1)	T[+365]	763.883	2	1526.76	1526.76	0	0.1	171	NRagged	189.83	189.83	11.49	2.81	1226	>AAB61574.1 podocalyxin-like protein [Homo sapiens]	1	221121_jc_podo_stce_pngasef_trypsin.ScanId;v=1;d1=19321.19321.2	controllerType=0 controllerNumber=1 scan=19321	40.5459
15648:3	1	R.QPTLTHPVAT[+730.264]P.T	HexNAc(2)Hex(2)	T[+730]	631.302	3	1891.89	1891.89	0	0.1	171	NRagged	191.03	191.03	1.46	2.78	1226	>AAB61574.1 podocalyxin-like protein [Homo sapiens]	1	221121_jc_podo_stce_pngasef_trypsin.ScanId;v=1;d1=18404.18404.3	controllerType=0 controllerNumber=1 scan=18404	38.7616
16733:3	1	R.QPT[+1021.360]LTHPVATP.T	HexNAc(2)Hex(2)NeuAc(1)	T[+1021]	728.334	3	2182.99	2182.99	0	1.2	171	NRagged	195	195	14	2.67	1226	>AAB61574.1 podocalyxin-like protein [Homo sapiens]	1	221121_jc_podo_stce_pngasef_trypsin.ScanId;v=1;d1=19529.19529.3	controllerType=0 controllerNumber=1 scan=19529	40.9381
19781:3	1	R.QPTLTHPVAT[+656.228]P.T	HexNAc(1)Hex(1)NeuAc(1)	T[+656]	606.624	3	1817.86	1817.85	0	2	171	NRagged	197.77	197.77	104.61	2.15	1226	>AAB61574.1 podocalyxin-like protein [Homo sapiens]	1	221121_jc_podo_stce_pngasef_trypsin.ScanId;v=1;d1=22688.22688.3	controllerType=0 controllerNumber=1 scan=22688	46.7328
16984:2	1	R.QPTLTHPVAT[+203.079]P.T	HexNAc(1)	T[+203]	682.857	2	1364.71	1364.71	0	1	171	NRagged	202.62	202.62	155.99	2.53	1226	>AAB61574.1 podocalyxin-like protein [Homo sapiens]	1	221121_jc_podo_stce_pngasef_trypsin.ScanId;v=1;d1=19789.19789.2	controllerType=0 controllerNumber=1 scan=19789	41.3933
20030:3	1	R.QPTLTHPVAT[+656.228]P.T	HexNAc(1)Hex(1)NeuAc(1)	T[+656]	606.625	3	1817.86	1817.85	0	3	171	NRagged	202.97	202.97	122.32	1.83	1226	>AAB61574.1 podocalyxin-like protein [Homo sapiens]	1	221121_jc_podo_stce_pngasef_trypsin.ScanId;v=1;d1=22948.22948.3	controllerType=0 controllerNumber=1 scan=22948	47.2731
19793:3	1	R.QPTLTHPVAT[+672.223]P.T	HexNAc(1)Hex(1)NeuGc(1)	T[+672]	611.955	3	1833.85	1833.85	0	0.4	171	NRagged	212.69	212.69	126.38	2.37	1226	>AAB61574.1 podocalyxin-like protein [Homo sapiens]	1	221121_jc_podo_stce_pngasef_trypsin.ScanId;v=1;d1=22701.22701.3	controllerType=0 controllerNumber=1 scan=22701	46.7647
16956:2	1	R.QPT[+203.079]LTHPVATP.T	HexNAc(1)	T[+203]	682.857	2	1364.71	1364.71	0	1.4	171	NRagged	215.5	215.5	11.42	3.24	1226	>AAB61574.1 podocalyxin-like protein [Homo sapiens]	1	221121_jc_podo_stce_pngasef_trypsin.ScanId;v=1;d1=19760.19760.2	controllerType=0 controllerNumber=1 scan=19760	41.3412
19764:3	1	R.QPTLTHPVAT[+672.223]P.T	HexNAc(1)Hex(1)NeuGc(1)	T[+672]	611.955	3	1833.85	1833.85	0	1.6	171	NRagged	217.72	217.72	130.19	2.37	1226	>AAB61574.1 podocalyxin-like protein [Homo sapiens]	1	221121_jc_podo_stce_pngasef_trypsin.ScanId;v=1;d1=22671.22671.3	controllerType=0 controllerNumber=1 scan=22671	46.6992
20007:3	1	R.QPTLTHPVAT[+656.228]P.T	HexNAc(1)Hex(1)NeuAc(1)	T[+656]	606.623	3	1817.85	1817.85	0	0.3	171	NRagged	218.81	218.81	142.28	2.37	1226	>AAB61574.1 podocalyxin-like protein [Homo sapiens]	1	221121_jc_podo_stce_pngasef_trypsin.ScanId;v=1;d1=22924.22924.3	controllerType=0 controllerNumber=1 scan=22924	47.2229
19663:3	1	R.QPTLTHPVAT[+672.223]P.T	HexNAc(1)Hex(1)NeuGc(1)	T[+672]	611.955	3	1833.85	1833.85	0	1.1	171	NRagged	220.77	220.77	138.86	2.4	1226	>AAB61574.1 podocalyxin-like protein [Homo sapiens]	1	221121_jc_podo_stce_pngasef_trypsin.ScanId;v=1;d1=22565.22565.3	controllerType=0 controllerNumber=1 scan=22565	46.484
20005:3	1	R.QPT[+656.228]LTHPVATP.T	HexNAc(1)Hex(1)NeuAc(1)	T[+656]	606.623	3	1817.85	1817.85	0	0.3	171	NRagged	221.63	221.63	16.44	2.69	1226	>AAB61574.1 podocalyxin-like protein [Homo sapiens]	1	221121_jc_podo_stce_pngasef_trypsin.ScanId;v=1;d1=22922.22922.3	controllerType=0 controllerNumber=1 scan=22922	47.2183
19891:3	1	R.QPTLTHPVAT[+656.228]P.T	HexNAc(1)Hex(1)NeuAc(1)	T[+656]	606.623	3	1817.86	1817.85	0	1	171	NRagged	224.26	224.26	140.24	2.37	1226	>AAB61574.1 podocalyxin-like protein [Homo sapiens]	1	221121_jc_podo_stce_pngasef_trypsin.ScanId;v=1;d1=22803.22803.3	controllerType=0 controllerNumber=1 scan=22803	46.9631
21414:3	1	R.QPT[+963.318]LTHPVATP.T	HexNAc(1)Hex(1)NeuAc(1)NeuGc(1)	T[+963]	708.986	3	2124.94	2124.94	0	-0.4	171	NRagged	224.7	224.7	4	2.8	1226	>AAB61574.1 podocalyxin-like protein [Homo sapiens]	1	221121_jc_podo_stce_pngasef_trypsin.ScanId;v=1;d1=24388.24388.3	controllerType=0 controllerNumber=1 scan=24388	50.2434
19467:3	1	R.QPT[+1312.455]LTHPVATP.T	HexNAc(2)Hex(2)NeuAc(2)	T[+1312]	825.366	3	2474.08	2474.08	0	1.4	171	NRagged	226.38	226.38	11.32	2.69	1226	>AAB61574.1 podocalyxin-like protein [Homo sapiens]	1	221121_jc_podo_stce_pngasef_trypsin.ScanId;v=1;d1=22362.22362.3	controllerType=0 controllerNumber=1 scan=22362	46.083
15668:3	1	R.QPT[+568.212]LTHPVATP.T	HexNAc(2)Hex(1)	T[+568]	577.284	3	1729.84	1729.84	0	0.1	171	NRagged	227.83	227.83	13.58	2.8	1226	>AAB61574.1 podocalyxin-like protein [Homo sapiens]	1	221121_jc_podo_stce_pngasef_trypsin.ScanId;v=1;d1=18424.18424.3	controllerType=0 controllerNumber=1 scan=18424	38.8037
14342:3	1	R.QPT[+730.264]LTHPVATP.T	HexNAc(2)Hex(2)	T[+730]	631.304	3	1891.9	1891.89	0	3.1	171	NRagged	231.99	231.99	11.19	2.56	1226	>AAB61574.1 podocalyxin-like protein [Homo sapiens]	1	221121_jc_podo_stce_pngasef_trypsin.ScanId;v=1;d1=17048.17048.3	controllerType=0 controllerNumber=1 scan=17048	36.1004
15623:3	1	R.QPT[+730.264]LTHPVATP.T	HexNAc(2)Hex(2)	T[+730]	631.302	3	1891.89	1891.89	0	-0.2	171	NRagged	235.86	235.86	11.36	2.8	1226	>AAB61574.1 podocalyxin-like protein [Homo sapiens]	1	221121_jc_podo_stce_pngasef_trypsin.ScanId;v=1;d1=18378.18378.3	controllerType=0 controllerNumber=1 scan=18378	38.7039
16689:3	1	R.QPT[+1021.360]LTHPVATP.T	HexNAc(2)Hex(2)NeuAc(1)	T[+1021]	728.334	3	2182.99	2182.99	0	0.1	171	NRagged	235.9	235.9	6.61	2.8	1226	>AAB61574.1 podocalyxin-like protein [Homo sapiens]	1	221121_jc_podo_stce_pngasef_trypsin.ScanId;v=1;d1=19484.19484.3	controllerType=0 controllerNumber=1 scan=19484	40.8581
19638:3	1	R.QPTLTHPVAT[+672.223]P.T	HexNAc(1)Hex(1)NeuGc(1)	T[+672]	611.955	3	1833.85	1833.85	0	0.6	171	NRagged	240.37	240.37	146.24	2.64	1226	>AAB61574.1 podocalyxin-like protein [Homo sapiens]	1	221121_jc_podo_stce_pngasef_trypsin.ScanId;v=1;d1=22539.22539.3	controllerType=0 controllerNumber=1 scan=22539	46.433
19916:3	1	R.QPTLTHPVAT[+656.228]P.T	HexNAc(1)Hex(1)NeuAc(1)	T[+656]	606.623	3	1817.85	1817.85	0	0.3	171	NRagged	241.82	241.82	146.32	2.64	1226	>AAB61574.1 podocalyxin-like protein [Homo sapiens]	1	221121_jc_podo_stce_pngasef_trypsin.ScanId;v=1;d1=22829.22829.3	controllerType=0 controllerNumber=1 scan=22829	47.0145
21800:2	1	R.QPT[+947.323]LTHPVATP.T	HexNAc(1)Hex(1)NeuAc(2)	T[+947]	1054.98	2	2108.95	2108.95	0	0.9	171	NRagged	249.1	249.1	11.01	4.23	1226	>AAB61574.1 podocalyxin-like protein [Homo sapiens]	1	221121_jc_podo_stce_pngasef_trypsin.ScanId;v=1;d1=24790.24790.2	controllerType=0 controllerNumber=1 scan=24790	51.1261
19779:3	1	R.QPT[+656.228]LTHPVATP.T	HexNAc(1)Hex(1)NeuAc(1)	T[+656]	606.624	3	1817.86	1817.85	0	2	171	NRagged	252.67	252.67	11.15	3.51	1226	>AAB61574.1 podocalyxin-like protein [Homo sapiens]	1	221121_jc_podo_stce_pngasef_trypsin.ScanId;v=1;d1=22686.22686.3	controllerType=0 controllerNumber=1 scan=22686	46.7294
19791:3	1	R.QPT[+672.223]LTHPVATP.T	HexNAc(1)Hex(1)NeuGc(1)	T[+672]	611.955	3	1833.85	1833.85	0	0.4	171	NRagged	253.37	253.37	9.68	3.53	1226	>AAB61574.1 podocalyxin-like protein [Homo sapiens]	1	221121_jc_podo_stce_pngasef_trypsin.ScanId;v=1;d1=22699.22699.3	controllerType=0 controllerNumber=1 scan=22699	46.7592
21736:3	1	R.QPT[+947.323]LTHPVATP.T	HexNAc(1)Hex(1)NeuAc(2)	T[+947]	703.656	3	2108.95	2108.95	0	1.4	171	NRagged	254.31	254.31	13.02	3.53	1226	>AAB61574.1 podocalyxin-like protein [Homo sapiens]	1	221121_jc_podo_stce_pngasef_trypsin.ScanId;v=1;d1=24724.24724.3	controllerType=0 controllerNumber=1 scan=24724	50.9788
20028:3	1	R.QPT[+656.228]LTHPVATP.T	HexNAc(1)Hex(1)NeuAc(1)	T[+656]	606.625	3	1817.86	1817.85	0	3	171	NRagged	255.48	255.48	10.47	3.32	1226	>AAB61574.1 podocalyxin-like protein [Homo sapiens]	1	221121_jc_podo_stce_pngasef_trypsin.ScanId;v=1;d1=22946.22946.3	controllerType=0 controllerNumber=1 scan=22946	47.2682
15502:2	1	R.QPT[+730.264]LTHPVATP.T	HexNAc(2)Hex(2)	T[+730]	946.449	2	1891.89	1891.89	0	0	171	NRagged	256.04	233.77	12.55	4.03	1226	>AAB61574.1 podocalyxin-like protein [Homo sapiens]	1	221121_jc_podo_stce_pngasef_trypsin.ScanId;v=1;d1=18252.18252.2	controllerType=0 controllerNumber=1 scan=18252	38.4478
15517:3	1	R.QPT[+730.264]LTHPVATP.T	HexNAc(2)Hex(2)	T[+730]	631.302	3	1891.89	1891.89	0	0.1	171	NRagged	262.82	262.82	12.37	3.7	1226	>AAB61574.1 podocalyxin-like protein [Homo sapiens]	1	221121_jc_podo_stce_pngasef_trypsin.ScanId;v=1;d1=18267.18267.3	controllerType=0 controllerNumber=1 scan=18267	38.4739
14315:3	1	R.QPT[+730.264]LTHPVATP.T	HexNAc(2)Hex(2)	T[+730]	631.301	3	1891.89	1891.89	0	-1.2	171	NRagged	264.4	264.4	13.95	3.27	1226	>AAB61574.1 podocalyxin-like protein [Homo sapiens]	1	221121_jc_podo_stce_pngasef_trypsin.ScanId;v=1;d1=17020.17020.3	controllerType=0 controllerNumber=1 scan=17020	36.0454
19762:3	1	R.QPT[+672.223]LTHPVATP.T	HexNAc(1)Hex(1)NeuGc(1)	T[+672]	611.955	3	1833.85	1833.85	0	1.6	171	NRagged	269.39	269.39	8.86	3.51	1226	>AAB61574.1 podocalyxin-like protein [Homo sapiens]	1	221121_jc_podo_stce_pngasef_trypsin.ScanId;v=1;d1=22669.22669.3	controllerType=0 controllerNumber=1 scan=22669	46.6955
20077:2	1	R.QPT[+656.228]LTHPVATP.T	HexNAc(1)Hex(1)NeuAc(1)	T[+656]	909.432	2	1817.86	1817.85	0	1.6	171	NRagged	271.46	271.46	10.26	4.21	1226	>AAB61574.1 podocalyxin-like protein [Homo sapiens]	1	221121_jc_podo_stce_pngasef_trypsin.ScanId;v=1;d1=22997.22997.2	controllerType=0 controllerNumber=1 scan=22997	47.374
19441:3	1	R.QPT[+1312.455]LTHPVATP.T	HexNAc(2)Hex(2)NeuAc(2)	T[+1312]	825.366	3	2474.08	2474.08	0	0.9	171	NRagged	273.71	250.79	6.25	3.53	1226	>AAB61574.1 podocalyxin-like protein [Homo sapiens]	1	221121_jc_podo_stce_pngasef_trypsin.ScanId;v=1;d1=22335.22335.3	controllerType=0 controllerNumber=1 scan=22335	46.0322
16085:2	1	R.QPT[+568.212]LTHPVATP.T	HexNAc(2)Hex(1)	T[+568]	865.424	2	1729.84	1729.84	0	1.2	171	NRagged	275.75	275.75	12.35	4.23	1226	>AAB61574.1 podocalyxin-like protein [Homo sapiens]	1	221121_jc_podo_stce_pngasef_trypsin.ScanId;v=1;d1=18857.18857.2	controllerType=0 controllerNumber=1 scan=18857	39.6337
14292:2	1	R.QPT[+730.264]LTHPVATP.T	HexNAc(2)Hex(2)	T[+730]	946.449	2	1891.89	1891.89	0	0.4	171	NRagged	285.34	279.97	13.96	4.25	1226	>AAB61574.1 podocalyxin-like protein [Homo sapiens]	1	221121_jc_podo_stce_pngasef_trypsin.ScanId;v=1;d1=16996.16996.2	controllerType=0 controllerNumber=1 scan=16996	35.9968
19840:2	1	R.QPT[+656.228]LTHPVATP.T	HexNAc(1)Hex(1)NeuAc(1)	T[+656]	909.432	2	1817.86	1817.85	0	1.2	171	NRagged	290.17	290.17	10.87	4.4	1226	>AAB61574.1 podocalyxin-like protein [Homo sapiens]	1	221121_jc_podo_stce_pngasef_trypsin.ScanId;v=1;d1=22750.22750.2	controllerType=0 controllerNumber=1 scan=22750	46.8578
21682:2	1	R.QPT[+947.323]LTHPVATP.T	HexNAc(1)Hex(1)NeuAc(2)	T[+947]	1054.98	2	2108.95	2108.95	0	1.1	171	NRagged	292.44	281.88	16.16	4.25	1226	>AAB61574.1 podocalyxin-like protein [Homo sapiens]	1	221121_jc_podo_stce_pngasef_trypsin.ScanId;v=1;d1=24667.24667.2	controllerType=0 controllerNumber=1 scan=24667	50.8531
21291:3	1	R.QPT[+963.318]LTHPVATP.T	HexNAc(1)Hex(1)NeuAc(1)NeuGc(1)	T[+963]	708.986	3	2124.94	2124.94	0	-1.1	171	NRagged	294.62	294.62	11.81	3.43	1226	>AAB61574.1 podocalyxin-like protein [Homo sapiens]	1	221121_jc_podo_stce_pngasef_trypsin.ScanId;v=1;d1=24260.24260.3	controllerType=0 controllerNumber=1 scan=24260	49.9881
19776:2	1	R.QPT[+672.223]LTHPVATP.T	HexNAc(1)Hex(1)NeuGc(1)	T[+672]	917.429	2	1833.85	1833.85	0	1.4	171	NRagged	303.41	303.41	12.76	4.4	1226	>AAB61574.1 podocalyxin-like protein [Homo sapiens]	1	221121_jc_podo_stce_pngasef_trypsin.ScanId;v=1;d1=22683.22683.2	controllerType=0 controllerNumber=1 scan=22683	46.7203
[truncated: 3,890 more rows]

## Sheet: Filtered spectra
Query #:z	Protein Rank	Peptide < ProteinMetrics Confidential >	Glycans NHFAGNa	Modification Type(s)	Observed m/z	z	Observed (M+H)	Calc. mass (M+H)	Off-by-x error	Mass error (ppm)	Starting position	Cleavage	Score	Delta	Delta Mod	|Log Prob|	# of unique peptides	Protein Name	Protein DB number	Comment	Scan #	Scan Time
[truncated: 1,776 more rows]

[truncated: 1 more sheets: Validated glycopeptides]
