# Supplementary material for: Quantification and site-specific analysis of co-occupied N- and O-glycopeptides
Source: bioRxiv. 2024 Jul 7:2024.07.06.602348. Preprint. [Version 1] doi: 10.1101/2024.07.06.602348 (PMC11245114; doi:10.1101/2024.07.06.602348)
Supplement: Supplement 7 [file media-7.xlsx]

## Sheet: Legend
				Supplemental Table 6. IMPa, trypsin, and PNGaseF digest of podocalyxin output and manually validated peptides. There are four tabs for all Byonic searches. The tab labeled as "Summary" describes the Byonic parameters used for the search, including the name of the RAW file searched and the proteome searched against. The second tab, "Spectra", represents the raw output of Byonic, where no FDR filte…
	Glycan Labels
	H	Hexose
	N	GalNAc
	A	NeuAc
	G	NeuGc
	F	Fucose

## Sheet: Summary
Summary:
	1) Input data file: C:\Users\Big Boy\Downloads\230921_JC_Podocalyxin_PNGaseF_IMPa_Trypsin.raw
	2) Protein database: C:\Users\Big Boy\Desktop\Proteomes\podo.fasta
	3) Parameter file: C:\Users\Big Boy\Desktop\Joann\240229_JC_Podocalyxin_PNGaseF_IMPa_Trypsin_Byonic\objs\params.prf
	4) Date/Time: February 29, 2024 at 9:57:34 AM EST
	5) RunTime: 8 minutes, 1 seconds; on 16 cores
Summary Statistics:
	1) Reporting 1 forward and 1 reverse proteins
	2) 1192 unique forward peptides
	3) 4577 spectra matched to forward peptides
	4) Estimated spectrum-level FDR on true proteins is 0.3%
Recorded protein search configuration:
Num	Rule	Value
0	Protein database	C:\Users\Big Boy\Desktop\Proteomes\podo.fasta
1	Spectrum-level FDR	Auto cut
2	Cleavage residues	RK;ST
3	Digest cutter	C-terminal & N-terminal cutter
4	Peptide termini	Fully specific
5	Maximum number of missed cleavages	6
6	Precursor tolerance	10.0 ppm
7	Fragment tolerance	ma:ftms 20.0 ppm, ma:itms 0.35 Da
8	Fragment tolerance version	2
9	Charges applied to charge-unassigned spectra:	1,2,3,4
10	Precursor mass max	7000.0
11	N-glycan search	None
12	O-glycan search	None
13	Off by x isotopes	-2,-1,0,+1,+2
14	Contaminants added	false
15	Decoys added	true
16	%Additional parameters:
17	Disulfide Enable	false
18	Trisulfide Enable	false
19	DSS Crosslink Enable	false
20	Custom Crosslink Enable	false
21	Wildcard Enable	0
22	Combyne cut off score	Auto
23	Protein FDR cutoff	1%
24	Focused DB created	false
25	Export mzIdentML	false
26	Score version	2
27	precursor_assignment_flags	1
28	po_NumberMonosReturn	1
29	Lock mass list	None
30	do_quick_rejects	0
31	%Modification searches:
32	common_modifications_max	3
33	rare_modifications_max	1
34	%Fixed and variable modifications:
35	Carbamidomethyl / +57.021464 @ C | fixed
36	Deamidated / +0.984016 @ N | rare1
37	% Custom modification text below
38	%Glycan modifications:
39	% O-glycan 9 common.txt
40	HexNAc(1)Hex(1) @ OGlycan | common3
41	HexNAc(1) @ OGlycan | common3
42	HexNAc(2)Hex(1) @ OGlycan | common3
43	HexNAc(1)Hex(1)NeuAc(1) @ OGlycan | common3
44	HexNAc(1)Hex(1)NeuAc(2) @ OGlycan | common3
45	HexNAc(2)Hex(2)NeuAc(1) @ OGlycan | common3
46	HexNAc(2)Hex(2)NeuAc(2) @ OGlycan | common3
47	HexNAc(2)Hex(2) @ OGlycan | common3
48	HexNAc(1)Hex(1)NeuGc(1) @ OGlycan | common3
49	HexNAc(1)Hex(1)NeuGc(2) @ OGlycan | common3
50	HexNAc(1)Hex(1)NeuAc(1)NeuGc(1) @ OGlycan | common3
51	% Custom modification text below
52	Show all N-glycopeptides	0
53	%Addition parameters:
54	Product Version	PMI-Byonic-Demo:v4.5.2
55	Registered to	Stacy Malaker Yale University

## Sheet: Spectra
Query #:z	Protein Rank	Peptide < ProteinMetrics Confidential >	Glycans NHFAGNa	Modification Type(s)	Observed m/z	z	Observed (M+H)	Calc. mass (M+H)	Off-by-x error	Mass error (ppm)	Starting position	Cleavage	Score	Delta	Delta Mod	|Log Prob|	# of unique peptides	Protein Name	Protein DB number	Comment	Scan #	Scan Time
05154:2	1	-.S[+672.223]PSP.S	HexNAc(1)Hex(1)NeuGc(1)	S[+672]	530.208	2	1059.41	1059.41	0	-1.5	1	Specific	253.35	253.35	0.3	1.57	1192	>AAB61574.1 podocalyxin-like protein [Homo sapiens]	1	230921_jc_podocalyxin_pngasef_impa_trypsin.ScanId;v=1;d1=7337.7337.2	controllerType=0 controllerNumber=1 scan=7337	17.8144
05720:2	1	-.S[+656.228]PSP.S	HexNAc(1)Hex(1)NeuAc(1)	S[+656]	522.21	2	1043.41	1043.41	0	-1.6	1	Specific	282.61	282.61	0.3	1.65	1192	>AAB61574.1 podocalyxin-like protein [Homo sapiens]	1	230921_jc_podocalyxin_pngasef_impa_trypsin.ScanId;v=1;d1=7927.7927.2	controllerType=0 controllerNumber=1 scan=7927	19.0879
05625:2	1	-.S[+656.228]PSP.S	HexNAc(1)Hex(1)NeuAc(1)	S[+656]	522.211	2	1043.41	1043.41	0	-1.1	1	Specific	313.93	313.93	0.3	1.75	1192	>AAB61574.1 podocalyxin-like protein [Homo sapiens]	1	230921_jc_podocalyxin_pngasef_impa_trypsin.ScanId;v=1;d1=7827.7827.2	controllerType=0 controllerNumber=1 scan=7827	18.8619
05628:2	1	-.S[+656.228]PSP.S	HexNAc(1)Hex(1)NeuAc(1)	S[+656]	522.211	2	1043.41	1043.41	0	-1.1	1	Specific	316.2	316.2	0.85	1.75	1192	>AAB61574.1 podocalyxin-like protein [Homo sapiens]	1	230921_jc_podocalyxin_pngasef_impa_trypsin.ScanId;v=1;d1=7831.7831.2	controllerType=0 controllerNumber=1 scan=7831	18.8712
05032:2	1	-.S[+672.223]PSP.S	HexNAc(1)Hex(1)NeuGc(1)	S[+672]	530.208	2	1059.41	1059.41	0	-1.7	1	Specific	320.85	320.85	0.3	2.63	1192	>AAB61574.1 podocalyxin-like protein [Homo sapiens]	1	230921_jc_podocalyxin_pngasef_impa_trypsin.ScanId;v=1;d1=7210.7210.2	controllerType=0 controllerNumber=1 scan=7210	17.5308
05058:2	1	-.S[+672.223]PSP.S	HexNAc(1)Hex(1)NeuGc(1)	S[+672]	530.208	2	1059.41	1059.41	0	-1.9	1	Specific	338.66	338.66	0.3	2.76	1192	>AAB61574.1 podocalyxin-like protein [Homo sapiens]	1	230921_jc_podocalyxin_pngasef_impa_trypsin.ScanId;v=1;d1=7237.7237.2	controllerType=0 controllerNumber=1 scan=7237	17.5841
10506:3	1	-.S[+656.228]PS[+1312.455]PSPSPSP.S	HexNAc(1)Hex(1)NeuAc(1),HexNAc(2)Hex(2)NeuAc(2)	S[+656][+1312]	970.045	3	2908.12	2908.12	0	-1.5	1	Specific	198.14	198.14	1.2	3.91	1192	>AAB61574.1 podocalyxin-like protein [Homo sapiens]	1	230921_jc_podocalyxin_pngasef_impa_trypsin.ScanId;v=1;d1=12920.12920.3	controllerType=0 controllerNumber=1 scan=12920	28.4324
05347:2	1	-.SPS[+730.264]PS[+730.264]PSPSP.S	HexNAc(2)Hex(2),HexNAc(2)Hex(2)	S[+730]*2	1200.49	2	2399.97	2399.97	0	-1.2	1	Specific	322.88	322.88	0	4.76	1192	>AAB61574.1 podocalyxin-like protein [Homo sapiens]	1	230921_jc_podocalyxin_pngasef_impa_trypsin.ScanId;v=1;d1=7539.7539.2	controllerType=0 controllerNumber=1 scan=7539	18.2835
05332:2	1	-.S[+730.264]PS[+730.264]PSPSPSP.S	HexNAc(2)Hex(2),HexNAc(2)Hex(2)	S[+730]*2	1200.48	2	2399.96	2399.97	0	-3.7	1	Specific	381.72	381.72	2.4	4.95	1192	>AAB61574.1 podocalyxin-like protein [Homo sapiens]	1	230921_jc_podocalyxin_pngasef_impa_trypsin.ScanId;v=1;d1=7523.7523.2	controllerType=0 controllerNumber=1 scan=7523	18.2442
05405:2	1	-.SPS[+730.264]PS[+365.132]PSPSP.S	HexNAc(2)Hex(2),HexNAc(1)Hex(1)	S[+365][+730]	1017.92	2	2034.84	2034.84	0	-1	1	Specific	531.34	531.34	0	5.84	1192	>AAB61574.1 podocalyxin-like protein [Homo sapiens]	1	230921_jc_podocalyxin_pngasef_impa_trypsin.ScanId;v=1;d1=7599.7599.2	controllerType=0 controllerNumber=1 scan=7599	18.4128
11208:3	1	-.S[+656.228]PS[+1312.455]PSPSPSPSQN[+0.984]A.T	HexNAc(1)Hex(1)NeuAc(1),HexNAc(2)Hex(2)NeuAc(2)	N[+1], S[+656][+1312]	1103.76	3	3309.27	3309.28	0	-1.8	1	Specific	79.81	79.81	0	3.48	1192	>AAB61574.1 podocalyxin-like protein [Homo sapiens]	1	230921_jc_podocalyxin_pngasef_impa_trypsin.ScanId;v=1;d1=13651.13651.3	controllerType=0 controllerNumber=1 scan=13651	29.8553
05325:3	1	-.S[+730.264]PS[+730.264]PSPSPSPSQN[+0.984]A.T	HexNAc(2)Hex(2),HexNAc(2)Hex(2)	N[+1], S[+730]*2	934.379	3	2801.12	2801.13	0	-0.8	1	Specific	231.55	231.55	4.8	4.77	1192	>AAB61574.1 podocalyxin-like protein [Homo sapiens]	1	230921_jc_podocalyxin_pngasef_impa_trypsin.ScanId;v=1;d1=7516.7516.3	controllerType=0 controllerNumber=1 scan=7516	18.2297
05993:2	1	-.SPSPSPS[+365.132]PS[+730.264]PSQN[+0.984]A.T	HexNAc(1)Hex(1),HexNAc(2)Hex(2)	N[+1], S[+365][+730]	1218.5	2	2435.99	2435.99	0	-1.4	1	Specific	280.93	280.93	0	5.33	1192	>AAB61574.1 podocalyxin-like protein [Homo sapiens]	1	230921_jc_podocalyxin_pngasef_impa_trypsin.ScanId;v=1;d1=8210.8210.2	controllerType=0 controllerNumber=1 scan=8210	19.6448
05135:2	1	P.S[+365.132]PS[+730.264]PSPSP.S	HexNAc(1)Hex(1),HexNAc(2)Hex(2)	S[+365][+730]	925.879	2	1850.75	1850.75	0	-1.2	3	Specific	256.51	256.51	0	2.92	1192	>AAB61574.1 podocalyxin-like protein [Homo sapiens]	1	230921_jc_podocalyxin_pngasef_impa_trypsin.ScanId;v=1;d1=7317.7317.2	controllerType=0 controllerNumber=1 scan=7317	17.7679
05645:2	1	P.SPS[+656.228]PSQN[+0.984]A.T	HexNAc(1)Hex(1)NeuAc(1)	N[+1], S[+656]	722.788	2	1444.57	1444.57	0	-0.8	7	Specific	265.45	265.45	0	4.07	1192	>AAB61574.1 podocalyxin-like protein [Homo sapiens]	1	230921_jc_podocalyxin_pngasef_impa_trypsin.ScanId;v=1;d1=7848.7848.2	controllerType=0 controllerNumber=1 scan=7848	18.9085
05311:2	1	P.S[+672.223]PSPSQN[+0.984]A.T	HexNAc(1)Hex(1)NeuGc(1)	N[+1], S[+672]	730.785	2	1460.56	1460.56	0	-1	7	Specific	283.72	283.72	0.3	4.21	1192	>AAB61574.1 podocalyxin-like protein [Homo sapiens]	1	230921_jc_podocalyxin_pngasef_impa_trypsin.ScanId;v=1;d1=7501.7501.2	controllerType=0 controllerNumber=1 scan=7501	18.1867
05518:2	1	P.S[+656.228]PSPSQN[+0.984]A.T	HexNAc(1)Hex(1)NeuAc(1)	N[+1], S[+656]	722.789	2	1444.57	1444.57	0	0.7	7	Specific	343.12	343.12	0.3	4.23	1192	>AAB61574.1 podocalyxin-like protein [Homo sapiens]	1	230921_jc_podocalyxin_pngasef_impa_trypsin.ScanId;v=1;d1=7717.7717.2	controllerType=0 controllerNumber=1 scan=7717	18.6485
05289:2	1	P.S[+672.223]PSPSQN[+0.984]A.T	HexNAc(1)Hex(1)NeuGc(1)	N[+1], S[+672]	730.784	2	1460.56	1460.56	0	-2	7	Specific	346.89	346.89	0.3	4.2	1192	>AAB61574.1 podocalyxin-like protein [Homo sapiens]	1	230921_jc_podocalyxin_pngasef_impa_trypsin.ScanId;v=1;d1=7478.7478.2	controllerType=0 controllerNumber=1 scan=7478	18.1335
05499:2	1	P.S[+656.228]PSPSQN[+0.984]A.T	HexNAc(1)Hex(1)NeuAc(1)	N[+1], S[+656]	722.788	2	1444.57	1444.57	0	-0.7	7	Specific	365.96	365.96	0.3	5.37	1192	>AAB61574.1 podocalyxin-like protein [Homo sapiens]	1	230921_jc_podocalyxin_pngasef_impa_trypsin.ScanId;v=1;d1=7697.7697.2	controllerType=0 controllerNumber=1 scan=7697	18.6088
04786:2	1	A.TQTTTDSS[+1021.360]N[+0.984]KTAP.T	HexNAc(2)Hex(2)NeuAc(1)	N[+1], S[+1021]	1187.49	2	2373.98	2373.98	0	-0.5	15	Specific	300.06	300.06	0	3.45	1192	>AAB61574.1 podocalyxin-like protein [Homo sapiens]	1	230921_jc_podocalyxin_pngasef_impa_trypsin.ScanId;v=1;d1=6953.6953.2	controllerType=0 controllerNumber=1 scan=6953	16.9606
06302:3	1	A.T[+1312.455]QT[+365.132]TTDSSN[+0.984]KTAP.T	HexNAc(2)Hex(2)NeuAc(2),HexNAc(1)Hex(1)	N[+1], T[+365][+1312]	1010.74	3	3030.2	3030.2	0	-1.1	15	Specific	125.69	125.69	0.4	1.53	1192	>AAB61574.1 podocalyxin-like protein [Homo sapiens]	1	230921_jc_podocalyxin_pngasef_impa_trypsin.ScanId;v=1;d1=8532.8532.3	controllerType=0 controllerNumber=1 scan=8532	20.3192
04845:3	1	A.TQT[+365.132]T[+1021.360]TDSSN[+0.984]KTAP.T	HexNAc(1)Hex(1),HexNAc(2)Hex(2)NeuAc(1)	N[+1], T[+365][+1021]	913.707	3	2739.11	2739.11	0	-1.5	15	Specific	134.82	134.82	0.57	2.35	1192	>AAB61574.1 podocalyxin-like protein [Homo sapiens]	1	230921_jc_podocalyxin_pngasef_impa_trypsin.ScanId;v=1;d1=7015.7015.3	controllerType=0 controllerNumber=1 scan=7015	17.1093
04926:3	1	A.T[+365.132]QT[+1021.360]TTDSSN[+0.984]KTAP.T	HexNAc(1)Hex(1),HexNAc(2)Hex(2)NeuAc(1)	N[+1], T[+365][+1021]	913.707	3	2739.11	2739.11	0	-0.6	15	Specific	151.58	151.58	0	2.35	1192	>AAB61574.1 podocalyxin-like protein [Homo sapiens]	1	230921_jc_podocalyxin_pngasef_impa_trypsin.ScanId;v=1;d1=7100.7100.3	controllerType=0 controllerNumber=1 scan=7100	17.302
06277:3	1	A.T[+365.132]QT[+1312.455]TTDSSN[+0.984]KTAP.T	HexNAc(1)Hex(1),HexNAc(2)Hex(2)NeuAc(2)	N[+1], T[+365][+1312]	1010.74	3	3030.2	3030.2	0	-2.1	15	Specific	195.19	195.19	0	2.42	1192	>AAB61574.1 podocalyxin-like protein [Homo sapiens]	1	230921_jc_podocalyxin_pngasef_impa_trypsin.ScanId;v=1;d1=8506.8506.3	controllerType=0 controllerNumber=1 scan=8506	20.2713
03674:2	1	A.TQTTTDS[+365.132]S[+730.264]N[+0.984]KTAP.T	HexNAc(1)Hex(1),HexNAc(2)Hex(2)	N[+1], S[+365][+730]	1224.51	2	2448.01	2448.01	0	-1	15	Specific	250.69	250.69	0	3.31	1192	>AAB61574.1 podocalyxin-like protein [Homo sapiens]	1	230921_jc_podocalyxin_pngasef_impa_trypsin.ScanId;v=1;d1=5790.5790.2	controllerType=0 controllerNumber=1 scan=5790	14.5144
06101:3	1	A.T[+1021.360]QT[+672.223]TTDSSN[+0.984]KTAP.T	HexNAc(2)Hex(2)NeuAc(1),HexNAc(1)Hex(1)NeuGc(1)	N[+1], T[+672][+1021]	1016.07	3	3046.19	3046.2	0	-2.8	15	Specific	256.33	256.33	0.4	2.8	1192	>AAB61574.1 podocalyxin-like protein [Homo sapiens]	1	230921_jc_podocalyxin_pngasef_impa_trypsin.ScanId;v=1;d1=8322.8322.3	controllerType=0 controllerNumber=1 scan=8322	19.8828
04820:3	1	A.TQT[+365.132]T[+1021.360]TDSSN[+0.984]KTAP.T	HexNAc(1)Hex(1),HexNAc(2)Hex(2)NeuAc(1)	N[+1], T[+365][+1021]	913.706	3	2739.1	2739.11	0	-2.6	15	Specific	392.8	392.8	0	4	1192	>AAB61574.1 podocalyxin-like protein [Homo sapiens]	1	230921_jc_podocalyxin_pngasef_impa_trypsin.ScanId;v=1;d1=6989.6989.3	controllerType=0 controllerNumber=1 scan=6989	17.0551
06111:3	1	A.T[+730.264]QT[+963.318]TTDSSN[+0.984]KTAP.T	HexNAc(2)Hex(2),HexNAc(1)Hex(1)NeuAc(1)NeuGc(1)	N[+1], T[+730][+963]	1016.07	3	3046.19	3046.2	0	-1.7	15	Specific	430.02	430.02	0	3.94	1192	>AAB61574.1 podocalyxin-like protein [Homo sapiens]	1	230921_jc_podocalyxin_pngasef_impa_trypsin.ScanId;v=1;d1=8333.8333.3	controllerType=0 controllerNumber=1 scan=8333	19.9034
02014:2	1	T.T[+730.264]TDSSN[+0.984]KTAP.T	HexNAc(2)Hex(2)	N[+1], T[+730]	876.866	2	1752.72	1752.73	0	-1.8	18	Specific	104.03	104.03	0	2.6	1192	>AAB61574.1 podocalyxin-like protein [Homo sapiens]	1	230921_jc_podocalyxin_pngasef_impa_trypsin.ScanId;v=1;d1=4069.4069.2	controllerType=0 controllerNumber=1 scan=4069	11.3064
05571:2	1	T.TTDSS[+1312.455]N[+0.984]KTAP.T	HexNAc(2)Hex(2)NeuAc(2)	N[+1], S[+1312]	1167.96	2	2334.92	2334.92	0	-0.8	18	Specific	173.82	139.26	1.2	4.56	1192	>AAB61574.1 podocalyxin-like protein [Homo sapiens]	1	230921_jc_podocalyxin_pngasef_impa_trypsin.ScanId;v=1;d1=7771.7771.2	controllerType=0 controllerNumber=1 scan=7771	18.7502
03739:2	1	T.TTDS[+1021.360]SN[+0.984]KTAP.T	HexNAc(2)Hex(2)NeuAc(1)	N[+1], S[+1021]	1022.41	2	2043.82	2043.82	0	-1	18	Specific	209.62	176.52	0	4.99	1192	>AAB61574.1 podocalyxin-like protein [Homo sapiens]	1	230921_jc_podocalyxin_pngasef_impa_trypsin.ScanId;v=1;d1=5857.5857.2	controllerType=0 controllerNumber=1 scan=5857	14.6606
01976:2	1	T.T[+730.264]TDSSN[+0.984]KTAP.T	HexNAc(2)Hex(2)	N[+1], T[+730]	876.867	2	1752.73	1752.73	0	-0.4	18	Specific	326.94	326.94	0	6.02	1192	>AAB61574.1 podocalyxin-like protein [Homo sapiens]	1	230921_jc_podocalyxin_pngasef_impa_trypsin.ScanId;v=1;d1=4030.4030.2	controllerType=0 controllerNumber=1 scan=4030	11.2482
02242:2	1	T.T[+365.132]DSSN[+0.984]KTAP.T	HexNAc(1)Hex(1)	N[+1], T[+365]	643.777	2	1286.55	1286.55	0	-1.8	19	Specific	132.54	132.54	0.8	2.56	1192	>AAB61574.1 podocalyxin-like protein [Homo sapiens]	1	230921_jc_podocalyxin_pngasef_impa_trypsin.ScanId;v=1;d1=4304.4304.2	controllerType=0 controllerNumber=1 scan=4304	11.6606
02213:2	1	T.T[+365.132]DSSN[+0.984]KTAP.T	HexNAc(1)Hex(1)	N[+1], T[+365]	643.777	2	1286.55	1286.55	0	-1.9	19	Specific	169.62	169.62	0.8	3.14	1192	>AAB61574.1 podocalyxin-like protein [Homo sapiens]	1	230921_jc_podocalyxin_pngasef_impa_trypsin.ScanId;v=1;d1=4274.4274.2	controllerType=0 controllerNumber=1 scan=4274	11.6093
04184:2	1	T.TDSSN[+0.984]KT[+1021.360]AP.T	HexNAc(2)Hex(2)NeuAc(1)	N[+1], T[+1021]	971.89	2	1942.77	1942.78	0	-2	19	Specific	438.38	324.77	0	5.5	1192	>AAB61574.1 podocalyxin-like protein [Homo sapiens]	1	230921_jc_podocalyxin_pngasef_impa_trypsin.ScanId;v=1;d1=6322.6322.2	controllerType=0 controllerNumber=1 scan=6322	15.6487
03982:2	1	T.T[+656.228]DSSN[+0.984]KTAP.T	HexNAc(1)Hex(1)NeuAc(1)	N[+1], T[+656]	789.323	2	1577.64	1577.64	0	-3	19	Specific	466.18	403.06	0.8	6.23	1192	>AAB61574.1 podocalyxin-like protein [Homo sapiens]	1	230921_jc_podocalyxin_pngasef_impa_trypsin.ScanId;v=1;d1=6110.6110.2	controllerType=0 controllerNumber=1 scan=6110	15.1778
03778:2	1	T.T[+672.223]DSSN[+0.984]KTAP.T	HexNAc(1)Hex(1)NeuGc(1)	N[+1], T[+672]	797.322	2	1593.64	1593.64	0	-1	19	Specific	474.19	392	0.8	6.5	1192	>AAB61574.1 podocalyxin-like protein [Homo sapiens]	1	230921_jc_podocalyxin_pngasef_impa_trypsin.ScanId;v=1;d1=5898.5898.2	controllerType=0 controllerNumber=1 scan=5898	14.7373
04176:2	1	T.TDSSN[+0.984]KT[+1021.360]AP.T	HexNAc(2)Hex(2)NeuAc(1)	N[+1], T[+1021]	971.89	2	1942.77	1942.78	0	-1.2	19	Specific	485.39	373.58	0	6.65	1192	>AAB61574.1 podocalyxin-like protein [Homo sapiens]	1	230921_jc_podocalyxin_pngasef_impa_trypsin.ScanId;v=1;d1=6313.6313.2	controllerType=0 controllerNumber=1 scan=6313	15.6234
04006:2	1	T.T[+656.228]DSSN[+0.984]KTAP.T	HexNAc(1)Hex(1)NeuAc(1)	N[+1], T[+656]	789.324	2	1577.64	1577.64	0	-2.2	19	Specific	502.07	413.44	0.8	6.38	1192	>AAB61574.1 podocalyxin-like protein [Homo sapiens]	1	230921_jc_podocalyxin_pngasef_impa_trypsin.ScanId;v=1;d1=6136.6136.2	controllerType=0 controllerNumber=1 scan=6136	15.2314
03735:2	1	T.T[+672.223]DSSN[+0.984]KTAP.T	HexNAc(1)Hex(1)NeuGc(1)	N[+1], T[+672]	797.323	2	1593.64	1593.64	0	-0.4	19	Specific	551.64	450.88	1.08	6.81	1192	>AAB61574.1 podocalyxin-like protein [Homo sapiens]	1	230921_jc_podocalyxin_pngasef_impa_trypsin.ScanId;v=1;d1=5853.5853.2	controllerType=0 controllerNumber=1 scan=5853	14.6525
04027:2	1	T.T[+672.223]DS[+365.132]SN[+0.984]KTAP.T	HexNAc(1)Hex(1)NeuGc(1),HexNAc(1)Hex(1)	N[+1], S[+365], T[+672]	979.886	2	1958.76	1958.77	0	-3.1	19	Specific	270.56	179.86	2.76	4.77	1192	>AAB61574.1 podocalyxin-like protein [Homo sapiens]	1	230921_jc_podocalyxin_pngasef_impa_trypsin.ScanId;v=1;d1=6157.6157.2	controllerType=0 controllerNumber=1 scan=6157	15.2777
17949:2	1	K.T[+656.228]APTPASSVTIMA.T	HexNAc(1)Hex(1)NeuAc(1)	T[+656]	951.933	2	1902.86	1902.86	0	-1.4	25	Specific	16.56	16.56	2.1	1.42	1192	>AAB61574.1 podocalyxin-like protein [Homo sapiens]	1	230921_jc_podocalyxin_pngasef_impa_trypsin.ScanId;v=1;d1=20790.20790.2	controllerType=0 controllerNumber=1 scan=20790	46.2679
15948:3	1	K.TAPTPASS[+1021.360]VTIMA.T	HexNAc(2)Hex(2)NeuAc(1)	S[+1021]	756.669	3	2267.99	2267.99	0	-1.2	25	Specific	21.6	21.6	0	1.62	1192	>AAB61574.1 podocalyxin-like protein [Homo sapiens]	1	230921_jc_podocalyxin_pngasef_impa_trypsin.ScanId;v=1;d1=18693.18693.3	controllerType=0 controllerNumber=1 scan=18693	41.1728
15712:2	1	K.TAPTPAS[+1021.360]SVTIMA.T	HexNAc(2)Hex(2)NeuAc(1)	S[+1021]	1134.5	2	2267.99	2267.99	0	-0.9	25	Specific	51.68	51.68	0.16	2.36	1192	>AAB61574.1 podocalyxin-like protein [Homo sapiens]	1	230921_jc_podocalyxin_pngasef_impa_trypsin.ScanId;v=1;d1=18446.18446.2	controllerType=0 controllerNumber=1 scan=18446	40.5703
17608:2	1	K.TAPTPAS[+672.223]SVTIMA.T	HexNAc(1)Hex(1)NeuGc(1)	S[+672]	959.931	2	1918.86	1918.86	0	-0.9	25	Specific	60.36	60.36	0.16	1.45	1192	>AAB61574.1 podocalyxin-like protein [Homo sapiens]	1	230921_jc_podocalyxin_pngasef_impa_trypsin.ScanId;v=1;d1=20433.20433.2	controllerType=0 controllerNumber=1 scan=20433	45.415
15934:2	1	K.TAPTPAS[+1021.360]SVTIMA.T	HexNAc(2)Hex(2)NeuAc(1)	S[+1021]	1134.5	2	2267.99	2267.99	0	-1.3	25	Specific	63.92	63.92	0.16	2.36	1192	>AAB61574.1 podocalyxin-like protein [Homo sapiens]	1	230921_jc_podocalyxin_pngasef_impa_trypsin.ScanId;v=1;d1=18679.18679.2	controllerType=0 controllerNumber=1 scan=18679	41.1386
17821:2	1	K.TAPTPAS[+656.228]SVTIMA.T	HexNAc(1)Hex(1)NeuAc(1)	S[+656]	951.933	2	1902.86	1902.86	0	-1.5	25	Specific	67.6	67.6	2.75	1.45	1192	>AAB61574.1 podocalyxin-like protein [Homo sapiens]	1	230921_jc_podocalyxin_pngasef_impa_trypsin.ScanId;v=1;d1=20657.20657.2	controllerType=0 controllerNumber=1 scan=20657	45.972
14766:2	1	K.TAPT[+365.132]PASSVTIMA.T	HexNAc(1)Hex(1)	T[+365]	806.386	2	1611.76	1611.77	0	-1.5	25	Specific	104.1	104.1	4.36	1.49	1192	>AAB61574.1 podocalyxin-like protein [Homo sapiens]	1	230921_jc_podocalyxin_pngasef_impa_trypsin.ScanId;v=1;d1=17458.17458.2	controllerType=0 controllerNumber=1 scan=17458	38.3721
15843:2	1	K.TAPTPASS[+1021.360]VTIMA.T	HexNAc(2)Hex(2)NeuAc(1)	S[+1021]	1134.5	2	2267.99	2267.99	0	-1.7	25	Specific	116.25	116.25	0	2.42	1192	>AAB61574.1 podocalyxin-like protein [Homo sapiens]	1	230921_jc_podocalyxin_pngasef_impa_trypsin.ScanId;v=1;d1=18584.18584.2	controllerType=0 controllerNumber=1 scan=18584	40.9357
15417:2	1	K.TAPTPAS[+203.079]SVTIMA.T	HexNAc(1)	S[+203]	725.36	2	1449.71	1449.71	0	-1.7	25	Specific	144.72	144.72	0	1.82	1192	>AAB61574.1 podocalyxin-like protein [Homo sapiens]	1	230921_jc_podocalyxin_pngasef_impa_trypsin.ScanId;v=1;d1=18137.18137.2	controllerType=0 controllerNumber=1 scan=18137	39.8679
14874:2	1	K.TAPT[+365.132]PASSVTIMA.T	HexNAc(1)Hex(1)	T[+365]	806.386	2	1611.77	1611.77	0	-0.8	25	Specific	150.15	150.15	0	2.33	1192	>AAB61574.1 podocalyxin-like protein [Homo sapiens]	1	230921_jc_podocalyxin_pngasef_impa_trypsin.ScanId;v=1;d1=17571.17571.2	controllerType=0 controllerNumber=1 scan=17571	38.6276
13834:2	1	K.TAPT[+730.264]PASSVTIMA.T	HexNAc(2)Hex(2)	T[+730]	988.954	2	1976.9	1976.9	0	0.4	25	Specific	173.76	173.76	0	4.41	1192	>AAB61574.1 podocalyxin-like protein [Homo sapiens]	1	230921_jc_podocalyxin_pngasef_impa_trypsin.ScanId;v=1;d1=16438.16438.2	controllerType=0 controllerNumber=1 scan=16438	36.0869
14848:2	1	K.TAPTPASS[+365.132]VTIMA.T	HexNAc(1)Hex(1)	S[+365]	806.387	2	1611.77	1611.77	0	-0.5	25	Specific	177.32	177.32	36.18	2.84	1192	>AAB61574.1 podocalyxin-like protein [Homo sapiens]	1	230921_jc_podocalyxin_pngasef_impa_trypsin.ScanId;v=1;d1=17544.17544.2	controllerType=0 controllerNumber=1 scan=17544	38.5759
14751:2	1	K.TAPTPASS[+365.132]VTIMA.T	HexNAc(1)Hex(1)	S[+365]	806.386	2	1611.76	1611.77	0	-1.3	25	Specific	191.02	191.02	30.91	2.84	1192	>AAB61574.1 podocalyxin-like protein [Homo sapiens]	1	230921_jc_podocalyxin_pngasef_impa_trypsin.ScanId;v=1;d1=17442.17442.2	controllerType=0 controllerNumber=1 scan=17442	38.3462
15383:2	1	K.TAPTPAS[+203.079]SVTIMA.T	HexNAc(1)	S[+203]	725.36	2	1449.71	1449.71	0	-1.5	25	Specific	194.3	194.3	21.41	2.84	1192	>AAB61574.1 podocalyxin-like protein [Homo sapiens]	1	230921_jc_podocalyxin_pngasef_impa_trypsin.ScanId;v=1;d1=18101.18101.2	controllerType=0 controllerNumber=1 scan=18101	39.773
15415:2	1	K.T[+203.079]APTPASSVTIMA.T	HexNAc(1)	T[+203]	725.36	2	1449.71	1449.71	0	-1.7	25	Specific	194.45	194.45	3.3	2.82	1192	>AAB61574.1 podocalyxin-like protein [Homo sapiens]	1	230921_jc_podocalyxin_pngasef_impa_trypsin.ScanId;v=1;d1=18135.18135.2	controllerType=0 controllerNumber=1 scan=18135	39.8641
17623:2	1	K.TAPTPAS[+672.223]SVTIMA.T	HexNAc(1)Hex(1)NeuGc(1)	S[+672]	959.932	2	1918.86	1918.86	0	-0.8	25	Specific	199.33	118.51	2.75	2.52	1192	>AAB61574.1 podocalyxin-like protein [Homo sapiens]	1	230921_jc_podocalyxin_pngasef_impa_trypsin.ScanId;v=1;d1=20449.20449.2	controllerType=0 controllerNumber=1 scan=20449	45.4511
14784:2	1	K.T[+568.212]APTPASSVTIMA.T	HexNAc(2)Hex(1)	T[+568]	907.925	2	1814.84	1814.85	0	-2	25	Specific	201.93	201.93	3.3	4.38	1192	>AAB61574.1 podocalyxin-like protein [Homo sapiens]	1	230921_jc_podocalyxin_pngasef_impa_trypsin.ScanId;v=1;d1=17477.17477.2	controllerType=0 controllerNumber=1 scan=17477	38.4261
17910:2	1	K.T[+656.228]APTPASSVTIMA.T	HexNAc(1)Hex(1)NeuAc(1)	T[+656]	951.934	2	1902.86	1902.86	0	-1.2	25	Specific	202.08	202.08	2.1	4.64	1192	>AAB61574.1 podocalyxin-like protein [Homo sapiens]	1	230921_jc_podocalyxin_pngasef_impa_trypsin.ScanId;v=1;d1=20750.20750.2	controllerType=0 controllerNumber=1 scan=20750	46.1893
13845:2	1	K.T[+730.264]APTPASSVTIMA.T	HexNAc(2)Hex(2)	T[+730]	988.953	2	1976.9	1976.9	0	-0.1	25	Specific	203.46	203.46	0.9	4.64	1192	>AAB61574.1 podocalyxin-like protein [Homo sapiens]	1	230921_jc_podocalyxin_pngasef_impa_trypsin.ScanId;v=1;d1=16450.16450.2	controllerType=0 controllerNumber=1 scan=16450	36.1193
17817:2	1	K.TAPTPAS[+656.228]SVTIMA.T	HexNAc(1)Hex(1)NeuAc(1)	S[+656]	951.934	2	1902.86	1902.86	0	-0.8	25	Specific	219.65	132.78	4.95	2.7	1192	>AAB61574.1 podocalyxin-like protein [Homo sapiens]	1	230921_jc_podocalyxin_pngasef_impa_trypsin.ScanId;v=1;d1=20652.20652.2	controllerType=0 controllerNumber=1 scan=20652	45.9603
14051:2	1	K.T[+730.264]APTPASSVTIMA.T	HexNAc(2)Hex(2)	T[+730]	988.952	2	1976.9	1976.9	0	-1.7	25	Specific	241.37	241.37	0.9	4.69	1192	>AAB61574.1 podocalyxin-like protein [Homo sapiens]	1	230921_jc_podocalyxin_pngasef_impa_trypsin.ScanId;v=1;d1=16666.16666.2	controllerType=0 controllerNumber=1 scan=16666	36.6434
17170:3	1	K.TAPTPASS[+1312.455]VTIMA.T	HexNAc(2)Hex(2)NeuAc(2)	S[+1312]	853.7	3	2559.09	2559.09	0	-1.4	25	Specific	260.7	185.22	0	5.14	1192	>AAB61574.1 podocalyxin-like protein [Homo sapiens]	1	230921_jc_podocalyxin_pngasef_impa_trypsin.ScanId;v=1;d1=19975.19975.3	controllerType=0 controllerNumber=1 scan=19975	44.3373
17151:2	1	K.TAPTPASS[+1312.455]VTIMA.T	HexNAc(2)Hex(2)NeuAc(2)	S[+1312]	1280.05	2	2559.09	2559.09	0	-1.7	25	Specific	264.31	251.01	0	5.01	1192	>AAB61574.1 podocalyxin-like protein [Homo sapiens]	1	230921_jc_podocalyxin_pngasef_impa_trypsin.ScanId;v=1;d1=19955.19955.2	controllerType=0 controllerNumber=1 scan=19955	44.2787
15381:2	1	K.T[+203.079]APTPASSVTIMA.T	HexNAc(1)	T[+203]	725.36	2	1449.71	1449.71	0	-1.5	25	Specific	271.01	271.01	3.3	5.27	1192	>AAB61574.1 podocalyxin-like protein [Homo sapiens]	1	230921_jc_podocalyxin_pngasef_impa_trypsin.ScanId;v=1;d1=18099.18099.2	controllerType=0 controllerNumber=1 scan=18099	39.7665
15932:2	1	K.TAPTPASS[+1021.360]VTIMA.T	HexNAc(2)Hex(2)NeuAc(1)	S[+1021]	1134.5	2	2267.99	2267.99	0	-1.3	25	Specific	281.39	237.52	0	5.02	1192	>AAB61574.1 podocalyxin-like protein [Homo sapiens]	1	230921_jc_podocalyxin_pngasef_impa_trypsin.ScanId;v=1;d1=18677.18677.2	controllerType=0 controllerNumber=1 scan=18677	41.1348
14846:2	1	K.T[+365.132]APTPASSVTIMA.T	HexNAc(1)Hex(1)	T[+365]	806.387	2	1611.77	1611.77	0	-0.5	25	Specific	290.18	290.18	3.3	5.42	1192	>AAB61574.1 podocalyxin-like protein [Homo sapiens]	1	230921_jc_podocalyxin_pngasef_impa_trypsin.ScanId;v=1;d1=17542.17542.2	controllerType=0 controllerNumber=1 scan=17542	38.5728
14872:2	1	K.T[+365.132]APTPASSVTIMA.T	HexNAc(1)Hex(1)	T[+365]	806.386	2	1611.77	1611.77	0	-0.8	25	Specific	359.86	359.86	3.3	5.67	1192	>AAB61574.1 podocalyxin-like protein [Homo sapiens]	1	230921_jc_podocalyxin_pngasef_impa_trypsin.ScanId;v=1;d1=17569.17569.2	controllerType=0 controllerNumber=1 scan=17569	38.6235
17621:2	1	K.TAPT[+672.223]PASSVTIMA.T	HexNAc(1)Hex(1)NeuGc(1)	T[+672]	959.932	2	1918.86	1918.86	0	-0.8	25	Specific	381.21	373.67	0	6.57	1192	>AAB61574.1 podocalyxin-like protein [Homo sapiens]	1	230921_jc_podocalyxin_pngasef_impa_trypsin.ScanId;v=1;d1=20447.20447.2	controllerType=0 controllerNumber=1 scan=20447	45.4469
15914:2	1	K.TAPTPASS[+1021.360]VTIMA.T	HexNAc(2)Hex(2)NeuAc(1)	S[+1021]	1134.5	2	2267.99	2267.99	0	-2.6	25	Specific	389.03	340.16	0	5.5	1192	>AAB61574.1 podocalyxin-like protein [Homo sapiens]	1	230921_jc_podocalyxin_pngasef_impa_trypsin.ScanId;v=1;d1=18658.18658.2	controllerType=0 controllerNumber=1 scan=18658	41.097
17606:2	1	K.T[+672.223]APTPASSVTIMA.T	HexNAc(1)Hex(1)NeuGc(1)	T[+672]	959.931	2	1918.86	1918.86	0	-0.9	25	Specific	402.31	378.99	2.1	6.52	1192	>AAB61574.1 podocalyxin-like protein [Homo sapiens]	1	230921_jc_podocalyxin_pngasef_impa_trypsin.ScanId;v=1;d1=20431.20431.2	controllerType=0 controllerNumber=1 scan=20431	45.4052
15710:2	1	K.TAPT[+1021.360]PASSVTIMA.T	HexNAc(2)Hex(2)NeuAc(1)	T[+1021]	1134.5	2	2267.99	2267.99	0	-0.9	25	Specific	409.14	352.63	0.3	5.7	1192	>AAB61574.1 podocalyxin-like protein [Homo sapiens]	1	230921_jc_podocalyxin_pngasef_impa_trypsin.ScanId;v=1;d1=18444.18444.2	controllerType=0 controllerNumber=1 scan=18444	40.5659
17068:3	1	K.TAPTPASS[+1312.455]VTIMA.T	HexNAc(2)Hex(2)NeuAc(2)	S[+1312]	853.699	3	2559.08	2559.09	0	-2.4	25	Specific	425.22	329.57	0	5.61	1192	>AAB61574.1 podocalyxin-like protein [Homo sapiens]	1	230921_jc_podocalyxin_pngasef_impa_trypsin.ScanId;v=1;d1=19868.19868.3	controllerType=0 controllerNumber=1 scan=19868	44.0545
15729:2	1	K.TAPTPAS[+1021.360]SVTIMA.T	HexNAc(2)Hex(2)NeuAc(1)	S[+1021]	1134.51	2	2268.02	2267.99	0	9.5	25	Specific	432.58	380.61	0	4.75	1192	>AAB61574.1 podocalyxin-like protein [Homo sapiens]	1	230921_jc_podocalyxin_pngasef_impa_trypsin.ScanId;v=1;d1=18464.18464.2	controllerType=0 controllerNumber=1 scan=18464	40.6224
13972:2	1	K.T[+730.264]APTPASSVTIMA.T	HexNAc(2)Hex(2)	T[+730]	988.952	2	1976.9	1976.9	0	-1.6	25	Specific	435.34	424.83	0.9	6.52	1192	>AAB61574.1 podocalyxin-like protein [Homo sapiens]	1	230921_jc_podocalyxin_pngasef_impa_trypsin.ScanId;v=1;d1=16583.16583.2	controllerType=0 controllerNumber=1 scan=16583	36.4297
17089:3	1	K.TAPTPASS[+1312.455]VTIMA.T	HexNAc(2)Hex(2)NeuAc(2)	S[+1312]	853.7	3	2559.09	2559.09	0	-1.7	25	Specific	448.45	393.86	0	6.35	1192	>AAB61574.1 podocalyxin-like protein [Homo sapiens]	1	230921_jc_podocalyxin_pngasef_impa_trypsin.ScanId;v=1;d1=19890.19890.3	controllerType=0 controllerNumber=1 scan=19890	44.1152
14764:2	1	K.T[+365.132]APTPASSVTIMA.T	HexNAc(1)Hex(1)	T[+365]	806.386	2	1611.76	1611.77	0	-1.5	25	Specific	451.45	451.45	3.3	6.44	1192	>AAB61574.1 podocalyxin-like protein [Homo sapiens]	1	230921_jc_podocalyxin_pngasef_impa_trypsin.ScanId;v=1;d1=17456.17456.2	controllerType=0 controllerNumber=1 scan=17456	38.3687
15743:2	1	K.TAPTPAS[+1021.360]SVTIMA.T	HexNAc(2)Hex(2)NeuAc(1)	S[+1021]	1134.51	2	2268.01	2267.99	0	8.9	25	Specific	509.64	441.28	0	4.83	1192	>AAB61574.1 podocalyxin-like protein [Homo sapiens]	1	230921_jc_podocalyxin_pngasef_impa_trypsin.ScanId;v=1;d1=18479.18479.2	controllerType=0 controllerNumber=1 scan=18479	40.6605
14749:2	1	K.T[+365.132]APTPASSVTIMA.T	HexNAc(1)Hex(1)	T[+365]	806.386	2	1611.76	1611.77	0	-1.3	25	Specific	521.07	521.07	3.3	6.75	1192	>AAB61574.1 podocalyxin-like protein [Homo sapiens]	1	230921_jc_podocalyxin_pngasef_impa_trypsin.ScanId;v=1;d1=17440.17440.2	controllerType=0 controllerNumber=1 scan=17440	38.3396
13957:2	1	K.TAPTPASS[+730.264]VTIMA.T	HexNAc(2)Hex(2)	S[+730]	988.95	2	1976.89	1976.9	0	-3	25	Specific	536.07	491.41	0	6.49	1192	>AAB61574.1 podocalyxin-like protein [Homo sapiens]	1	230921_jc_podocalyxin_pngasef_impa_trypsin.ScanId;v=1;d1=16567.16567.2	controllerType=0 controllerNumber=1 scan=16567	36.3836
17816:2	1	K.T[+656.228]APTPASSVTIMA.T	HexNAc(1)Hex(1)NeuAc(1)	T[+656]	951.934	2	1902.86	1902.86	0	-0.8	25	Specific	574.02	510.39	2.1	7.56	1192	>AAB61574.1 podocalyxin-like protein [Homo sapiens]	1	230921_jc_podocalyxin_pngasef_impa_trypsin.ScanId;v=1;d1=20651.20651.2	controllerType=0 controllerNumber=1 scan=20651	45.9569
17819:2	1	K.T[+656.228]APTPASSVTIMA.T	HexNAc(1)Hex(1)NeuAc(1)	T[+656]	951.933	2	1902.86	1902.86	0	-1.5	25	Specific	574.1	516.6	2.1	7.56	1192	>AAB61574.1 podocalyxin-like protein [Homo sapiens]	1	230921_jc_podocalyxin_pngasef_impa_trypsin.ScanId;v=1;d1=20655.20655.2	controllerType=0 controllerNumber=1 scan=20655	45.9684
20140:3	1	K.T[+656.228]APTPASSVT[+947.323]IMA.T	HexNAc(1)Hex(1)NeuAc(1),HexNAc(1)Hex(1)NeuAc(2)	T[+656][+947]	950.733	3	2850.18	2850.19	0	-0.7	25	Specific	0.38	0.38	0.38	1.5	1192	>AAB61574.1 podocalyxin-like protein [Homo sapiens]	1	230921_jc_podocalyxin_pngasef_impa_trypsin.ScanId;v=1;d1=23082.23082.3	controllerType=0 controllerNumber=1 scan=23082	51.2029
19362:3	1	K.T[+672.223]APT[+963.318]PASSVTIMA.T	HexNAc(1)Hex(1)NeuGc(1),HexNAc(1)Hex(1)NeuAc(1)NeuGc(1)	T[+672][+963]	961.394	3	2882.17	2882.18	0	-2.5	25	Specific	22.59	22.59	0	1.71	1192	>AAB61574.1 podocalyxin-like protein [Homo sapiens]	1	230921_jc_podocalyxin_pngasef_impa_trypsin.ScanId;v=1;d1=22265.22265.3	controllerType=0 controllerNumber=1 scan=22265	49.4102
19917:3	1	K.T[+656.228]APT[+963.318]PASSVTIMA.T	HexNAc(1)Hex(1)NeuAc(1),HexNAc(1)Hex(1)NeuAc(1)NeuGc(1)	T[+656][+963]	956.062	3	2866.17	2866.18	0	-2.7	25	Specific	23.71	23.71	1.71	1.37	1192	>AAB61574.1 podocalyxin-like protein [Homo sapiens]	1	230921_jc_podocalyxin_pngasef_impa_trypsin.ScanId;v=1;d1=22846.22846.3	controllerType=0 controllerNumber=1 scan=22846	50.7435
16498:3	1	K.T[+365.132]APTPASSVT[+979.313]IMA.T	HexNAc(1)Hex(1),HexNAc(1)Hex(1)NeuGc(2)	T[+365][+979]	864.365	3	2591.08	2591.08	0	0.4	25	Specific	27.84	27.84	2.97	1.46	1192	>AAB61574.1 podocalyxin-like protein [Homo sapiens]	1	230921_jc_podocalyxin_pngasef_impa_trypsin.ScanId;v=1;d1=19270.19270.3	controllerType=0 controllerNumber=1 scan=19270	42.5623
17172:3	1	K.T[+365.132]APTPASSVT[+947.323]IMA.T	HexNAc(1)Hex(1),HexNAc(1)Hex(1)NeuAc(2)	T[+365][+947]	853.7	3	2559.09	2559.09	0	-1.4	25	Specific	39.26	39.26	2.97	1.5	1192	>AAB61574.1 podocalyxin-like protein [Homo sapiens]	1	230921_jc_podocalyxin_pngasef_impa_trypsin.ScanId;v=1;d1=19977.19977.3	controllerType=0 controllerNumber=1 scan=19977	44.3404
19915:3	1	K.T[+672.223]APT[+947.323]PASSVTIMA.T	HexNAc(1)Hex(1)NeuGc(1),HexNAc(1)Hex(1)NeuAc(2)	T[+672][+947]	956.062	3	2866.17	2866.18	0	-2.7	25	Specific	46.26	46.26	0	1.64	1192	>AAB61574.1 podocalyxin-like protein [Homo sapiens]	1	230921_jc_podocalyxin_pngasef_impa_trypsin.ScanId;v=1;d1=22844.22844.3	controllerType=0 controllerNumber=1 scan=22844	50.7394
16955:3	1	K.T[+365.132]APTPASSVT[+963.318]IMA.T	HexNAc(1)Hex(1),HexNAc(1)Hex(1)NeuAc(1)NeuGc(1)	T[+365][+963]	859.031	3	2575.08	2575.08	0	-3	25	Specific	58.02	58.02	2.97	2.33	1192	>AAB61574.1 podocalyxin-like protein [Homo sapiens]	1	230921_jc_podocalyxin_pngasef_impa_trypsin.ScanId;v=1;d1=19749.19749.3	controllerType=0 controllerNumber=1 scan=19749	43.75
17091:3	1	K.T[+365.132]APTPASSVT[+947.323]IMA.T	HexNAc(1)Hex(1),HexNAc(1)Hex(1)NeuAc(2)	T[+365][+947]	853.7	3	2559.09	2559.09	0	-1.7	25	Specific	67.77	67.77	2.97	1.82	1192	>AAB61574.1 podocalyxin-like protein [Homo sapiens]	1	230921_jc_podocalyxin_pngasef_impa_trypsin.ScanId;v=1;d1=19892.19892.3	controllerType=0 controllerNumber=1 scan=19892	44.1194
15332:2	1	K.TAPTPAS[+365.132]S[+672.223]VTIMA.T	HexNAc(1)Hex(1),HexNAc(1)Hex(1)NeuGc(1)	S[+365][+672]	1142.5	2	2283.99	2283.99	0	-0.5	25	Specific	69.28	63.72	2	2.47	1192	>AAB61574.1 podocalyxin-like protein [Homo sapiens]	1	230921_jc_podocalyxin_pngasef_impa_trypsin.ScanId;v=1;d1=18048.18048.2	controllerType=0 controllerNumber=1 scan=18048	39.638
16485:3	1	K.T[+365.132]APTPASSVT[+979.313]IMA.T	HexNAc(1)Hex(1),HexNAc(1)Hex(1)NeuGc(2)	T[+365][+979]	864.365	3	2591.08	2591.08	0	0.5	25	Specific	91.31	60.54	2.97	2.44	1192	>AAB61574.1 podocalyxin-like protein [Homo sapiens]	1	230921_jc_podocalyxin_pngasef_impa_trypsin.ScanId;v=1;d1=19256.19256.3	controllerType=0 controllerNumber=1 scan=19256	42.5282
16933:3	1	K.T[+365.132]APTPASSVT[+963.318]IMA.T	HexNAc(1)Hex(1),HexNAc(1)Hex(1)NeuAc(1)NeuGc(1)	T[+365][+963]	859.031	3	2575.08	2575.08	0	-2.2	25	Specific	106.53	106.53	2.97	2.31	1192	>AAB61574.1 podocalyxin-like protein [Homo sapiens]	1	230921_jc_podocalyxin_pngasef_impa_trypsin.ScanId;v=1;d1=19726.19726.3	controllerType=0 controllerNumber=1 scan=19726	43.6903
15426:2	1	K.TAPTPAS[+365.132]S[+672.223]VTIMA.T	HexNAc(1)Hex(1),HexNAc(1)Hex(1)NeuGc(1)	S[+365][+672]	1142.5	2	2283.98	2283.99	0	-2.3	25	Specific	136	136	6	2.92	1192	>AAB61574.1 podocalyxin-like protein [Homo sapiens]	1	230921_jc_podocalyxin_pngasef_impa_trypsin.ScanId;v=1;d1=18147.18147.2	controllerType=0 controllerNumber=1 scan=18147	39.891
20251:3	1	K.T[+947.323]APT[+656.228]PASSVTIMA.T	HexNAc(1)Hex(1)NeuAc(2),HexNAc(1)Hex(1)NeuAc(1)	T[+656][+947]	950.729	3	2850.17	2850.19	0	-4.5	25	Specific	159.71	159.71	1.38	3.68	1192	>AAB61574.1 podocalyxin-like protein [Homo sapiens]	1	230921_jc_podocalyxin_pngasef_impa_trypsin.ScanId;v=1;d1=23199.23199.3	controllerType=0 controllerNumber=1 scan=23199	51.4493
19892:3	1	K.T[+672.223]APT[+947.323]PASSVTIMA.T	HexNAc(1)Hex(1)NeuGc(1),HexNAc(1)Hex(1)NeuAc(2)	T[+672][+947]	956.062	3	2866.17	2866.18	0	-3.5	25	Specific	178.06	178.06	0	4.1	1192	>AAB61574.1 podocalyxin-like protein [Homo sapiens]	1	230921_jc_podocalyxin_pngasef_impa_trypsin.ScanId;v=1;d1=22820.22820.3	controllerType=0 controllerNumber=1 scan=22820	50.6729
15372:3	1	K.TAPTPAS[+672.223]S[+365.132]VTIMA.T	HexNAc(1)Hex(1)NeuGc(1),HexNAc(1)Hex(1)	S[+365][+672]	762	3	2283.99	2283.99	0	-1.1	25	Specific	189.66	189.66	0	4.81	1192	>AAB61574.1 podocalyxin-like protein [Homo sapiens]	1	230921_jc_podocalyxin_pngasef_impa_trypsin.ScanId;v=1;d1=18090.18090.3	controllerType=0 controllerNumber=1 scan=18090	39.7505
20228:3	1	K.T[+656.228]APT[+947.323]PASSVTIMA.T	HexNAc(1)Hex(1)NeuAc(1),HexNAc(1)Hex(1)NeuAc(2)	T[+656][+947]	950.73	3	2850.18	2850.19	0	-3.5	25	Specific	274.44	257.68	1.95	4.73	1192	>AAB61574.1 podocalyxin-like protein [Homo sapiens]	1	230921_jc_podocalyxin_pngasef_impa_trypsin.ScanId;v=1;d1=23175.23175.3	controllerType=0 controllerNumber=1 scan=23175	51.3985
20124:3	1	K.T[+656.228]APT[+947.323]PASSVTIMA.T	HexNAc(1)Hex(1)NeuAc(1),HexNAc(1)Hex(1)NeuAc(2)	T[+656][+947]	950.731	3	2850.18	2850.19	0	-2	25	Specific	300.39	281.62	2.4	5.25	1192	>AAB61574.1 podocalyxin-like protein [Homo sapiens]	1	230921_jc_podocalyxin_pngasef_impa_trypsin.ScanId;v=1;d1=23064.23064.3	controllerType=0 controllerNumber=1 scan=23064	51.1658
16496:3	1	K.T[+672.223]APT[+672.223]PASSVTIMA.T	HexNAc(1)Hex(1)NeuGc(1),HexNAc(1)Hex(1)NeuGc(1)	T[+672]*2	864.365	3	2591.08	2591.08	0	0.4	25	Specific	305.3	264.34	2.76	5.28	1192	>AAB61574.1 podocalyxin-like protein [Homo sapiens]	1	230921_jc_podocalyxin_pngasef_impa_trypsin.ScanId;v=1;d1=19268.19268.3	controllerType=0 controllerNumber=1 scan=19268	42.5583
16483:3	1	K.T[+672.223]APT[+672.223]PASSVTIMA.T	HexNAc(1)Hex(1)NeuGc(1),HexNAc(1)Hex(1)NeuGc(1)	T[+672]*2	864.365	3	2591.08	2591.08	0	0.5	25	Specific	327.1	263.82	1.4	5.34	1192	>AAB61574.1 podocalyxin-like protein [Homo sapiens]	1	230921_jc_podocalyxin_pngasef_impa_trypsin.ScanId;v=1;d1=19254.19254.3	controllerType=0 controllerNumber=1 scan=19254	42.5241
16931:3	1	K.T[+672.223]APT[+656.228]PASSVTIMA.T	HexNAc(1)Hex(1)NeuGc(1),HexNAc(1)Hex(1)NeuAc(1)	T[+656][+672]	859.031	3	2575.08	2575.08	0	-2.2	25	Specific	399.65	399.65	0	6.48	1192	>AAB61574.1 podocalyxin-like protein [Homo sapiens]	1	230921_jc_podocalyxin_pngasef_impa_trypsin.ScanId;v=1;d1=19724.19724.3	controllerType=0 controllerNumber=1 scan=19724	43.6873
20130:3	1	K.T[+656.228]APT[+947.323]PASSVTIMA.T	HexNAc(1)Hex(1)NeuAc(1),HexNAc(1)Hex(1)NeuAc(2)	T[+656][+947]	950.733	3	2850.18	2850.19	0	-0.7	25	Specific	405.36	358.12	2.4	5.87	1192	>AAB61574.1 podocalyxin-like protein [Homo sapiens]	1	230921_jc_podocalyxin_pngasef_impa_trypsin.ScanId;v=1;d1=23071.23071.3	controllerType=0 controllerNumber=1 scan=23071	51.1805
20138:3	1	K.T[+656.228]APT[+947.323]PASSVTIMA.T	HexNAc(1)Hex(1)NeuAc(1),HexNAc(1)Hex(1)NeuAc(2)	T[+656][+947]	950.733	3	2850.18	2850.19	0	-0.7	25	Specific	452.25	399.28	2.4	6.61	1192	>AAB61574.1 podocalyxin-like protein [Homo sapiens]	1	230921_jc_podocalyxin_pngasef_impa_trypsin.ScanId;v=1;d1=23080.23080.3	controllerType=0 controllerNumber=1 scan=23080	51.198
16953:3	1	K.TAPTPAS[+656.228]S[+672.223]VTIMA.T	HexNAc(1)Hex(1)NeuAc(1),HexNAc(1)Hex(1)NeuGc(1)	S[+656][+672]	859.031	3	2575.08	2575.08	0	-3	25	Specific	455.38	455.38	0	6.35	1192	>AAB61574.1 podocalyxin-like protein [Homo sapiens]	1	230921_jc_podocalyxin_pngasef_impa_trypsin.ScanId;v=1;d1=19747.19747.3	controllerType=0 controllerNumber=1 scan=19747	43.7436
15330:2	1	K.TAPTPAS[+672.223]S[+365.132]VTIMA.T	HexNAc(1)Hex(1)NeuGc(1),HexNAc(1)Hex(1)	S[+365][+672]	1142.5	2	2283.99	2283.99	0	-0.5	25	Specific	496.51	438.99	0	6.59	1192	>AAB61574.1 podocalyxin-like protein [Homo sapiens]	1	230921_jc_podocalyxin_pngasef_impa_trypsin.ScanId;v=1;d1=18046.18046.2	controllerType=0 controllerNumber=1 scan=18046	39.6337
15347:2	1	K.TAPTPAS[+672.223]S[+365.132]VTIMA.T	HexNAc(1)Hex(1)NeuGc(1),HexNAc(1)Hex(1)	S[+365][+672]	1142.5	2	2283.99	2283.99	0	-0.9	25	Specific	503.7	413.55	0	6.59	1192	>AAB61574.1 podocalyxin-like protein [Homo sapiens]	1	230921_jc_podocalyxin_pngasef_impa_trypsin.ScanId;v=1;d1=18064.18064.2	controllerType=0 controllerNumber=1 scan=18064	39.679
17868:3	1	P.TPASSVT[+1312.455]IMA.T	HexNAc(2)Hex(2)NeuAc(2)	T[+1312]	763.987	3	2289.95	2289.95	0	-2.5	28	Specific	18.23	18.23	0	1.4	1192	>AAB61574.1 podocalyxin-like protein [Homo sapiens]	1	230921_jc_podocalyxin_pngasef_impa_trypsin.ScanId;v=1;d1=20706.20706.3	controllerType=0 controllerNumber=1 scan=20706	46.0971
17845:3	1	P.TPASS[+1312.455]VTIMA.T	HexNAc(2)Hex(2)NeuAc(2)	S[+1312]	763.988	3	2289.95	2289.95	0	-1.8	28	Specific	55.89	47.34	0	1.43	1192	>AAB61574.1 podocalyxin-like protein [Homo sapiens]	1	230921_jc_podocalyxin_pngasef_impa_trypsin.ScanId;v=1;d1=20682.20682.3	controllerType=0 controllerNumber=1 scan=20682	46.0406
13994:2	1	P.TPASS[+672.223]VTIMA.T	HexNAc(1)Hex(1)NeuGc(1)	S[+672]	825.362	2	1649.72	1649.72	0	-2.1	28	Specific	70.27	52.91	0	1.49	1192	>AAB61574.1 podocalyxin-like protein [Homo sapiens]	1	230921_jc_podocalyxin_pngasef_impa_trypsin.ScanId;v=1;d1=16606.16606.2	controllerType=0 controllerNumber=1 scan=16606	36.4844
18316:3	1	P.TPASSVT[+1312.455]IMA.T	HexNAc(2)Hex(2)NeuAc(2)	T[+1312]	763.989	3	2289.95	2289.95	0	-0.5	28	Specific	83.2	61.55	0	2.52	1192	>AAB61574.1 podocalyxin-like protein [Homo sapiens]	1	230921_jc_podocalyxin_pngasef_impa_trypsin.ScanId;v=1;d1=21174.21174.3	controllerType=0 controllerNumber=1 scan=21174	47.1042
13549:2	1	P.T[+203.079]PASSVTIMA.T	HexNAc(1)	T[+203]	590.791	2	1180.57	1180.58	0	-1.7	28	Specific	258.71	258.71	1.2	3.55	1192	>AAB61574.1 podocalyxin-like protein [Homo sapiens]	1	230921_jc_podocalyxin_pngasef_impa_trypsin.ScanId;v=1;d1=16141.16141.2	controllerType=0 controllerNumber=1 scan=16141	35.4493
13532:2	1	P.T[+203.079]PASSVTIMA.T	HexNAc(1)	T[+203]	590.791	2	1180.57	1180.58	0	-1.7	28	Specific	264.66	264.66	2.3	3.55	1192	>AAB61574.1 podocalyxin-like protein [Homo sapiens]	1	230921_jc_podocalyxin_pngasef_impa_trypsin.ScanId;v=1;d1=16123.16123.2	controllerType=0 controllerNumber=1 scan=16123	35.4135
12644:2	1	P.T[+730.264]PASSVTIMA.T	HexNAc(2)Hex(2)	T[+730]	854.384	2	1707.76	1707.76	0	-0.7	28	Specific	283.62	279.14	2.3	4.98	1192	>AAB61574.1 podocalyxin-like protein [Homo sapiens]	1	230921_jc_podocalyxin_pngasef_impa_trypsin.ScanId;v=1;d1=15193.15193.2	controllerType=0 controllerNumber=1 scan=15193	33.1817
16571:3	1	P.TPASS[+1312.455]VTIMA.T	HexNAc(2)Hex(2)NeuAc(2)	S[+1312]	763.988	3	2289.95	2289.95	0	-1	28	Specific	290.37	230.93	0	4.83	1192	>AAB61574.1 podocalyxin-like protein [Homo sapiens]	1	230921_jc_podocalyxin_pngasef_impa_trypsin.ScanId;v=1;d1=19346.19346.3	controllerType=0 controllerNumber=1 scan=19346	42.7426
19896:2	1	P.TPASS[+1312.455]VTIMA.T	HexNAc(2)Hex(2)NeuAc(2)	S[+1312]	1145.48	2	2289.95	2289.95	0	-0.1	28	Specific	294.83	252.53	0	4.98	1192	>AAB61574.1 podocalyxin-like protein [Homo sapiens]	1	230921_jc_podocalyxin_pngasef_impa_trypsin.ScanId;v=1;d1=22824.22824.2	controllerType=0 controllerNumber=1 scan=22824	50.6869
13332:2	1	P.T[+365.132]PASSVTIMA.T	HexNAc(1)Hex(1)	T[+365]	671.817	2	1342.63	1342.63	0	-2.4	28	Specific	305.48	305.48	15.92	4.79	1192	>AAB61574.1 podocalyxin-like protein [Homo sapiens]	1	230921_jc_podocalyxin_pngasef_impa_trypsin.ScanId;v=1;d1=15914.15914.2	controllerType=0 controllerNumber=1 scan=15914	34.9504
14908:2	1	P.TPAS[+1021.360]SVTIMA.T	HexNAc(2)Hex(2)NeuAc(1)	S[+1021]	999.93	2	1998.85	1998.86	0	-2.2	28	Specific	305.53	257.32	0	4.71	1192	>AAB61574.1 podocalyxin-like protein [Homo sapiens]	1	230921_jc_podocalyxin_pngasef_impa_trypsin.ScanId;v=1;d1=17606.17606.2	controllerType=0 controllerNumber=1 scan=17606	38.7012
17756:3	1	P.TPASS[+1312.455]VTIMA.T	HexNAc(2)Hex(2)NeuAc(2)	S[+1312]	763.989	3	2289.95	2289.95	0	-0.3	28	Specific	306.2	225.81	0	4.83	1192	>AAB61574.1 podocalyxin-like protein [Homo sapiens]	1	230921_jc_podocalyxin_pngasef_impa_trypsin.ScanId;v=1;d1=20589.20589.3	controllerType=0 controllerNumber=1 scan=20589	45.803
16893:2	1	P.T[+656.228]PASSVTIMA.T	HexNAc(1)Hex(1)NeuAc(1)	T[+656]	817.366	2	1633.72	1633.72	0	-0.1	28	Specific	308.68	280.71	2.3	4.98	1192	>AAB61574.1 podocalyxin-like protein [Homo sapiens]	1	230921_jc_podocalyxin_pngasef_impa_trypsin.ScanId;v=1;d1=19684.19684.2	controllerType=0 controllerNumber=1 scan=19684	43.5871
12815:2	1	P.T[+568.212]PASSVTIMA.T	HexNAc(2)Hex(1)	T[+568]	773.357	2	1545.71	1545.71	0	-1.5	28	Specific	310.34	310.34	2.3	5.05	1192	>AAB61574.1 podocalyxin-like protein [Homo sapiens]	1	230921_jc_podocalyxin_pngasef_impa_trypsin.ScanId;v=1;d1=15372.15372.2	controllerType=0 controllerNumber=1 scan=15372	33.6196
18086:3	1	P.TPASS[+1312.455]VTIMA.T	HexNAc(2)Hex(2)NeuAc(2)	S[+1312]	763.989	3	2289.95	2289.95	0	0.1	28	Specific	314.64	275.55	1.2	4.91	1192	>AAB61574.1 podocalyxin-like protein [Homo sapiens]	1	230921_jc_podocalyxin_pngasef_impa_trypsin.ScanId;v=1;d1=20933.20933.3	controllerType=0 controllerNumber=1 scan=20933	46.5433
18112:3	1	P.TPASS[+1312.455]VTIMA.T	HexNAc(2)Hex(2)NeuAc(2)	S[+1312]	763.988	3	2289.95	2289.95	0	-1.3	28	Specific	323.16	251.01	0	5.21	1192	>AAB61574.1 podocalyxin-like protein [Homo sapiens]	1	230921_jc_podocalyxin_pngasef_impa_trypsin.ScanId;v=1;d1=20960.20960.3	controllerType=0 controllerNumber=1 scan=20960	46.5991
16549:3	1	P.TPASS[+1312.455]VTIMA.T	HexNAc(2)Hex(2)NeuAc(2)	S[+1312]	763.988	3	2289.95	2289.95	0	-1	28	Specific	325.5	270.1	0	5.21	1192	>AAB61574.1 podocalyxin-like protein [Homo sapiens]	1	230921_jc_podocalyxin_pngasef_impa_trypsin.ScanId;v=1;d1=19323.19323.3	controllerType=0 controllerNumber=1 scan=19323	42.6901
16644:2	1	P.TPASS[+1312.455]VTIMA.T	HexNAc(2)Hex(2)NeuAc(2)	S[+1312]	1145.48	2	2289.95	2289.95	0	0.7	28	Specific	348.93	236.58	0	4.49	1192	>AAB61574.1 podocalyxin-like protein [Homo sapiens]	1	230921_jc_podocalyxin_pngasef_impa_trypsin.ScanId;v=1;d1=19423.19423.2	controllerType=0 controllerNumber=1 scan=19423	42.9388
19873:2	1	P.TPASS[+1312.455]VTIMA.T	HexNAc(2)Hex(2)NeuAc(2)	S[+1312]	1145.48	2	2289.95	2289.95	0	-0.3	28	Specific	352.26	267.29	0	5.04	1192	>AAB61574.1 podocalyxin-like protein [Homo sapiens]	1	230921_jc_podocalyxin_pngasef_impa_trypsin.ScanId;v=1;d1=22800.22800.2	controllerType=0 controllerNumber=1 scan=22800	50.6216
13295:2	1	P.T[+203.079]PASSVTIMA.T	HexNAc(1)	T[+203]	590.791	2	1180.58	1180.58	0	-0.9	28	Specific	353.84	353.84	2.3	5.3	1192	>AAB61574.1 podocalyxin-like protein [Homo sapiens]	1	230921_jc_podocalyxin_pngasef_impa_trypsin.ScanId;v=1;d1=15875.15875.2	controllerType=0 controllerNumber=1 scan=15875	34.8503
17755:2	1	P.TPASS[+1312.455]VTIMA.T	HexNAc(2)Hex(2)NeuAc(2)	S[+1312]	1145.48	2	2289.95	2289.95	0	-0.3	28	Specific	359.71	304.76	0	5.12	1192	>AAB61574.1 podocalyxin-like protein [Homo sapiens]	1	230921_jc_podocalyxin_pngasef_impa_trypsin.ScanId;v=1;d1=20588.20588.2	controllerType=0 controllerNumber=1 scan=20588	45.8014
13349:2	1	P.T[+568.212]PASSVTIMA.T	HexNAc(2)Hex(1)	T[+568]	773.357	2	1545.71	1545.71	0	-1.6	28	Specific	362.35	362.35	2.3	6.21	1192	>AAB61574.1 podocalyxin-like protein [Homo sapiens]	1	230921_jc_podocalyxin_pngasef_impa_trypsin.ScanId;v=1;d1=15932.15932.2	controllerType=0 controllerNumber=1 scan=15932	34.9892
16353:3	1	P.TPASS[+1312.455]VTIMA.T	HexNAc(2)Hex(2)NeuAc(2)	S[+1312]	763.988	3	2289.95	2289.95	0	-1.4	28	Specific	367.62	262.32	0	5.31	1192	>AAB61574.1 podocalyxin-like protein [Homo sapiens]	1	230921_jc_podocalyxin_pngasef_impa_trypsin.ScanId;v=1;d1=19118.19118.3	controllerType=0 controllerNumber=1 scan=19118	42.198
17563:3	1	P.TPASSVT[+1312.455]IMA.T	HexNAc(2)Hex(2)NeuAc(2)	T[+1312]	763.987	3	2289.95	2289.95	0	-2.1	28	Specific	371.28	268.77	0	5.04	1192	>AAB61574.1 podocalyxin-like protein [Homo sapiens]	1	230921_jc_podocalyxin_pngasef_impa_trypsin.ScanId;v=1;d1=20386.20386.3	controllerType=0 controllerNumber=1 scan=20386	45.2931
12430:2	1	P.T[+730.264]PASSVTIMA.T	HexNAc(2)Hex(2)	T[+730]	854.383	2	1707.76	1707.76	0	-1.7	28	Specific	381.34	361.93	0.11	5.94	1192	>AAB61574.1 podocalyxin-like protein [Homo sapiens]	1	230921_jc_podocalyxin_pngasef_impa_trypsin.ScanId;v=1;d1=14969.14969.2	controllerType=0 controllerNumber=1 scan=14969	32.6578
15453:2	1	P.TPAS[+1021.360]SVTIMA.T	HexNAc(2)Hex(2)NeuAc(1)	S[+1021]	999.931	2	1998.85	1998.86	0	-1.3	28	Specific	381.44	302.36	0	5.21	1192	>AAB61574.1 podocalyxin-like protein [Homo sapiens]	1	230921_jc_podocalyxin_pngasef_impa_trypsin.ScanId;v=1;d1=18175.18175.2	controllerType=0 controllerNumber=1 scan=18175	39.9654
13227:2	1	P.TPAS[+365.132]SVTIMA.T	HexNAc(1)Hex(1)	S[+365]	671.816	2	1342.62	1342.63	0	-3.6	28	Specific	381.78	381.78	0	5.49	1192	>AAB61574.1 podocalyxin-like protein [Homo sapiens]	1	230921_jc_podocalyxin_pngasef_impa_trypsin.ScanId;v=1;d1=15804.15804.2	controllerType=0 controllerNumber=1 scan=15804	34.6749
12444:2	1	P.T[+730.264]PASSVTIMA.T	HexNAc(2)Hex(2)	T[+730]	854.384	2	1707.76	1707.76	0	-0.7	28	Specific	385.7	335.76	2.3	5.39	1192	>AAB61574.1 podocalyxin-like protein [Homo sapiens]	1	230921_jc_podocalyxin_pngasef_impa_trypsin.ScanId;v=1;d1=14984.14984.2	controllerType=0 controllerNumber=1 scan=14984	32.6963
16620:2	1	P.TPASS[+1312.455]VTIMA.T	HexNAc(2)Hex(2)NeuAc(2)	S[+1312]	1145.48	2	2289.95	2289.95	0	0.1	28	Specific	385.97	286.49	0	4.98	1192	>AAB61574.1 podocalyxin-like protein [Homo sapiens]	1	230921_jc_podocalyxin_pngasef_impa_trypsin.ScanId;v=1;d1=19398.19398.2	controllerType=0 controllerNumber=1 scan=19398	42.8711
16447:3	1	P.TPASS[+1312.455]VTIMA.T	HexNAc(2)Hex(2)NeuAc(2)	S[+1312]	763.988	3	2289.95	2289.95	0	-1	28	Specific	386.05	326.54	0	5.56	1192	>AAB61574.1 podocalyxin-like protein [Homo sapiens]	1	230921_jc_podocalyxin_pngasef_impa_trypsin.ScanId;v=1;d1=19217.19217.3	controllerType=0 controllerNumber=1 scan=19217	42.4466
12796:2	1	P.T[+568.212]PASSVTIMA.T	HexNAc(2)Hex(1)	T[+568]	773.357	2	1545.71	1545.71	0	-0.7	28	Specific	387.05	387.05	2.3	6.21	1192	>AAB61574.1 podocalyxin-like protein [Homo sapiens]	1	230921_jc_podocalyxin_pngasef_impa_trypsin.ScanId;v=1;d1=15352.15352.2	controllerType=0 controllerNumber=1 scan=15352	33.5722
19714:2	1	P.TPASS[+1312.455]VTIMA.T	HexNAc(2)Hex(2)NeuAc(2)	S[+1312]	1145.48	2	2289.95	2289.95	0	0.3	28	Specific	388.77	329.73	0	5.16	1192	>AAB61574.1 podocalyxin-like protein [Homo sapiens]	1	230921_jc_podocalyxin_pngasef_impa_trypsin.ScanId;v=1;d1=22634.22634.2	controllerType=0 controllerNumber=1 scan=22634	50.2372
13331:2	1	P.TPAS[+568.212]SVTIMA.T	HexNAc(2)Hex(1)	S[+568]	773.357	2	1545.71	1545.71	0	-1.8	28	Specific	389.32	389.32	0	5.94	1192	>AAB61574.1 podocalyxin-like protein [Homo sapiens]	1	230921_jc_podocalyxin_pngasef_impa_trypsin.ScanId;v=1;d1=15913.15913.2	controllerType=0 controllerNumber=1 scan=15913	34.9488
16426:3	1	P.TPASSVT[+1312.455]IMA.T	HexNAc(2)Hex(2)NeuAc(2)	T[+1312]	763.989	3	2289.95	2289.95	0	-0.4	28	Specific	389.87	292.92	0	5.38	1192	>AAB61574.1 podocalyxin-like protein [Homo sapiens]	1	230921_jc_podocalyxin_pngasef_impa_trypsin.ScanId;v=1;d1=19195.19195.3	controllerType=0 controllerNumber=1 scan=19195	42.3915
16334:3	1	P.TPASSVT[+1312.455]IMA.T	HexNAc(2)Hex(2)NeuAc(2)	T[+1312]	763.988	3	2289.95	2289.95	0	-1	28	Specific	390.75	297.18	0	5.38	1192	>AAB61574.1 podocalyxin-like protein [Homo sapiens]	1	230921_jc_podocalyxin_pngasef_impa_trypsin.ScanId;v=1;d1=19098.19098.3	controllerType=0 controllerNumber=1 scan=19098	42.1487
18199:3	1	P.TPASS[+1312.455]VTIMA.T	HexNAc(2)Hex(2)NeuAc(2)	S[+1312]	763.988	3	2289.95	2289.95	0	-0.8	28	Specific	395.44	311.46	0	5.38	1192	>AAB61574.1 podocalyxin-like protein [Homo sapiens]	1	230921_jc_podocalyxin_pngasef_impa_trypsin.ScanId;v=1;d1=21052.21052.3	controllerType=0 controllerNumber=1 scan=21052	46.8213
17544:3	1	P.T[+1312.455]PASSVTIMA.T	HexNAc(2)Hex(2)NeuAc(2)	T[+1312]	763.987	3	2289.95	2289.95	0	-3	28	Specific	400.77	328.19	5.15	5.25	1192	>AAB61574.1 podocalyxin-like protein [Homo sapiens]	1	230921_jc_podocalyxin_pngasef_impa_trypsin.ScanId;v=1;d1=20366.20366.3	controllerType=0 controllerNumber=1 scan=20366	45.2424
14702:2	1	P.TPAS[+1021.360]SVTIMA.T	HexNAc(2)Hex(2)NeuAc(1)	S[+1021]	999.931	2	1998.85	1998.86	0	-1.6	28	Specific	402.04	324.61	0	5.34	1192	>AAB61574.1 podocalyxin-like protein [Homo sapiens]	1	230921_jc_podocalyxin_pngasef_impa_trypsin.ScanId;v=1;d1=17391.17391.2	controllerType=0 controllerNumber=1 scan=17391	38.215
17655:3	1	P.TPASS[+1312.455]VTIMA.T	HexNAc(2)Hex(2)NeuAc(2)	S[+1312]	763.989	3	2289.95	2289.95	0	0	28	Specific	403.3	318.97	0	5.09	1192	>AAB61574.1 podocalyxin-like protein [Homo sapiens]	1	230921_jc_podocalyxin_pngasef_impa_trypsin.ScanId;v=1;d1=20483.20483.3	controllerType=0 controllerNumber=1 scan=20483	45.5345
17776:2	1	P.TPASS[+1312.455]VTIMA.T	HexNAc(2)Hex(2)NeuAc(2)	S[+1312]	1145.48	2	2289.95	2289.95	0	-0.6	28	Specific	404.62	361.54	0	6.15	1192	>AAB61574.1 podocalyxin-like protein [Homo sapiens]	1	230921_jc_podocalyxin_pngasef_impa_trypsin.ScanId;v=1;d1=20610.20610.2	controllerType=0 controllerNumber=1 scan=20610	45.8503
13200:2	1	P.T[+365.132]PASSVTIMA.T	HexNAc(1)Hex(1)	T[+365]	671.816	2	1342.62	1342.63	0	-4.1	28	Specific	405.1	405.1	1.41	5.44	1192	>AAB61574.1 podocalyxin-like protein [Homo sapiens]	1	230921_jc_podocalyxin_pngasef_impa_trypsin.ScanId;v=1;d1=15776.15776.2	controllerType=0 controllerNumber=1 scan=15776	34.6088
13301:2	1	P.T[+365.132]PASSVTIMA.T	HexNAc(1)Hex(1)	T[+365]	671.817	2	1342.63	1342.63	0	-2.4	28	Specific	405.28	405.28	12.27	5.89	1192	>AAB61574.1 podocalyxin-like protein [Homo sapiens]	1	230921_jc_podocalyxin_pngasef_impa_trypsin.ScanId;v=1;d1=15882.15882.2	controllerType=0 controllerNumber=1 scan=15882	34.8648
15488:2	1	P.TPAS[+1021.360]SVTIMA.T	HexNAc(2)Hex(2)NeuAc(1)	S[+1021]	999.93	2	1998.85	1998.86	0	-2.2	28	Specific	409.41	332.53	0	5.08	1192	>AAB61574.1 podocalyxin-like protein [Homo sapiens]	1	230921_jc_podocalyxin_pngasef_impa_trypsin.ScanId;v=1;d1=18212.18212.2	controllerType=0 controllerNumber=1 scan=18212	40.0517
17634:3	1	P.TPASS[+1312.455]VTIMA.T	HexNAc(2)Hex(2)NeuAc(2)	S[+1312]	763.989	3	2289.95	2289.95	0	-0.3	28	Specific	410.44	339.8	0	5.51	1192	>AAB61574.1 podocalyxin-like protein [Homo sapiens]	1	230921_jc_podocalyxin_pngasef_impa_trypsin.ScanId;v=1;d1=20461.20461.3	controllerType=0 controllerNumber=1 scan=20461	45.4858
17734:3	1	P.TPASS[+1312.455]VTIMA.T	HexNAc(2)Hex(2)NeuAc(2)	S[+1312]	763.988	3	2289.95	2289.95	0	-0.9	28	Specific	411.25	352.49	0	5.51	1192	>AAB61574.1 podocalyxin-like protein [Homo sapiens]	1	230921_jc_podocalyxin_pngasef_impa_trypsin.ScanId;v=1;d1=20566.20566.3	controllerType=0 controllerNumber=1 scan=20566	45.7435
18227:3	1	P.TPASS[+1312.455]VTIMA.T	HexNAc(2)Hex(2)NeuAc(2)	S[+1312]	763.988	3	2289.95	2289.95	0	-1.7	28	Specific	412.96	338.7	0	5.25	1192	>AAB61574.1 podocalyxin-like protein [Homo sapiens]	1	230921_jc_podocalyxin_pngasef_impa_trypsin.ScanId;v=1;d1=21081.21081.3	controllerType=0 controllerNumber=1 scan=21081	46.8907
16761:2	1	P.T[+656.228]PASSVTIMA.T	HexNAc(1)Hex(1)NeuAc(1)	T[+656]	817.365	2	1633.72	1633.72	0	-1.3	28	Specific	416.18	389.81	2.3	6.15	1192	>AAB61574.1 podocalyxin-like protein [Homo sapiens]	1	230921_jc_podocalyxin_pngasef_impa_trypsin.ScanId;v=1;d1=19546.19546.2	controllerType=0 controllerNumber=1 scan=19546	43.2431
14671:2	1	P.T[+1021.360]PASSVTIMA.T	HexNAc(2)Hex(2)NeuAc(1)	T[+1021]	999.93	2	1998.85	1998.86	0	-2.4	28	Specific	417.94	355.09	10.73	5.08	1192	>AAB61574.1 podocalyxin-like protein [Homo sapiens]	1	230921_jc_podocalyxin_pngasef_impa_trypsin.ScanId;v=1;d1=17359.17359.2	controllerType=0 controllerNumber=1 scan=17359	38.1548
16870:2	1	P.T[+656.228]PASSVTIMA.T	HexNAc(1)Hex(1)NeuAc(1)	T[+656]	817.365	2	1633.72	1633.72	0	-1	28	Specific	429.58	399.81	2.3	6.15	1192	>AAB61574.1 podocalyxin-like protein [Homo sapiens]	1	230921_jc_podocalyxin_pngasef_impa_trypsin.ScanId;v=1;d1=19660.19660.2	controllerType=0 controllerNumber=1 scan=19660	43.5185
12529:2	1	P.T[+730.264]PASSVTIMA.T	HexNAc(2)Hex(2)	T[+730]	854.383	2	1707.76	1707.76	0	-1.2	28	Specific	429.97	407.89	2.3	6.15	1192	>AAB61574.1 podocalyxin-like protein [Homo sapiens]	1	230921_jc_podocalyxin_pngasef_impa_trypsin.ScanId;v=1;d1=15073.15073.2	controllerType=0 controllerNumber=1 scan=15073	32.8983
16537:2	1	P.TPASS[+1312.455]VTIMA.T	HexNAc(2)Hex(2)NeuAc(2)	S[+1312]	1145.48	2	2289.95	2289.95	0	-0.9	28	Specific	436.35	342.63	0	5.34	1192	>AAB61574.1 podocalyxin-like protein [Homo sapiens]	1	230921_jc_podocalyxin_pngasef_impa_trypsin.ScanId;v=1;d1=19311.19311.2	controllerType=0 controllerNumber=1 scan=19311	42.6602
14808:2	1	P.TPAS[+1021.360]SVTIMA.T	HexNAc(2)Hex(2)NeuAc(1)	S[+1021]	999.93	2	1998.85	1998.86	0	-1.7	28	Specific	437.03	357.07	0	5.08	1192	>AAB61574.1 podocalyxin-like protein [Homo sapiens]	1	230921_jc_podocalyxin_pngasef_impa_trypsin.ScanId;v=1;d1=17502.17502.2	controllerType=0 controllerNumber=1 scan=17502	38.4799
17559:2	1	P.TPASSVT[+1312.455]IMA.T	HexNAc(2)Hex(2)NeuAc(2)	T[+1312]	1145.48	2	2289.95	2289.95	0	-2.1	28	Specific	442.22	349.7	1.27	5	1192	>AAB61574.1 podocalyxin-like protein [Homo sapiens]	1	230921_jc_podocalyxin_pngasef_impa_trypsin.ScanId;v=1;d1=20382.20382.2	controllerType=0 controllerNumber=1 scan=20382	45.2781
14781:2	1	P.TPAS[+1021.360]SVTIMA.T	HexNAc(2)Hex(2)NeuAc(1)	S[+1021]	999.93	2	1998.85	1998.86	0	-1.7	28	Specific	446.28	358.94	0	5	1192	>AAB61574.1 podocalyxin-like protein [Homo sapiens]	1	230921_jc_podocalyxin_pngasef_impa_trypsin.ScanId;v=1;d1=17474.17474.2	controllerType=0 controllerNumber=1 scan=17474	38.4182
16427:2	1	P.TPASS[+1312.455]VTIMA.T	HexNAc(2)Hex(2)NeuAc(2)	S[+1312]	1145.48	2	2289.95	2289.95	0	-0.3	28	Specific	460.31	354.45	0	5.27	1192	>AAB61574.1 podocalyxin-like protein [Homo sapiens]	1	230921_jc_podocalyxin_pngasef_impa_trypsin.ScanId;v=1;d1=19196.19196.2	controllerType=0 controllerNumber=1 scan=19196	42.3937
18226:2	1	P.TPASS[+1312.455]VTIMA.T	HexNAc(2)Hex(2)NeuAc(2)	S[+1312]	1145.48	2	2289.95	2289.95	0	-2.1	28	Specific	462.23	352.36	0	5	1192	>AAB61574.1 podocalyxin-like protein [Homo sapiens]	1	230921_jc_podocalyxin_pngasef_impa_trypsin.ScanId;v=1;d1=21080.21080.2	controllerType=0 controllerNumber=1 scan=21080	46.8896
16516:2	1	P.TPASS[+1312.455]VTIMA.T	HexNAc(2)Hex(2)NeuAc(2)	S[+1312]	1145.48	2	2289.95	2289.95	0	-0.9	28	Specific	463.07	377.94	0	6.08	1192	>AAB61574.1 podocalyxin-like protein [Homo sapiens]	1	230921_jc_podocalyxin_pngasef_impa_trypsin.ScanId;v=1;d1=19289.19289.2	controllerType=0 controllerNumber=1 scan=19289	42.6095
16409:2	1	P.TPASSVT[+1312.455]IMA.T	HexNAc(2)Hex(2)NeuAc(2)	T[+1312]	1145.48	2	2289.95	2289.95	0	0	28	Specific	467.19	369.22	0	5.84	1192	>AAB61574.1 podocalyxin-like protein [Homo sapiens]	1	230921_jc_podocalyxin_pngasef_impa_trypsin.ScanId;v=1;d1=19177.19177.2	controllerType=0 controllerNumber=1 scan=19177	42.3444
14472:2	1	P.TPAS[+1021.360]SVTIMA.T	HexNAc(2)Hex(2)NeuAc(1)	S[+1021]	999.931	2	1998.86	1998.86	0	-0.8	28	Specific	468.12	368.86	0	6.08	1192	>AAB61574.1 podocalyxin-like protein [Homo sapiens]	1	230921_jc_podocalyxin_pngasef_impa_trypsin.ScanId;v=1;d1=17145.17145.2	controllerType=0 controllerNumber=1 scan=17145	37.6842
17581:2	1	P.TPASSVT[+1312.455]IMA.T	HexNAc(2)Hex(2)NeuAc(2)	T[+1312]	1145.48	2	2289.95	2289.95	0	-0.4	28	Specific	468.49	364.16	0	6.08	1192	>AAB61574.1 podocalyxin-like protein [Homo sapiens]	1	230921_jc_podocalyxin_pngasef_impa_trypsin.ScanId;v=1;d1=20405.20405.2	controllerType=0 controllerNumber=1 scan=20405	45.3398
18128:2	1	P.TPASS[+1312.455]VTIMA.T	HexNAc(2)Hex(2)NeuAc(2)	S[+1312]	1145.48	2	2289.95	2289.95	0	-1.6	28	Specific	471.35	367.6	0	6.08	1192	>AAB61574.1 podocalyxin-like protein [Homo sapiens]	1	230921_jc_podocalyxin_pngasef_impa_trypsin.ScanId;v=1;d1=20977.20977.2	controllerType=0 controllerNumber=1 scan=20977	46.6275
18203:2	1	P.TPASS[+1312.455]VTIMA.T	HexNAc(2)Hex(2)NeuAc(2)	S[+1312]	1145.48	2	2289.95	2289.95	0	-0.7	28	Specific	472.15	378.65	0	6.08	1192	>AAB61574.1 podocalyxin-like protein [Homo sapiens]	1	230921_jc_podocalyxin_pngasef_impa_trypsin.ScanId;v=1;d1=21056.21056.2	controllerType=0 controllerNumber=1 scan=21056	46.8277
16740:2	1	P.TPAS[+656.228]SVTIMA.T	HexNAc(1)Hex(1)NeuAc(1)	S[+656]	817.365	2	1633.72	1633.72	0	-1.4	28	Specific	473.24	443.41	0	6.08	1192	>AAB61574.1 podocalyxin-like protein [Homo sapiens]	1	230921_jc_podocalyxin_pngasef_impa_trypsin.ScanId;v=1;d1=19524.19524.2	controllerType=0 controllerNumber=1 scan=19524	43.1889
17656:2	1	P.TPASSVT[+1312.455]IMA.T	HexNAc(2)Hex(2)NeuAc(2)	T[+1312]	1145.48	2	2289.95	2289.95	0	0	28	Specific	475.88	386.87	0	5.84	1192	>AAB61574.1 podocalyxin-like protein [Homo sapiens]	1	230921_jc_podocalyxin_pngasef_impa_trypsin.ScanId;v=1;d1=20484.20484.2	controllerType=0 controllerNumber=1 scan=20484	45.5367
19738:2	1	P.TPASS[+1312.455]VTIMA.T	HexNAc(2)Hex(2)NeuAc(2)	S[+1312]	1145.48	2	2289.95	2289.95	0	-0.1	28	Specific	477.01	411.73	0	6.08	1192	>AAB61574.1 podocalyxin-like protein [Homo sapiens]	1	230921_jc_podocalyxin_pngasef_impa_trypsin.ScanId;v=1;d1=22659.22659.2	controllerType=0 controllerNumber=1 scan=22659	50.2921
14571:2	1	P.TPAS[+1021.360]SVTIMA.T	HexNAc(2)Hex(2)NeuAc(1)	S[+1021]	999.93	2	1998.85	1998.86	0	-2.5	28	Specific	479.54	405.62	0	5.81	1192	>AAB61574.1 podocalyxin-like protein [Homo sapiens]	1	230921_jc_podocalyxin_pngasef_impa_trypsin.ScanId;v=1;d1=17254.17254.2	controllerType=0 controllerNumber=1 scan=17254	37.9083
12550:2	1	P.T[+730.264]PASSVTIMA.T	HexNAc(2)Hex(2)	T[+730]	854.383	2	1707.76	1707.76	0	-1.5	28	Specific	485.06	423.84	2.3	6.23	1192	>AAB61574.1 podocalyxin-like protein [Homo sapiens]	1	230921_jc_podocalyxin_pngasef_impa_trypsin.ScanId;v=1;d1=15095.15095.2	controllerType=0 controllerNumber=1 scan=15095	32.9514
18106:2	1	P.TPASS[+1312.455]VTIMA.T	HexNAc(2)Hex(2)NeuAc(2)	S[+1312]	1145.48	2	2289.95	2289.95	0	-1.3	28	Specific	487.29	382.88	1.2	6.23	1192	>AAB61574.1 podocalyxin-like protein [Homo sapiens]	1	230921_jc_podocalyxin_pngasef_impa_trypsin.ScanId;v=1;d1=20954.20954.2	controllerType=0 controllerNumber=1 scan=20954	46.5835
16327:2	1	P.TPASS[+1312.455]VTIMA.T	HexNAc(2)Hex(2)NeuAc(2)	S[+1312]	1145.48	2	2289.95	2289.95	0	-1.2	28	Specific	490.33	404.01	0	6.23	1192	>AAB61574.1 podocalyxin-like protein [Homo sapiens]	1	230921_jc_podocalyxin_pngasef_impa_trypsin.ScanId;v=1;d1=19091.19091.2	controllerType=0 controllerNumber=1 scan=19091	42.1301
16635:2	1	P.TPAS[+656.228]SVTIMA.T	HexNAc(1)Hex(1)NeuAc(1)	S[+656]	817.366	2	1633.72	1633.72	0	-0.4	28	Specific	495.94	422.05	0	6.23	1192	>AAB61574.1 podocalyxin-like protein [Homo sapiens]	1	230921_jc_podocalyxin_pngasef_impa_trypsin.ScanId;v=1;d1=19413.19413.2	controllerType=0 controllerNumber=1 scan=19413	42.9142
17678:2	1	P.TPASSVT[+1312.455]IMA.T	HexNAc(2)Hex(2)NeuAc(2)	T[+1312]	1145.48	2	2289.95	2289.95	0	-0.7	28	Specific	505.93	405.2	0	6.23	1192	>AAB61574.1 podocalyxin-like protein [Homo sapiens]	1	230921_jc_podocalyxin_pngasef_impa_trypsin.ScanId;v=1;d1=20507.20507.2	controllerType=0 controllerNumber=1 scan=20507	45.5888
14589:2	1	P.TPAS[+1021.360]SVTIMA.T	HexNAc(2)Hex(2)NeuAc(1)	S[+1021]	999.93	2	1998.85	1998.86	0	-1.9	28	Specific	506.29	412.19	0	5.96	1192	>AAB61574.1 podocalyxin-like protein [Homo sapiens]	1	230921_jc_podocalyxin_pngasef_impa_trypsin.ScanId;v=1;d1=17273.17273.2	controllerType=0 controllerNumber=1 scan=17273	37.9627
16648:2	1	P.TPAS[+656.228]SVTIMA.T	HexNAc(1)Hex(1)NeuAc(1)	S[+656]	817.365	2	1633.72	1633.72	0	-1	28	Specific	508.44	435.5	0	6.23	1192	>AAB61574.1 podocalyxin-like protein [Homo sapiens]	1	230921_jc_podocalyxin_pngasef_impa_trypsin.ScanId;v=1;d1=19427.19427.2	controllerType=0 controllerNumber=1 scan=19427	42.9531
14485:2	1	P.TPAS[+1021.360]SVTIMA.T	HexNAc(2)Hex(2)NeuAc(1)	S[+1021]	999.928	2	1998.85	1998.86	0	-3.6	28	Specific	510.45	418.18	0	5.51	1192	>AAB61574.1 podocalyxin-like protein [Homo sapiens]	1	230921_jc_podocalyxin_pngasef_impa_trypsin.ScanId;v=1;d1=17159.17159.2	controllerType=0 controllerNumber=1 scan=17159	37.7232
16312:2	1	P.TPASS[+1312.455]VTIMA.T	HexNAc(2)Hex(2)NeuAc(2)	S[+1312]	1145.48	2	2289.95	2289.95	0	-0.9	28	Specific	546.54	441.22	0	6.39	1192	>AAB61574.1 podocalyxin-like protein [Homo sapiens]	1	230921_jc_podocalyxin_pngasef_impa_trypsin.ScanId;v=1;d1=19075.19075.2	controllerType=0 controllerNumber=1 scan=19075	42.0836
16848:3	1	P.TPAS[+672.223]S[+947.323]VTIMA.T	HexNAc(1)Hex(1)NeuGc(1),HexNAc(1)Hex(1)NeuAc(2)	S[+672][+947]	866.352	3	2597.04	2597.04	0	-0.6	28	Specific	14.41	14.41	0	1.54	1192	>AAB61574.1 podocalyxin-like protein [Homo sapiens]	1	230921_jc_podocalyxin_pngasef_impa_trypsin.ScanId;v=1;d1=19637.19637.3	controllerType=0 controllerNumber=1 scan=19637	43.458
16290:3	1	P.TPAS[+979.313]S[+672.223]VTIMA.T	HexNAc(1)Hex(1)NeuGc(2),HexNAc(1)Hex(1)NeuGc(1)	S[+672][+979]	877.015	3	2629.03	2629.03	0	-1.2	28	Specific	21.5	21.5	0	1.54	1192	>AAB61574.1 podocalyxin-like protein [Homo sapiens]	1	230921_jc_podocalyxin_pngasef_impa_trypsin.ScanId;v=1;d1=19052.19052.3	controllerType=0 controllerNumber=1 scan=19052	42.0353
15890:3	1	P.TPAS[+979.313]S[+672.223]VTIMA.T	HexNAc(1)Hex(1)NeuGc(2),HexNAc(1)Hex(1)NeuGc(1)	S[+672][+979]	877.015	3	2629.03	2629.03	0	-0.8	28	Specific	45.55	29.9	0	1.54	1192	>AAB61574.1 podocalyxin-like protein [Homo sapiens]	1	230921_jc_podocalyxin_pngasef_impa_trypsin.ScanId;v=1;d1=18633.18633.3	controllerType=0 controllerNumber=1 scan=18633	41.0349
17976:3	1	P.TPAS[+656.228]S[+963.318]VTIMA.T	HexNAc(1)Hex(1)NeuAc(1),HexNAc(1)Hex(1)NeuAc(1)NeuGc(1)	S[+656][+963]	866.351	3	2597.04	2597.04	0	-1.3	28	Specific	46.75	46.75	0	1.59	1192	>AAB61574.1 podocalyxin-like protein [Homo sapiens]	1	230921_jc_podocalyxin_pngasef_impa_trypsin.ScanId;v=1;d1=20818.20818.3	controllerType=0 controllerNumber=1 scan=20818	46.3144
15754:2	1	P.TPAS[+365.132]S[+963.318]VTIMA.T	HexNAc(1)Hex(1),HexNAc(1)Hex(1)NeuAc(1)NeuGc(1)	S[+365][+963]	1153.48	2	2305.95	2305.95	0	-0.6	28	Specific	47.89	23.66	1.33	1.44	1192	>AAB61574.1 podocalyxin-like protein [Homo sapiens]	1	230921_jc_podocalyxin_pngasef_impa_trypsin.ScanId;v=1;d1=18490.18490.2	controllerType=0 controllerNumber=1 scan=18490	40.6877
16974:3	1	P.TPAS[+656.228]S[+963.318]VTIMA.T	HexNAc(1)Hex(1)NeuAc(1),HexNAc(1)Hex(1)NeuAc(1)NeuGc(1)	S[+656][+963]	866.352	3	2597.04	2597.04	0	-0.3	28	Specific	49.1	44.42	0	1.54	1192	>AAB61574.1 podocalyxin-like protein [Homo sapiens]	1	230921_jc_podocalyxin_pngasef_impa_trypsin.ScanId;v=1;d1=19769.19769.3	controllerType=0 controllerNumber=1 scan=19769	43.7971
16741:3	1	P.TPAS[+656.228]S[+963.318]VTIMA.T	HexNAc(1)Hex(1)NeuAc(1),HexNAc(1)Hex(1)NeuAc(1)NeuGc(1)	S[+656][+963]	866.351	3	2597.04	2597.04	0	-1.2	28	Specific	50.68	50.68	0	2.41	1192	>AAB61574.1 podocalyxin-like protein [Homo sapiens]	1	230921_jc_podocalyxin_pngasef_impa_trypsin.ScanId;v=1;d1=19525.19525.3	controllerType=0 controllerNumber=1 scan=19525	43.1911
15373:3	1	P.TPAS[+365.132]S[+963.318]VTIMA.T	HexNAc(1)Hex(1),HexNAc(1)Hex(1)NeuAc(1)NeuGc(1)	S[+365][+963]	769.321	3	2305.95	2305.95	0	0.2	28	Specific	51	51	0	2.31	1192	>AAB61574.1 podocalyxin-like protein [Homo sapiens]	1	230921_jc_podocalyxin_pngasef_impa_trypsin.ScanId;v=1;d1=18091.18091.3	controllerType=0 controllerNumber=1 scan=18091	39.7521
16762:3	1	P.TPAS[+656.228]S[+963.318]VTIMA.T	HexNAc(1)Hex(1)NeuAc(1),HexNAc(1)Hex(1)NeuAc(1)NeuGc(1)	S[+656][+963]	866.352	3	2597.04	2597.04	0	-0.5	28	Specific	56	56	0	2.41	1192	>AAB61574.1 podocalyxin-like protein [Homo sapiens]	1	230921_jc_podocalyxin_pngasef_impa_trypsin.ScanId;v=1;d1=19547.19547.3	controllerType=0 controllerNumber=1 scan=19547	43.2453
15214:3	1	P.TPAS[+568.212]S[+979.313]VTIMA.T	HexNAc(2)Hex(1),HexNAc(1)Hex(1)NeuGc(2)	S[+568][+979]	842.344	3	2525.02	2525.02	0	-1.8	28	Specific	56.09	56.09	0	2.39	1192	>AAB61574.1 podocalyxin-like protein [Homo sapiens]	1	230921_jc_podocalyxin_pngasef_impa_trypsin.ScanId;v=1;d1=17925.17925.3	controllerType=0 controllerNumber=1 scan=17925	39.3889
15286:3	1	P.TPAS[+568.212]S[+979.313]VTIMA.T	HexNAc(2)Hex(1),HexNAc(1)Hex(1)NeuGc(2)	S[+568][+979]	842.345	3	2525.02	2525.02	0	-0.4	28	Specific	59.02	59.02	0	2.52	1192	>AAB61574.1 podocalyxin-like protein [Homo sapiens]	1	230921_jc_podocalyxin_pngasef_impa_trypsin.ScanId;v=1;d1=18000.18000.3	controllerType=0 controllerNumber=1 scan=18000	39.5357
19277:2	1	P.TPAS[+672.223]S[+947.323]VTIMA.T	HexNAc(1)Hex(1)NeuGc(1),HexNAc(1)Hex(1)NeuAc(2)	S[+672][+947]	1299.02	2	2597.04	2597.04	0	-1.2	28	Specific	63.53	63.53	0	2.33	1192	>AAB61574.1 podocalyxin-like protein [Homo sapiens]	1	230921_jc_podocalyxin_pngasef_impa_trypsin.ScanId;v=1;d1=22177.22177.2	controllerType=0 controllerNumber=1 scan=22177	49.2271
19780:2	1	P.TPAS[+672.223]S[+947.323]VTIMA.T	HexNAc(1)Hex(1)NeuGc(1),HexNAc(1)Hex(1)NeuAc(2)	S[+672][+947]	1299.03	2	2597.04	2597.04	0	0.3	28	Specific	64.59	64.59	0	1.84	1192	>AAB61574.1 podocalyxin-like protein [Homo sapiens]	1	230921_jc_podocalyxin_pngasef_impa_trypsin.ScanId;v=1;d1=22703.22703.2	controllerType=0 controllerNumber=1 scan=22703	50.3989
16094:3	1	P.TPAS[+656.228]S[+979.313]VTIMA.T	HexNAc(1)Hex(1)NeuAc(1),HexNAc(1)Hex(1)NeuGc(2)	S[+656][+979]	871.684	3	2613.04	2613.04	0	0	28	Specific	70.24	70.24	0	2.32	1192	>AAB61574.1 podocalyxin-like protein [Homo sapiens]	1	230921_jc_podocalyxin_pngasef_impa_trypsin.ScanId;v=1;d1=18846.18846.3	controllerType=0 controllerNumber=1 scan=18846	41.5351
15911:3	1	P.TPAS[+979.313]S[+672.223]VTIMA.T	HexNAc(1)Hex(1)NeuGc(2),HexNAc(1)Hex(1)NeuGc(1)	S[+672][+979]	877.015	3	2629.03	2629.03	0	-1.3	28	Specific	72.72	72.72	0	2.52	1192	>AAB61574.1 podocalyxin-like protein [Homo sapiens]	1	230921_jc_podocalyxin_pngasef_impa_trypsin.ScanId;v=1;d1=18655.18655.3	controllerType=0 controllerNumber=1 scan=18655	41.088
20125:2	1	P.TPAS[+656.228]S[+947.323]VTIMA.T	HexNAc(1)Hex(1)NeuAc(1),HexNAc(1)Hex(1)NeuAc(2)	S[+656][+947]	1291.03	2	2581.04	2581.05	0	-1.2	28	Specific	76.33	76.33	0	2.33	1192	>AAB61574.1 podocalyxin-like protein [Homo sapiens]	1	230921_jc_podocalyxin_pngasef_impa_trypsin.ScanId;v=1;d1=23065.23065.2	controllerType=0 controllerNumber=1 scan=23065	51.1674
15988:3	1	P.TPAS[+203.079]S[+1312.455]VTIMA.T	HexNAc(1),HexNAc(2)Hex(2)NeuAc(2)	S[+203][+1312]	831.682	3	2493.03	2493.03	0	-0.4	28	Specific	78.32	78.32	0.5	2.52	1192	>AAB61574.1 podocalyxin-like protein [Homo sapiens]	1	230921_jc_podocalyxin_pngasef_impa_trypsin.ScanId;v=1;d1=18735.18735.3	controllerType=0 controllerNumber=1 scan=18735	41.2779
20293:3	1	P.TPAS[+947.323]S[+1312.455]VTIMA.T	HexNAc(1)Hex(1)NeuAc(2),HexNAc(2)Hex(2)NeuAc(2)	S[+947][+1312]	1079.76	3	3237.27	3237.28	0	-0.6	28	Specific	80.67	47.88	0.5	2.84	1192	>AAB61574.1 podocalyxin-like protein [Homo sapiens]	1	230921_jc_podocalyxin_pngasef_impa_trypsin.ScanId;v=1;d1=23242.23242.3	controllerType=0 controllerNumber=1 scan=23242	51.5359
19792:3	1	P.TPAS[+963.318]S[+1312.455]VTIMA.T	HexNAc(1)Hex(1)NeuAc(1)NeuGc(1),HexNAc(2)Hex(2)NeuAc(2)	S[+963][+1312]	1085.09	3	3253.27	3253.27	0	-1	28	Specific	81.53	81.53	0.5	3.4	1192	>AAB61574.1 podocalyxin-like protein [Homo sapiens]	1	230921_jc_podocalyxin_pngasef_impa_trypsin.ScanId;v=1;d1=22715.22715.3	controllerType=0 controllerNumber=1 scan=22715	50.4231
20473:3	1	P.T[+979.313]PAS[+1312.455]SVTIMA.T	HexNAc(1)Hex(1)NeuGc(2),HexNAc(2)Hex(2)NeuAc(2)	S[+1312], T[+979]	1090.43	3	3269.26	3269.27	0	-0.5	28	Specific	88.05	88.05	4.4	3.48	1192	>AAB61574.1 podocalyxin-like protein [Homo sapiens]	1	230921_jc_podocalyxin_pngasef_impa_trypsin.ScanId;v=1;d1=23441.23441.3	controllerType=0 controllerNumber=1 scan=23441	51.9157
21456:3	1	P.TPAS[+979.313]S[+1312.455]VTIMA.T	HexNAc(1)Hex(1)NeuGc(2),HexNAc(2)Hex(2)NeuAc(2)	S[+979][+1312]	1090.43	3	3269.27	3269.27	0	0.4	28	Specific	88.52	88.52	0.5	3.26	1192	>AAB61574.1 podocalyxin-like protein [Homo sapiens]	1	230921_jc_podocalyxin_pngasef_impa_trypsin.ScanId;v=1;d1=24495.24495.3	controllerType=0 controllerNumber=1 scan=24495	53.954
20257:3	1	P.TPAS[+947.323]S[+1312.455]VTIMA.T	HexNAc(1)Hex(1)NeuAc(2),HexNAc(2)Hex(2)NeuAc(2)	S[+947][+1312]	1079.76	3	3237.27	3237.28	0	-0.2	28	Specific	89.03	87.22	0.5	3.4	1192	>AAB61574.1 podocalyxin-like protein [Homo sapiens]	1	230921_jc_podocalyxin_pngasef_impa_trypsin.ScanId;v=1;d1=23205.23205.3	controllerType=0 controllerNumber=1 scan=23205	51.4655
20426:3	1	P.TPAS[+979.313]S[+1312.455]VTIMA.T	HexNAc(1)Hex(1)NeuGc(2),HexNAc(2)Hex(2)NeuAc(2)	S[+979][+1312]	1090.43	3	3269.26	3269.27	0	-1	28	Specific	94.52	94.52	0.5	3.48	1192	>AAB61574.1 podocalyxin-like protein [Homo sapiens]	1	230921_jc_podocalyxin_pngasef_impa_trypsin.ScanId;v=1;d1=23389.23389.3	controllerType=0 controllerNumber=1 scan=23389	51.8088
17674:3	1	P.TPAS[+365.132]S[+963.318]VTIMA.T	HexNAc(1)Hex(1),HexNAc(1)Hex(1)NeuAc(1)NeuGc(1)	S[+365][+963]	769.32	3	2305.95	2305.95	0	-0.8	28	Specific	97.52	97.52	0	2.57	1192	>AAB61574.1 podocalyxin-like protein [Homo sapiens]	1	230921_jc_podocalyxin_pngasef_impa_trypsin.ScanId;v=1;d1=20502.20502.3	controllerType=0 controllerNumber=1 scan=20502	45.5743
16558:3	1	P.TPAS[+656.228]S[+963.318]VTIMA.T	HexNAc(1)Hex(1)NeuAc(1),HexNAc(1)Hex(1)NeuAc(1)NeuGc(1)	S[+656][+963]	866.351	3	2597.04	2597.04	0	-1.3	28	Specific	98.92	98.92	0	2.45	1192	>AAB61574.1 podocalyxin-like protein [Homo sapiens]	1	230921_jc_podocalyxin_pngasef_impa_trypsin.ScanId;v=1;d1=19333.19333.3	controllerType=0 controllerNumber=1 scan=19333	42.7102
13794:3	1	P.TPAS[+730.264]S[+672.223]VTIMA.T	HexNAc(2)Hex(2),HexNAc(1)Hex(1)NeuGc(1)	S[+672][+730]	793.999	3	2379.98	2379.98	0	-0.3	28	Specific	99.11	99.11	0	2.32	1192	>AAB61574.1 podocalyxin-like protein [Homo sapiens]	1	230921_jc_podocalyxin_pngasef_impa_trypsin.ScanId;v=1;d1=16396.16396.3	controllerType=0 controllerNumber=1 scan=16396	35.9865
21968:3	1	P.TPAS[+963.318]S[+1312.455]VTIMA.T	HexNAc(1)Hex(1)NeuAc(1)NeuGc(1),HexNAc(2)Hex(2)NeuAc(2)	S[+963][+1312]	1085.09	3	3253.27	3253.27	0	-0.3	28	Specific	99.42	99.42	0.5	3.48	1192	>AAB61574.1 podocalyxin-like protein [Homo sapiens]	1	230921_jc_podocalyxin_pngasef_impa_trypsin.ScanId;v=1;d1=25054.25054.3	controllerType=0 controllerNumber=1 scan=25054	54.9801
16142:3	1	P.TPAS[+656.228]S[+979.313]VTIMA.T	HexNAc(1)Hex(1)NeuAc(1),HexNAc(1)Hex(1)NeuGc(2)	S[+656][+979]	871.683	3	2613.03	2613.04	0	-1	28	Specific	99.9	99.9	0	2.45	1192	>AAB61574.1 podocalyxin-like protein [Homo sapiens]	1	230921_jc_podocalyxin_pngasef_impa_trypsin.ScanId;v=1;d1=18897.18897.3	controllerType=0 controllerNumber=1 scan=18897	41.6615
21383:3	1	P.TPAS[+979.313]S[+1312.455]VTIMA.T	HexNAc(1)Hex(1)NeuGc(2),HexNAc(2)Hex(2)NeuAc(2)	S[+979][+1312]	1090.43	3	3269.27	3269.27	0	0.3	28	Specific	105.18	105.18	0.5	3.26	1192	>AAB61574.1 podocalyxin-like protein [Homo sapiens]	1	230921_jc_podocalyxin_pngasef_impa_trypsin.ScanId;v=1;d1=24418.24418.3	controllerType=0 controllerNumber=1 scan=24418	53.8118
20460:3	1	P.TPAS[+979.313]S[+1312.455]VTIMA.T	HexNAc(1)Hex(1)NeuGc(2),HexNAc(2)Hex(2)NeuAc(2)	S[+979][+1312]	1090.43	3	3269.27	3269.27	0	0.4	28	Specific	109.47	109.47	0.5	3.26	1192	>AAB61574.1 podocalyxin-like protein [Homo sapiens]	1	230921_jc_podocalyxin_pngasef_impa_trypsin.ScanId;v=1;d1=23427.23427.3	controllerType=0 controllerNumber=1 scan=23427	51.8839
18037:3	1	P.TPAS[+365.132]S[+963.318]VTIMA.T	HexNAc(1)Hex(1),HexNAc(1)Hex(1)NeuAc(1)NeuGc(1)	S[+365][+963]	769.32	3	2305.94	2305.95	0	-1.2	28	Specific	115.44	101.08	0	3.48	1192	>AAB61574.1 podocalyxin-like protein [Homo sapiens]	1	230921_jc_podocalyxin_pngasef_impa_trypsin.ScanId;v=1;d1=20882.20882.3	controllerType=0 controllerNumber=1 scan=20882	46.4411
16876:3	1	P.TPAS[+672.223]S[+947.323]VTIMA.T	HexNAc(1)Hex(1)NeuGc(1),HexNAc(1)Hex(1)NeuAc(2)	S[+672][+947]	866.352	3	2597.04	2597.04	0	-1	28	Specific	116.46	116.46	0	3.48	1192	>AAB61574.1 podocalyxin-like protein [Homo sapiens]	1	230921_jc_podocalyxin_pngasef_impa_trypsin.ScanId;v=1;d1=19666.19666.3	controllerType=0 controllerNumber=1 scan=19666	43.5356
21620:3	1	P.TPAS[+947.323]S[+1312.455]VTIMA.T	HexNAc(1)Hex(1)NeuAc(2),HexNAc(2)Hex(2)NeuAc(2)	S[+947][+1312]	1079.76	3	3237.27	3237.28	0	-0.8	28	Specific	116.9	114.04	0.5	3.48	1192	>AAB61574.1 podocalyxin-like protein [Homo sapiens]	1	230921_jc_podocalyxin_pngasef_impa_trypsin.ScanId;v=1;d1=24675.24675.3	controllerType=0 controllerNumber=1 scan=24675	54.2856
19768:2	1	P.TPAS[+672.223]S[+947.323]VTIMA.T	HexNAc(1)Hex(1)NeuGc(1),HexNAc(1)Hex(1)NeuAc(2)	S[+672][+947]	1299.02	2	2597.04	2597.04	0	-0.2	28	Specific	122.77	117.98	0	2.47	1192	>AAB61574.1 podocalyxin-like protein [Homo sapiens]	1	230921_jc_podocalyxin_pngasef_impa_trypsin.ScanId;v=1;d1=22690.22690.2	controllerType=0 controllerNumber=1 scan=22690	50.3678
16586:3	1	P.TPAS[+656.228]S[+979.313]VTIMA.T	HexNAc(1)Hex(1)NeuAc(1),HexNAc(1)Hex(1)NeuGc(2)	S[+656][+979]	871.684	3	2613.04	2613.04	0	-0.3	28	Specific	124.8	118.02	0	3.48	1192	>AAB61574.1 podocalyxin-like protein [Homo sapiens]	1	230921_jc_podocalyxin_pngasef_impa_trypsin.ScanId;v=1;d1=19362.19362.3	controllerType=0 controllerNumber=1 scan=19362	42.7765
19811:3	1	P.TPAS[+963.318]S[+1312.455]VTIMA.T	HexNAc(1)Hex(1)NeuAc(1)NeuGc(1),HexNAc(2)Hex(2)NeuAc(2)	S[+963][+1312]	1085.09	3	3253.26	3253.27	0	-1.7	28	Specific	125.04	125.04	0.5	3.23	1192	>AAB61574.1 podocalyxin-like protein [Homo sapiens]	1	230921_jc_podocalyxin_pngasef_impa_trypsin.ScanId;v=1;d1=22735.22735.3	controllerType=0 controllerNumber=1 scan=22735	50.4678
20028:3	1	P.TPAS[+947.323]S[+1312.455]VTIMA.T	HexNAc(1)Hex(1)NeuAc(2),HexNAc(2)Hex(2)NeuAc(2)	S[+947][+1312]	1079.76	3	3237.27	3237.28	0	-1.1	28	Specific	128.89	128.89	0.5	4.02	1192	>AAB61574.1 podocalyxin-like protein [Homo sapiens]	1	230921_jc_podocalyxin_pngasef_impa_trypsin.ScanId;v=1;d1=22963.22963.3	controllerType=0 controllerNumber=1 scan=22963	50.9695
16431:3	1	P.TPAS[+672.223]S[+963.318]VTIMA.T	HexNAc(1)Hex(1)NeuGc(1),HexNAc(1)Hex(1)NeuAc(1)NeuGc(1)	S[+672][+963]	871.685	3	2613.04	2613.04	0	0.9	28	Specific	129.99	129.99	0	2.79	1192	>AAB61574.1 podocalyxin-like protein [Homo sapiens]	1	230921_jc_podocalyxin_pngasef_impa_trypsin.ScanId;v=1;d1=19200.19200.3	controllerType=0 controllerNumber=1 scan=19200	42.403
18844:3	1	P.TPAS[+672.223]S[+1312.455]VTIMA.T	HexNAc(1)Hex(1)NeuGc(1),HexNAc(2)Hex(2)NeuAc(2)	S[+672][+1312]	988.063	3	2962.17	2962.18	0	-0.6	28	Specific	132.57	132.57	0.5	4.02	1192	>AAB61574.1 podocalyxin-like protein [Homo sapiens]	1	230921_jc_podocalyxin_pngasef_impa_trypsin.ScanId;v=1;d1=21724.21724.3	controllerType=0 controllerNumber=1 scan=21724	48.2764
13688:2	1	P.TPASS[+203.079]VT[+203.079]IMA.T	HexNAc(1),HexNAc(1)	S[+203], T[+203]	692.33	2	1383.65	1383.66	0	-1.9	28	Specific	132.82	132.82	0.3	2.31	1192	>AAB61574.1 podocalyxin-like protein [Homo sapiens]	1	230921_jc_podocalyxin_pngasef_impa_trypsin.ScanId;v=1;d1=16286.16286.2	controllerType=0 controllerNumber=1 scan=16286	35.7555
21953:3	1	P.TPAS[+963.318]S[+1312.455]VTIMA.T	HexNAc(1)Hex(1)NeuAc(1)NeuGc(1),HexNAc(2)Hex(2)NeuAc(2)	S[+963][+1312]	1085.09	3	3253.27	3253.27	0	-0.3	28	Specific	136.94	136.94	0.5	4.02	1192	>AAB61574.1 podocalyxin-like protein [Homo sapiens]	1	230921_jc_podocalyxin_pngasef_impa_trypsin.ScanId;v=1;d1=25038.25038.3	controllerType=0 controllerNumber=1 scan=25038	54.9508
20165:3	1	P.TPAS[+947.323]S[+1312.455]VTIMA.T	HexNAc(1)Hex(1)NeuAc(2),HexNAc(2)Hex(2)NeuAc(2)	S[+947][+1312]	1079.76	3	3237.28	3237.28	0	0	28	Specific	138.63	138.63	0.5	3.79	1192	>AAB61574.1 podocalyxin-like protein [Homo sapiens]	1	230921_jc_podocalyxin_pngasef_impa_trypsin.ScanId;v=1;d1=23109.23109.3	controllerType=0 controllerNumber=1 scan=23109	51.2632
17591:3	1	P.TPAS[+979.313]S[+365.132]VTIMA.T	HexNAc(1)Hex(1)NeuGc(2),HexNAc(1)Hex(1)	S[+365][+979]	774.651	3	2321.94	2321.94	0	-1.9	28	Specific	139.54	136.79	0	3.76	1192	>AAB61574.1 podocalyxin-like protein [Homo sapiens]	1	230921_jc_podocalyxin_pngasef_impa_trypsin.ScanId;v=1;d1=20415.20415.3	controllerType=0 controllerNumber=1 scan=20415	45.3646
16561:3	1	P.TPAS[+963.318]S[+672.223]VTIMA.T	HexNAc(1)Hex(1)NeuAc(1)NeuGc(1),HexNAc(1)Hex(1)NeuGc(1)	S[+672][+963]	871.683	3	2613.03	2613.04	0	-1.2	28	Specific	144.4	144.4	0	4.02	1192	>AAB61574.1 podocalyxin-like protein [Homo sapiens]	1	230921_jc_podocalyxin_pngasef_impa_trypsin.ScanId;v=1;d1=19336.19336.3	controllerType=0 controllerNumber=1 scan=19336	42.7182
16239:3	1	P.TPAS[+979.313]S[+656.228]VTIMA.T	HexNAc(1)Hex(1)NeuGc(2),HexNAc(1)Hex(1)NeuAc(1)	S[+656][+979]	871.683	3	2613.04	2613.04	0	-0.7	28	Specific	146.66	146.66	0	4.02	1192	>AAB61574.1 podocalyxin-like protein [Homo sapiens]	1	230921_jc_podocalyxin_pngasef_impa_trypsin.ScanId;v=1;d1=18999.18999.3	controllerType=0 controllerNumber=1 scan=18999	41.9184
17974:3	1	P.TPAS[+656.228]S[+1312.455]VTIMA.T	HexNAc(1)Hex(1)NeuAc(1),HexNAc(2)Hex(2)NeuAc(2)	S[+656][+1312]	982.731	3	2946.18	2946.18	0	-0.4	28	Specific	147.75	147.75	0.5	4.02	1192	>AAB61574.1 podocalyxin-like protein [Homo sapiens]	1	230921_jc_podocalyxin_pngasef_impa_trypsin.ScanId;v=1;d1=20816.20816.3	controllerType=0 controllerNumber=1 scan=20816	46.3113
16475:3	1	P.TPAS[+672.223]S[+963.318]VTIMA.T	HexNAc(1)Hex(1)NeuGc(1),HexNAc(1)Hex(1)NeuAc(1)NeuGc(1)	S[+672][+963]	871.687	3	2613.04	2613.04	0	2.8	28	Specific	148.21	148.21	0	2.76	1192	>AAB61574.1 podocalyxin-like protein [Homo sapiens]	1	230921_jc_podocalyxin_pngasef_impa_trypsin.ScanId;v=1;d1=19246.19246.3	controllerType=0 controllerNumber=1 scan=19246	42.5052
19150:2	1	P.TPAS[+672.223]S[+947.323]VTIMA.T	HexNAc(1)Hex(1)NeuGc(1),HexNAc(1)Hex(1)NeuAc(2)	S[+672][+947]	1299.02	2	2597.04	2597.04	0	-0.6	28	Specific	151.21	147.52	0	3.86	1192	>AAB61574.1 podocalyxin-like protein [Homo sapiens]	1	230921_jc_podocalyxin_pngasef_impa_trypsin.ScanId;v=1;d1=22045.22045.2	controllerType=0 controllerNumber=1 scan=22045	48.9504
24430:3	1	P.TPAS[+947.323]S[+947.323]VTIMA.T	HexNAc(1)Hex(1)NeuAc(2),HexNAc(1)Hex(1)NeuAc(2)	S[+947]*2	958.052	3	2872.14	2872.14	0	-0.4	28	Specific	152.34	152.34	1.7	4.02	1192	>AAB61574.1 podocalyxin-like protein [Homo sapiens]	1	230921_jc_podocalyxin_pngasef_impa_trypsin.ScanId;v=1;d1=27693.27693.3	controllerType=0 controllerNumber=1 scan=27693	59.493
19827:3	1	P.TPAS[+963.318]S[+1312.455]VTIMA.T	HexNAc(1)Hex(1)NeuAc(1)NeuGc(1),HexNAc(2)Hex(2)NeuAc(2)	S[+963][+1312]	1085.09	3	3253.27	3253.27	0	-0.7	28	Specific	152.62	152.62	0.5	4.02	1192	>AAB61574.1 podocalyxin-like protein [Homo sapiens]	1	230921_jc_podocalyxin_pngasef_impa_trypsin.ScanId;v=1;d1=22752.22752.3	controllerType=0 controllerNumber=1 scan=22752	50.5108
19040:2	1	P.TPAS[+656.228]S[+963.318]VTIMA.T	HexNAc(1)Hex(1)NeuAc(1),HexNAc(1)Hex(1)NeuAc(1)NeuGc(1)	S[+656][+963]	1299.03	2	2597.04	2597.04	0	0.2	28	Specific	157.89	157.89	0	3.63	1192	>AAB61574.1 podocalyxin-like protein [Homo sapiens]	1	230921_jc_podocalyxin_pngasef_impa_trypsin.ScanId;v=1;d1=21930.21930.2	controllerType=0 controllerNumber=1 scan=21930	48.7071
20042:3	1	P.TPAS[+947.323]S[+1312.455]VTIMA.T	HexNAc(1)Hex(1)NeuAc(2),HexNAc(2)Hex(2)NeuAc(2)	S[+947][+1312]	1079.76	3	3237.27	3237.28	0	-0.6	28	Specific	158.2	112.51	0.5	3.48	1192	>AAB61574.1 podocalyxin-like protein [Homo sapiens]	1	230921_jc_podocalyxin_pngasef_impa_trypsin.ScanId;v=1;d1=22978.22978.3	controllerType=0 controllerNumber=1 scan=22978	51.0036
21632:3	1	P.TPAS[+947.323]S[+1312.455]VTIMA.T	HexNAc(1)Hex(1)NeuAc(2),HexNAc(2)Hex(2)NeuAc(2)	S[+947][+1312]	1079.76	3	3237.28	3237.28	0	0.4	28	Specific	160.08	160.08	0.5	3.79	1192	>AAB61574.1 podocalyxin-like protein [Homo sapiens]	1	230921_jc_podocalyxin_pngasef_impa_trypsin.ScanId;v=1;d1=24689.24689.3	controllerType=0 controllerNumber=1 scan=24689	54.3126
22450:3	1	P.TPAS[+947.323]S[+1312.455]VTIMA.T	HexNAc(1)Hex(1)NeuAc(2),HexNAc(2)Hex(2)NeuAc(2)	S[+947][+1312]	1079.76	3	3237.28	3237.28	0	-0.1	28	Specific	160.2	115.1	0.5	3.48	1192	>AAB61574.1 podocalyxin-like protein [Homo sapiens]	1	230921_jc_podocalyxin_pngasef_impa_trypsin.ScanId;v=1;d1=25568.25568.3	controllerType=0 controllerNumber=1 scan=25568	55.8985
23751:3	1	P.TPAS[+963.318]S[+947.323]VTIMA.T	HexNAc(1)Hex(1)NeuAc(1)NeuGc(1),HexNAc(1)Hex(1)NeuAc(2)	S[+947][+963]	963.385	3	2888.14	2888.14	0	0.4	28	Specific	160.73	103.29	0	3.26	1192	>AAB61574.1 podocalyxin-like protein [Homo sapiens]	1	230921_jc_podocalyxin_pngasef_impa_trypsin.ScanId;v=1;d1=26964.26964.3	controllerType=0 controllerNumber=1 scan=26964	58.2529
16224:3	1	P.TPAS[+979.313]S[+656.228]VTIMA.T	HexNAc(1)Hex(1)NeuGc(2),HexNAc(1)Hex(1)NeuAc(1)	S[+656][+979]	871.686	3	2613.04	2613.04	0	2.1	28	Specific	162.18	162.18	0	2.76	1192	>AAB61574.1 podocalyxin-like protein [Homo sapiens]	1	230921_jc_podocalyxin_pngasef_impa_trypsin.ScanId;v=1;d1=18983.18983.3	controllerType=0 controllerNumber=1 scan=18983	41.8767
20552:3	1	P.TPAS[+979.313]S[+1312.455]VTIMA.T	HexNAc(1)Hex(1)NeuGc(2),HexNAc(2)Hex(2)NeuAc(2)	S[+979][+1312]	1090.43	3	3269.26	3269.27	0	-0.3	28	Specific	162.94	162.94	0.5	4.02	1192	>AAB61574.1 podocalyxin-like protein [Homo sapiens]	1	230921_jc_podocalyxin_pngasef_impa_trypsin.ScanId;v=1;d1=23528.23528.3	controllerType=0 controllerNumber=1 scan=23528	52.0753
20151:3	1	P.TPAS[+947.323]S[+1312.455]VTIMA.T	HexNAc(1)Hex(1)NeuAc(2),HexNAc(2)Hex(2)NeuAc(2)	S[+947][+1312]	1079.76	3	3237.27	3237.28	0	-0.5	28	Specific	165.61	148.85	0.5	4.02	1192	>AAB61574.1 podocalyxin-like protein [Homo sapiens]	1	230921_jc_podocalyxin_pngasef_impa_trypsin.ScanId;v=1;d1=23094.23094.3	controllerType=0 controllerNumber=1 scan=23094	51.2297
16451:3	1	P.TPAS[+656.228]S[+963.318]VTIMA.T	HexNAc(1)Hex(1)NeuAc(1),HexNAc(1)Hex(1)NeuAc(1)NeuGc(1)	S[+656][+963]	866.352	3	2597.04	2597.04	0	-0.6	28	Specific	166.02	166.02	0	4.45	1192	>AAB61574.1 podocalyxin-like protein [Homo sapiens]	1	230921_jc_podocalyxin_pngasef_impa_trypsin.ScanId;v=1;d1=19221.19221.3	controllerType=0 controllerNumber=1 scan=19221	42.4547
17611:3	1	P.TPAS[+979.313]S[+365.132]VTIMA.T	HexNAc(1)Hex(1)NeuGc(2),HexNAc(1)Hex(1)	S[+365][+979]	774.651	3	2321.94	2321.94	0	-1.5	28	Specific	167.39	167.39	0	4.45	1192	>AAB61574.1 podocalyxin-like protein [Homo sapiens]	1	230921_jc_podocalyxin_pngasef_impa_trypsin.ScanId;v=1;d1=20436.20436.3	controllerType=0 controllerNumber=1 scan=20436	45.4183
14210:2	1	P.TPAS[+365.132]S[+672.223]VTIMA.T	HexNAc(1)Hex(1),HexNAc(1)Hex(1)NeuGc(1)	S[+365][+672]	1007.92	2	2014.84	2014.85	0	-6.6	28	Specific	169.48	139.14	0	2.31	1192	>AAB61574.1 podocalyxin-like protein [Homo sapiens]	1	230921_jc_podocalyxin_pngasef_impa_trypsin.ScanId;v=1;d1=16833.16833.2	controllerType=0 controllerNumber=1 scan=16833	37.055
21394:3	1	P.TPAS[+979.313]S[+1312.455]VTIMA.T	HexNAc(1)Hex(1)NeuGc(2),HexNAc(2)Hex(2)NeuAc(2)	S[+979][+1312]	1090.43	3	3269.26	3269.27	0	-0.1	28	Specific	170.34	170.34	0.5	4.45	1192	>AAB61574.1 podocalyxin-like protein [Homo sapiens]	1	230921_jc_podocalyxin_pngasef_impa_trypsin.ScanId;v=1;d1=24430.24430.3	controllerType=0 controllerNumber=1 scan=24430	53.8363
20023:3	1	P.T[+947.323]PAS[+1312.455]SVTIMA.T	HexNAc(1)Hex(1)NeuAc(2),HexNAc(2)Hex(2)NeuAc(2)	S[+1312], T[+947]	1079.76	3	3237.27	3237.28	0	-0.5	28	Specific	170.66	170.5	2.4	4.45	1192	>AAB61574.1 podocalyxin-like protein [Homo sapiens]	1	230921_jc_podocalyxin_pngasef_impa_trypsin.ScanId;v=1;d1=22957.22957.3	controllerType=0 controllerNumber=1 scan=22957	50.9579
20843:3	1	P.TPAS[+963.318]S[+1312.455]VTIMA.T	HexNAc(1)Hex(1)NeuAc(1)NeuGc(1),HexNAc(2)Hex(2)NeuAc(2)	S[+963][+1312]	1085.09	3	3253.27	3253.27	0	-0.8	28	Specific	170.79	170.79	0.5	4.45	1192	>AAB61574.1 podocalyxin-like protein [Homo sapiens]	1	230921_jc_podocalyxin_pngasef_impa_trypsin.ScanId;v=1;d1=23840.23840.3	controllerType=0 controllerNumber=1 scan=23840	52.6958
16350:3	1	P.TPAS[+979.313]S[+656.228]VTIMA.T	HexNAc(1)Hex(1)NeuGc(2),HexNAc(1)Hex(1)NeuAc(1)	S[+656][+979]	871.683	3	2613.03	2613.04	0	-1.5	28	Specific	171.28	128.98	0	4.02	1192	>AAB61574.1 podocalyxin-like protein [Homo sapiens]	1	230921_jc_podocalyxin_pngasef_impa_trypsin.ScanId;v=1;d1=19115.19115.3	controllerType=0 controllerNumber=1 scan=19115	42.1902
21288:3	1	P.TPAS[+979.313]S[+1312.455]VTIMA.T	HexNAc(1)Hex(1)NeuGc(2),HexNAc(2)Hex(2)NeuAc(2)	S[+979][+1312]	1090.43	3	3269.26	3269.27	0	-0.7	28	Specific	171.47	171.47	0.5	4.45	1192	>AAB61574.1 podocalyxin-like protein [Homo sapiens]	1	230921_jc_podocalyxin_pngasef_impa_trypsin.ScanId;v=1;d1=24316.24316.3	controllerType=0 controllerNumber=1 scan=24316	53.6192
19216:3	1	P.TPAS[+672.223]S[+1312.455]VTIMA.T	HexNAc(1)Hex(1)NeuGc(1),HexNAc(2)Hex(2)NeuAc(2)	S[+672][+1312]	988.063	3	2962.18	2962.18	0	0.3	28	Specific	171.5	171.5	0.5	4.22	1192	>AAB61574.1 podocalyxin-like protein [Homo sapiens]	1	230921_jc_podocalyxin_pngasef_impa_trypsin.ScanId;v=1;d1=22113.22113.3	controllerType=0 controllerNumber=1 scan=22113	49.1032
16692:2	1	P.TPAS[+672.223]S[+947.323]VTIMA.T	HexNAc(1)Hex(1)NeuGc(1),HexNAc(1)Hex(1)NeuAc(2)	S[+672][+947]	1299.02	2	2597.04	2597.04	0	-1.3	28	Specific	172.98	172.98	0	4.28	1192	>AAB61574.1 podocalyxin-like protein [Homo sapiens]	1	230921_jc_podocalyxin_pngasef_impa_trypsin.ScanId;v=1;d1=19473.19473.2	controllerType=0 controllerNumber=1 scan=19473	43.0709
19056:2	1	P.TPAS[+656.228]S[+979.313]VTIMA.T	HexNAc(1)Hex(1)NeuAc(1),HexNAc(1)Hex(1)NeuGc(2)	S[+656][+979]	1307.02	2	2613.04	2613.04	0	0.3	28	Specific	174.15	166.75	0	4.05	1192	>AAB61574.1 podocalyxin-like protein [Homo sapiens]	1	230921_jc_podocalyxin_pngasef_impa_trypsin.ScanId;v=1;d1=21946.21946.2	controllerType=0 controllerNumber=1 scan=21946	48.741
16638:3	1	P.TPAS[+947.323]S[+672.223]VTIMA.T	HexNAc(1)Hex(1)NeuAc(2),HexNAc(1)Hex(1)NeuGc(1)	S[+672][+947]	866.352	3	2597.04	2597.04	0	-0.4	28	Specific	175.24	175.24	0	4.45	1192	>AAB61574.1 podocalyxin-like protein [Homo sapiens]	1	230921_jc_podocalyxin_pngasef_impa_trypsin.ScanId;v=1;d1=19417.19417.3	controllerType=0 controllerNumber=1 scan=19417	42.926
21638:3	1	P.TPAS[+947.323]S[+1312.455]VTIMA.T	HexNAc(1)Hex(1)NeuAc(2),HexNAc(2)Hex(2)NeuAc(2)	S[+947][+1312]	1079.76	3	3237.28	3237.28	0	0	28	Specific	175.81	153.03	0.5	3.79	1192	>AAB61574.1 podocalyxin-like protein [Homo sapiens]	1	230921_jc_podocalyxin_pngasef_impa_trypsin.ScanId;v=1;d1=24696.24696.3	controllerType=0 controllerNumber=1 scan=24696	54.3302
17054:3	1	P.TPAS[+1021.360]S[+979.313]VTIMA.T	HexNAc(2)Hex(2)NeuAc(1),HexNAc(1)Hex(1)NeuGc(2)	S[+979][+1021]	993.391	3	2978.16	2978.17	0	-3.3	28	Specific	179.48	179.48	0	3.75	1192	>AAB61574.1 podocalyxin-like protein [Homo sapiens]	1	230921_jc_podocalyxin_pngasef_impa_trypsin.ScanId;v=1;d1=19853.19853.3	controllerType=0 controllerNumber=1 scan=19853	44.012
16331:3	1	P.TPAS[+979.313]S[+656.228]VTIMA.T	HexNAc(1)Hex(1)NeuGc(2),HexNAc(1)Hex(1)NeuAc(1)	S[+656][+979]	871.683	3	2613.03	2613.04	0	-1.5	28	Specific	182.01	124.72	0	3.48	1192	>AAB61574.1 podocalyxin-like protein [Homo sapiens]	1	230921_jc_podocalyxin_pngasef_impa_trypsin.ScanId;v=1;d1=19095.19095.3	controllerType=0 controllerNumber=1 scan=19095	42.1376
17040:3	1	P.TPAS[+1021.360]S[+979.313]VTIMA.T	HexNAc(2)Hex(2)NeuAc(1),HexNAc(1)Hex(1)NeuGc(2)	S[+979][+1021]	993.393	3	2978.16	2978.17	0	-1.8	28	Specific	182.98	182.98	0	4.19	1192	>AAB61574.1 podocalyxin-like protein [Homo sapiens]	1	230921_jc_podocalyxin_pngasef_impa_trypsin.ScanId;v=1;d1=19838.19838.3	controllerType=0 controllerNumber=1 scan=19838	43.9727
20938:3	1	P.TPAS[+963.318]S[+1312.455]VTIMA.T	HexNAc(1)Hex(1)NeuAc(1)NeuGc(1),HexNAc(2)Hex(2)NeuAc(2)	S[+963][+1312]	1085.09	3	3253.27	3253.27	0	-1.3	28	Specific	184.54	184.54	0.5	4.45	1192	>AAB61574.1 podocalyxin-like protein [Homo sapiens]	1	230921_jc_podocalyxin_pngasef_impa_trypsin.ScanId;v=1;d1=23941.23941.3	controllerType=0 controllerNumber=1 scan=23941	52.8976
21839:3	1	P.TPAS[+947.323]S[+1312.455]VTIMA.T	HexNAc(1)Hex(1)NeuAc(2),HexNAc(2)Hex(2)NeuAc(2)	S[+947][+1312]	1079.76	3	3237.27	3237.28	0	-0.6	28	Specific	184.71	184.68	0.5	4.45	1192	>AAB61574.1 podocalyxin-like protein [Homo sapiens]	1	230921_jc_podocalyxin_pngasef_impa_trypsin.ScanId;v=1;d1=24914.24914.3	controllerType=0 controllerNumber=1 scan=24914	54.7315
18890:3	1	P.TPAS[+979.313]S[+672.223]VTIMA.T	HexNAc(1)Hex(1)NeuGc(2),HexNAc(1)Hex(1)NeuGc(1)	S[+672][+979]	877.018	3	2629.04	2629.03	0	2.3	28	Specific	188.04	188.04	0	3.12	1192	>AAB61574.1 podocalyxin-like protein [Homo sapiens]	1	230921_jc_podocalyxin_pngasef_impa_trypsin.ScanId;v=1;d1=21772.21772.3	controllerType=0 controllerNumber=1 scan=21772	48.3655
16540:3	1	P.TPAS[+656.228]S[+963.318]VTIMA.T	HexNAc(1)Hex(1)NeuAc(1),HexNAc(1)Hex(1)NeuAc(1)NeuGc(1)	S[+656][+963]	866.351	3	2597.04	2597.04	0	-1.7	28	Specific	188.15	188.15	0	4.19	1192	>AAB61574.1 podocalyxin-like protein [Homo sapiens]	1	230921_jc_podocalyxin_pngasef_impa_trypsin.ScanId;v=1;d1=19314.19314.3	controllerType=0 controllerNumber=1 scan=19314	42.6666
17060:2	1	P.TPAS[+979.313]S[+365.132]VTIMA.T	HexNAc(1)Hex(1)NeuGc(2),HexNAc(1)Hex(1)	S[+365][+979]	1161.47	2	2321.94	2321.94	0	-0.7	28	Specific	190.59	187.32	0	4.28	1192	>AAB61574.1 podocalyxin-like protein [Homo sapiens]	1	230921_jc_podocalyxin_pngasef_impa_trypsin.ScanId;v=1;d1=19859.19859.2	controllerType=0 controllerNumber=1 scan=19859	44.0277
15981:3	1	P.TPASS[+365.132]VT[+963.318]IMA.T	HexNAc(1)Hex(1),HexNAc(1)Hex(1)NeuAc(1)NeuGc(1)	S[+365], T[+963]	769.32	3	2305.94	2305.95	0	-1.3	28	Specific	190.62	128.45	0	4.02	1192	>AAB61574.1 podocalyxin-like protein [Homo sapiens]	1	230921_jc_podocalyxin_pngasef_impa_trypsin.ScanId;v=1;d1=18728.18728.3	controllerType=0 controllerNumber=1 scan=18728	41.2655
17246:3	1	P.TPAS[+979.313]S[+365.132]VTIMA.T	HexNAc(1)Hex(1)NeuGc(2),HexNAc(1)Hex(1)	S[+365][+979]	774.651	3	2321.94	2321.94	0	-1.9	28	Specific	193.51	193.51	0	4.19	1192	>AAB61574.1 podocalyxin-like protein [Homo sapiens]	1	230921_jc_podocalyxin_pngasef_impa_trypsin.ScanId;v=1;d1=20054.20054.3	controllerType=0 controllerNumber=1 scan=20054	44.5228
20878:3	1	P.TPAS[+979.313]S[+1312.455]VTIMA.T	HexNAc(1)Hex(1)NeuGc(2),HexNAc(2)Hex(2)NeuAc(2)	S[+979][+1312]	1090.42	3	3269.26	3269.27	0	-1.6	28	Specific	197.52	197.52	0.5	4.45	1192	>AAB61574.1 podocalyxin-like protein [Homo sapiens]	1	230921_jc_podocalyxin_pngasef_impa_trypsin.ScanId;v=1;d1=23878.23878.3	controllerType=0 controllerNumber=1 scan=23878	52.7711
20981:3	1	P.TPAS[+979.313]S[+1312.455]VTIMA.T	HexNAc(1)Hex(1)NeuGc(2),HexNAc(2)Hex(2)NeuAc(2)	S[+979][+1312]	1090.43	3	3269.26	3269.27	0	-0.3	28	Specific	197.65	197.65	0.5	4.45	1192	>AAB61574.1 podocalyxin-like protein [Homo sapiens]	1	230921_jc_podocalyxin_pngasef_impa_trypsin.ScanId;v=1;d1=23986.23986.3	controllerType=0 controllerNumber=1 scan=23986	52.9873
18001:3	1	P.TPAS[+365.132]S[+963.318]VTIMA.T	HexNAc(1)Hex(1),HexNAc(1)Hex(1)NeuAc(1)NeuGc(1)	S[+365][+963]	769.319	3	2305.94	2305.95	0	-2.1	28	Specific	197.84	161.03	0	3.76	1192	>AAB61574.1 podocalyxin-like protein [Homo sapiens]	1	230921_jc_podocalyxin_pngasef_impa_trypsin.ScanId;v=1;d1=20845.20845.3	controllerType=0 controllerNumber=1 scan=20845	46.3713
16440:3	1	P.TPAS[+656.228]S[+963.318]VTIMA.T	HexNAc(1)Hex(1)NeuAc(1),HexNAc(1)Hex(1)NeuAc(1)NeuGc(1)	S[+656][+963]	866.352	3	2597.04	2597.04	0	0.1	28	Specific	198.14	189.51	0	4.22	1192	>AAB61574.1 podocalyxin-like protein [Homo sapiens]	1	230921_jc_podocalyxin_pngasef_impa_trypsin.ScanId;v=1;d1=19209.19209.3	controllerType=0 controllerNumber=1 scan=19209	42.4229
21236:3	1	P.TPAS[+963.318]S[+1312.455]VTIMA.T	HexNAc(1)Hex(1)NeuAc(1)NeuGc(1),HexNAc(2)Hex(2)NeuAc(2)	S[+963][+1312]	1085.09	3	3253.27	3253.27	0	-0.7	28	Specific	198.87	198.87	0.5	4.45	1192	>AAB61574.1 podocalyxin-like protein [Homo sapiens]	1	230921_jc_podocalyxin_pngasef_impa_trypsin.ScanId;v=1;d1=24260.24260.3	controllerType=0 controllerNumber=1 scan=24260	53.5169
20858:3	1	P.TPAS[+979.313]S[+1312.455]VTIMA.T	HexNAc(1)Hex(1)NeuGc(2),HexNAc(2)Hex(2)NeuAc(2)	S[+979][+1312]	1090.43	3	3269.26	3269.27	0	-0.8	28	Specific	201.11	201.11	0.5	4.45	1192	>AAB61574.1 podocalyxin-like protein [Homo sapiens]	1	230921_jc_podocalyxin_pngasef_impa_trypsin.ScanId;v=1;d1=23857.23857.3	controllerType=0 controllerNumber=1 scan=23857	52.7262
16658:3	1	P.TPAS[+947.323]S[+672.223]VTIMA.T	HexNAc(1)Hex(1)NeuAc(2),HexNAc(1)Hex(1)NeuGc(1)	S[+672][+947]	866.351	3	2597.04	2597.04	0	-1.2	28	Specific	201.63	196.44	0	4.45	1192	>AAB61574.1 podocalyxin-like protein [Homo sapiens]	1	230921_jc_podocalyxin_pngasef_impa_trypsin.ScanId;v=1;d1=19438.19438.3	controllerType=0 controllerNumber=1 scan=19438	42.9743
18109:3	1	P.TPAS[+672.223]S[+1312.455]VTIMA.T	HexNAc(1)Hex(1)NeuGc(1),HexNAc(2)Hex(2)NeuAc(2)	S[+672][+1312]	988.061	3	2962.17	2962.18	0	-2.4	28	Specific	202.69	202.69	0.5	4.19	1192	>AAB61574.1 podocalyxin-like protein [Homo sapiens]	1	230921_jc_podocalyxin_pngasef_impa_trypsin.ScanId;v=1;d1=20957.20957.3	controllerType=0 controllerNumber=1 scan=20957	46.591
20966:3	1	P.TPAS[+963.318]S[+1312.455]VTIMA.T	HexNAc(1)Hex(1)NeuAc(1)NeuGc(1),HexNAc(2)Hex(2)NeuAc(2)	S[+963][+1312]	1085.1	3	3253.27	3253.27	0	0.6	28	Specific	203.87	203.87	0.5	4.22	1192	>AAB61574.1 podocalyxin-like protein [Homo sapiens]	1	230921_jc_podocalyxin_pngasef_impa_trypsin.ScanId;v=1;d1=23970.23970.3	controllerType=0 controllerNumber=1 scan=23970	52.9569
24085:3	1	P.TPAS[+947.323]S[+947.323]VTIMA.T	HexNAc(1)Hex(1)NeuAc(2),HexNAc(1)Hex(1)NeuAc(2)	S[+947]*2	958.053	3	2872.14	2872.14	0	0.6	28	Specific	206.33	179.51	1.7	4.22	1192	>AAB61574.1 podocalyxin-like protein [Homo sapiens]	1	230921_jc_podocalyxin_pngasef_impa_trypsin.ScanId;v=1;d1=27325.27325.3	controllerType=0 controllerNumber=1 scan=27325	58.8693
16888:3	1	P.TPAS[+1021.360]S[+979.313]VTIMA.T	HexNAc(2)Hex(2)NeuAc(1),HexNAc(1)Hex(1)NeuGc(2)	S[+979][+1021]	993.394	3	2978.17	2978.17	0	-0.5	28	Specific	208.58	208.58	0	4.43	1192	>AAB61574.1 podocalyxin-like protein [Homo sapiens]	1	230921_jc_podocalyxin_pngasef_impa_trypsin.ScanId;v=1;d1=19679.19679.3	controllerType=0 controllerNumber=1 scan=19679	43.5729
21174:3	1	P.TPAS[+979.313]S[+1312.455]VTIMA.T	HexNAc(1)Hex(1)NeuGc(2),HexNAc(2)Hex(2)NeuAc(2)	S[+979][+1312]	1090.43	3	3269.27	3269.27	0	0.4	28	Specific	208.93	208.93	0.5	4.2	1192	>AAB61574.1 podocalyxin-like protein [Homo sapiens]	1	230921_jc_podocalyxin_pngasef_impa_trypsin.ScanId;v=1;d1=24193.24193.3	controllerType=0 controllerNumber=1 scan=24193	53.3911
22082:3	1	P.TPAS[+947.323]S[+1312.455]VTIMA.T	HexNAc(1)Hex(1)NeuAc(2),HexNAc(2)Hex(2)NeuAc(2)	S[+947][+1312]	1079.76	3	3237.27	3237.28	0	-1.5	28	Specific	210.09	174.3	0.5	4.45	1192	>AAB61574.1 podocalyxin-like protein [Homo sapiens]	1	230921_jc_podocalyxin_pngasef_impa_trypsin.ScanId;v=1;d1=25173.25173.3	controllerType=0 controllerNumber=1 scan=25173	55.1942
19030:2	1	P.TPAS[+963.318]S[+656.228]VTIMA.T	HexNAc(1)Hex(1)NeuAc(1)NeuGc(1),HexNAc(1)Hex(1)NeuAc(1)	S[+656][+963]	1299.02	2	2597.04	2597.04	0	-1.1	28	Specific	211.62	175.7	0	4.28	1192	>AAB61574.1 podocalyxin-like protein [Homo sapiens]	1	230921_jc_podocalyxin_pngasef_impa_trypsin.ScanId;v=1;d1=21919.21919.2	controllerType=0 controllerNumber=1 scan=21919	48.6772
21186:3	1	P.TPAS[+979.313]S[+1312.455]VTIMA.T	HexNAc(1)Hex(1)NeuGc(2),HexNAc(2)Hex(2)NeuAc(2)	S[+979][+1312]	1090.43	3	3269.27	3269.27	0	0	28	Specific	217.82	217.82	0.5	4.43	1192	>AAB61574.1 podocalyxin-like protein [Homo sapiens]	1	230921_jc_podocalyxin_pngasef_impa_trypsin.ScanId;v=1;d1=24206.24206.3	controllerType=0 controllerNumber=1 scan=24206	53.4151
23581:3	1	P.TPAS[+963.318]S[+947.323]VTIMA.T	HexNAc(1)Hex(1)NeuAc(1)NeuGc(1),HexNAc(1)Hex(1)NeuAc(2)	S[+947][+963]	963.384	3	2888.14	2888.14	0	0.1	28	Specific	217.98	125.89	0	3.26	1192	>AAB61574.1 podocalyxin-like protein [Homo sapiens]	1	230921_jc_podocalyxin_pngasef_impa_trypsin.ScanId;v=1;d1=26782.26782.3	controllerType=0 controllerNumber=1 scan=26782	57.9488
20057:2	1	P.TPAS[+656.228]S[+947.323]VTIMA.T	HexNAc(1)Hex(1)NeuAc(1),HexNAc(1)Hex(1)NeuAc(2)	S[+656][+947]	1291.03	2	2581.05	2581.05	0	-0.5	28	Specific	219.19	193.91	0	4.28	1192	>AAB61574.1 podocalyxin-like protein [Homo sapiens]	1	230921_jc_podocalyxin_pngasef_impa_trypsin.ScanId;v=1;d1=22994.22994.2	controllerType=0 controllerNumber=1 scan=22994	51.0405
17218:3	1	P.TPAS[+979.313]S[+365.132]VTIMA.T	HexNAc(1)Hex(1)NeuGc(2),HexNAc(1)Hex(1)	S[+365][+979]	774.652	3	2321.94	2321.94	0	-0.5	28	Specific	219.72	214.13	0	4.43	1192	>AAB61574.1 podocalyxin-like protein [Homo sapiens]	1	230921_jc_podocalyxin_pngasef_impa_trypsin.ScanId;v=1;d1=20025.20025.3	controllerType=0 controllerNumber=1 scan=20025	44.459
19059:3	1	P.TPAS[+656.228]S[+1312.455]VTIMA.T	HexNAc(1)Hex(1)NeuAc(1),HexNAc(2)Hex(2)NeuAc(2)	S[+656][+1312]	982.731	3	2946.18	2946.18	0	-0.5	28	Specific	219.77	219.77	0.5	4.43	1192	>AAB61574.1 podocalyxin-like protein [Homo sapiens]	1	230921_jc_podocalyxin_pngasef_impa_trypsin.ScanId;v=1;d1=21949.21949.3	controllerType=0 controllerNumber=1 scan=21949	48.7458
22190:3	1	P.TPAS[+947.323]S[+1312.455]VTIMA.T	HexNAc(1)Hex(1)NeuAc(2),HexNAc(2)Hex(2)NeuAc(2)	S[+947][+1312]	1079.76	3	3237.27	3237.28	0	-0.7	28	Specific	219.89	183.33	0.5	4.45	1192	>AAB61574.1 podocalyxin-like protein [Homo sapiens]	1	230921_jc_podocalyxin_pngasef_impa_trypsin.ScanId;v=1;d1=25287.25287.3	controllerType=0 controllerNumber=1 scan=25287	55.3893
21941:3	1	P.TPAS[+947.323]S[+1312.455]VTIMA.T	HexNAc(1)Hex(1)NeuAc(2),HexNAc(2)Hex(2)NeuAc(2)	S[+947][+1312]	1079.76	3	3237.27	3237.28	0	-1.4	28	Specific	220.03	164.88	0.5	4.02	1192	>AAB61574.1 podocalyxin-like protein [Homo sapiens]	1	230921_jc_podocalyxin_pngasef_impa_trypsin.ScanId;v=1;d1=25025.25025.3	controllerType=0 controllerNumber=1 scan=25025	54.929
19603:3	1	P.TPAS[+656.228]S[+1312.455]VTIMA.T	HexNAc(1)Hex(1)NeuAc(1),HexNAc(2)Hex(2)NeuAc(2)	S[+656][+1312]	982.731	3	2946.18	2946.18	0	-0.6	28	Specific	222.9	222.9	0.5	4.43	1192	>AAB61574.1 podocalyxin-like protein [Homo sapiens]	1	230921_jc_podocalyxin_pngasef_impa_trypsin.ScanId;v=1;d1=22518.22518.3	controllerType=0 controllerNumber=1 scan=22518	49.9631
21647:3	1	P.TPAS[+963.318]S[+1312.455]VTIMA.T	HexNAc(1)Hex(1)NeuAc(1)NeuGc(1),HexNAc(2)Hex(2)NeuAc(2)	S[+963][+1312]	1085.09	3	3253.27	3253.27	0	-0.5	28	Specific	223.18	223.18	0.5	4.43	1192	>AAB61574.1 podocalyxin-like protein [Homo sapiens]	1	230921_jc_podocalyxin_pngasef_impa_trypsin.ScanId;v=1;d1=24706.24706.3	controllerType=0 controllerNumber=1 scan=24706	54.3514
17196:3	1	P.TPAS[+365.132]S[+963.318]VTIMA.T	HexNAc(1)Hex(1),HexNAc(1)Hex(1)NeuAc(1)NeuGc(1)	S[+365][+963]	769.321	3	2305.95	2305.95	0	0.2	28	Specific	223.33	179.74	0	4.22	1192	>AAB61574.1 podocalyxin-like protein [Homo sapiens]	1	230921_jc_podocalyxin_pngasef_impa_trypsin.ScanId;v=1;d1=20002.20002.3	controllerType=0 controllerNumber=1 scan=20002	44.4132
20568:3	1	P.TPAS[+979.313]S[+1312.455]VTIMA.T	HexNAc(1)Hex(1)NeuGc(2),HexNAc(2)Hex(2)NeuAc(2)	S[+979][+1312]	1090.43	3	3269.26	3269.27	0	-1.3	28	Specific	223.53	223.53	0.5	4.43	1192	>AAB61574.1 podocalyxin-like protein [Homo sapiens]	1	230921_jc_podocalyxin_pngasef_impa_trypsin.ScanId;v=1;d1=23545.23545.3	controllerType=0 controllerNumber=1 scan=23545	52.1115
19360:2	1	P.TPAS[+979.313]S[+656.228]VTIMA.T	HexNAc(1)Hex(1)NeuGc(2),HexNAc(1)Hex(1)NeuAc(1)	S[+656][+979]	1307.02	2	2613.03	2613.04	0	-2	28	Specific	223.69	176.14	0	4.02	1192	>AAB61574.1 podocalyxin-like protein [Homo sapiens]	1	230921_jc_podocalyxin_pngasef_impa_trypsin.ScanId;v=1;d1=22263.22263.2	controllerType=0 controllerNumber=1 scan=22263	49.407
19247:2	1	P.TPAS[+947.323]S[+672.223]VTIMA.T	HexNAc(1)Hex(1)NeuAc(2),HexNAc(1)Hex(1)NeuGc(1)	S[+672][+947]	1299.02	2	2597.04	2597.04	0	-0.6	28	Specific	225.74	189.19	0	4.28	1192	>AAB61574.1 podocalyxin-like protein [Homo sapiens]	1	230921_jc_podocalyxin_pngasef_impa_trypsin.ScanId;v=1;d1=22146.22146.2	controllerType=0 controllerNumber=1 scan=22146	49.1697
21561:3	1	P.TPAS[+963.318]S[+1312.455]VTIMA.T	HexNAc(1)Hex(1)NeuAc(1)NeuGc(1),HexNAc(2)Hex(2)NeuAc(2)	S[+963][+1312]	1085.09	3	3253.26	3253.27	0	-1.8	28	Specific	226.28	226.28	0.5	4.17	1192	>AAB61574.1 podocalyxin-like protein [Homo sapiens]	1	230921_jc_podocalyxin_pngasef_impa_trypsin.ScanId;v=1;d1=24611.24611.3	controllerType=0 controllerNumber=1 scan=24611	54.1651
19637:2	1	P.TPAS[+947.323]S[+672.223]VTIMA.T	HexNAc(1)Hex(1)NeuAc(2),HexNAc(1)Hex(1)NeuGc(1)	S[+672][+947]	1299.02	2	2597.04	2597.04	0	-0.5	28	Specific	226.83	200.73	0	4.28	1192	>AAB61574.1 podocalyxin-like protein [Homo sapiens]	1	230921_jc_podocalyxin_pngasef_impa_trypsin.ScanId;v=1;d1=22554.22554.2	controllerType=0 controllerNumber=1 scan=22554	50.054
22383:3	1	P.TPAS[+947.323]S[+1312.455]VTIMA.T	HexNAc(1)Hex(1)NeuAc(2),HexNAc(2)Hex(2)NeuAc(2)	S[+947][+1312]	1079.76	3	3237.28	3237.28	0	0.5	28	Specific	229.28	196.93	0.5	4.22	1192	>AAB61574.1 podocalyxin-like protein [Homo sapiens]	1	230921_jc_podocalyxin_pngasef_impa_trypsin.ScanId;v=1;d1=25496.25496.3	controllerType=0 controllerNumber=1 scan=25496	55.768
24206:3	1	P.TPAS[+947.323]S[+947.323]VTIMA.T	HexNAc(1)Hex(1)NeuAc(2),HexNAc(1)Hex(1)NeuAc(2)	S[+947]*2	958.053	3	2872.14	2872.14	0	0.2	28	Specific	229.36	179.98	1.7	4.22	1192	>AAB61574.1 podocalyxin-like protein [Homo sapiens]	1	230921_jc_podocalyxin_pngasef_impa_trypsin.ScanId;v=1;d1=27453.27453.3	controllerType=0 controllerNumber=1 scan=27453	59.0849
15893:3	1	P.TPAS[+730.264]S[+963.318]VTIMA.T	HexNAc(2)Hex(2),HexNAc(1)Hex(1)NeuAc(1)NeuGc(1)	S[+730][+963]	891.03	3	2671.07	2671.08	0	-1.8	28	Specific	229.45	229.45	0	4.17	1192	>AAB61574.1 podocalyxin-like protein [Homo sapiens]	1	230921_jc_podocalyxin_pngasef_impa_trypsin.ScanId;v=1;d1=18636.18636.3	controllerType=0 controllerNumber=1 scan=18636	41.0439
21138:3	1	P.TPAS[+963.318]S[+1312.455]VTIMA.T	HexNAc(1)Hex(1)NeuAc(1)NeuGc(1),HexNAc(2)Hex(2)NeuAc(2)	S[+963][+1312]	1085.09	3	3253.27	3253.27	0	-1	28	Specific	229.56	229.56	0.5	4.43	1192	>AAB61574.1 podocalyxin-like protein [Homo sapiens]	1	230921_jc_podocalyxin_pngasef_impa_trypsin.ScanId;v=1;d1=24154.24154.3	controllerType=0 controllerNumber=1 scan=24154	53.3105
13081:2	1	P.TPAS[+730.264]S[+672.223]VTIMA.T	HexNAc(2)Hex(2),HexNAc(1)Hex(1)NeuGc(1)	S[+672][+730]	1190.5	2	2379.98	2379.98	0	-0.3	28	Specific	232.36	225.57	0	4.26	1192	>AAB61574.1 podocalyxin-like protein [Homo sapiens]	1	230921_jc_podocalyxin_pngasef_impa_trypsin.ScanId;v=1;d1=15651.15651.2	controllerType=0 controllerNumber=1 scan=15651	34.3016
19132:2	1	P.TPAS[+947.323]S[+672.223]VTIMA.T	HexNAc(1)Hex(1)NeuAc(2),HexNAc(1)Hex(1)NeuGc(1)	S[+672][+947]	1299.02	2	2597.04	2597.04	0	-1.9	28	Specific	234.28	194.07	0	4.02	1192	>AAB61574.1 podocalyxin-like protein [Homo sapiens]	1	230921_jc_podocalyxin_pngasef_impa_trypsin.ScanId;v=1;d1=22026.22026.2	controllerType=0 controllerNumber=1 scan=22026	48.8999
22371:3	1	P.TPAS[+947.323]S[+1312.455]VTIMA.T	HexNAc(1)Hex(1)NeuAc(2),HexNAc(2)Hex(2)NeuAc(2)	S[+947][+1312]	1079.76	3	3237.28	3237.28	0	-0.1	28	Specific	234.32	169.94	0.5	4.45	1192	>AAB61574.1 podocalyxin-like protein [Homo sapiens]	1	230921_jc_podocalyxin_pngasef_impa_trypsin.ScanId;v=1;d1=25483.25483.3	controllerType=0 controllerNumber=1 scan=25483	55.7417
19819:2	1	P.TPAS[+656.228]S[+947.323]VTIMA.T	HexNAc(1)Hex(1)NeuAc(1),HexNAc(1)Hex(1)NeuAc(2)	S[+656][+947]	1291.03	2	2581.05	2581.05	0	-1.1	28	Specific	234.49	208.64	0	4.26	1192	>AAB61574.1 podocalyxin-like protein [Homo sapiens]	1	230921_jc_podocalyxin_pngasef_impa_trypsin.ScanId;v=1;d1=22744.22744.2	controllerType=0 controllerNumber=1 scan=22744	50.492
15422:3	1	P.TPAS[+365.132]S[+1312.455]VTIMA.T	HexNAc(1)Hex(1),HexNAc(2)Hex(2)NeuAc(2)	S[+365][+1312]	885.698	3	2655.08	2655.08	0	-2	28	Specific	235.56	235.56	0.5	4.17	1192	>AAB61574.1 podocalyxin-like protein [Homo sapiens]	1	230921_jc_podocalyxin_pngasef_impa_trypsin.ScanId;v=1;d1=18143.18143.3	controllerType=0 controllerNumber=1 scan=18143	39.8785
24274:3	1	P.TPAS[+947.323]S[+947.323]VTIMA.T	HexNAc(1)Hex(1)NeuAc(2),HexNAc(1)Hex(1)NeuAc(2)	S[+947]*2	958.052	3	2872.14	2872.14	0	-0.7	28	Specific	237.19	210.56	1.7	4.43	1192	>AAB61574.1 podocalyxin-like protein [Homo sapiens]	1	230921_jc_podocalyxin_pngasef_impa_trypsin.ScanId;v=1;d1=27523.27523.3	controllerType=0 controllerNumber=1 scan=27523	59.2043
20039:2	1	P.TPAS[+656.228]S[+947.323]VTIMA.T	HexNAc(1)Hex(1)NeuAc(1),HexNAc(1)Hex(1)NeuAc(2)	S[+656][+947]	1291.03	2	2581.05	2581.05	0	-0.4	28	Specific	237.58	220.55	0	4.26	1192	>AAB61574.1 podocalyxin-like protein [Homo sapiens]	1	230921_jc_podocalyxin_pngasef_impa_trypsin.ScanId;v=1;d1=22975.22975.2	controllerType=0 controllerNumber=1 scan=22975	50.9934
21060:3	1	P.TPAS[+963.318]S[+1312.455]VTIMA.T	HexNAc(1)Hex(1)NeuAc(1)NeuGc(1),HexNAc(2)Hex(2)NeuAc(2)	S[+963][+1312]	1085.09	3	3253.27	3253.27	0	-0.3	28	Specific	237.74	237.74	0.5	4.43	1192	>AAB61574.1 podocalyxin-like protein [Homo sapiens]	1	230921_jc_podocalyxin_pngasef_impa_trypsin.ScanId;v=1;d1=24071.24071.3	controllerType=0 controllerNumber=1 scan=24071	53.1529
21733:3	1	P.TPAS[+947.323]S[+1312.455]VTIMA.T	HexNAc(1)Hex(1)NeuAc(2),HexNAc(2)Hex(2)NeuAc(2)	S[+947][+1312]	1079.76	3	3237.27	3237.28	0	-0.5	28	Specific	237.92	232.78	0.5	4.43	1192	>AAB61574.1 podocalyxin-like protein [Homo sapiens]	1	230921_jc_podocalyxin_pngasef_impa_trypsin.ScanId;v=1;d1=24800.24800.3	controllerType=0 controllerNumber=1 scan=24800	54.5237
20761:3	1	P.TPAS[+979.313]S[+1312.455]VTIMA.T	HexNAc(1)Hex(1)NeuGc(2),HexNAc(2)Hex(2)NeuAc(2)	S[+979][+1312]	1090.43	3	3269.27	3269.27	0	0.2	28	Specific	238.64	238.64	0.5	4.2	1192	>AAB61574.1 podocalyxin-like protein [Homo sapiens]	1	230921_jc_podocalyxin_pngasef_impa_trypsin.ScanId;v=1;d1=23754.23754.3	controllerType=0 controllerNumber=1 scan=23754	52.5274
21048:3	1	P.TPAS[+963.318]S[+1312.455]VTIMA.T	HexNAc(1)Hex(1)NeuAc(1)NeuGc(1),HexNAc(2)Hex(2)NeuAc(2)	S[+963][+1312]	1085.09	3	3253.27	3253.27	0	-0.3	28	Specific	239.21	239.21	0.5	4.43	1192	>AAB61574.1 podocalyxin-like protein [Homo sapiens]	1	230921_jc_podocalyxin_pngasef_impa_trypsin.ScanId;v=1;d1=24058.24058.3	controllerType=0 controllerNumber=1 scan=24058	53.1222
21094:3	1	P.TPAS[+979.313]S[+1312.455]VTIMA.T	HexNAc(1)Hex(1)NeuGc(2),HexNAc(2)Hex(2)NeuAc(2)	S[+979][+1312]	1090.43	3	3269.27	3269.27	0	0	28	Specific	239.23	239.23	0.5	4.43	1192	>AAB61574.1 podocalyxin-like protein [Homo sapiens]	1	230921_jc_podocalyxin_pngasef_impa_trypsin.ScanId;v=1;d1=24107.24107.3	controllerType=0 controllerNumber=1 scan=24107	53.2185
20991:3	1	P.TPAS[+979.313]S[+1312.455]VTIMA.T	HexNAc(1)Hex(1)NeuGc(2),HexNAc(2)Hex(2)NeuAc(2)	S[+979][+1312]	1090.43	3	3269.26	3269.27	0	-0.3	28	Specific	239.97	239.97	0.5	4.43	1192	>AAB61574.1 podocalyxin-like protein [Homo sapiens]	1	230921_jc_podocalyxin_pngasef_impa_trypsin.ScanId;v=1;d1=23997.23997.3	controllerType=0 controllerNumber=1 scan=23997	53.0096
17308:3	1	P.TPAS[+963.318]S[+365.132]VTIMA.T	HexNAc(1)Hex(1)NeuAc(1)NeuGc(1),HexNAc(1)Hex(1)	S[+365][+963]	769.32	3	2305.94	2305.95	0	-1.3	28	Specific	240.01	197.64	0	4.78	1192	>AAB61574.1 podocalyxin-like protein [Homo sapiens]	1	230921_jc_podocalyxin_pngasef_impa_trypsin.ScanId;v=1;d1=20119.20119.3	controllerType=0 controllerNumber=1 scan=20119	44.6699
21862:3	1	P.TPAS[+963.318]S[+1312.455]VTIMA.T	HexNAc(1)Hex(1)NeuAc(1)NeuGc(1),HexNAc(2)Hex(2)NeuAc(2)	S[+963][+1312]	1085.1	3	3253.27	3253.27	0	0	28	Specific	240.72	240.72	0.5	4.52	1192	>AAB61574.1 podocalyxin-like protein [Homo sapiens]	1	230921_jc_podocalyxin_pngasef_impa_trypsin.ScanId;v=1;d1=24939.24939.3	controllerType=0 controllerNumber=1 scan=24939	54.7759
17158:3	1	P.TPAS[+1021.360]S[+979.313]VTIMA.T	HexNAc(2)Hex(2)NeuAc(1),HexNAc(1)Hex(1)NeuGc(2)	S[+979][+1021]	993.391	3	2978.16	2978.17	0	-3.6	28	Specific	241.75	241.75	0	4.05	1192	>AAB61574.1 podocalyxin-like protein [Homo sapiens]	1	230921_jc_podocalyxin_pngasef_impa_trypsin.ScanId;v=1;d1=19962.19962.3	controllerType=0 controllerNumber=1 scan=19962	44.3013
19924:2	1	P.TPAS[+656.228]S[+947.323]VTIMA.T	HexNAc(1)Hex(1)NeuAc(1),HexNAc(1)Hex(1)NeuAc(2)	S[+656][+947]	1291.03	2	2581.05	2581.05	0	-0.4	28	Specific	243.17	243.17	0	4.59	1192	>AAB61574.1 podocalyxin-like protein [Homo sapiens]	1	230921_jc_podocalyxin_pngasef_impa_trypsin.ScanId;v=1;d1=22854.22854.2	controllerType=0 controllerNumber=1 scan=22854	50.7596
19476:3	1	P.TPAS[+656.228]S[+1312.455]VTIMA.T	HexNAc(1)Hex(1)NeuAc(1),HexNAc(2)Hex(2)NeuAc(2)	S[+656][+1312]	982.729	3	2946.17	2946.18	0	-2.7	28	Specific	248.75	248.75	0.5	4.81	1192	>AAB61574.1 podocalyxin-like protein [Homo sapiens]	1	230921_jc_podocalyxin_pngasef_impa_trypsin.ScanId;v=1;d1=22385.22385.3	controllerType=0 controllerNumber=1 scan=22385	49.6555
22273:3	1	P.TPAS[+947.323]S[+1312.455]VTIMA.T	HexNAc(1)Hex(1)NeuAc(2),HexNAc(2)Hex(2)NeuAc(2)	S[+947][+1312]	1079.76	3	3237.28	3237.28	0	0	28	Specific	249.3	210.12	0.5	4.52	1192	>AAB61574.1 podocalyxin-like protein [Homo sapiens]	1	230921_jc_podocalyxin_pngasef_impa_trypsin.ScanId;v=1;d1=25378.25378.3	controllerType=0 controllerNumber=1 scan=25378	55.5554
19945:2	1	P.TPAS[+656.228]S[+947.323]VTIMA.T	HexNAc(1)Hex(1)NeuAc(1),HexNAc(1)Hex(1)NeuAc(2)	S[+656][+947]	1291.03	2	2581.05	2581.05	0	0.3	28	Specific	250.29	212.91	0	4.35	1192	>AAB61574.1 podocalyxin-like protein [Homo sapiens]	1	230921_jc_podocalyxin_pngasef_impa_trypsin.ScanId;v=1;d1=22876.22876.2	controllerType=0 controllerNumber=1 scan=22876	50.8058
19840:2	1	P.TPAS[+656.228]S[+947.323]VTIMA.T	HexNAc(1)Hex(1)NeuAc(1),HexNAc(1)Hex(1)NeuAc(2)	S[+656][+947]	1291.03	2	2581.05	2581.05	0	-0.4	28	Specific	250.36	244.86	0	4.9	1192	>AAB61574.1 podocalyxin-like protein [Homo sapiens]	1	230921_jc_podocalyxin_pngasef_impa_trypsin.ScanId;v=1;d1=22766.22766.2	controllerType=0 controllerNumber=1 scan=22766	50.5377
20741:3	1	P.TPAS[+979.313]S[+1312.455]VTIMA.T	HexNAc(1)Hex(1)NeuGc(2),HexNAc(2)Hex(2)NeuAc(2)	S[+979][+1312]	1090.42	3	3269.26	3269.27	0	-1.5	28	Specific	252.32	252.32	0.5	5.07	1192	>AAB61574.1 podocalyxin-like protein [Homo sapiens]	1	230921_jc_podocalyxin_pngasef_impa_trypsin.ScanId;v=1;d1=23733.23733.3	controllerType=0 controllerNumber=1 scan=23733	52.4858
22177:3	1	P.TPAS[+947.323]S[+1312.455]VTIMA.T	HexNAc(1)Hex(1)NeuAc(2),HexNAc(2)Hex(2)NeuAc(2)	S[+947][+1312]	1079.76	3	3237.27	3237.28	0	-0.2	28	Specific	254.81	187.98	0.5	4.78	1192	>AAB61574.1 podocalyxin-like protein [Homo sapiens]	1	230921_jc_podocalyxin_pngasef_impa_trypsin.ScanId;v=1;d1=25273.25273.3	controllerType=0 controllerNumber=1 scan=25273	55.3654
19994:3	1	P.TPAS[+963.318]S[+656.228]VTIMA.T	HexNAc(1)Hex(1)NeuAc(1)NeuGc(1),HexNAc(1)Hex(1)NeuAc(1)	S[+656][+963]	866.354	3	2597.05	2597.04	0	1.7	28	Specific	255.75	210.35	0	3.4	1192	>AAB61574.1 podocalyxin-like protein [Homo sapiens]	1	230921_jc_podocalyxin_pngasef_impa_trypsin.ScanId;v=1;d1=22926.22926.3	controllerType=0 controllerNumber=1 scan=22926	50.9003
22057:3	1	P.TPAS[+947.323]S[+1312.455]VTIMA.T	HexNAc(1)Hex(1)NeuAc(2),HexNAc(2)Hex(2)NeuAc(2)	S[+947][+1312]	1079.76	3	3237.27	3237.28	0	-2.3	28	Specific	256.27	213.53	0.5	4.49	1192	>AAB61574.1 podocalyxin-like protein [Homo sapiens]	1	230921_jc_podocalyxin_pngasef_impa_trypsin.ScanId;v=1;d1=25147.25147.3	controllerType=0 controllerNumber=1 scan=25147	55.1498
19389:2	1	P.TPAS[+656.228]S[+963.318]VTIMA.T	HexNAc(1)Hex(1)NeuAc(1),HexNAc(1)Hex(1)NeuAc(1)NeuGc(1)	S[+656][+963]	1299.02	2	2597.04	2597.04	0	-2.2	28	Specific	258.13	242.43	0	4.32	1192	>AAB61574.1 podocalyxin-like protein [Homo sapiens]	1	230921_jc_podocalyxin_pngasef_impa_trypsin.ScanId;v=1;d1=22294.22294.2	controllerType=0 controllerNumber=1 scan=22294	49.4639
17021:3	1	P.TPAS[+979.313]S[+365.132]VTIMA.T	HexNAc(1)Hex(1)NeuGc(2),HexNAc(1)Hex(1)	S[+365][+979]	774.651	3	2321.94	2321.94	0	-1.8	28	Specific	258.22	246.56	0	4.81	1192	>AAB61574.1 podocalyxin-like protein [Homo sapiens]	1	230921_jc_podocalyxin_pngasef_impa_trypsin.ScanId;v=1;d1=19818.19818.3	controllerType=0 controllerNumber=1 scan=19818	43.9217
21721:3	1	P.TPAS[+947.323]S[+1312.455]VTIMA.T	HexNAc(1)Hex(1)NeuAc(2),HexNAc(2)Hex(2)NeuAc(2)	S[+947][+1312]	1079.76	3	3237.27	3237.28	0	-0.6	28	Specific	260.18	213.53	0.5	4.76	1192	>AAB61574.1 podocalyxin-like protein [Homo sapiens]	1	230921_jc_podocalyxin_pngasef_impa_trypsin.ScanId;v=1;d1=24787.24787.3	controllerType=0 controllerNumber=1 scan=24787	54.4965
20663:3	1	P.TPAS[+979.313]S[+1312.455]VTIMA.T	HexNAc(1)Hex(1)NeuGc(2),HexNAc(2)Hex(2)NeuAc(2)	S[+979][+1312]	1090.43	3	3269.27	3269.27	0	0.3	28	Specific	260.76	260.76	0.5	4.84	1192	>AAB61574.1 podocalyxin-like protein [Homo sapiens]	1	230921_jc_podocalyxin_pngasef_impa_trypsin.ScanId;v=1;d1=23649.23649.3	controllerType=0 controllerNumber=1 scan=23649	52.3166
16343:3	1	P.TPAS[+365.132]S[+963.318]VTIMA.T	HexNAc(1)Hex(1),HexNAc(1)Hex(1)NeuAc(1)NeuGc(1)	S[+365][+963]	769.32	3	2305.94	2305.95	0	-1.3	28	Specific	260.88	217.56	0	4.76	1192	>AAB61574.1 podocalyxin-like protein [Homo sapiens]	1	230921_jc_podocalyxin_pngasef_impa_trypsin.ScanId;v=1;d1=19107.19107.3	controllerType=0 controllerNumber=1 scan=19107	42.1736
18234:3	1	P.TPAS[+672.223]S[+1312.455]VTIMA.T	HexNAc(1)Hex(1)NeuGc(1),HexNAc(2)Hex(2)NeuAc(2)	S[+672][+1312]	988.062	3	2962.17	2962.18	0	-1.3	28	Specific	261.08	261.08	0.5	5.07	1192	>AAB61574.1 podocalyxin-like protein [Homo sapiens]	1	230921_jc_podocalyxin_pngasef_impa_trypsin.ScanId;v=1;d1=21088.21088.3	controllerType=0 controllerNumber=1 scan=21088	46.91
21149:3	1	P.TPAS[+963.318]S[+1312.455]VTIMA.T	HexNAc(1)Hex(1)NeuAc(1)NeuGc(1),HexNAc(2)Hex(2)NeuAc(2)	S[+963][+1312]	1085.1	3	3253.27	3253.27	0	0.2	28	Specific	261.38	261.38	0.5	4.84	1192	>AAB61574.1 podocalyxin-like protein [Homo sapiens]	1	230921_jc_podocalyxin_pngasef_impa_trypsin.ScanId;v=1;d1=24166.24166.3	controllerType=0 controllerNumber=1 scan=24166	53.3351
21848:3	1	P.TPAS[+963.318]S[+1312.455]VTIMA.T	HexNAc(1)Hex(1)NeuAc(1)NeuGc(1),HexNAc(2)Hex(2)NeuAc(2)	S[+963][+1312]	1085.1	3	3253.27	3253.27	0	0	28	Specific	262.01	262.01	0.5	4.84	1192	>AAB61574.1 podocalyxin-like protein [Homo sapiens]	1	230921_jc_podocalyxin_pngasef_impa_trypsin.ScanId;v=1;d1=24924.24924.3	controllerType=0 controllerNumber=1 scan=24924	54.7482
14618:3	1	P.TPAS[+730.264]S[+979.313]VTIMA.T	HexNAc(2)Hex(2),HexNAc(1)Hex(1)NeuGc(2)	S[+730][+979]	896.363	3	2687.07	2687.07	0	-0.3	28	Specific	262.25	185.45	0	4.78	1192	>AAB61574.1 podocalyxin-like protein [Homo sapiens]	1	230921_jc_podocalyxin_pngasef_impa_trypsin.ScanId;v=1;d1=17303.17303.3	controllerType=0 controllerNumber=1 scan=17303	38.0132
22284:3	1	P.TPAS[+947.323]S[+1312.455]VTIMA.T	HexNAc(1)Hex(1)NeuAc(2),HexNAc(2)Hex(2)NeuAc(2)	S[+947][+1312]	1079.76	3	3237.27	3237.28	0	-0.7	28	Specific	262.99	225.9	0.5	4.76	1192	>AAB61574.1 podocalyxin-like protein [Homo sapiens]	1	230921_jc_podocalyxin_pngasef_impa_trypsin.ScanId;v=1;d1=25390.25390.3	controllerType=0 controllerNumber=1 scan=25390	55.5787
17570:3	1	P.TPAS[+1021.360]S[+979.313]VTIMA.T	HexNAc(2)Hex(2)NeuAc(1),HexNAc(1)Hex(1)NeuGc(2)	S[+979][+1021]	993.393	3	2978.16	2978.17	0	-1.6	28	Specific	263.76	263.76	0	5.07	1192	>AAB61574.1 podocalyxin-like protein [Homo sapiens]	1	230921_jc_podocalyxin_pngasef_impa_trypsin.ScanId;v=1;d1=20393.20393.3	controllerType=0 controllerNumber=1 scan=20393	45.3108
18078:3	1	P.TPAS[+672.223]S[+1312.455]VTIMA.T	HexNAc(1)Hex(1)NeuGc(1),HexNAc(2)Hex(2)NeuAc(2)	S[+672][+1312]	988.062	3	2962.17	2962.18	0	-1.5	28	Specific	263.89	263.89	0.5	5.07	1192	>AAB61574.1 podocalyxin-like protein [Homo sapiens]	1	230921_jc_podocalyxin_pngasef_impa_trypsin.ScanId;v=1;d1=20925.20925.3	controllerType=0 controllerNumber=1 scan=20925	46.5222
20650:3	1	P.TPAS[+979.313]S[+1312.455]VTIMA.T	HexNAc(1)Hex(1)NeuGc(2),HexNAc(2)Hex(2)NeuAc(2)	S[+979][+1312]	1090.43	3	3269.27	3269.27	0	0.4	28	Specific	264.81	264.81	0.5	4.84	1192	>AAB61574.1 podocalyxin-like protein [Homo sapiens]	1	230921_jc_podocalyxin_pngasef_impa_trypsin.ScanId;v=1;d1=23635.23635.3	controllerType=0 controllerNumber=1 scan=23635	52.289
20254:3	1	P.TPAS[+947.323]S[+656.228]VTIMA.T	HexNAc(1)Hex(1)NeuAc(2),HexNAc(1)Hex(1)NeuAc(1)	S[+656][+947]	861.021	3	2581.05	2581.05	0	0	28	Specific	264.88	249.6	2.9	4.84	1192	>AAB61574.1 podocalyxin-like protein [Homo sapiens]	1	230921_jc_podocalyxin_pngasef_impa_trypsin.ScanId;v=1;d1=23202.23202.3	controllerType=0 controllerNumber=1 scan=23202	51.4559
21076:3	1	P.TPAS[+979.313]S[+1312.455]VTIMA.T	HexNAc(1)Hex(1)NeuGc(2),HexNAc(2)Hex(2)NeuAc(2)	S[+979][+1312]	1090.43	3	3269.27	3269.27	0	0	28	Specific	265.07	265.07	1.2	5.07	1192	>AAB61574.1 podocalyxin-like protein [Homo sapiens]	1	230921_jc_podocalyxin_pngasef_impa_trypsin.ScanId;v=1;d1=24088.24088.3	controllerType=0 controllerNumber=1 scan=24088	53.1847
19530:2	1	P.TPAS[+963.318]S[+656.228]VTIMA.T	HexNAc(1)Hex(1)NeuAc(1)NeuGc(1),HexNAc(1)Hex(1)NeuAc(1)	S[+656][+963]	1299.02	2	2597.04	2597.04	0	-0.6	28	Specific	266.02	259.86	0	4.9	1192	>AAB61574.1 podocalyxin-like protein [Homo sapiens]	1	230921_jc_podocalyxin_pngasef_impa_trypsin.ScanId;v=1;d1=22442.22442.2	controllerType=0 controllerNumber=1 scan=22442	49.7953
15559:3	1	P.TPAS[+979.313]S[+365.132]VTIMA.T	HexNAc(1)Hex(1)NeuGc(2),HexNAc(1)Hex(1)	S[+365][+979]	774.652	3	2321.94	2321.94	0	-0.4	28	Specific	266.03	256.02	0	5.07	1192	>AAB61574.1 podocalyxin-like protein [Homo sapiens]	1	230921_jc_podocalyxin_pngasef_impa_trypsin.ScanId;v=1;d1=18286.18286.3	controllerType=0 controllerNumber=1 scan=18286	40.2165
15441:3	1	P.TPAS[+365.132]S[+1312.455]VTIMA.T	HexNAc(1)Hex(1),HexNAc(2)Hex(2)NeuAc(2)	S[+365][+1312]	885.698	3	2655.08	2655.08	0	-2.4	28	Specific	266.29	266.29	0.5	4.81	1192	>AAB61574.1 podocalyxin-like protein [Homo sapiens]	1	230921_jc_podocalyxin_pngasef_impa_trypsin.ScanId;v=1;d1=18163.18163.3	controllerType=0 controllerNumber=1 scan=18163	39.9286
16203:3	1	P.TPAS[+365.132]S[+1312.455]VTIMA.T	HexNAc(1)Hex(1),HexNAc(2)Hex(2)NeuAc(2)	S[+365][+1312]	885.698	3	2655.08	2655.08	0	-2	28	Specific	268.43	268.43	0.5	4.81	1192	>AAB61574.1 podocalyxin-like protein [Homo sapiens]	1	230921_jc_podocalyxin_pngasef_impa_trypsin.ScanId;v=1;d1=18961.18961.3	controllerType=0 controllerNumber=1 scan=18961	41.814
17567:3	1	P.TPAS[+365.132]S[+963.318]VTIMA.T	HexNAc(1)Hex(1),HexNAc(1)Hex(1)NeuAc(1)NeuGc(1)	S[+365][+963]	769.319	3	2305.94	2305.95	0	-2.1	28	Specific	268.48	222.65	0	4.49	1192	>AAB61574.1 podocalyxin-like protein [Homo sapiens]	1	230921_jc_podocalyxin_pngasef_impa_trypsin.ScanId;v=1;d1=20390.20390.3	controllerType=0 controllerNumber=1 scan=20390	45.303
21762:3	1	P.TPAS[+963.318]S[+1312.455]VTIMA.T	HexNAc(1)Hex(1)NeuAc(1)NeuGc(1),HexNAc(2)Hex(2)NeuAc(2)	S[+963][+1312]	1085.09	3	3253.27	3253.27	0	-1.4	28	Specific	268.99	268.99	0.5	5.07	1192	>AAB61574.1 podocalyxin-like protein [Homo sapiens]	1	230921_jc_podocalyxin_pngasef_impa_trypsin.ScanId;v=1;d1=24831.24831.3	controllerType=0 controllerNumber=1 scan=24831	54.586
21276:3	1	P.TPAS[+979.313]S[+1312.455]VTIMA.T	HexNAc(1)Hex(1)NeuGc(2),HexNAc(2)Hex(2)NeuAc(2)	S[+979][+1312]	1090.43	3	3269.26	3269.27	0	-0.8	28	Specific	269.83	269.83	0.5	5.07	1192	>AAB61574.1 podocalyxin-like protein [Homo sapiens]	1	230921_jc_podocalyxin_pngasef_impa_trypsin.ScanId;v=1;d1=24303.24303.3	controllerType=0 controllerNumber=1 scan=24303	53.5938
18826:3	1	P.TPAS[+979.313]S[+672.223]VTIMA.T	HexNAc(1)Hex(1)NeuGc(2),HexNAc(1)Hex(1)NeuGc(1)	S[+672][+979]	877.017	3	2629.04	2629.03	0	1.6	28	Specific	270.41	255.81	0	4.84	1192	>AAB61574.1 podocalyxin-like protein [Homo sapiens]	1	230921_jc_podocalyxin_pngasef_impa_trypsin.ScanId;v=1;d1=21706.21706.3	controllerType=0 controllerNumber=1 scan=21706	48.2396
19497:3	1	P.TPAS[+656.228]S[+1312.455]VTIMA.T	HexNAc(1)Hex(1)NeuAc(1),HexNAc(2)Hex(2)NeuAc(2)	S[+656][+1312]	982.73	3	2946.18	2946.18	0	-1.6	28	Specific	270.54	270.54	0.5	5.07	1192	>AAB61574.1 podocalyxin-like protein [Homo sapiens]	1	230921_jc_podocalyxin_pngasef_impa_trypsin.ScanId;v=1;d1=22407.22407.3	controllerType=0 controllerNumber=1 scan=22407	49.7143
21749:3	1	P.TPAS[+963.318]S[+1312.455]VTIMA.T	HexNAc(1)Hex(1)NeuAc(1)NeuGc(1),HexNAc(2)Hex(2)NeuAc(2)	S[+963][+1312]	1085.09	3	3253.27	3253.27	0	-1	28	Specific	270.68	270.68	0.5	5.07	1192	>AAB61574.1 podocalyxin-like protein [Homo sapiens]	1	230921_jc_podocalyxin_pngasef_impa_trypsin.ScanId;v=1;d1=24817.24817.3	controllerType=0 controllerNumber=1 scan=24817	54.5575
24185:3	1	P.TPAS[+947.323]S[+947.323]VTIMA.T	HexNAc(1)Hex(1)NeuAc(2),HexNAc(1)Hex(1)NeuAc(2)	S[+947]*2	958.053	3	2872.14	2872.14	0	0	28	Specific	270.75	205.32	1.7	4.52	1192	>AAB61574.1 podocalyxin-like protein [Homo sapiens]	1	230921_jc_podocalyxin_pngasef_impa_trypsin.ScanId;v=1;d1=27431.27431.3	controllerType=0 controllerNumber=1 scan=27431	59.045
19704:2	1	P.TPAS[+656.228]S[+947.323]VTIMA.T	HexNAc(1)Hex(1)NeuAc(1),HexNAc(1)Hex(1)NeuAc(2)	S[+656][+947]	1291.03	2	2581.05	2581.05	0	-0.8	28	Specific	274.12	249.72	0	4.9	1192	>AAB61574.1 podocalyxin-like protein [Homo sapiens]	1	230921_jc_podocalyxin_pngasef_impa_trypsin.ScanId;v=1;d1=22624.22624.2	controllerType=0 controllerNumber=1 scan=22624	50.2172
19728:2	1	P.TPAS[+656.228]S[+947.323]VTIMA.T	HexNAc(1)Hex(1)NeuAc(1),HexNAc(1)Hex(1)NeuAc(2)	S[+656][+947]	1291.03	2	2581.04	2581.05	0	-1.2	28	Specific	274.8	231.44	0	4.59	1192	>AAB61574.1 podocalyxin-like protein [Homo sapiens]	1	230921_jc_podocalyxin_pngasef_impa_trypsin.ScanId;v=1;d1=22649.22649.2	controllerType=0 controllerNumber=1 scan=22649	50.2749
14644:3	1	P.TPAS[+979.313]S[+730.264]VTIMA.T	HexNAc(1)Hex(1)NeuGc(2),HexNAc(2)Hex(2)	S[+730][+979]	896.362	3	2687.07	2687.07	0	-1.6	28	Specific	278.13	212.51	0	4.76	1192	>AAB61574.1 podocalyxin-like protein [Homo sapiens]	1	230921_jc_podocalyxin_pngasef_impa_trypsin.ScanId;v=1;d1=17330.17330.3	controllerType=0 controllerNumber=1 scan=17330	38.0911
17189:3	1	P.TPAS[+1021.360]S[+979.313]VTIMA.T	HexNAc(2)Hex(2)NeuAc(1),HexNAc(1)Hex(1)NeuGc(2)	S[+979][+1021]	993.395	3	2978.17	2978.17	0	0.2	28	Specific	278.34	278.34	0	4.84	1192	>AAB61574.1 podocalyxin-like protein [Homo sapiens]	1	230921_jc_podocalyxin_pngasef_impa_trypsin.ScanId;v=1;d1=19995.19995.3	controllerType=0 controllerNumber=1 scan=19995	44.3952
21352:3	1	P.TPAS[+963.318]S[+1312.455]VTIMA.T	HexNAc(1)Hex(1)NeuAc(1)NeuGc(1),HexNAc(2)Hex(2)NeuAc(2)	S[+963][+1312]	1085.09	3	3253.27	3253.27	0	-0.7	28	Specific	279.22	279.22	0.5	5.07	1192	>AAB61574.1 podocalyxin-like protein [Homo sapiens]	1	230921_jc_podocalyxin_pngasef_impa_trypsin.ScanId;v=1;d1=24385.24385.3	controllerType=0 controllerNumber=1 scan=24385	53.7479
17543:3	1	P.TPAS[+365.132]S[+963.318]VTIMA.T	HexNAc(1)Hex(1),HexNAc(1)Hex(1)NeuAc(1)NeuGc(1)	S[+365][+963]	769.319	3	2305.94	2305.95	0	-2.1	28	Specific	279.98	219.69	0	4.49	1192	>AAB61574.1 podocalyxin-like protein [Homo sapiens]	1	230921_jc_podocalyxin_pngasef_impa_trypsin.ScanId;v=1;d1=20365.20365.3	controllerType=0 controllerNumber=1 scan=20365	45.2423
21340:3	1	P.TPAS[+963.318]S[+1312.455]VTIMA.T	HexNAc(1)Hex(1)NeuAc(1)NeuGc(1),HexNAc(2)Hex(2)NeuAc(2)	S[+963][+1312]	1085.09	3	3253.27	3253.27	0	-1.1	28	Specific	280.42	280.42	0.5	5.15	1192	>AAB61574.1 podocalyxin-like protein [Homo sapiens]	1	230921_jc_podocalyxin_pngasef_impa_trypsin.ScanId;v=1;d1=24372.24372.3	controllerType=0 controllerNumber=1 scan=24372	53.7236
21656:3	1	P.TPAS[+963.318]S[+1312.455]VTIMA.T	HexNAc(1)Hex(1)NeuAc(1)NeuGc(1),HexNAc(2)Hex(2)NeuAc(2)	S[+963][+1312]	1085.09	3	3253.27	3253.27	0	-0.9	28	Specific	280.5	280.5	0.5	5.15	1192	>AAB61574.1 podocalyxin-like protein [Homo sapiens]	1	230921_jc_podocalyxin_pngasef_impa_trypsin.ScanId;v=1;d1=24716.24716.3	controllerType=0 controllerNumber=1 scan=24716	54.37
17330:3	1	P.TPAS[+365.132]S[+963.318]VTIMA.T	HexNAc(1)Hex(1),HexNAc(1)Hex(1)NeuAc(1)NeuGc(1)	S[+365][+963]	769.32	3	2305.95	2305.95	0	-1	28	Specific	282.41	200.45	0	4.85	1192	>AAB61574.1 podocalyxin-like protein [Homo sapiens]	1	230921_jc_podocalyxin_pngasef_impa_trypsin.ScanId;v=1;d1=20142.20142.3	controllerType=0 controllerNumber=1 scan=20142	44.7313
17802:3	1	P.TPAS[+656.228]S[+1312.455]VTIMA.T	HexNAc(1)Hex(1)NeuAc(1),HexNAc(2)Hex(2)NeuAc(2)	S[+656][+1312]	982.731	3	2946.18	2946.18	0	-0.5	28	Specific	282.85	282.85	0.5	5.15	1192	>AAB61574.1 podocalyxin-like protein [Homo sapiens]	1	230921_jc_podocalyxin_pngasef_impa_trypsin.ScanId;v=1;d1=20637.20637.3	controllerType=0 controllerNumber=1 scan=20637	45.9168
15149:3	1	P.TPAS[+730.264]S[+963.318]VTIMA.T	HexNAc(2)Hex(2),HexNAc(1)Hex(1)NeuAc(1)NeuGc(1)	S[+730][+963]	891.03	3	2671.08	2671.08	0	-1.6	28	Specific	282.98	282.98	0	5.15	1192	>AAB61574.1 podocalyxin-like protein [Homo sapiens]	1	230921_jc_podocalyxin_pngasef_impa_trypsin.ScanId;v=1;d1=17858.17858.3	controllerType=0 controllerNumber=1 scan=17858	39.2531
19404:2	1	P.TPAS[+656.228]S[+963.318]VTIMA.T	HexNAc(1)Hex(1)NeuAc(1),HexNAc(1)Hex(1)NeuAc(1)NeuGc(1)	S[+656][+963]	1299.02	2	2597.04	2597.04	0	-1.5	28	Specific	284.5	239.44	0	4.66	1192	>AAB61574.1 podocalyxin-like protein [Homo sapiens]	1	230921_jc_podocalyxin_pngasef_impa_trypsin.ScanId;v=1;d1=22310.22310.2	controllerType=0 controllerNumber=1 scan=22310	49.5052
17727:3	1	P.TPAS[+672.223]S[+1312.455]VTIMA.T	HexNAc(1)Hex(1)NeuGc(1),HexNAc(2)Hex(2)NeuAc(2)	S[+672][+1312]	988.062	3	2962.17	2962.18	0	-1.4	28	Specific	284.75	284.75	0.5	5.22	1192	>AAB61574.1 podocalyxin-like protein [Homo sapiens]	1	230921_jc_podocalyxin_pngasef_impa_trypsin.ScanId;v=1;d1=20558.20558.3	controllerType=0 controllerNumber=1 scan=20558	45.7229
16298:3	1	P.TPAS[+656.228]S[+672.223]VTIMA.T	HexNAc(1)Hex(1)NeuAc(1),HexNAc(1)Hex(1)NeuGc(1)	S[+656][+672]	769.318	3	2305.94	2305.95	0	-2.9	28	Specific	286.39	217.94	0	4.57	1192	>AAB61574.1 podocalyxin-like protein [Homo sapiens]	1	230921_jc_podocalyxin_pngasef_impa_trypsin.ScanId;v=1;d1=19060.19060.3	controllerType=0 controllerNumber=1 scan=19060	42.0521
17881:3	1	P.TPAS[+365.132]S[+963.318]VTIMA.T	HexNAc(1)Hex(1),HexNAc(1)Hex(1)NeuAc(1)NeuGc(1)	S[+365][+963]	769.32	3	2305.94	2305.95	0	-1.2	28	Specific	286.62	196.31	0	4.85	1192	>AAB61574.1 podocalyxin-like protein [Homo sapiens]	1	230921_jc_podocalyxin_pngasef_impa_trypsin.ScanId;v=1;d1=20720.20720.3	controllerType=0 controllerNumber=1 scan=20720	46.1286
21575:3	1	P.TPAS[+963.318]S[+1312.455]VTIMA.T	HexNAc(1)Hex(1)NeuAc(1)NeuGc(1),HexNAc(2)Hex(2)NeuAc(2)	S[+963][+1312]	1085.09	3	3253.27	3253.27	0	-0.5	28	Specific	286.88	286.88	0.5	5.22	1192	>AAB61574.1 podocalyxin-like protein [Homo sapiens]	1	230921_jc_podocalyxin_pngasef_impa_trypsin.ScanId;v=1;d1=24626.24626.3	controllerType=0 controllerNumber=1 scan=24626	54.197
21467:3	1	P.TPAS[+963.318]S[+1312.455]VTIMA.T	HexNAc(1)Hex(1)NeuAc(1)NeuGc(1),HexNAc(2)Hex(2)NeuAc(2)	S[+963][+1312]	1085.1	3	3253.27	3253.27	0	0.1	28	Specific	288.63	288.63	0.5	4.99	1192	>AAB61574.1 podocalyxin-like protein [Homo sapiens]	1	230921_jc_podocalyxin_pngasef_impa_trypsin.ScanId;v=1;d1=24508.24508.3	controllerType=0 controllerNumber=1 scan=24508	53.9754
17906:3	1	P.TPAS[+656.228]S[+672.223]VTIMA.T	HexNAc(1)Hex(1)NeuAc(1),HexNAc(1)Hex(1)NeuGc(1)	S[+656][+672]	769.32	3	2305.95	2305.95	0	-0.3	28	Specific	289.7	219.87	0	4.83	1192	>AAB61574.1 podocalyxin-like protein [Homo sapiens]	1	230921_jc_podocalyxin_pngasef_impa_trypsin.ScanId;v=1;d1=20746.20746.3	controllerType=0 controllerNumber=1 scan=20746	46.1794
19508:2	1	P.TPAS[+963.318]S[+656.228]VTIMA.T	HexNAc(1)Hex(1)NeuAc(1)NeuGc(1),HexNAc(1)Hex(1)NeuAc(1)	S[+656][+963]	1299.02	2	2597.04	2597.04	0	-1.5	28	Specific	291.83	239.38	0	4.66	1192	>AAB61574.1 podocalyxin-like protein [Homo sapiens]	1	230921_jc_podocalyxin_pngasef_impa_trypsin.ScanId;v=1;d1=22419.22419.2	controllerType=0 controllerNumber=1 scan=22419	49.7386
20292:3	1	P.TPAS[+947.323]S[+656.228]VTIMA.T	HexNAc(1)Hex(1)NeuAc(2),HexNAc(1)Hex(1)NeuAc(1)	S[+656][+947]	861.019	3	2581.04	2581.05	0	-1.6	28	Specific	292.17	253.81	0	5.15	1192	>AAB61574.1 podocalyxin-like protein [Homo sapiens]	1	230921_jc_podocalyxin_pngasef_impa_trypsin.ScanId;v=1;d1=23241.23241.3	controllerType=0 controllerNumber=1 scan=23241	51.5342
17192:3	1	P.TPAS[+672.223]S[+1312.455]VTIMA.T	HexNAc(1)Hex(1)NeuGc(1),HexNAc(2)Hex(2)NeuAc(2)	S[+672][+1312]	988.063	3	2962.17	2962.18	0	-0.1	28	Specific	293.65	293.65	0.5	5.22	1192	>AAB61574.1 podocalyxin-like protein [Homo sapiens]	1	230921_jc_podocalyxin_pngasef_impa_trypsin.ScanId;v=1;d1=19998.19998.3	controllerType=0 controllerNumber=1 scan=19998	44.4026
15854:3	1	P.TPAS[+963.318]S[+365.132]VTIMA.T	HexNAc(1)Hex(1)NeuAc(1)NeuGc(1),HexNAc(1)Hex(1)	S[+365][+963]	769.319	3	2305.94	2305.95	0	-2.6	28	Specific	295.08	253.38	3.46	4.88	1192	>AAB61574.1 podocalyxin-like protein [Homo sapiens]	1	230921_jc_podocalyxin_pngasef_impa_trypsin.ScanId;v=1;d1=18595.18595.3	controllerType=0 controllerNumber=1 scan=18595	40.9599
20232:3	1	P.TPAS[+656.228]S[+947.323]VTIMA.T	HexNAc(1)Hex(1)NeuAc(1),HexNAc(1)Hex(1)NeuAc(2)	S[+656][+947]	861.02	3	2581.05	2581.05	0	-0.9	28	Specific	295.54	263.07	0	5.15	1192	>AAB61574.1 podocalyxin-like protein [Homo sapiens]	1	230921_jc_podocalyxin_pngasef_impa_trypsin.ScanId;v=1;d1=23179.23179.3	controllerType=0 controllerNumber=1 scan=23179	51.4096
19116:3	1	P.TPAS[+979.313]S[+656.228]VTIMA.T	HexNAc(1)Hex(1)NeuGc(2),HexNAc(1)Hex(1)NeuAc(1)	S[+656][+979]	871.682	3	2613.03	2613.04	0	-2.2	28	Specific	297.76	204.61	0	4.59	1192	>AAB61574.1 podocalyxin-like protein [Homo sapiens]	1	230921_jc_podocalyxin_pngasef_impa_trypsin.ScanId;v=1;d1=22009.22009.3	controllerType=0 controllerNumber=1 scan=22009	48.8546
14530:2	1	P.TPAS[+365.132]S[+672.223]VTIMA.T	HexNAc(1)Hex(1),HexNAc(1)Hex(1)NeuGc(1)	S[+365][+672]	1007.93	2	2014.85	2014.85	0	-1.7	28	Specific	300.44	295.64	0	4.79	1192	>AAB61574.1 podocalyxin-like protein [Homo sapiens]	1	230921_jc_podocalyxin_pngasef_impa_trypsin.ScanId;v=1;d1=17210.17210.2	controllerType=0 controllerNumber=1 scan=17210	37.8178
19654:3	1	P.TPAS[+963.318]S[+656.228]VTIMA.T	HexNAc(1)Hex(1)NeuAc(1)NeuGc(1),HexNAc(1)Hex(1)NeuAc(1)	S[+656][+963]	866.352	3	2597.04	2597.04	0	-1	28	Specific	300.95	216.11	0	4.83	1192	>AAB61574.1 podocalyxin-like protein [Homo sapiens]	1	230921_jc_podocalyxin_pngasef_impa_trypsin.ScanId;v=1;d1=22572.22572.3	controllerType=0 controllerNumber=1 scan=22572	50.1029
17684:3	1	P.TPAS[+672.223]S[+1312.455]VTIMA.T	HexNAc(1)Hex(1)NeuGc(1),HexNAc(2)Hex(2)NeuAc(2)	S[+672][+1312]	988.063	3	2962.17	2962.18	0	-0.5	28	Specific	301.64	301.64	0.5	5.22	1192	>AAB61574.1 podocalyxin-like protein [Homo sapiens]	1	230921_jc_podocalyxin_pngasef_impa_trypsin.ScanId;v=1;d1=20513.20513.3	controllerType=0 controllerNumber=1 scan=20513	45.6066
17768:3	1	P.TPAS[+365.132]S[+963.318]VTIMA.T	HexNAc(1)Hex(1),HexNAc(1)Hex(1)NeuAc(1)NeuGc(1)	S[+365][+963]	769.32	3	2305.94	2305.95	0	-1.2	28	Specific	303.7	220.24	0	4.83	1192	>AAB61574.1 podocalyxin-like protein [Homo sapiens]	1	230921_jc_podocalyxin_pngasef_impa_trypsin.ScanId;v=1;d1=20601.20601.3	controllerType=0 controllerNumber=1 scan=20601	45.8306
17024:2	1	P.TPAS[+979.313]S[+365.132]VTIMA.T	HexNAc(1)Hex(1)NeuGc(2),HexNAc(1)Hex(1)	S[+365][+979]	1161.47	2	2321.94	2321.94	0	-1.8	28	Specific	304.29	254.79	0	4.71	1192	>AAB61574.1 podocalyxin-like protein [Homo sapiens]	1	230921_jc_podocalyxin_pngasef_impa_trypsin.ScanId;v=1;d1=19821.19821.2	controllerType=0 controllerNumber=1 scan=19821	43.9329
15599:3	1	P.TPAS[+730.264]S[+963.318]VTIMA.T	HexNAc(2)Hex(2),HexNAc(1)Hex(1)NeuAc(1)NeuGc(1)	S[+730][+963]	891.031	3	2671.08	2671.08	0	-0.6	28	Specific	305.23	305.23	0	5.22	1192	>AAB61574.1 podocalyxin-like protein [Homo sapiens]	1	230921_jc_podocalyxin_pngasef_impa_trypsin.ScanId;v=1;d1=18328.18328.3	controllerType=0 controllerNumber=1 scan=18328	40.3147
19600:3	1	P.TPAS[+672.223]S[+963.318]VTIMA.T	HexNAc(1)Hex(1)NeuGc(1),HexNAc(1)Hex(1)NeuAc(1)NeuGc(1)	S[+672][+963]	871.685	3	2613.04	2613.04	0	1.4	28	Specific	305.41	244.28	0	4.91	1192	>AAB61574.1 podocalyxin-like protein [Homo sapiens]	1	230921_jc_podocalyxin_pngasef_impa_trypsin.ScanId;v=1;d1=22515.22515.3	controllerType=0 controllerNumber=1 scan=22515	49.9503
15351:3	1	P.TPAS[+365.132]S[+1312.455]VTIMA.T	HexNAc(1)Hex(1),HexNAc(2)Hex(2)NeuAc(2)	S[+365][+1312]	885.699	3	2655.08	2655.08	0	-1	28	Specific	306.11	306.11	0.5	5.22	1192	>AAB61574.1 podocalyxin-like protein [Homo sapiens]	1	230921_jc_podocalyxin_pngasef_impa_trypsin.ScanId;v=1;d1=18068.18068.3	controllerType=0 controllerNumber=1 scan=18068	39.6913
18468:3	1	P.TPAS[+656.228]S[+1312.455]VTIMA.T	HexNAc(1)Hex(1)NeuAc(1),HexNAc(2)Hex(2)NeuAc(2)	S[+656][+1312]	982.731	3	2946.18	2946.18	0	-0.5	28	Specific	306.39	306.39	0.5	5.22	1192	>AAB61574.1 podocalyxin-like protein [Homo sapiens]	1	230921_jc_podocalyxin_pngasef_impa_trypsin.ScanId;v=1;d1=21332.21332.3	controllerType=0 controllerNumber=1 scan=21332	47.4147
17161:3	1	P.TPAS[+672.223]S[+1312.455]VTIMA.T	HexNAc(1)Hex(1)NeuGc(1),HexNAc(2)Hex(2)NeuAc(2)	S[+672][+1312]	988.061	3	2962.17	2962.18	0	-2	28	Specific	306.47	306.47	0.5	4.96	1192	>AAB61574.1 podocalyxin-like protein [Homo sapiens]	1	230921_jc_podocalyxin_pngasef_impa_trypsin.ScanId;v=1;d1=19965.19965.3	controllerType=0 controllerNumber=1 scan=19965	44.3086
19888:3	1	P.TPAS[+656.228]S[+963.318]VTIMA.T	HexNAc(1)Hex(1)NeuAc(1),HexNAc(1)Hex(1)NeuAc(1)NeuGc(1)	S[+656][+963]	866.353	3	2597.05	2597.04	0	1	28	Specific	311.52	233.28	0	4.6	1192	>AAB61574.1 podocalyxin-like protein [Homo sapiens]	1	230921_jc_podocalyxin_pngasef_impa_trypsin.ScanId;v=1;d1=22816.22816.3	controllerType=0 controllerNumber=1 scan=22816	50.6597
21929:3	1	P.TPAS[+947.323]S[+1312.455]VTIMA.T	HexNAc(1)Hex(1)NeuAc(2),HexNAc(2)Hex(2)NeuAc(2)	S[+947][+1312]	1079.76	3	3237.28	3237.28	0	0.1	28	Specific	312.82	251.92	0.5	4.91	1192	>AAB61574.1 podocalyxin-like protein [Homo sapiens]	1	230921_jc_podocalyxin_pngasef_impa_trypsin.ScanId;v=1;d1=25012.25012.3	controllerType=0 controllerNumber=1 scan=25012	54.9071
19482:2	1	P.TPAS[+365.132]S[+963.318]VTIMA.T	HexNAc(1)Hex(1),HexNAc(1)Hex(1)NeuAc(1)NeuGc(1)	S[+365][+963]	1153.48	2	2305.95	2305.95	0	0.6	28	Specific	313.23	239.89	0	4.43	1192	>AAB61574.1 podocalyxin-like protein [Homo sapiens]	1	230921_jc_podocalyxin_pngasef_impa_trypsin.ScanId;v=1;d1=22391.22391.2	controllerType=0 controllerNumber=1 scan=22391	49.6744
14469:2	1	P.TPAS[+365.132]S[+672.223]VTIMA.T	HexNAc(1)Hex(1),HexNAc(1)Hex(1)NeuGc(1)	S[+365][+672]	1007.93	2	2014.85	2014.85	0	-2.2	28	Specific	313.84	286.8	0	4.79	1192	>AAB61574.1 podocalyxin-like protein [Homo sapiens]	1	230921_jc_podocalyxin_pngasef_impa_trypsin.ScanId;v=1;d1=17142.17142.2	controllerType=0 controllerNumber=1 scan=17142	37.6763
21823:3	1	P.T[+947.323]PAS[+1312.455]SVTIMA.T	HexNAc(1)Hex(1)NeuAc(2),HexNAc(2)Hex(2)NeuAc(2)	S[+1312], T[+947]	1079.76	3	3237.27	3237.28	0	-1.1	28	Specific	319.36	272.18	2.4	5.15	1192	>AAB61574.1 podocalyxin-like protein [Homo sapiens]	1	230921_jc_podocalyxin_pngasef_impa_trypsin.ScanId;v=1;d1=24897.24897.3	controllerType=0 controllerNumber=1 scan=24897	54.7011
17823:3	1	P.TPAS[+656.228]S[+1312.455]VTIMA.T	HexNAc(1)Hex(1)NeuAc(1),HexNAc(2)Hex(2)NeuAc(2)	S[+656][+1312]	982.731	3	2946.18	2946.18	0	-1.1	28	Specific	320.3	320.3	0.5	5.29	1192	>AAB61574.1 podocalyxin-like protein [Homo sapiens]	1	230921_jc_podocalyxin_pngasef_impa_trypsin.ScanId;v=1;d1=20659.20659.3	controllerType=0 controllerNumber=1 scan=20659	45.9782
18804:3	1	P.TPAS[+979.313]S[+672.223]VTIMA.T	HexNAc(1)Hex(1)NeuGc(2),HexNAc(1)Hex(1)NeuGc(1)	S[+672][+979]	877.016	3	2629.03	2629.03	0	0.8	28	Specific	322.55	275.64	0	4.98	1192	>AAB61574.1 podocalyxin-like protein [Homo sapiens]	1	230921_jc_podocalyxin_pngasef_impa_trypsin.ScanId;v=1;d1=21683.21683.3	controllerType=0 controllerNumber=1 scan=21683	48.1831
19473:3	1	P.TPAS[+672.223]S[+963.318]VTIMA.T	HexNAc(1)Hex(1)NeuGc(1),HexNAc(1)Hex(1)NeuAc(1)NeuGc(1)	S[+672][+963]	871.685	3	2613.04	2613.04	0	1.5	28	Specific	322.71	253.66	0	4.98	1192	>AAB61574.1 podocalyxin-like protein [Homo sapiens]	1	230921_jc_podocalyxin_pngasef_impa_trypsin.ScanId;v=1;d1=22382.22382.3	controllerType=0 controllerNumber=1 scan=22382	49.6482
21440:3	1	P.TPAS[+963.318]S[+1312.455]VTIMA.T	HexNAc(1)Hex(1)NeuAc(1)NeuGc(1),HexNAc(2)Hex(2)NeuAc(2)	S[+963][+1312]	1085.1	3	3253.27	3253.27	0	0	28	Specific	322.85	322.85	0.5	5.24	1192	>AAB61574.1 podocalyxin-like protein [Homo sapiens]	1	230921_jc_podocalyxin_pngasef_impa_trypsin.ScanId;v=1;d1=24479.24479.3	controllerType=0 controllerNumber=1 scan=24479	53.9274
17622:3	1	P.TPAS[+672.223]S[+1312.455]VTIMA.T	HexNAc(1)Hex(1)NeuGc(1),HexNAc(2)Hex(2)NeuAc(2)	S[+672][+1312]	988.063	3	2962.18	2962.18	0	0	28	Specific	323.86	323.86	0.5	5.24	1192	>AAB61574.1 podocalyxin-like protein [Homo sapiens]	1	230921_jc_podocalyxin_pngasef_impa_trypsin.ScanId;v=1;d1=20448.20448.3	controllerType=0 controllerNumber=1 scan=20448	45.4486
15180:3	1	P.TPAS[+730.264]S[+963.318]VTIMA.T	HexNAc(2)Hex(2),HexNAc(1)Hex(1)NeuAc(1)NeuGc(1)	S[+730][+963]	891.029	3	2671.07	2671.08	0	-2.4	28	Specific	324.5	324.5	0	5.21	1192	>AAB61574.1 podocalyxin-like protein [Homo sapiens]	1	230921_jc_podocalyxin_pngasef_impa_trypsin.ScanId;v=1;d1=17890.17890.3	controllerType=0 controllerNumber=1 scan=17890	39.3227
18889:2	1	P.TPAS[+672.223]S[+963.318]VTIMA.T	HexNAc(1)Hex(1)NeuGc(1),HexNAc(1)Hex(1)NeuAc(1)NeuGc(1)	S[+672][+963]	1307.02	2	2613.04	2613.04	0	0	28	Specific	325.77	262.29	0	4.81	1192	>AAB61574.1 podocalyxin-like protein [Homo sapiens]	1	230921_jc_podocalyxin_pngasef_impa_trypsin.ScanId;v=1;d1=21771.21771.2	controllerType=0 controllerNumber=1 scan=21771	48.3643
17017:3	1	P.TPAS[+672.223]S[+1312.455]VTIMA.T	HexNAc(1)Hex(1)NeuGc(1),HexNAc(2)Hex(2)NeuAc(2)	S[+672][+1312]	988.061	3	2962.17	2962.18	0	-2.5	28	Specific	326.7	326.7	0.5	5.21	1192	>AAB61574.1 podocalyxin-like protein [Homo sapiens]	1	230921_jc_podocalyxin_pngasef_impa_trypsin.ScanId;v=1;d1=19814.19814.3	controllerType=0 controllerNumber=1 scan=19814	43.9109
15878:3	1	P.TPAS[+365.132]S[+963.318]VTIMA.T	HexNAc(1)Hex(1),HexNAc(1)Hex(1)NeuAc(1)NeuGc(1)	S[+365][+963]	769.319	3	2305.94	2305.95	0	-1.9	28	Specific	329.01	246.82	0	4.95	1192	>AAB61574.1 podocalyxin-like protein [Homo sapiens]	1	230921_jc_podocalyxin_pngasef_impa_trypsin.ScanId;v=1;d1=18620.18620.3	controllerType=0 controllerNumber=1 scan=18620	41.0109
17531:3	1	P.TPAS[+1021.360]S[+979.313]VTIMA.T	HexNAc(2)Hex(2)NeuAc(1),HexNAc(1)Hex(1)NeuGc(2)	S[+979][+1021]	993.392	3	2978.16	2978.17	0	-2.9	28	Specific	329.1	329.1	0	5.21	1192	>AAB61574.1 podocalyxin-like protein [Homo sapiens]	1	230921_jc_podocalyxin_pngasef_impa_trypsin.ScanId;v=1;d1=20352.20352.3	controllerType=0 controllerNumber=1 scan=20352	45.2085
16897:3	1	P.TPAS[+979.313]S[+365.132]VTIMA.T	HexNAc(1)Hex(1)NeuGc(2),HexNAc(1)Hex(1)	S[+365][+979]	774.652	3	2321.94	2321.94	0	-0.4	28	Specific	331.95	273.85	0	5.21	1192	>AAB61574.1 podocalyxin-like protein [Homo sapiens]	1	230921_jc_podocalyxin_pngasef_impa_trypsin.ScanId;v=1;d1=19688.19688.3	controllerType=0 controllerNumber=1 scan=19688	43.5953
19580:3	1	P.TPAS[+979.313]S[+656.228]VTIMA.T	HexNAc(1)Hex(1)NeuGc(2),HexNAc(1)Hex(1)NeuAc(1)	S[+656][+979]	871.687	3	2613.04	2613.04	0	2.8	28	Specific	332.86	243.64	0	3.53	1192	>AAB61574.1 podocalyxin-like protein [Homo sapiens]	1	230921_jc_podocalyxin_pngasef_impa_trypsin.ScanId;v=1;d1=22494.22494.3	controllerType=0 controllerNumber=1 scan=22494	49.9074
16444:2	1	P.T[+365.132]PAS[+963.318]SVTIMA.T	HexNAc(1)Hex(1),HexNAc(1)Hex(1)NeuAc(1)NeuGc(1)	S[+963], T[+365]	1153.48	2	2305.95	2305.95	0	-0.1	28	Specific	333.22	240.31	4.4	4.72	1192	>AAB61574.1 podocalyxin-like protein [Homo sapiens]	1	230921_jc_podocalyxin_pngasef_impa_trypsin.ScanId;v=1;d1=19213.19213.2	controllerType=0 controllerNumber=1 scan=19213	42.4357
17162:3	1	P.TPAS[+656.228]S[+672.223]VTIMA.T	HexNAc(1)Hex(1)NeuAc(1),HexNAc(1)Hex(1)NeuGc(1)	S[+656][+672]	769.319	3	2305.94	2305.95	0	-2.5	28	Specific	333.34	261.64	0	4.95	1192	>AAB61574.1 podocalyxin-like protein [Homo sapiens]	1	230921_jc_podocalyxin_pngasef_impa_trypsin.ScanId;v=1;d1=19966.19966.3	controllerType=0 controllerNumber=1 scan=19966	44.3102
16100:3	1	P.TPAS[+365.132]S[+1312.455]VTIMA.T	HexNAc(1)Hex(1),HexNAc(2)Hex(2)NeuAc(2)	S[+365][+1312]	885.7	3	2655.08	2655.08	0	-0.1	28	Specific	334.98	334.98	0.5	5.47	1192	>AAB61574.1 podocalyxin-like protein [Homo sapiens]	1	230921_jc_podocalyxin_pngasef_impa_trypsin.ScanId;v=1;d1=18853.18853.3	controllerType=0 controllerNumber=1 scan=18853	41.5554
20025:3	1	P.TPAS[+656.228]S[+947.323]VTIMA.T	HexNAc(1)Hex(1)NeuAc(1),HexNAc(1)Hex(1)NeuAc(2)	S[+656][+947]	861.02	3	2581.05	2581.05	0	-0.9	28	Specific	335.79	286.26	0	5.29	1192	>AAB61574.1 podocalyxin-like protein [Homo sapiens]	1	230921_jc_podocalyxin_pngasef_impa_trypsin.ScanId;v=1;d1=22960.22960.3	controllerType=0 controllerNumber=1 scan=22960	50.9628
19617:2	1	P.TPAS[+963.318]S[+656.228]VTIMA.T	HexNAc(1)Hex(1)NeuAc(1)NeuGc(1),HexNAc(1)Hex(1)NeuAc(1)	S[+656][+963]	1299.02	2	2597.04	2597.04	0	-0.4	28	Specific	336.12	262.83	0	5.04	1192	>AAB61574.1 podocalyxin-like protein [Homo sapiens]	1	230921_jc_podocalyxin_pngasef_impa_trypsin.ScanId;v=1;d1=22533.22533.2	controllerType=0 controllerNumber=1 scan=22533	50.0032
16083:3	1	P.TPAS[+365.132]S[+1312.455]VTIMA.T	HexNAc(1)Hex(1),HexNAc(2)Hex(2)NeuAc(2)	S[+365][+1312]	885.699	3	2655.08	2655.08	0	-0.6	28	Specific	336.3	336.3	0.5	5.47	1192	>AAB61574.1 podocalyxin-like protein [Homo sapiens]	1	230921_jc_podocalyxin_pngasef_impa_trypsin.ScanId;v=1;d1=18835.18835.3	controllerType=0 controllerNumber=1 scan=18835	41.5015
19604:2	1	P.TPAS[+947.323]S[+656.228]VTIMA.T	HexNAc(1)Hex(1)NeuAc(2),HexNAc(1)Hex(1)NeuAc(1)	S[+656][+947]	1291.03	2	2581.05	2581.05	0	-0.5	28	Specific	337.22	337.22	0	5.3	1192	>AAB61574.1 podocalyxin-like protein [Homo sapiens]	1	230921_jc_podocalyxin_pngasef_impa_trypsin.ScanId;v=1;d1=22519.22519.2	controllerType=0 controllerNumber=1 scan=22519	49.9647
13557:3	1	P.TPAS[+656.228]S[+730.264]VTIMA.T	HexNAc(1)Hex(1)NeuAc(1),HexNAc(2)Hex(2)	S[+656][+730]	788.667	3	2363.99	2363.99	0	-1.2	28	Specific	340.36	254.11	0	5.21	1192	>AAB61574.1 podocalyxin-like protein [Homo sapiens]	1	230921_jc_podocalyxin_pngasef_impa_trypsin.ScanId;v=1;d1=16149.16149.3	controllerType=0 controllerNumber=1 scan=16149	35.4686
20108:3	1	P.TPAS[+656.228]S[+947.323]VTIMA.T	HexNAc(1)Hex(1)NeuAc(1),HexNAc(1)Hex(1)NeuAc(2)	S[+656][+947]	861.02	3	2581.04	2581.05	0	-1.2	28	Specific	341.35	272.92	0	5.21	1192	>AAB61574.1 podocalyxin-like protein [Homo sapiens]	1	230921_jc_podocalyxin_pngasef_impa_trypsin.ScanId;v=1;d1=23048.23048.3	controllerType=0 controllerNumber=1 scan=23048	51.1365
21249:3	1	P.TPAS[+963.318]S[+1312.455]VTIMA.T	HexNAc(1)Hex(1)NeuAc(1)NeuGc(1),HexNAc(2)Hex(2)NeuAc(2)	S[+963][+1312]	1085.09	3	3253.27	3253.27	0	-1.5	28	Specific	342.17	342.17	0.5	5.47	1192	>AAB61574.1 podocalyxin-like protein [Homo sapiens]	1	230921_jc_podocalyxin_pngasef_impa_trypsin.ScanId;v=1;d1=24274.24274.3	controllerType=0 controllerNumber=1 scan=24274	53.5436
19214:2	1	P.TPAS[+672.223]S[+963.318]VTIMA.T	HexNAc(1)Hex(1)NeuGc(1),HexNAc(1)Hex(1)NeuAc(1)NeuGc(1)	S[+672][+963]	1307.02	2	2613.04	2613.04	0	-0.7	28	Specific	342.25	266.84	0	5.04	1192	>AAB61574.1 podocalyxin-like protein [Homo sapiens]	1	230921_jc_podocalyxin_pngasef_impa_trypsin.ScanId;v=1;d1=22111.22111.2	controllerType=0 controllerNumber=1 scan=22111	49.1
19020:3	1	P.TPAS[+672.223]S[+963.318]VTIMA.T	HexNAc(1)Hex(1)NeuGc(1),HexNAc(1)Hex(1)NeuAc(1)NeuGc(1)	S[+672][+963]	871.683	3	2613.04	2613.04	0	-0.8	28	Specific	342.99	255.86	0	5.21	1192	>AAB61574.1 podocalyxin-like protein [Homo sapiens]	1	230921_jc_podocalyxin_pngasef_impa_trypsin.ScanId;v=1;d1=21909.21909.3	controllerType=0 controllerNumber=1 scan=21909	48.6513
17495:3	1	P.TPAS[+656.228]S[+1312.455]VTIMA.T	HexNAc(1)Hex(1)NeuAc(1),HexNAc(2)Hex(2)NeuAc(2)	S[+656][+1312]	982.73	3	2946.18	2946.18	0	-1.7	28	Specific	343.68	343.68	0.5	5.47	1192	>AAB61574.1 podocalyxin-like protein [Homo sapiens]	1	230921_jc_podocalyxin_pngasef_impa_trypsin.ScanId;v=1;d1=20315.20315.3	controllerType=0 controllerNumber=1 scan=20315	45.1254
18749:2	1	P.TPAS[+672.223]S[+963.318]VTIMA.T	HexNAc(1)Hex(1)NeuGc(1),HexNAc(1)Hex(1)NeuAc(1)NeuGc(1)	S[+672][+963]	1307.02	2	2613.04	2613.04	0	-0.3	28	Specific	343.77	281.03	0	5.04	1192	>AAB61574.1 podocalyxin-like protein [Homo sapiens]	1	230921_jc_podocalyxin_pngasef_impa_trypsin.ScanId;v=1;d1=21625.21625.2	controllerType=0 controllerNumber=1 scan=21625	48.0719
17380:2	1	P.TPAS[+365.132]S[+963.318]VTIMA.T	HexNAc(1)Hex(1),HexNAc(1)Hex(1)NeuAc(1)NeuGc(1)	S[+365][+963]	1153.48	2	2305.95	2305.95	0	0	28	Specific	344.06	257.02	0	4.81	1192	>AAB61574.1 podocalyxin-like protein [Homo sapiens]	1	230921_jc_podocalyxin_pngasef_impa_trypsin.ScanId;v=1;d1=20195.20195.2	controllerType=0 controllerNumber=1 scan=20195	44.85
13570:2	1	P.TPAS[+656.228]S[+730.264]VTIMA.T	HexNAc(1)Hex(1)NeuAc(1),HexNAc(2)Hex(2)	S[+656][+730]	1182.5	2	2363.99	2363.99	0	-0.7	28	Specific	344.4	257.28	0	5.04	1192	>AAB61574.1 podocalyxin-like protein [Homo sapiens]	1	230921_jc_podocalyxin_pngasef_impa_trypsin.ScanId;v=1;d1=16163.16163.2	controllerType=0 controllerNumber=1 scan=16163	35.4954
17539:3	1	P.TPAS[+672.223]S[+1312.455]VTIMA.T	HexNAc(1)Hex(1)NeuGc(1),HexNAc(2)Hex(2)NeuAc(2)	S[+672][+1312]	988.061	3	2962.17	2962.18	0	-2.2	28	Specific	345.41	345.41	0.5	5.21	1192	>AAB61574.1 podocalyxin-like protein [Homo sapiens]	1	230921_jc_podocalyxin_pngasef_impa_trypsin.ScanId;v=1;d1=20361.20361.3	controllerType=0 controllerNumber=1 scan=20361	45.2297
17492:2	1	P.TPAS[+365.132]S[+963.318]VTIMA.T	HexNAc(1)Hex(1),HexNAc(1)Hex(1)NeuAc(1)NeuGc(1)	S[+365][+963]	1153.48	2	2305.94	2305.95	0	-1.5	28	Specific	345.43	249.82	0	5.04	1192	>AAB61574.1 podocalyxin-like protein [Homo sapiens]	1	230921_jc_podocalyxin_pngasef_impa_trypsin.ScanId;v=1;d1=20312.20312.2	controllerType=0 controllerNumber=1 scan=20312	45.1173
19752:3	1	P.TPAS[+947.323]S[+672.223]VTIMA.T	HexNAc(1)Hex(1)NeuAc(2),HexNAc(1)Hex(1)NeuGc(1)	S[+672][+947]	866.352	3	2597.04	2597.04	0	-0.2	28	Specific	345.7	242.13	0	4.89	1192	>AAB61574.1 podocalyxin-like protein [Homo sapiens]	1	230921_jc_podocalyxin_pngasef_impa_trypsin.ScanId;v=1;d1=22674.22674.3	controllerType=0 controllerNumber=1 scan=22674	50.3249
19486:3	1	P.TPAS[+672.223]S[+963.318]VTIMA.T	HexNAc(1)Hex(1)NeuGc(1),HexNAc(1)Hex(1)NeuAc(1)NeuGc(1)	S[+672][+963]	871.684	3	2613.04	2613.04	0	-0.1	28	Specific	346.88	271.8	0	5.21	1192	>AAB61574.1 podocalyxin-like protein [Homo sapiens]	1	230921_jc_podocalyxin_pngasef_impa_trypsin.ScanId;v=1;d1=22396.22396.3	controllerType=0 controllerNumber=1 scan=22396	49.6871
16181:3	1	P.TPAS[+365.132]S[+1312.455]VTIMA.T	HexNAc(1)Hex(1),HexNAc(2)Hex(2)NeuAc(2)	S[+365][+1312]	885.7	3	2655.09	2655.08	0	0.2	28	Specific	347.24	347.24	0.5	5.24	1192	>AAB61574.1 podocalyxin-like protein [Homo sapiens]	1	230921_jc_podocalyxin_pngasef_impa_trypsin.ScanId;v=1;d1=18938.18938.3	controllerType=0 controllerNumber=1 scan=18938	41.7554
18711:3	1	P.TPAS[+979.313]S[+672.223]VTIMA.T	HexNAc(1)Hex(1)NeuGc(2),HexNAc(1)Hex(1)NeuGc(1)	S[+672][+979]	877.016	3	2629.03	2629.03	0	0.2	28	Specific	347.41	289.82	0	5.05	1192	>AAB61574.1 podocalyxin-like protein [Homo sapiens]	1	230921_jc_podocalyxin_pngasef_impa_trypsin.ScanId;v=1;d1=21586.21586.3	controllerType=0 controllerNumber=1 scan=21586	47.9864
18998:3	1	P.TPAS[+963.318]S[+672.223]VTIMA.T	HexNAc(1)Hex(1)NeuAc(1)NeuGc(1),HexNAc(1)Hex(1)NeuGc(1)	S[+672][+963]	871.684	3	2613.04	2613.04	0	-0.5	28	Specific	348.75	251.61	0	5.21	1192	>AAB61574.1 podocalyxin-like protein [Homo sapiens]	1	230921_jc_podocalyxin_pngasef_impa_trypsin.ScanId;v=1;d1=21886.21886.3	controllerType=0 controllerNumber=1 scan=21886	48.6035
17806:3	1	P.TPAS[+365.132]S[+963.318]VTIMA.T	HexNAc(1)Hex(1),HexNAc(1)Hex(1)NeuAc(1)NeuGc(1)	S[+365][+963]	769.32	3	2305.95	2305.95	0	-0.4	28	Specific	349.66	263.19	0	5.21	1192	>AAB61574.1 podocalyxin-like protein [Homo sapiens]	1	230921_jc_podocalyxin_pngasef_impa_trypsin.ScanId;v=1;d1=20641.20641.3	controllerType=0 controllerNumber=1 scan=20641	45.9302
17033:3	1	P.TPAS[+672.223]S[+1312.455]VTIMA.T	HexNAc(1)Hex(1)NeuGc(1),HexNAc(2)Hex(2)NeuAc(2)	S[+672][+1312]	988.062	3	2962.17	2962.18	0	-1.7	28	Specific	350.96	350.96	1.2	5.21	1192	>AAB61574.1 podocalyxin-like protein [Homo sapiens]	1	230921_jc_podocalyxin_pngasef_impa_trypsin.ScanId;v=1;d1=19831.19831.3	controllerType=0 controllerNumber=1 scan=19831	43.953
18442:3	1	P.TPAS[+656.228]S[+1312.455]VTIMA.T	HexNAc(1)Hex(1)NeuAc(1),HexNAc(2)Hex(2)NeuAc(2)	S[+656][+1312]	982.731	3	2946.18	2946.18	0	-0.2	28	Specific	351.79	351.79	0.5	5.47	1192	>AAB61574.1 podocalyxin-like protein [Homo sapiens]	1	230921_jc_podocalyxin_pngasef_impa_trypsin.ScanId;v=1;d1=21305.21305.3	controllerType=0 controllerNumber=1 scan=21305	47.3575
19921:3	1	P.TPAS[+947.323]S[+656.228]VTIMA.T	HexNAc(1)Hex(1)NeuAc(2),HexNAc(1)Hex(1)NeuAc(1)	S[+656][+947]	861.02	3	2581.05	2581.05	0	-0.5	28	Specific	352.45	311.69	2.9	5.29	1192	>AAB61574.1 podocalyxin-like protein [Homo sapiens]	1	230921_jc_podocalyxin_pngasef_impa_trypsin.ScanId;v=1;d1=22851.22851.3	controllerType=0 controllerNumber=1 scan=22851	50.7549
15614:3	1	P.TPAS[+730.264]S[+963.318]VTIMA.T	HexNAc(2)Hex(2),HexNAc(1)Hex(1)NeuAc(1)NeuGc(1)	S[+730][+963]	891.031	3	2671.08	2671.08	0	-0.3	28	Specific	353.43	353.43	0	5.47	1192	>AAB61574.1 podocalyxin-like protein [Homo sapiens]	1	230921_jc_podocalyxin_pngasef_impa_trypsin.ScanId;v=1;d1=18344.18344.3	controllerType=0 controllerNumber=1 scan=18344	40.3544
19795:3	1	P.TPAS[+656.228]S[+947.323]VTIMA.T	HexNAc(1)Hex(1)NeuAc(1),HexNAc(1)Hex(1)NeuAc(2)	S[+656][+947]	861.02	3	2581.04	2581.05	0	-1.4	28	Specific	353.93	259.44	0	5.21	1192	>AAB61574.1 podocalyxin-like protein [Homo sapiens]	1	230921_jc_podocalyxin_pngasef_impa_trypsin.ScanId;v=1;d1=22719.22719.3	controllerType=0 controllerNumber=1 scan=22719	50.4334
17443:3	1	P.TPAS[+365.132]S[+963.318]VTIMA.T	HexNAc(1)Hex(1),HexNAc(1)Hex(1)NeuAc(1)NeuGc(1)	S[+365][+963]	769.32	3	2305.94	2305.95	0	-1.1	28	Specific	353.97	251.46	0	5.21	1192	>AAB61574.1 podocalyxin-like protein [Homo sapiens]	1	230921_jc_podocalyxin_pngasef_impa_trypsin.ScanId;v=1;d1=20261.20261.3	controllerType=0 controllerNumber=1 scan=20261	45.0117
17719:3	1	P.TPAS[+656.228]S[+1312.455]VTIMA.T	HexNAc(1)Hex(1)NeuAc(1),HexNAc(2)Hex(2)NeuAc(2)	S[+656][+1312]	982.73	3	2946.18	2946.18	0	-1.2	28	Specific	355.19	355.19	0.5	5.47	1192	>AAB61574.1 podocalyxin-like protein [Homo sapiens]	1	230921_jc_podocalyxin_pngasef_impa_trypsin.ScanId;v=1;d1=20550.20550.3	controllerType=0 controllerNumber=1 scan=20550	45.6993
19701:3	1	P.TPAS[+656.228]S[+947.323]VTIMA.T	HexNAc(1)Hex(1)NeuAc(1),HexNAc(1)Hex(1)NeuAc(2)	S[+656][+947]	861.02	3	2581.05	2581.05	0	-0.9	28	Specific	355.7	281.8	0	5.21	1192	>AAB61574.1 podocalyxin-like protein [Homo sapiens]	1	230921_jc_podocalyxin_pngasef_impa_trypsin.ScanId;v=1;d1=22621.22621.3	controllerType=0 controllerNumber=1 scan=22621	50.2127
18315:3	1	P.TPAS[+656.228]S[+1312.455]VTIMA.T	HexNAc(1)Hex(1)NeuAc(1),HexNAc(2)Hex(2)NeuAc(2)	S[+656][+1312]	982.73	3	2946.17	2946.18	0	-2	28	Specific	356.36	356.36	0.5	5.21	1192	>AAB61574.1 podocalyxin-like protein [Homo sapiens]	1	230921_jc_podocalyxin_pngasef_impa_trypsin.ScanId;v=1;d1=21173.21173.3	controllerType=0 controllerNumber=1 scan=21173	47.1025
19634:3	1	P.TPAS[+963.318]S[+656.228]VTIMA.T	HexNAc(1)Hex(1)NeuAc(1)NeuGc(1),HexNAc(1)Hex(1)NeuAc(1)	S[+656][+963]	866.352	3	2597.04	2597.04	0	-0.4	28	Specific	358.94	258.73	0	5.21	1192	>AAB61574.1 podocalyxin-like protein [Homo sapiens]	1	230921_jc_podocalyxin_pngasef_impa_trypsin.ScanId;v=1;d1=22551.22551.3	controllerType=0 controllerNumber=1 scan=22551	50.0492
19867:3	1	P.TPAS[+947.323]S[+672.223]VTIMA.T	HexNAc(1)Hex(1)NeuAc(2),HexNAc(1)Hex(1)NeuGc(1)	S[+672][+947]	866.353	3	2597.04	2597.04	0	0.6	28	Specific	359.56	276.74	0	4.98	1192	>AAB61574.1 podocalyxin-like protein [Homo sapiens]	1	230921_jc_podocalyxin_pngasef_impa_trypsin.ScanId;v=1;d1=22794.22794.3	controllerType=0 controllerNumber=1 scan=22794	50.604
17516:2	1	P.TPAS[+365.132]S[+963.318]VTIMA.T	HexNAc(1)Hex(1),HexNAc(1)Hex(1)NeuAc(1)NeuGc(1)	S[+365][+963]	1153.48	2	2305.94	2305.95	0	-1.7	28	Specific	360.48	281.81	0	4.87	1192	>AAB61574.1 podocalyxin-like protein [Homo sapiens]	1	230921_jc_podocalyxin_pngasef_impa_trypsin.ScanId;v=1;d1=20337.20337.2	controllerType=0 controllerNumber=1 scan=20337	45.1706
19816:3	1	P.TPAS[+656.228]S[+947.323]VTIMA.T	HexNAc(1)Hex(1)NeuAc(1),HexNAc(1)Hex(1)NeuAc(2)	S[+656][+947]	861.02	3	2581.05	2581.05	0	-1	28	Specific	362.02	297.66	0	5.38	1192	>AAB61574.1 podocalyxin-like protein [Homo sapiens]	1	230921_jc_podocalyxin_pngasef_impa_trypsin.ScanId;v=1;d1=22741.22741.3	controllerType=0 controllerNumber=1 scan=22741	50.4851
18911:3	1	P.TPAS[+672.223]S[+963.318]VTIMA.T	HexNAc(1)Hex(1)NeuGc(1),HexNAc(1)Hex(1)NeuAc(1)NeuGc(1)	S[+672][+963]	871.683	3	2613.04	2613.04	0	-0.7	28	Specific	362.14	291.43	0	5.38	1192	>AAB61574.1 podocalyxin-like protein [Homo sapiens]	1	230921_jc_podocalyxin_pngasef_impa_trypsin.ScanId;v=1;d1=21795.21795.3	controllerType=0 controllerNumber=1 scan=21795	48.4065
15585:3	1	P.TPAS[+979.313]S[+365.132]VTIMA.T	HexNAc(1)Hex(1)NeuGc(2),HexNAc(1)Hex(1)	S[+365][+979]	774.652	3	2321.94	2321.94	0	-0.1	28	Specific	362.62	307.83	0	5.38	1192	>AAB61574.1 podocalyxin-like protein [Homo sapiens]	1	230921_jc_podocalyxin_pngasef_impa_trypsin.ScanId;v=1;d1=18313.18313.3	controllerType=0 controllerNumber=1 scan=18313	40.2739
16170:3	1	P.TPAS[+365.132]S[+963.318]VTIMA.T	HexNAc(1)Hex(1),HexNAc(1)Hex(1)NeuAc(1)NeuGc(1)	S[+365][+963]	769.32	3	2305.95	2305.95	0	-0.6	28	Specific	364.02	303.72	0	5.38	1192	>AAB61574.1 podocalyxin-like protein [Homo sapiens]	1	230921_jc_podocalyxin_pngasef_impa_trypsin.ScanId;v=1;d1=18926.18926.3	controllerType=0 controllerNumber=1 scan=18926	41.7355
17696:3	1	P.TPAS[+656.228]S[+1312.455]VTIMA.T	HexNAc(1)Hex(1)NeuAc(1),HexNAc(2)Hex(2)NeuAc(2)	S[+656][+1312]	982.731	3	2946.18	2946.18	0	-1.1	28	Specific	365.11	365.11	1.2	6.38	1192	>AAB61574.1 podocalyxin-like protein [Homo sapiens]	1	230921_jc_podocalyxin_pngasef_impa_trypsin.ScanId;v=1;d1=20526.20526.3	controllerType=0 controllerNumber=1 scan=20526	45.6412
20010:3	1	P.TPAS[+947.323]S[+656.228]VTIMA.T	HexNAc(1)Hex(1)NeuAc(2),HexNAc(1)Hex(1)NeuAc(1)	S[+656][+947]	861.02	3	2581.05	2581.05	0	-0.5	28	Specific	365.61	301.88	0	5.38	1192	>AAB61574.1 podocalyxin-like protein [Homo sapiens]	1	230921_jc_podocalyxin_pngasef_impa_trypsin.ScanId;v=1;d1=22944.22944.3	controllerType=0 controllerNumber=1 scan=22944	50.934
20127:3	1	P.TPAS[+947.323]S[+656.228]VTIMA.T	HexNAc(1)Hex(1)NeuAc(2),HexNAc(1)Hex(1)NeuAc(1)	S[+656][+947]	861.021	3	2581.05	2581.05	0	0.5	28	Specific	365.79	310.59	0	5.15	1192	>AAB61574.1 podocalyxin-like protein [Homo sapiens]	1	230921_jc_podocalyxin_pngasef_impa_trypsin.ScanId;v=1;d1=23068.23068.3	controllerType=0 controllerNumber=1 scan=23068	51.1722
18491:3	1	P.TPAS[+672.223]S[+979.313]VTIMA.T	HexNAc(1)Hex(1)NeuGc(1),HexNAc(1)Hex(1)NeuGc(2)	S[+672][+979]	877.014	3	2629.03	2629.03	0	-1.4	28	Specific	365.79	285.45	0	5.38	1192	>AAB61574.1 podocalyxin-like protein [Homo sapiens]	1	230921_jc_podocalyxin_pngasef_impa_trypsin.ScanId;v=1;d1=21356.21356.3	controllerType=0 controllerNumber=1 scan=21356	47.4707
17596:3	1	P.TPAS[+656.228]S[+1312.455]VTIMA.T	HexNAc(1)Hex(1)NeuAc(1),HexNAc(2)Hex(2)NeuAc(2)	S[+656][+1312]	982.731	3	2946.18	2946.18	0	-1.1	28	Specific	367	367	0.5	6.38	1192	>AAB61574.1 podocalyxin-like protein [Homo sapiens]	1	230921_jc_podocalyxin_pngasef_impa_trypsin.ScanId;v=1;d1=20421.20421.3	controllerType=0 controllerNumber=1 scan=20421	45.3806
15327:3	1	P.TPAS[+365.132]S[+1312.455]VTIMA.T	HexNAc(1)Hex(1),HexNAc(2)Hex(2)NeuAc(2)	S[+365][+1312]	885.698	3	2655.08	2655.08	0	-1.6	28	Specific	367.91	367.91	4.6	6.38	1192	>AAB61574.1 podocalyxin-like protein [Homo sapiens]	1	230921_jc_podocalyxin_pngasef_impa_trypsin.ScanId;v=1;d1=18043.18043.3	controllerType=0 controllerNumber=1 scan=18043	39.6224
15783:2	1	P.TPAS[+672.223]S[+672.223]VTIMA.T	HexNAc(1)Hex(1)NeuGc(1),HexNAc(1)Hex(1)NeuGc(1)	S[+672]*2	1161.47	2	2321.93	2321.94	0	-3.4	28	Specific	370.56	291.9	0	4.5	1192	>AAB61574.1 podocalyxin-like protein [Homo sapiens]	1	230921_jc_podocalyxin_pngasef_impa_trypsin.ScanId;v=1;d1=18521.18521.2	controllerType=0 controllerNumber=1 scan=18521	40.7755
15571:2	1	P.TPAS[+672.223]S[+672.223]VTIMA.T	HexNAc(1)Hex(1)NeuGc(1),HexNAc(1)Hex(1)NeuGc(1)	S[+672]*2	1161.47	2	2321.94	2321.94	0	-0.1	28	Specific	371.21	286.48	2.4	5.21	1192	>AAB61574.1 podocalyxin-like protein [Homo sapiens]	1	230921_jc_podocalyxin_pngasef_impa_trypsin.ScanId;v=1;d1=18299.18299.2	controllerType=0 controllerNumber=1 scan=18299	40.2392
17513:3	1	P.TPAS[+672.223]S[+1312.455]VTIMA.T	HexNAc(1)Hex(1)NeuGc(1),HexNAc(2)Hex(2)NeuAc(2)	S[+672][+1312]	988.061	3	2962.17	2962.18	0	-2.5	28	Specific	371.41	371.41	0.5	6.11	1192	>AAB61574.1 podocalyxin-like protein [Homo sapiens]	1	230921_jc_podocalyxin_pngasef_impa_trypsin.ScanId;v=1;d1=20334.20334.3	controllerType=0 controllerNumber=1 scan=20334	45.1622
18340:3	1	P.TPAS[+656.228]S[+1312.455]VTIMA.T	HexNAc(1)Hex(1)NeuAc(1),HexNAc(2)Hex(2)NeuAc(2)	S[+656][+1312]	982.731	3	2946.18	2946.18	0	-1	28	Specific	372.66	372.66	0.5	6.38	1192	>AAB61574.1 podocalyxin-like protein [Homo sapiens]	1	230921_jc_podocalyxin_pngasef_impa_trypsin.ScanId;v=1;d1=21199.21199.3	controllerType=0 controllerNumber=1 scan=21199	47.153
19549:3	1	P.TPAS[+963.318]S[+656.228]VTIMA.T	HexNAc(1)Hex(1)NeuAc(1)NeuGc(1),HexNAc(1)Hex(1)NeuAc(1)	S[+656][+963]	866.351	3	2597.04	2597.04	0	-1.1	28	Specific	372.68	321.16	0	5.38	1192	>AAB61574.1 podocalyxin-like protein [Homo sapiens]	1	230921_jc_podocalyxin_pngasef_impa_trypsin.ScanId;v=1;d1=22462.22462.3	controllerType=0 controllerNumber=1 scan=22462	49.841
17424:3	1	P.TPAS[+672.223]S[+1312.455]VTIMA.T	HexNAc(1)Hex(1)NeuGc(1),HexNAc(2)Hex(2)NeuAc(2)	S[+672][+1312]	988.062	3	2962.17	2962.18	0	-0.7	28	Specific	372.68	372.68	0.5	6.38	1192	>AAB61574.1 podocalyxin-like protein [Homo sapiens]	1	230921_jc_podocalyxin_pngasef_impa_trypsin.ScanId;v=1;d1=20241.20241.3	controllerType=0 controllerNumber=1 scan=20241	44.9637
13539:3	1	P.TPAS[+656.228]S[+730.264]VTIMA.T	HexNAc(1)Hex(1)NeuAc(1),HexNAc(2)Hex(2)	S[+656][+730]	788.667	3	2363.99	2363.99	0	-1	28	Specific	372.81	277.91	0	5.31	1192	>AAB61574.1 podocalyxin-like protein [Homo sapiens]	1	230921_jc_podocalyxin_pngasef_impa_trypsin.ScanId;v=1;d1=16130.16130.3	controllerType=0 controllerNumber=1 scan=16130	35.4264
11695:2	1	P.TPAS[+365.132]S[+730.264]VTIMA.T	HexNAc(1)Hex(1),HexNAc(2)Hex(2)	S[+365][+730]	1036.95	2	2072.89	2072.89	0	-0.4	28	Specific	375.22	351.96	0	5.39	1192	>AAB61574.1 podocalyxin-like protein [Homo sapiens]	1	230921_jc_podocalyxin_pngasef_impa_trypsin.ScanId;v=1;d1=14157.14157.2	controllerType=0 controllerNumber=1 scan=14157	30.8527
16923:3	1	P.TPAS[+979.313]S[+365.132]VTIMA.T	HexNAc(1)Hex(1)NeuGc(2),HexNAc(1)Hex(1)	S[+365][+979]	774.652	3	2321.94	2321.94	0	-0.7	28	Specific	375.49	309.55	0	5.38	1192	>AAB61574.1 podocalyxin-like protein [Homo sapiens]	1	230921_jc_podocalyxin_pngasef_impa_trypsin.ScanId;v=1;d1=19715.19715.3	controllerType=0 controllerNumber=1 scan=19715	43.6612
15367:2	1	P.TPAS[+365.132]S[+672.223]VTIMA.T	HexNAc(1)Hex(1),HexNAc(1)Hex(1)NeuGc(1)	S[+365][+672]	1007.93	2	2014.85	2014.85	0	-0.9	28	Specific	376.91	356.42	0	5.39	1192	>AAB61574.1 podocalyxin-like protein [Homo sapiens]	1	230921_jc_podocalyxin_pngasef_impa_trypsin.ScanId;v=1;d1=18085.18085.2	controllerType=0 controllerNumber=1 scan=18085	39.7338
18685:3	1	P.TPAS[+979.313]S[+672.223]VTIMA.T	HexNAc(1)Hex(1)NeuGc(2),HexNAc(1)Hex(1)NeuGc(1)	S[+672][+979]	877.016	3	2629.03	2629.03	0	0.2	28	Specific	377.17	359.82	2.9	5.33	1192	>AAB61574.1 podocalyxin-like protein [Homo sapiens]	1	230921_jc_podocalyxin_pngasef_impa_trypsin.ScanId;v=1;d1=21559.21559.3	controllerType=0 controllerNumber=1 scan=21559	47.9204
19193:3	1	P.TPAS[+963.318]S[+656.228]VTIMA.T	HexNAc(1)Hex(1)NeuAc(1)NeuGc(1),HexNAc(1)Hex(1)NeuAc(1)	S[+656][+963]	866.352	3	2597.04	2597.04	0	-0.6	28	Specific	377.96	292.53	0	5.38	1192	>AAB61574.1 podocalyxin-like protein [Homo sapiens]	1	230921_jc_podocalyxin_pngasef_impa_trypsin.ScanId;v=1;d1=22090.22090.3	controllerType=0 controllerNumber=1 scan=22090	49.0624
19090:3	1	P.TPAS[+656.228]S[+963.318]VTIMA.T	HexNAc(1)Hex(1)NeuAc(1),HexNAc(1)Hex(1)NeuAc(1)NeuGc(1)	S[+656][+963]	866.351	3	2597.04	2597.04	0	-1.2	28	Specific	380.67	327.83	0	5.56	1192	>AAB61574.1 podocalyxin-like protein [Homo sapiens]	1	230921_jc_podocalyxin_pngasef_impa_trypsin.ScanId;v=1;d1=21982.21982.3	controllerType=0 controllerNumber=1 scan=21982	48.8061
15970:2	1	P.TPAS[+365.132]S[+963.318]VTIMA.T	HexNAc(1)Hex(1),HexNAc(1)Hex(1)NeuAc(1)NeuGc(1)	S[+365][+963]	1153.48	2	2305.94	2305.95	0	-1.3	28	Specific	381.53	287.41	0	5.21	1192	>AAB61574.1 podocalyxin-like protein [Homo sapiens]	1	230921_jc_podocalyxin_pngasef_impa_trypsin.ScanId;v=1;d1=18717.18717.2	controllerType=0 controllerNumber=1 scan=18717	41.2393
18693:3	1	P.TPAS[+979.313]S[+656.228]VTIMA.T	HexNAc(1)Hex(1)NeuGc(2),HexNAc(1)Hex(1)NeuAc(1)	S[+656][+979]	871.684	3	2613.04	2613.04	0	-0.4	28	Specific	382.14	292.49	0	5.38	1192	>AAB61574.1 podocalyxin-like protein [Homo sapiens]	1	230921_jc_podocalyxin_pngasef_impa_trypsin.ScanId;v=1;d1=21567.21567.3	controllerType=0 controllerNumber=1 scan=21567	47.9434
16194:3	1	P.TPAS[+365.132]S[+963.318]VTIMA.T	HexNAc(1)Hex(1),HexNAc(1)Hex(1)NeuAc(1)NeuGc(1)	S[+365][+963]	769.321	3	2305.95	2305.95	0	0.3	28	Specific	382.92	278.34	0	5.07	1192	>AAB61574.1 podocalyxin-like protein [Homo sapiens]	1	230921_jc_podocalyxin_pngasef_impa_trypsin.ScanId;v=1;d1=18951.18951.3	controllerType=0 controllerNumber=1 scan=18951	41.794
17406:3	1	P.TPAS[+672.223]S[+1312.455]VTIMA.T	HexNAc(1)Hex(1)NeuGc(1),HexNAc(2)Hex(2)NeuAc(2)	S[+672][+1312]	988.062	3	2962.17	2962.18	0	-1.6	28	Specific	383.46	383.46	0.5	6.38	1192	>AAB61574.1 podocalyxin-like protein [Homo sapiens]	1	230921_jc_podocalyxin_pngasef_impa_trypsin.ScanId;v=1;d1=20222.20222.3	controllerType=0 controllerNumber=1 scan=20222	44.9093
19136:3	1	P.TPAS[+672.223]S[+963.318]VTIMA.T	HexNAc(1)Hex(1)NeuGc(1),HexNAc(1)Hex(1)NeuAc(1)NeuGc(1)	S[+672][+963]	871.685	3	2613.04	2613.04	0	0.9	28	Specific	383.79	289.75	0	5.15	1192	>AAB61574.1 podocalyxin-like protein [Homo sapiens]	1	230921_jc_podocalyxin_pngasef_impa_trypsin.ScanId;v=1;d1=22030.22030.3	controllerType=0 controllerNumber=1 scan=22030	48.9087
16873:3	1	P.TPAS[+979.313]S[+1021.360]VTIMA.T	HexNAc(1)Hex(1)NeuGc(2),HexNAc(2)Hex(2)NeuAc(1)	S[+979][+1021]	993.393	3	2978.16	2978.17	0	-1.6	28	Specific	383.96	383.96	0	6.38	1192	>AAB61574.1 podocalyxin-like protein [Homo sapiens]	1	230921_jc_podocalyxin_pngasef_impa_trypsin.ScanId;v=1;d1=19663.19663.3	controllerType=0 controllerNumber=1 scan=19663	43.5297
14070:2	1	P.TPAS[+672.223]S[+365.132]VTIMA.T	HexNAc(1)Hex(1)NeuGc(1),HexNAc(1)Hex(1)	S[+365][+672]	1007.93	2	2014.85	2014.85	0	-2.3	28	Specific	384.16	339.59	0	5.13	1192	>AAB61574.1 podocalyxin-like protein [Homo sapiens]	1	230921_jc_podocalyxin_pngasef_impa_trypsin.ScanId;v=1;d1=16686.16686.2	controllerType=0 controllerNumber=1 scan=16686	36.6928
15763:2	1	P.TPAS[+672.223]S[+672.223]VTIMA.T	HexNAc(1)Hex(1)NeuGc(1),HexNAc(1)Hex(1)NeuGc(1)	S[+672]*2	1161.47	2	2321.94	2321.94	0	-0.5	28	Specific	384.25	327.19	2.4	5.39	1192	>AAB61574.1 podocalyxin-like protein [Homo sapiens]	1	230921_jc_podocalyxin_pngasef_impa_trypsin.ScanId;v=1;d1=18500.18500.2	controllerType=0 controllerNumber=1 scan=18500	40.7112
16778:3	1	P.TPAS[+979.313]S[+1021.360]VTIMA.T	HexNAc(1)Hex(1)NeuGc(2),HexNAc(2)Hex(2)NeuAc(1)	S[+979][+1021]	993.394	3	2978.17	2978.17	0	-0.9	28	Specific	384.38	384.38	0	6.38	1192	>AAB61574.1 podocalyxin-like protein [Homo sapiens]	1	230921_jc_podocalyxin_pngasef_impa_trypsin.ScanId;v=1;d1=19563.19563.3	controllerType=0 controllerNumber=1 scan=19563	43.2864
19113:3	1	P.TPAS[+656.228]S[+963.318]VTIMA.T	HexNAc(1)Hex(1)NeuAc(1),HexNAc(1)Hex(1)NeuAc(1)NeuGc(1)	S[+656][+963]	866.35	3	2597.04	2597.04	0	-2.5	28	Specific	384.83	291.06	0	5.12	1192	>AAB61574.1 podocalyxin-like protein [Homo sapiens]	1	230921_jc_podocalyxin_pngasef_impa_trypsin.ScanId;v=1;d1=22006.22006.3	controllerType=0 controllerNumber=1 scan=22006	48.8496
16309:2	1	P.TPAS[+656.228]S[+672.223]VTIMA.T	HexNAc(1)Hex(1)NeuAc(1),HexNAc(1)Hex(1)NeuGc(1)	S[+656][+672]	1153.48	2	2305.95	2305.95	0	-0.6	28	Specific	387.1	281.72	0	5.14	1192	>AAB61574.1 podocalyxin-like protein [Homo sapiens]	1	230921_jc_podocalyxin_pngasef_impa_trypsin.ScanId;v=1;d1=19072.19072.2	controllerType=0 controllerNumber=1 scan=19072	42.0752
15685:2	1	P.TPAS[+672.223]S[+672.223]VTIMA.T	HexNAc(1)Hex(1)NeuGc(1),HexNAc(1)Hex(1)NeuGc(1)	S[+672]*2	1161.47	2	2321.94	2321.94	0	-1.2	28	Specific	388.26	302.61	2.4	5.21	1192	>AAB61574.1 podocalyxin-like protein [Homo sapiens]	1	230921_jc_podocalyxin_pngasef_impa_trypsin.ScanId;v=1;d1=18418.18418.2	controllerType=0 controllerNumber=1 scan=18418	40.5041
17615:3	1	P.TPAS[+656.228]S[+1312.455]VTIMA.T	HexNAc(1)Hex(1)NeuAc(1),HexNAc(2)Hex(2)NeuAc(2)	S[+656][+1312]	982.73	3	2946.18	2946.18	0	-1.2	28	Specific	391.18	391.18	0.5	6.38	1192	>AAB61574.1 podocalyxin-like protein [Homo sapiens]	1	230921_jc_podocalyxin_pngasef_impa_trypsin.ScanId;v=1;d1=20441.20441.3	controllerType=0 controllerNumber=1 scan=20441	45.4317
17207:2	1	P.TPAS[+963.318]S[+365.132]VTIMA.T	HexNAc(1)Hex(1)NeuAc(1)NeuGc(1),HexNAc(1)Hex(1)	S[+365][+963]	1153.48	2	2305.95	2305.95	0	-0.2	28	Specific	393.11	294.67	0	5.21	1192	>AAB61574.1 podocalyxin-like protein [Homo sapiens]	1	230921_jc_podocalyxin_pngasef_impa_trypsin.ScanId;v=1;d1=20014.20014.2	controllerType=0 controllerNumber=1 scan=20014	44.4327
18971:3	1	P.TPAS[+963.318]S[+656.228]VTIMA.T	HexNAc(1)Hex(1)NeuAc(1)NeuGc(1),HexNAc(1)Hex(1)NeuAc(1)	S[+656][+963]	866.352	3	2597.04	2597.04	0	-0.9	28	Specific	394.61	317.5	0	5.38	1192	>AAB61574.1 podocalyxin-like protein [Homo sapiens]	1	230921_jc_podocalyxin_pngasef_impa_trypsin.ScanId;v=1;d1=21857.21857.3	controllerType=0 controllerNumber=1 scan=21857	48.5397
16417:2	1	P.TPAS[+656.228]S[+672.223]VTIMA.T	HexNAc(1)Hex(1)NeuAc(1),HexNAc(1)Hex(1)NeuGc(1)	S[+656][+672]	1153.48	2	2305.95	2305.95	0	-0.2	28	Specific	395.05	335.44	0	5.39	1192	>AAB61574.1 podocalyxin-like protein [Homo sapiens]	1	230921_jc_podocalyxin_pngasef_impa_trypsin.ScanId;v=1;d1=19185.19185.2	controllerType=0 controllerNumber=1 scan=19185	42.3647
17810:2	1	P.TPAS[+365.132]S[+963.318]VTIMA.T	HexNAc(1)Hex(1),HexNAc(1)Hex(1)NeuAc(1)NeuGc(1)	S[+365][+963]	1153.48	2	2305.95	2305.95	0	-0.5	28	Specific	396.21	280.41	0	5.14	1192	>AAB61574.1 podocalyxin-like protein [Homo sapiens]	1	230921_jc_podocalyxin_pngasef_impa_trypsin.ScanId;v=1;d1=20645.20645.2	controllerType=0 controllerNumber=1 scan=20645	45.9376
18777:3	1	P.TPAS[+656.228]S[+979.313]VTIMA.T	HexNAc(1)Hex(1)NeuAc(1),HexNAc(1)Hex(1)NeuGc(2)	S[+656][+979]	871.684	3	2613.04	2613.04	0	-0.3	28	Specific	396.58	307.77	0	5.38	1192	>AAB61574.1 podocalyxin-like protein [Homo sapiens]	1	230921_jc_podocalyxin_pngasef_impa_trypsin.ScanId;v=1;d1=21655.21655.3	controllerType=0 controllerNumber=1 scan=21655	48.1278
17519:3	1	P.TPAS[+656.228]S[+1312.455]VTIMA.T	HexNAc(1)Hex(1)NeuAc(1),HexNAc(2)Hex(2)NeuAc(2)	S[+656][+1312]	982.729	3	2946.17	2946.18	0	-2.5	28	Specific	396.62	396.62	1.2	6.11	1192	>AAB61574.1 podocalyxin-like protein [Homo sapiens]	1	230921_jc_podocalyxin_pngasef_impa_trypsin.ScanId;v=1;d1=20340.20340.3	controllerType=0 controllerNumber=1 scan=20340	45.1776
17132:2	1	P.TPAS[+365.132]S[+963.318]VTIMA.T	HexNAc(1)Hex(1),HexNAc(1)Hex(1)NeuAc(1)NeuGc(1)	S[+365][+963]	1153.48	2	2305.94	2305.95	0	-1.6	28	Specific	396.86	298.54	0	5.21	1192	>AAB61574.1 podocalyxin-like protein [Homo sapiens]	1	230921_jc_podocalyxin_pngasef_impa_trypsin.ScanId;v=1;d1=19935.19935.2	controllerType=0 controllerNumber=1 scan=19935	44.2238
15550:2	1	P.TPAS[+672.223]S[+672.223]VTIMA.T	HexNAc(1)Hex(1)NeuGc(1),HexNAc(1)Hex(1)NeuGc(1)	S[+672]*2	1161.47	2	2321.94	2321.94	0	-0.3	28	Specific	397.47	296.87	2.4	5.21	1192	>AAB61574.1 podocalyxin-like protein [Homo sapiens]	1	230921_jc_podocalyxin_pngasef_impa_trypsin.ScanId;v=1;d1=18277.18277.2	controllerType=0 controllerNumber=1 scan=18277	40.1959
18801:3	1	P.TPAS[+672.223]S[+963.318]VTIMA.T	HexNAc(1)Hex(1)NeuGc(1),HexNAc(1)Hex(1)NeuAc(1)NeuGc(1)	S[+672][+963]	871.684	3	2613.04	2613.04	0	-0.3	28	Specific	398.31	294.27	0	5.38	1192	>AAB61574.1 podocalyxin-like protein [Homo sapiens]	1	230921_jc_podocalyxin_pngasef_impa_trypsin.ScanId;v=1;d1=21680.21680.3	controllerType=0 controllerNumber=1 scan=21680	48.1758
18599:3	1	P.TPAS[+979.313]S[+672.223]VTIMA.T	HexNAc(1)Hex(1)NeuGc(2),HexNAc(1)Hex(1)NeuGc(1)	S[+672][+979]	877.016	3	2629.03	2629.03	0	0.2	28	Specific	399.35	366.48	1.38	6.14	1192	>AAB61574.1 podocalyxin-like protein [Homo sapiens]	1	230921_jc_podocalyxin_pngasef_impa_trypsin.ScanId;v=1;d1=21469.21469.3	controllerType=0 controllerNumber=1 scan=21469	47.7203
15837:2	1	P.TPAS[+365.132]S[+963.318]VTIMA.T	HexNAc(1)Hex(1),HexNAc(1)Hex(1)NeuAc(1)NeuGc(1)	S[+365][+963]	1153.48	2	2305.94	2305.95	0	-1.7	28	Specific	399.56	307.8	0	4.95	1192	>AAB61574.1 podocalyxin-like protein [Homo sapiens]	1	230921_jc_podocalyxin_pngasef_impa_trypsin.ScanId;v=1;d1=18578.18578.2	controllerType=0 controllerNumber=1 scan=18578	40.9222
19620:2	1	P.TPAS[+656.228]S[+947.323]VTIMA.T	HexNAc(1)Hex(1)NeuAc(1),HexNAc(1)Hex(1)NeuAc(2)	S[+656][+947]	1291.03	2	2581.05	2581.05	0	0	28	Specific	399.79	349.55	0	5.39	1192	>AAB61574.1 podocalyxin-like protein [Homo sapiens]	1	230921_jc_podocalyxin_pngasef_impa_trypsin.ScanId;v=1;d1=22536.22536.2	controllerType=0 controllerNumber=1 scan=22536	50.0094
19679:3	1	P.TPAS[+656.228]S[+947.323]VTIMA.T	HexNAc(1)Hex(1)NeuAc(1),HexNAc(1)Hex(1)NeuAc(2)	S[+656][+947]	861.02	3	2581.05	2581.05	0	-0.6	28	Specific	399.9	326.87	0	5.56	1192	>AAB61574.1 podocalyxin-like protein [Homo sapiens]	1	230921_jc_podocalyxin_pngasef_impa_trypsin.ScanId;v=1;d1=22598.22598.3	controllerType=0 controllerNumber=1 scan=22598	50.1618
15658:2	1	P.TPAS[+672.223]S[+672.223]VTIMA.T	HexNAc(1)Hex(1)NeuGc(1),HexNAc(1)Hex(1)NeuGc(1)	S[+672]*2	1161.47	2	2321.94	2321.94	0	-0.7	28	Specific	403.02	337.29	2.4	5.34	1192	>AAB61574.1 podocalyxin-like protein [Homo sapiens]	1	230921_jc_podocalyxin_pngasef_impa_trypsin.ScanId;v=1;d1=18390.18390.2	controllerType=0 controllerNumber=1 scan=18390	40.4499
19774:3	1	P.TPAS[+656.228]S[+963.318]VTIMA.T	HexNAc(1)Hex(1)NeuAc(1),HexNAc(1)Hex(1)NeuAc(1)NeuGc(1)	S[+656][+963]	866.353	3	2597.04	2597.04	0	0.3	28	Specific	403.03	304.83	0	5.09	1192	>AAB61574.1 podocalyxin-like protein [Homo sapiens]	1	230921_jc_podocalyxin_pngasef_impa_trypsin.ScanId;v=1;d1=22697.22697.3	controllerType=0 controllerNumber=1 scan=22697	50.3853
19527:3	1	P.TPAS[+963.318]S[+656.228]VTIMA.T	HexNAc(1)Hex(1)NeuAc(1)NeuGc(1),HexNAc(1)Hex(1)NeuAc(1)	S[+656][+963]	866.352	3	2597.04	2597.04	0	-0.5	28	Specific	405.61	327.41	0	5.51	1192	>AAB61574.1 podocalyxin-like protein [Homo sapiens]	1	230921_jc_podocalyxin_pngasef_impa_trypsin.ScanId;v=1;d1=22439.22439.3	controllerType=0 controllerNumber=1 scan=22439	49.7907
17298:3	1	P.TPAS[+672.223]S[+1312.455]VTIMA.T	HexNAc(1)Hex(1)NeuGc(1),HexNAc(2)Hex(2)NeuAc(2)	S[+672][+1312]	988.062	3	2962.17	2962.18	0	-0.8	28	Specific	406.31	406.31	0.5	6.32	1192	>AAB61574.1 podocalyxin-like protein [Homo sapiens]	1	230921_jc_podocalyxin_pngasef_impa_trypsin.ScanId;v=1;d1=20109.20109.3	controllerType=0 controllerNumber=1 scan=20109	44.6386
19242:3	1	P.TPAS[+672.223]S[+963.318]VTIMA.T	HexNAc(1)Hex(1)NeuGc(1),HexNAc(1)Hex(1)NeuAc(1)NeuGc(1)	S[+672][+963]	871.684	3	2613.04	2613.04	0	-0.4	28	Specific	406.56	299.61	0	5.32	1192	>AAB61574.1 podocalyxin-like protein [Homo sapiens]	1	230921_jc_podocalyxin_pngasef_impa_trypsin.ScanId;v=1;d1=22141.22141.3	controllerType=0 controllerNumber=1 scan=22141	49.1619
19449:3	1	P.TPAS[+963.318]S[+656.228]VTIMA.T	HexNAc(1)Hex(1)NeuAc(1)NeuGc(1),HexNAc(1)Hex(1)NeuAc(1)	S[+656][+963]	866.351	3	2597.04	2597.04	0	-1.9	28	Specific	407.22	314.7	0	5.06	1192	>AAB61574.1 podocalyxin-like protein [Homo sapiens]	1	230921_jc_podocalyxin_pngasef_impa_trypsin.ScanId;v=1;d1=22357.22357.3	controllerType=0 controllerNumber=1 scan=22357	49.5935
19900:3	1	P.TPAS[+656.228]S[+947.323]VTIMA.T	HexNAc(1)Hex(1)NeuAc(1),HexNAc(1)Hex(1)NeuAc(2)	S[+656][+947]	861.021	3	2581.05	2581.05	0	0.5	28	Specific	408.01	342.72	0	5.28	1192	>AAB61574.1 podocalyxin-like protein [Homo sapiens]	1	230921_jc_podocalyxin_pngasef_impa_trypsin.ScanId;v=1;d1=22829.22829.3	controllerType=0 controllerNumber=1 scan=22829	50.7032
19221:3	1	P.TPAS[+963.318]S[+672.223]VTIMA.T	HexNAc(1)Hex(1)NeuAc(1)NeuGc(1),HexNAc(1)Hex(1)NeuGc(1)	S[+672][+963]	871.683	3	2613.04	2613.04	0	-0.9	28	Specific	410.48	320.87	0.68	5.32	1192	>AAB61574.1 podocalyxin-like protein [Homo sapiens]	1	230921_jc_podocalyxin_pngasef_impa_trypsin.ScanId;v=1;d1=22119.22119.3	controllerType=0 controllerNumber=1 scan=22119	49.1132
19218:3	1	P.TPAS[+963.318]S[+656.228]VTIMA.T	HexNAc(1)Hex(1)NeuAc(1)NeuGc(1),HexNAc(1)Hex(1)NeuAc(1)	S[+656][+963]	866.351	3	2597.04	2597.04	0	-1.4	28	Specific	411.13	305.15	0	5.32	1192	>AAB61574.1 podocalyxin-like protein [Homo sapiens]	1	230921_jc_podocalyxin_pngasef_impa_trypsin.ScanId;v=1;d1=22116.22116.3	controllerType=0 controllerNumber=1 scan=22116	49.1079
17319:3	1	P.TPAS[+672.223]S[+1312.455]VTIMA.T	HexNAc(1)Hex(1)NeuGc(1),HexNAc(2)Hex(2)NeuAc(2)	S[+672][+1312]	988.063	3	2962.17	2962.18	0	-0.4	28	Specific	411.81	411.81	0.5	6.32	1192	>AAB61574.1 podocalyxin-like protein [Homo sapiens]	1	230921_jc_podocalyxin_pngasef_impa_trypsin.ScanId;v=1;d1=20131.20131.3	controllerType=0 controllerNumber=1 scan=20131	44.7013
18576:3	1	P.TPAS[+672.223]S[+979.313]VTIMA.T	HexNAc(1)Hex(1)NeuGc(1),HexNAc(1)Hex(1)NeuGc(2)	S[+672][+979]	877.014	3	2629.03	2629.03	0	-1.4	28	Specific	413.73	331.27	0	5.51	1192	>AAB61574.1 podocalyxin-like protein [Homo sapiens]	1	230921_jc_podocalyxin_pngasef_impa_trypsin.ScanId;v=1;d1=21445.21445.3	controllerType=0 controllerNumber=1 scan=21445	47.6644
11728:2	1	P.TPAS[+365.132]S[+730.264]VTIMA.T	HexNAc(1)Hex(1),HexNAc(2)Hex(2)	S[+365][+730]	1036.95	2	2072.9	2072.89	0	1.1	28	Specific	416.67	382.82	0	5.92	1192	>AAB61574.1 podocalyxin-like protein [Homo sapiens]	1	230921_jc_podocalyxin_pngasef_impa_trypsin.ScanId;v=1;d1=14191.14191.2	controllerType=0 controllerNumber=1 scan=14191	30.9223
17428:3	1	P.TPAS[+365.132]S[+963.318]VTIMA.T	HexNAc(1)Hex(1),HexNAc(1)Hex(1)NeuAc(1)NeuGc(1)	S[+365][+963]	769.32	3	2305.95	2305.95	0	-0.3	28	Specific	418.75	322.43	0	5.51	1192	>AAB61574.1 podocalyxin-like protein [Homo sapiens]	1	230921_jc_podocalyxin_pngasef_impa_trypsin.ScanId;v=1;d1=20245.20245.3	controllerType=0 controllerNumber=1 scan=20245	44.9721
15957:2	1	P.TPAS[+365.132]S[+963.318]VTIMA.T	HexNAc(1)Hex(1),HexNAc(1)Hex(1)NeuAc(1)NeuGc(1)	S[+365][+963]	1153.48	2	2305.95	2305.95	0	-0.4	28	Specific	419.59	316.06	0	5.15	1192	>AAB61574.1 podocalyxin-like protein [Homo sapiens]	1	230921_jc_podocalyxin_pngasef_impa_trypsin.ScanId;v=1;d1=18703.18703.2	controllerType=0 controllerNumber=1 scan=18703	41.1986
18893:3	1	P.TPAS[+672.223]S[+963.318]VTIMA.T	HexNAc(1)Hex(1)NeuGc(1),HexNAc(1)Hex(1)NeuAc(1)NeuGc(1)	S[+672][+963]	871.684	3	2613.04	2613.04	0	-0.3	28	Specific	421.12	327.5	0	5.51	1192	>AAB61574.1 podocalyxin-like protein [Homo sapiens]	1	230921_jc_podocalyxin_pngasef_impa_trypsin.ScanId;v=1;d1=21776.21776.3	controllerType=0 controllerNumber=1 scan=21776	48.3719
14111:2	1	P.TPAS[+365.132]S[+672.223]VTIMA.T	HexNAc(1)Hex(1),HexNAc(1)Hex(1)NeuGc(1)	S[+365][+672]	1007.93	2	2014.85	2014.85	0	-1.4	28	Specific	424.25	347.34	0	5.34	1192	>AAB61574.1 podocalyxin-like protein [Homo sapiens]	1	230921_jc_podocalyxin_pngasef_impa_trypsin.ScanId;v=1;d1=16729.16729.2	controllerType=0 controllerNumber=1 scan=16729	36.8005
16927:2	1	P.TPAS[+672.223]S[+672.223]VTIMA.T	HexNAc(1)Hex(1)NeuGc(1),HexNAc(1)Hex(1)NeuGc(1)	S[+672]*2	1161.47	2	2321.94	2321.94	0	-2.9	28	Specific	424.4	357.03	0	5.08	1192	>AAB61574.1 podocalyxin-like protein [Homo sapiens]	1	230921_jc_podocalyxin_pngasef_impa_trypsin.ScanId;v=1;d1=19720.19720.2	controllerType=0 controllerNumber=1 scan=19720	43.6755
16749:3	1	P.TPAS[+1021.360]S[+979.313]VTIMA.T	HexNAc(2)Hex(2)NeuAc(1),HexNAc(1)Hex(1)NeuGc(2)	S[+979][+1021]	993.393	3	2978.16	2978.17	0	-1.9	28	Specific	424.7	424.7	0	6.06	1192	>AAB61574.1 podocalyxin-like protein [Homo sapiens]	1	230921_jc_podocalyxin_pngasef_impa_trypsin.ScanId;v=1;d1=19533.19533.3	controllerType=0 controllerNumber=1 scan=19533	43.2062
13574:2	1	P.TPAS[+203.079]S[+203.079]VTIMA.T	HexNAc(1),HexNAc(1)	S[+203]*2	692.332	2	1383.66	1383.66	0	0.1	28	Specific	427.54	427.54	2.4	5.92	1192	>AAB61574.1 podocalyxin-like protein [Homo sapiens]	1	230921_jc_podocalyxin_pngasef_impa_trypsin.ScanId;v=1;d1=16167.16167.2	controllerType=0 controllerNumber=1 scan=16167	35.5084
19577:3	1	P.TPAS[+947.323]S[+656.228]VTIMA.T	HexNAc(1)Hex(1)NeuAc(2),HexNAc(1)Hex(1)NeuAc(1)	S[+656][+947]	861.022	3	2581.05	2581.05	0	1.6	28	Specific	427.61	391.69	1.73	6.09	1192	>AAB61574.1 podocalyxin-like protein [Homo sapiens]	1	230921_jc_podocalyxin_pngasef_impa_trypsin.ScanId;v=1;d1=22491.22491.3	controllerType=0 controllerNumber=1 scan=22491	49.8998
18667:3	1	P.TPAS[+656.228]S[+979.313]VTIMA.T	HexNAc(1)Hex(1)NeuAc(1),HexNAc(1)Hex(1)NeuGc(2)	S[+656][+979]	871.684	3	2613.04	2613.04	0	-0.2	28	Specific	427.69	350.08	0	5.51	1192	>AAB61574.1 podocalyxin-like protein [Homo sapiens]	1	230921_jc_podocalyxin_pngasef_impa_trypsin.ScanId;v=1;d1=21540.21540.3	controllerType=0 controllerNumber=1 scan=21540	47.8792
19367:3	1	P.TPAS[+979.313]S[+656.228]VTIMA.T	HexNAc(1)Hex(1)NeuGc(2),HexNAc(1)Hex(1)NeuAc(1)	S[+656][+979]	871.682	3	2613.03	2613.04	0	-2.3	28	Specific	429.51	333.26	0	5.25	1192	>AAB61574.1 podocalyxin-like protein [Homo sapiens]	1	230921_jc_podocalyxin_pngasef_impa_trypsin.ScanId;v=1;d1=22271.22271.3	controllerType=0 controllerNumber=1 scan=22271	49.4188
16914:2	1	P.TPAS[+672.223]S[+672.223]VTIMA.T	HexNAc(1)Hex(1)NeuGc(1),HexNAc(1)Hex(1)NeuGc(1)	S[+672]*2	1161.47	2	2321.94	2321.94	0	-0.7	28	Specific	431.16	354.8	2.4	5.34	1192	>AAB61574.1 podocalyxin-like protein [Homo sapiens]	1	230921_jc_podocalyxin_pngasef_impa_trypsin.ScanId;v=1;d1=19706.19706.2	controllerType=0 controllerNumber=1 scan=19706	43.6379
19001:3	1	P.TPAS[+963.318]S[+656.228]VTIMA.T	HexNAc(1)Hex(1)NeuAc(1)NeuGc(1),HexNAc(1)Hex(1)NeuAc(1)	S[+656][+963]	866.351	3	2597.04	2597.04	0	-1.1	28	Specific	433.94	332.4	0	5.51	1192	>AAB61574.1 podocalyxin-like protein [Homo sapiens]	1	230921_jc_podocalyxin_pngasef_impa_trypsin.ScanId;v=1;d1=21889.21889.3	controllerType=0 controllerNumber=1 scan=21889	48.609
19596:3	1	P.TPAS[+656.228]S[+947.323]VTIMA.T	HexNAc(1)Hex(1)NeuAc(1),HexNAc(1)Hex(1)NeuAc(2)	S[+656][+947]	861.02	3	2581.05	2581.05	0	-0.6	28	Specific	434.39	347.28	0	5.51	1192	>AAB61574.1 podocalyxin-like protein [Homo sapiens]	1	230921_jc_podocalyxin_pngasef_impa_trypsin.ScanId;v=1;d1=22511.22511.3	controllerType=0 controllerNumber=1 scan=22511	49.9428
17119:2	1	P.TPAS[+656.228]S[+672.223]VTIMA.T	HexNAc(1)Hex(1)NeuAc(1),HexNAc(1)Hex(1)NeuGc(1)	S[+656][+672]	1153.48	2	2305.95	2305.95	0	2.2	28	Specific	434.86	349.45	0	3.96	1192	>AAB61574.1 podocalyxin-like protein [Homo sapiens]	1	230921_jc_podocalyxin_pngasef_impa_trypsin.ScanId;v=1;d1=19921.19921.2	controllerType=0 controllerNumber=1 scan=19921	44.1918
13594:2	1	P.TPAS[+203.079]S[+203.079]VTIMA.T	HexNAc(1),HexNAc(1)	S[+203]*2	692.331	2	1383.65	1383.66	0	-1	28	Specific	439.81	439.81	2.4	6.15	1192	>AAB61574.1 podocalyxin-like protein [Homo sapiens]	1	230921_jc_podocalyxin_pngasef_impa_trypsin.ScanId;v=1;d1=16188.16188.2	controllerType=0 controllerNumber=1 scan=16188	35.5567
18471:3	1	P.TPAS[+979.313]S[+672.223]VTIMA.T	HexNAc(1)Hex(1)NeuGc(2),HexNAc(1)Hex(1)NeuGc(1)	S[+672][+979]	877.015	3	2629.03	2629.03	0	-0.4	28	Specific	441.49	368.96	0	6.25	1192	>AAB61574.1 podocalyxin-like protein [Homo sapiens]	1	230921_jc_podocalyxin_pngasef_impa_trypsin.ScanId;v=1;d1=21335.21335.3	controllerType=0 controllerNumber=1 scan=21335	47.4235
15864:2	1	P.TPAS[+365.132]S[+963.318]VTIMA.T	HexNAc(1)Hex(1),HexNAc(1)Hex(1)NeuAc(1)NeuGc(1)	S[+365][+963]	1153.48	2	2305.94	2305.95	0	-1.9	28	Specific	442.2	358.29	0	5	1192	>AAB61574.1 podocalyxin-like protein [Homo sapiens]	1	230921_jc_podocalyxin_pngasef_impa_trypsin.ScanId;v=1;d1=18606.18606.2	controllerType=0 controllerNumber=1 scan=18606	40.9784
17826:2	1	P.TPAS[+656.228]S[+672.223]VTIMA.T	HexNAc(1)Hex(1)NeuAc(1),HexNAc(1)Hex(1)NeuGc(1)	S[+656][+672]	1153.48	2	2305.95	2305.95	0	-0.6	28	Specific	443	344.35	0	5.27	1192	>AAB61574.1 podocalyxin-like protein [Homo sapiens]	1	230921_jc_podocalyxin_pngasef_impa_trypsin.ScanId;v=1;d1=20662.20662.2	controllerType=0 controllerNumber=1 scan=20662	45.9906
19328:3	1	P.TPAS[+656.228]S[+963.318]VTIMA.T	HexNAc(1)Hex(1)NeuAc(1),HexNAc(1)Hex(1)NeuAc(1)NeuGc(1)	S[+656][+963]	866.35	3	2597.04	2597.04	0	-2.4	28	Specific	443.73	366.39	0	5.98	1192	>AAB61574.1 podocalyxin-like protein [Homo sapiens]	1	230921_jc_podocalyxin_pngasef_impa_trypsin.ScanId;v=1;d1=22230.22230.3	controllerType=0 controllerNumber=1 scan=22230	49.3179
18981:3	1	P.TPAS[+947.323]S[+672.223]VTIMA.T	HexNAc(1)Hex(1)NeuAc(2),HexNAc(1)Hex(1)NeuGc(1)	S[+672][+947]	866.352	3	2597.04	2597.04	0	-0.3	28	Specific	445.51	365.54	0	6.25	1192	>AAB61574.1 podocalyxin-like protein [Homo sapiens]	1	230921_jc_podocalyxin_pngasef_impa_trypsin.ScanId;v=1;d1=21868.21868.3	controllerType=0 controllerNumber=1 scan=21868	48.5666
16118:2	1	P.TPAS[+365.132]S[+963.318]VTIMA.T	HexNAc(1)Hex(1),HexNAc(1)Hex(1)NeuAc(1)NeuGc(1)	S[+365][+963]	1153.48	2	2305.95	2305.95	0	0.9	28	Specific	446.8	343.07	0	5.03	1192	>AAB61574.1 podocalyxin-like protein [Homo sapiens]	1	230921_jc_podocalyxin_pngasef_impa_trypsin.ScanId;v=1;d1=18872.18872.2	controllerType=0 controllerNumber=1 scan=18872	41.605
15336:2	1	P.TPAS[+365.132]S[+672.223]VTIMA.T	HexNAc(1)Hex(1),HexNAc(1)Hex(1)NeuGc(1)	S[+365][+672]	1007.93	2	2014.85	2014.85	0	-1.4	28	Specific	447.16	407.67	0	6.08	1192	>AAB61574.1 podocalyxin-like protein [Homo sapiens]	1	230921_jc_podocalyxin_pngasef_impa_trypsin.ScanId;v=1;d1=18052.18052.2	controllerType=0 controllerNumber=1 scan=18052	39.6519
17928:2	1	P.TPAS[+365.132]S[+963.318]VTIMA.T	HexNAc(1)Hex(1),HexNAc(1)Hex(1)NeuAc(1)NeuGc(1)	S[+365][+963]	1153.48	2	2305.95	2305.95	0	-0.2	28	Specific	448.69	358.93	0	5.27	1192	>AAB61574.1 podocalyxin-like protein [Homo sapiens]	1	230921_jc_podocalyxin_pngasef_impa_trypsin.ScanId;v=1;d1=20769.20769.2	controllerType=0 controllerNumber=1 scan=20769	46.2282
19426:3	1	P.TPAS[+963.318]S[+656.228]VTIMA.T	HexNAc(1)Hex(1)NeuAc(1)NeuGc(1),HexNAc(1)Hex(1)NeuAc(1)	S[+656][+963]	866.351	3	2597.04	2597.04	0	-1.4	28	Specific	449.81	377.17	0	6.25	1192	>AAB61574.1 podocalyxin-like protein [Homo sapiens]	1	230921_jc_podocalyxin_pngasef_impa_trypsin.ScanId;v=1;d1=22333.22333.3	controllerType=0 controllerNumber=1 scan=22333	49.5487
15752:2	1	P.TPAS[+365.132]S[+963.318]VTIMA.T	HexNAc(1)Hex(1),HexNAc(1)Hex(1)NeuAc(1)NeuGc(1)	S[+365][+963]	1153.48	2	2305.95	2305.95	0	-0.6	28	Specific	450.21	333.68	0	5.27	1192	>AAB61574.1 podocalyxin-like protein [Homo sapiens]	1	230921_jc_podocalyxin_pngasef_impa_trypsin.ScanId;v=1;d1=18488.18488.2	controllerType=0 controllerNumber=1 scan=18488	40.6847
17412:2	1	P.TPAS[+656.228]S[+672.223]VTIMA.T	HexNAc(1)Hex(1)NeuAc(1),HexNAc(1)Hex(1)NeuGc(1)	S[+656][+672]	1153.48	2	2305.95	2305.95	0	-0.9	28	Specific	450.25	370.89	0	6.08	1192	>AAB61574.1 podocalyxin-like protein [Homo sapiens]	1	230921_jc_podocalyxin_pngasef_impa_trypsin.ScanId;v=1;d1=20228.20228.2	controllerType=0 controllerNumber=1 scan=20228	44.9251
13993:2	1	P.TPAS[+672.223]S[+365.132]VTIMA.T	HexNAc(1)Hex(1)NeuGc(1),HexNAc(1)Hex(1)	S[+365][+672]	1007.93	2	2014.85	2014.85	0	-2	28	Specific	455.37	404.61	0	5.81	1192	>AAB61574.1 podocalyxin-like protein [Homo sapiens]	1	230921_jc_podocalyxin_pngasef_impa_trypsin.ScanId;v=1;d1=16605.16605.2	controllerType=0 controllerNumber=1 scan=16605	36.483
17907:2	1	P.TPAS[+365.132]S[+963.318]VTIMA.T	HexNAc(1)Hex(1),HexNAc(1)Hex(1)NeuAc(1)NeuGc(1)	S[+365][+963]	1153.48	2	2305.95	2305.95	0	-0.4	28	Specific	456.26	359.45	0	5.27	1192	>AAB61574.1 podocalyxin-like protein [Homo sapiens]	1	230921_jc_podocalyxin_pngasef_impa_trypsin.ScanId;v=1;d1=20747.20747.2	controllerType=0 controllerNumber=1 scan=20747	46.181
16109:2	1	P.TPAS[+963.318]S[+365.132]VTIMA.T	HexNAc(1)Hex(1)NeuAc(1)NeuGc(1),HexNAc(1)Hex(1)	S[+365][+963]	1153.48	2	2305.95	2305.95	0	0.3	28	Specific	461.07	359.1	0	5.03	1192	>AAB61574.1 podocalyxin-like protein [Homo sapiens]	1	230921_jc_podocalyxin_pngasef_impa_trypsin.ScanId;v=1;d1=18862.18862.2	controllerType=0 controllerNumber=1 scan=18862	41.5837
19343:3	1	P.TPAS[+656.228]S[+979.313]VTIMA.T	HexNAc(1)Hex(1)NeuAc(1),HexNAc(1)Hex(1)NeuGc(2)	S[+656][+979]	871.682	3	2613.03	2613.04	0	-2	28	Specific	462.83	379.58	0	5.98	1192	>AAB61574.1 podocalyxin-like protein [Homo sapiens]	1	230921_jc_podocalyxin_pngasef_impa_trypsin.ScanId;v=1;d1=22246.22246.3	controllerType=0 controllerNumber=1 scan=22246	49.3625
16330:2	1	P.TPAS[+656.228]S[+672.223]VTIMA.T	HexNAc(1)Hex(1)NeuAc(1),HexNAc(1)Hex(1)NeuGc(1)	S[+656][+672]	1153.48	2	2305.94	2305.95	0	-1.3	28	Specific	464.83	364.47	0	6.08	1192	>AAB61574.1 podocalyxin-like protein [Homo sapiens]	1	230921_jc_podocalyxin_pngasef_impa_trypsin.ScanId;v=1;d1=19094.19094.2	controllerType=0 controllerNumber=1 scan=19094	42.1365
19346:3	1	P.TPAS[+963.318]S[+656.228]VTIMA.T	HexNAc(1)Hex(1)NeuAc(1)NeuGc(1),HexNAc(1)Hex(1)NeuAc(1)	S[+656][+963]	866.351	3	2597.04	2597.04	0	-2.2	28	Specific	469.62	359.79	0	5.17	1192	>AAB61574.1 podocalyxin-like protein [Homo sapiens]	1	230921_jc_podocalyxin_pngasef_impa_trypsin.ScanId;v=1;d1=22249.22249.3	controllerType=0 controllerNumber=1 scan=22249	49.3703
16217:2	1	P.TPAS[+365.132]S[+963.318]VTIMA.T	HexNAc(1)Hex(1),HexNAc(1)Hex(1)NeuAc(1)NeuGc(1)	S[+365][+963]	1153.48	2	2305.94	2305.95	0	-1.1	28	Specific	471.69	373.3	0	6.08	1192	>AAB61574.1 podocalyxin-like protein [Homo sapiens]	1	230921_jc_podocalyxin_pngasef_impa_trypsin.ScanId;v=1;d1=18976.18976.2	controllerType=0 controllerNumber=1 scan=18976	41.8604
13966:2	1	P.TPAS[+365.132]S[+672.223]VTIMA.T	HexNAc(1)Hex(1),HexNAc(1)Hex(1)NeuGc(1)	S[+365][+672]	1007.93	2	2014.85	2014.85	0	-0.6	28	Specific	477.27	399.54	0	6.08	1192	>AAB61574.1 podocalyxin-like protein [Homo sapiens]	1	230921_jc_podocalyxin_pngasef_impa_trypsin.ScanId;v=1;d1=16576.16576.2	controllerType=0 controllerNumber=1 scan=16576	36.4095
15767:2	1	P.TPAS[+365.132]S[+963.318]VTIMA.T	HexNAc(1)Hex(1),HexNAc(1)Hex(1)NeuAc(1)NeuGc(1)	S[+365][+963]	1153.47	2	2305.94	2305.95	0	-3	28	Specific	494.14	371.92	0	5.96	1192	>AAB61574.1 podocalyxin-like protein [Homo sapiens]	1	230921_jc_podocalyxin_pngasef_impa_trypsin.ScanId;v=1;d1=18504.18504.2	controllerType=0 controllerNumber=1 scan=18504	40.7268
16200:2	1	P.TPAS[+365.132]S[+963.318]VTIMA.T	HexNAc(1)Hex(1),HexNAc(1)Hex(1)NeuAc(1)NeuGc(1)	S[+365][+963]	1153.48	2	2305.94	2305.95	0	-1.9	28	Specific	498.04	393.36	0	5.96	1192	>AAB61574.1 podocalyxin-like protein [Homo sapiens]	1	230921_jc_podocalyxin_pngasef_impa_trypsin.ScanId;v=1;d1=18958.18958.2	controllerType=0 controllerNumber=1 scan=18958	41.8076
20180:3	1	P.T[+979.313]PAS[+963.318]S[+365.132]VTIMA.T	HexNAc(1)Hex(1)NeuGc(2),HexNAc(1)Hex(1)NeuAc(1)NeuGc(1),HexNAc(1)Hex(1)	S[+365][+963], T[+979]	1095.76	3	3285.26	3285.26	0	-1.3	28	Specific	58.27	58.27	0	3.4	1192	>AAB61574.1 podocalyxin-like protein [Homo sapiens]	1	230921_jc_podocalyxin_pngasef_impa_trypsin.ScanId;v=1;d1=23125.23125.3	controllerType=0 controllerNumber=1 scan=23125	51.2925
20204:3	1	P.T[+979.313]PAS[+963.318]S[+365.132]VTIMA.T	HexNAc(1)Hex(1)NeuGc(2),HexNAc(1)Hex(1)NeuAc(1)NeuGc(1),HexNAc(1)Hex(1)	S[+365][+963], T[+979]	1095.76	3	3285.26	3285.26	0	-0.8	28	Specific	66.9	66.9	0	3.4	1192	>AAB61574.1 podocalyxin-like protein [Homo sapiens]	1	230921_jc_podocalyxin_pngasef_impa_trypsin.ScanId;v=1;d1=23150.23150.3	controllerType=0 controllerNumber=1 scan=23150	51.3469
20323:3	1	P.T[+979.313]PAS[+963.318]S[+365.132]VTIMA.T	HexNAc(1)Hex(1)NeuGc(2),HexNAc(1)Hex(1)NeuAc(1)NeuGc(1),HexNAc(1)Hex(1)	S[+365][+963], T[+979]	1095.76	3	3285.26	3285.26	0	-0.6	28	Specific	69.52	69.52	0	3.4	1192	>AAB61574.1 podocalyxin-like protein [Homo sapiens]	1	230921_jc_podocalyxin_pngasef_impa_trypsin.ScanId;v=1;d1=23275.23275.3	controllerType=0 controllerNumber=1 scan=23275	51.5963
20737:3	1	P.T[+672.223]PAS[+963.318]S[+672.223]VTIMA.T	HexNAc(1)Hex(1)NeuGc(1),HexNAc(1)Hex(1)NeuAc(1)NeuGc(1),HexNAc(1)Hex(1)NeuGc(1)	S[+672][+963], T[+672]	1095.76	3	3285.26	3285.26	0	0.7	28	Specific	70.73	70.73	0	3.18	1192	>AAB61574.1 podocalyxin-like protein [Homo sapiens]	1	230921_jc_podocalyxin_pngasef_impa_trypsin.ScanId;v=1;d1=23728.23728.3	controllerType=0 controllerNumber=1 scan=23728	52.4752
20501:3	1	P.T[+672.223]PAS[+963.318]S[+672.223]VTIMA.T	HexNAc(1)Hex(1)NeuGc(1),HexNAc(1)Hex(1)NeuAc(1)NeuGc(1),HexNAc(1)Hex(1)NeuGc(1)	S[+672][+963], T[+672]	1095.76	3	3285.26	3285.26	0	0.5	28	Specific	75.5	75.5	0	3.18	1192	>AAB61574.1 podocalyxin-like protein [Homo sapiens]	1	230921_jc_podocalyxin_pngasef_impa_trypsin.ScanId;v=1;d1=23472.23472.3	controllerType=0 controllerNumber=1 scan=23472	51.9724
20295:3	1	P.TPAS[+979.313]S[+963.318]VT[+365.132]IMA.T	HexNAc(1)Hex(1)NeuGc(2),HexNAc(1)Hex(1)NeuAc(1)NeuGc(1),HexNAc(1)Hex(1)	S[+963][+979], T[+365]	1095.76	3	3285.26	3285.26	0	-0.9	28	Specific	77.12	77.12	0	3.4	1192	>AAB61574.1 podocalyxin-like protein [Homo sapiens]	1	230921_jc_podocalyxin_pngasef_impa_trypsin.ScanId;v=1;d1=23245.23245.3	controllerType=0 controllerNumber=1 scan=23245	51.5407
20589:3	1	P.TPAS[+979.313]S[+963.318]VT[+365.132]IMA.T	HexNAc(1)Hex(1)NeuGc(2),HexNAc(1)Hex(1)NeuAc(1)NeuGc(1),HexNAc(1)Hex(1)	S[+963][+979], T[+365]	1095.76	3	3285.26	3285.26	0	-0.5	28	Specific	87.25	87.25	0	3.4	1192	>AAB61574.1 podocalyxin-like protein [Homo sapiens]	1	230921_jc_podocalyxin_pngasef_impa_trypsin.ScanId;v=1;d1=23567.23567.3	controllerType=0 controllerNumber=1 scan=23567	52.1647
20418:3	1	P.T[+979.313]PAS[+963.318]S[+365.132]VTIMA.T	HexNAc(1)Hex(1)NeuGc(2),HexNAc(1)Hex(1)NeuAc(1)NeuGc(1),HexNAc(1)Hex(1)	S[+365][+963], T[+979]	1095.76	3	3285.26	3285.26	0	-1.1	28	Specific	106.74	106.74	0	3.48	1192	>AAB61574.1 podocalyxin-like protein [Homo sapiens]	1	230921_jc_podocalyxin_pngasef_impa_trypsin.ScanId;v=1;d1=23381.23381.3	controllerType=0 controllerNumber=1 scan=23381	51.7915
20431:3	1	P.T[+979.313]PAS[+656.228]S[+672.223]VTIMA.T	HexNAc(1)Hex(1)NeuGc(2),HexNAc(1)Hex(1)NeuAc(1),HexNAc(1)Hex(1)NeuGc(1)	S[+656][+672], T[+979]	1095.76	3	3285.26	3285.26	0	0.1	28	Specific	111.26	111.26	0	3.26	1192	>AAB61574.1 podocalyxin-like protein [Homo sapiens]	1	230921_jc_podocalyxin_pngasef_impa_trypsin.ScanId;v=1;d1=23395.23395.3	controllerType=0 controllerNumber=1 scan=23395	51.8227
20626:3	1	P.TPAS[+979.313]S[+963.318]VT[+365.132]IMA.T	HexNAc(1)Hex(1)NeuGc(2),HexNAc(1)Hex(1)NeuAc(1)NeuGc(1),HexNAc(1)Hex(1)	S[+963][+979], T[+365]	1095.76	3	3285.26	3285.26	0	-0.5	28	Specific	116.17	116.17	0	3.48	1192	>AAB61574.1 podocalyxin-like protein [Homo sapiens]	1	230921_jc_podocalyxin_pngasef_impa_trypsin.ScanId;v=1;d1=23609.23609.3	controllerType=0 controllerNumber=1 scan=23609	52.2377
20106:3	1	P.T[+979.313]PAS[+963.318]S[+365.132]VTIMA.T	HexNAc(1)Hex(1)NeuGc(2),HexNAc(1)Hex(1)NeuAc(1)NeuGc(1),HexNAc(1)Hex(1)	S[+365][+963], T[+979]	1095.76	3	3285.26	3285.26	0	-0.9	28	Specific	140.43	140.43	0	4.02	1192	>AAB61574.1 podocalyxin-like protein [Homo sapiens]	1	230921_jc_podocalyxin_pngasef_impa_trypsin.ScanId;v=1;d1=23045.23045.3	controllerType=0 controllerNumber=1 scan=23045	51.1316
20449:3	1	P.TPAS[+979.313]S[+963.318]VT[+365.132]IMA.T	HexNAc(1)Hex(1)NeuGc(2),HexNAc(1)Hex(1)NeuAc(1)NeuGc(1),HexNAc(1)Hex(1)	S[+963][+979], T[+365]	1095.76	3	3285.26	3285.26	0	-1.1	28	Specific	154.82	154.82	0	4.02	1192	>AAB61574.1 podocalyxin-like protein [Homo sapiens]	1	230921_jc_podocalyxin_pngasef_impa_trypsin.ScanId;v=1;d1=23414.23414.3	controllerType=0 controllerNumber=1 scan=23414	51.862
16545:3	1	P.TPAS[+672.223]S[+979.313]VT[+365.132]IMA.T	HexNAc(1)Hex(1)NeuGc(1),HexNAc(1)Hex(1)NeuGc(2),HexNAc(1)Hex(1)	S[+672][+979], T[+365]	998.725	3	2994.16	2994.16	0	-1.1	28	Specific	232.39	187.78	1.2	4.45	1192	>AAB61574.1 podocalyxin-like protein [Homo sapiens]	1	230921_jc_podocalyxin_pngasef_impa_trypsin.ScanId;v=1;d1=19319.19319.3	controllerType=0 controllerNumber=1 scan=19319	42.6802
16565:3	1	P.TPAS[+672.223]S[+979.313]VT[+365.132]IMA.T	HexNAc(1)Hex(1)NeuGc(1),HexNAc(1)Hex(1)NeuGc(2),HexNAc(1)Hex(1)	S[+672][+979], T[+365]	998.724	3	2994.16	2994.16	0	-2.4	28	Specific	252.89	192.65	1.2	4.52	1192	>AAB61574.1 podocalyxin-like protein [Homo sapiens]	1	230921_jc_podocalyxin_pngasef_impa_trypsin.ScanId;v=1;d1=19340.19340.3	controllerType=0 controllerNumber=1 scan=19340	42.729
16856:3	1	P.TPASSVT[+672.223]IMATDTAQQS.T	HexNAc(1)Hex(1)NeuGc(1)	T[+672]	794.347	3	2381.03	2381.03	0	-0.3	28	Specific	62.56	62.56	0	1.53	1192	>AAB61574.1 podocalyxin-like protein [Homo sapiens]	1	230921_jc_podocalyxin_pngasef_impa_trypsin.ScanId;v=1;d1=19645.19645.3	controllerType=0 controllerNumber=1 scan=19645	43.4765
16834:3	1	P.TPASSVT[+672.223]IMATDTAQQS.T	HexNAc(1)Hex(1)NeuGc(1)	T[+672]	794.348	3	2381.03	2381.03	0	0.3	28	Specific	163.54	163.54	0	3.18	1192	>AAB61574.1 podocalyxin-like protein [Homo sapiens]	1	230921_jc_podocalyxin_pngasef_impa_trypsin.ScanId;v=1;d1=19622.19622.3	controllerType=0 controllerNumber=1 scan=19622	43.4243
14234:3	1	P.T[+365.132]PASSVTIMATDTAQQS.T	HexNAc(1)Hex(1)	T[+365]	691.983	3	2073.94	2073.94	0	-1.3	28	Specific	188.84	188.84	34.28	2.35	1192	>AAB61574.1 podocalyxin-like protein [Homo sapiens]	1	230921_jc_podocalyxin_pngasef_impa_trypsin.ScanId;v=1;d1=16858.16858.3	controllerType=0 controllerNumber=1 scan=16858	37.1067
16966:3	1	P.TPASSVT[+656.228]IMATDTAQQS.T	HexNAc(1)Hex(1)NeuAc(1)	T[+656]	789.014	3	2365.03	2365.03	0	-2.1	28	Specific	233.41	233.41	2.4	3.53	1192	>AAB61574.1 podocalyxin-like protein [Homo sapiens]	1	230921_jc_podocalyxin_pngasef_impa_trypsin.ScanId;v=1;d1=19761.19761.3	controllerType=0 controllerNumber=1 scan=19761	43.7799
16944:3	1	P.TPASSVT[+656.228]IMATDTAQQS.T	HexNAc(1)Hex(1)NeuAc(1)	T[+656]	789.014	3	2365.03	2365.03	0	-2.3	28	Specific	498.02	498.02	0	5.48	1192	>AAB61574.1 podocalyxin-like protein [Homo sapiens]	1	230921_jc_podocalyxin_pngasef_impa_trypsin.ScanId;v=1;d1=19738.19738.3	controllerType=0 controllerNumber=1 scan=19738	43.7259
15292:2	1	S.S[+672.223]VTIMA.T	HexNAc(1)Hex(1)NeuGc(1)	S[+672]	647.279	2	1293.55	1293.55	0	-0.3	32	Specific	364.35	364.35	2	6.58	1192	>AAB61574.1 podocalyxin-like protein [Homo sapiens]	1	230921_jc_podocalyxin_pngasef_impa_trypsin.ScanId;v=1;d1=18006.18006.2	controllerType=0 controllerNumber=1 scan=18006	39.5492
15606:2	1	S.S[+656.228]VTIMA.T	HexNAc(1)Hex(1)NeuAc(1)	S[+656]	639.281	2	1277.55	1277.56	0	-1	32	Specific	392.01	392.01	2	6.58	1192	>AAB61574.1 podocalyxin-like protein [Homo sapiens]	1	230921_jc_podocalyxin_pngasef_impa_trypsin.ScanId;v=1;d1=18335.18335.2	controllerType=0 controllerNumber=1 scan=18335	40.3339
15314:2	1	S.S[+672.223]VTIMA.T	HexNAc(1)Hex(1)NeuGc(1)	S[+672]	647.278	2	1293.55	1293.55	0	-1.9	32	Specific	393.34	393.34	2	6.31	1192	>AAB61574.1 podocalyxin-like protein [Homo sapiens]	1	230921_jc_podocalyxin_pngasef_impa_trypsin.ScanId;v=1;d1=18029.18029.2	controllerType=0 controllerNumber=1 scan=18029	39.5981
15621:2	1	S.S[+656.228]VTIMA.T	HexNAc(1)Hex(1)NeuAc(1)	S[+656]	639.281	2	1277.55	1277.56	0	-0.7	32	Specific	408.71	408.71	2	6.52	1192	>AAB61574.1 podocalyxin-like protein [Homo sapiens]	1	230921_jc_podocalyxin_pngasef_impa_trypsin.ScanId;v=1;d1=18351.18351.2	controllerType=0 controllerNumber=1 scan=18351	40.3722
04963:3	1	S.S[+730.264]VT[+656.228]IMATDTAQQS.T	HexNAc(2)Hex(2),HexNAc(1)Hex(1)NeuAc(1)	S[+730], T[+656]	913.707	3	2739.11	2739.13	0	-7.7	32	Specific	137.68	137.68	6.83	2.58	1192	>AAB61574.1 podocalyxin-like protein [Homo sapiens]	1	230921_jc_podocalyxin_pngasef_impa_trypsin.ScanId;v=1;d1=7138.7138.3	controllerType=0 controllerNumber=1 scan=7138	17.3834
13816:2	1	V.T[+947.323]IMA.T	HexNAc(1)Hex(1)NeuAc(2)	T[+947]	691.778	2	1382.55	1382.55	0	-0.9	34	Specific	251.79	156.94	156.94	1.39	1192	>AAB61574.1 podocalyxin-like protein [Homo sapiens]	1	230921_jc_podocalyxin_pngasef_impa_trypsin.ScanId;v=1;d1=16419.16419.2	controllerType=0 controllerNumber=1 scan=16419	36.0399
13383:2	1	V.T[+963.318]IMA.T	HexNAc(1)Hex(1)NeuAc(1)NeuGc(1)	T[+963]	699.776	2	1398.54	1398.55	0	-0.7	34	Specific	260.33	129.49	129.49	1.39	1192	>AAB61574.1 podocalyxin-like protein [Homo sapiens]	1	230921_jc_podocalyxin_pngasef_impa_trypsin.ScanId;v=1;d1=15967.15967.2	controllerType=0 controllerNumber=1 scan=15967	35.0622
14768:3	1	A.T[+947.323]DT[+1312.455]AQQSTVP.T	HexNAc(1)Hex(1)NeuAc(2),HexNAc(2)Hex(2)NeuAc(2)	T[+947][+1312]	1103.1	3	3307.29	3307.27	0	4.1	38	Specific	102.87	55.25	1.2	2.12	1192	>AAB61574.1 podocalyxin-like protein [Homo sapiens]	1	230921_jc_podocalyxin_pngasef_impa_trypsin.ScanId;v=1;d1=17460.17460.3	controllerType=0 controllerNumber=1 scan=17460	38.3838
05923:2	1	A.TDT[+730.264]AQQS[+365.132]TVP.T	HexNAc(2)Hex(2),HexNAc(1)Hex(1)	S[+365], T[+730]	1071.95	2	2142.89	2142.89	0	-0.6	38	Specific	159.96	159.96	3.6	3.86	1192	>AAB61574.1 podocalyxin-like protein [Homo sapiens]	1	230921_jc_podocalyxin_pngasef_impa_trypsin.ScanId;v=1;d1=8137.8137.2	controllerType=0 controllerNumber=1 scan=8137	19.502
12395:3	1	A.T[+1021.360]DT[+947.323]AQQSTVP.T	HexNAc(2)Hex(2)NeuAc(1),HexNAc(1)Hex(1)NeuAc(2)	T[+947][+1021]	1006.07	3	3016.18	3016.18	0	0.9	38	Specific	184	184	0.03	4.22	1192	>AAB61574.1 podocalyxin-like protein [Homo sapiens]	1	230921_jc_podocalyxin_pngasef_impa_trypsin.ScanId;v=1;d1=14932.14932.3	controllerType=0 controllerNumber=1 scan=14932	32.5497
12419:3	1	A.T[+656.228]DT[+1312.455]AQQSTVP.T	HexNAc(1)Hex(1)NeuAc(1),HexNAc(2)Hex(2)NeuAc(2)	T[+656][+1312]	1006.06	3	3016.18	3016.18	0	0.2	38	Specific	248.19	248.19	0	4.84	1192	>AAB61574.1 podocalyxin-like protein [Homo sapiens]	1	230921_jc_podocalyxin_pngasef_impa_trypsin.ScanId;v=1;d1=14957.14957.3	controllerType=0 controllerNumber=1 scan=14957	32.6216
08729:3	1	A.TDTAQQST[+947.323]VPTSK.A	HexNAc(1)Hex(1)NeuAc(2)	T[+947]	771.001	3	2310.99	2310.99	0	-1.3	38	CRagged	73.48	73.48	0	1.47	1192	>AAB61574.1 podocalyxin-like protein [Homo sapiens]	1	230921_jc_podocalyxin_pngasef_impa_trypsin.ScanId;v=1;d1=11080.11080.3	controllerType=0 controllerNumber=1 scan=11080	25.056
08317:2	1	A.TDTAQQST[+947.323]VPTSK.A	HexNAc(1)Hex(1)NeuAc(2)	T[+947]	1156	2	2310.99	2310.99	0	-0.6	38	CRagged	75.34	75.34	0	1.81	1192	>AAB61574.1 podocalyxin-like protein [Homo sapiens]	1	230921_jc_podocalyxin_pngasef_impa_trypsin.ScanId;v=1;d1=10652.10652.2	controllerType=0 controllerNumber=1 scan=10652	24.2559
09044:3	1	A.TDTAQQST[+947.323]VPTSK.A	HexNAc(1)Hex(1)NeuAc(2)	T[+947]	771.002	3	2310.99	2310.99	0	-0.7	38	CRagged	76.02	76.02	0	1.47	1192	>AAB61574.1 podocalyxin-like protein [Homo sapiens]	1	230921_jc_podocalyxin_pngasef_impa_trypsin.ScanId;v=1;d1=11405.11405.3	controllerType=0 controllerNumber=1 scan=11405	25.6107
07548:2	1	A.TDTAQQS[+656.228]TVPTSK.A	HexNAc(1)Hex(1)NeuAc(1)	S[+656]	1010.45	2	2019.9	2019.9	0	-0.6	38	CRagged	80.46	80.46	0	1.81	1192	>AAB61574.1 podocalyxin-like protein [Homo sapiens]	1	230921_jc_podocalyxin_pngasef_impa_trypsin.ScanId;v=1;d1=9857.9857.2	controllerType=0 controllerNumber=1 scan=9857	22.8412
05433:2	1	A.TDTAQQS[+730.264]TVPTSK.A	HexNAc(2)Hex(2)	S[+730]	1047.47	2	2093.93	2093.93	0	-1.6	38	CRagged	92.65	92.65	0	2.03	1192	>AAB61574.1 podocalyxin-like protein [Homo sapiens]	1	230921_jc_podocalyxin_pngasef_impa_trypsin.ScanId;v=1;d1=7628.7628.2	controllerType=0 controllerNumber=1 scan=7628	18.4671
07347:2	1	A.TDTAQQSTVPT[+672.223]SK.A	HexNAc(1)Hex(1)NeuGc(1)	T[+672]	1018.45	2	2035.89	2035.89	0	-3.1	38	CRagged	95.26	95.26	0	1.57	1192	>AAB61574.1 podocalyxin-like protein [Homo sapiens]	1	230921_jc_podocalyxin_pngasef_impa_trypsin.ScanId;v=1;d1=9649.9649.2	controllerType=0 controllerNumber=1 scan=9649	22.452
08347:3	1	A.TDTAQQST[+963.318]VPTSK.A	HexNAc(1)Hex(1)NeuAc(1)NeuGc(1)	T[+963]	776.333	3	2326.99	2326.99	0	-1.1	38	CRagged	103.75	95.68	0	1.56	1192	>AAB61574.1 podocalyxin-like protein [Homo sapiens]	1	230921_jc_podocalyxin_pngasef_impa_trypsin.ScanId;v=1;d1=10684.10684.3	controllerType=0 controllerNumber=1 scan=10684	24.3233
06798:3	1	A.TDTAQQST[+1021.360]VPTSK.A	HexNAc(2)Hex(2)NeuAc(1)	T[+1021]	795.679	3	2385.02	2385.03	0	-2.9	38	CRagged	105.02	105.02	0	1.41	1192	>AAB61574.1 podocalyxin-like protein [Homo sapiens]	1	230921_jc_podocalyxin_pngasef_impa_trypsin.ScanId;v=1;d1=9078.9078.3	controllerType=0 controllerNumber=1 scan=9078	21.2985
08533:3	1	A.TDTAQQST[+963.318]VPTSK.A	HexNAc(1)Hex(1)NeuAc(1)NeuGc(1)	T[+963]	776.333	3	2326.99	2326.99	0	-1	38	CRagged	108.49	86.92	0	1.5	1192	>AAB61574.1 podocalyxin-like protein [Homo sapiens]	1	230921_jc_podocalyxin_pngasef_impa_trypsin.ScanId;v=1;d1=10877.10877.3	controllerType=0 controllerNumber=1 scan=10877	24.6925
08388:2	1	A.TDTAQQST[+963.318]VPTSK.A	HexNAc(1)Hex(1)NeuAc(1)NeuGc(1)	T[+963]	1164	2	2326.98	2326.99	0	-1.5	38	CRagged	116.89	116.89	0	2.3	1192	>AAB61574.1 podocalyxin-like protein [Homo sapiens]	1	230921_jc_podocalyxin_pngasef_impa_trypsin.ScanId;v=1;d1=10726.10726.2	controllerType=0 controllerNumber=1 scan=10726	24.3891
05278:2	1	A.TDT[+730.264]AQQSTVPTSK.A	HexNAc(2)Hex(2)	T[+730]	1047.47	2	2093.93	2093.93	0	-1.8	38	CRagged	119.56	119.56	0	1.62	1192	>AAB61574.1 podocalyxin-like protein [Homo sapiens]	1	230921_jc_podocalyxin_pngasef_impa_trypsin.ScanId;v=1;d1=7467.7467.2	controllerType=0 controllerNumber=1 scan=7467	18.1072
08408:3	1	A.TDTAQQS[+1312.455]TVPTSK.A	HexNAc(2)Hex(2)NeuAc(2)	S[+1312]	892.713	3	2676.12	2676.13	0	-0.2	38	CRagged	121.2	121.2	0	1.88	1192	>AAB61574.1 podocalyxin-like protein [Homo sapiens]	1	230921_jc_podocalyxin_pngasef_impa_trypsin.ScanId;v=1;d1=10747.10747.3	controllerType=0 controllerNumber=1 scan=10747	24.4343
08291:3	1	A.TDTAQQS[+1312.455]TVPTSK.A	HexNAc(2)Hex(2)NeuAc(2)	S[+1312]	892.712	3	2676.12	2676.13	0	-1.7	38	CRagged	129.94	129.94	0	3.06	1192	>AAB61574.1 podocalyxin-like protein [Homo sapiens]	1	230921_jc_podocalyxin_pngasef_impa_trypsin.ScanId;v=1;d1=10625.10625.3	controllerType=0 controllerNumber=1 scan=10625	24.2055
07512:2	1	A.TDTAQQSTVPTS[+656.228]K.A	HexNAc(1)Hex(1)NeuAc(1)	S[+656]	1010.45	2	2019.9	2019.9	0	-1.1	38	CRagged	131.19	131.19	0	2.52	1192	>AAB61574.1 podocalyxin-like protein [Homo sapiens]	1	230921_jc_podocalyxin_pngasef_impa_trypsin.ScanId;v=1;d1=9820.9820.2	controllerType=0 controllerNumber=1 scan=9820	22.7735
08077:2	1	A.TDTAQQST[+979.313]VPTSK.A	HexNAc(1)Hex(1)NeuGc(2)	T[+979]	1171.99	2	2342.98	2342.98	0	-0.8	38	CRagged	133.23	133.23	0	2.52	1192	>AAB61574.1 podocalyxin-like protein [Homo sapiens]	1	230921_jc_podocalyxin_pngasef_impa_trypsin.ScanId;v=1;d1=10404.10404.2	controllerType=0 controllerNumber=1 scan=10404	23.813
08614:2	1	A.TDTAQQST[+947.323]VPTSK.A	HexNAc(1)Hex(1)NeuAc(2)	T[+947]	1156	2	2310.99	2310.99	0	-1.6	38	CRagged	135.83	135.83	0	2.52	1192	>AAB61574.1 podocalyxin-like protein [Homo sapiens]	1	230921_jc_podocalyxin_pngasef_impa_trypsin.ScanId;v=1;d1=10961.10961.2	controllerType=0 controllerNumber=1 scan=10961	24.8524
08256:3	1	A.TDTAQQSTVPT[+1312.455]SK.A	HexNAc(2)Hex(2)NeuAc(2)	T[+1312]	892.712	3	2676.12	2676.13	0	-1.5	38	CRagged	139.17	139.17	1.2	2.46	1192	>AAB61574.1 podocalyxin-like protein [Homo sapiens]	1	230921_jc_podocalyxin_pngasef_impa_trypsin.ScanId;v=1;d1=10589.10589.3	controllerType=0 controllerNumber=1 scan=10589	24.1417
08400:3	1	A.TDTAQQST[+963.318]VPTSK.A	HexNAc(1)Hex(1)NeuAc(1)NeuGc(1)	T[+963]	776.333	3	2326.98	2326.99	0	-1.5	38	CRagged	140.72	101.17	0	1.88	1192	>AAB61574.1 podocalyxin-like protein [Homo sapiens]	1	230921_jc_podocalyxin_pngasef_impa_trypsin.ScanId;v=1;d1=10738.10738.3	controllerType=0 controllerNumber=1 scan=10738	24.417
08506:3	1	A.TDTAQQST[+963.318]VPTSK.A	HexNAc(1)Hex(1)NeuAc(1)NeuGc(1)	T[+963]	776.334	3	2326.99	2326.99	0	-0.6	38	CRagged	143.71	61.3	0	1.5	1192	>AAB61574.1 podocalyxin-like protein [Homo sapiens]	1	230921_jc_podocalyxin_pngasef_impa_trypsin.ScanId;v=1;d1=10849.10849.3	controllerType=0 controllerNumber=1 scan=10849	24.6424
05983:2	1	A.T[+203.079]DTAQQSTVPTSK.A	HexNAc(1)	T[+203]	783.877	2	1566.75	1566.75	0	-1.3	38	CRagged	147.38	147.38	0.8	2.25	1192	>AAB61574.1 podocalyxin-like protein [Homo sapiens]	1	230921_jc_podocalyxin_pngasef_impa_trypsin.ScanId;v=1;d1=8200.8200.2	controllerType=0 controllerNumber=1 scan=8200	19.6259
05265:2	1	A.TDTAQQSTVPT[+730.264]SK.A	HexNAc(2)Hex(2)	T[+730]	1047.47	2	2093.93	2093.93	0	-1.3	38	CRagged	152.18	152.18	0	2.66	1192	>AAB61574.1 podocalyxin-like protein [Homo sapiens]	1	230921_jc_podocalyxin_pngasef_impa_trypsin.ScanId;v=1;d1=7453.7453.2	controllerType=0 controllerNumber=1 scan=7453	18.0723
07398:2	1	A.TDTAQQSTVPTS[+656.228]K.A	HexNAc(1)Hex(1)NeuAc(1)	S[+656]	1010.45	2	2019.89	2019.9	0	-1.4	38	CRagged	163.09	163.09	0	2.49	1192	>AAB61574.1 podocalyxin-like protein [Homo sapiens]	1	230921_jc_podocalyxin_pngasef_impa_trypsin.ScanId;v=1;d1=9702.9702.2	controllerType=0 controllerNumber=1 scan=9702	22.5577
05704:2	1	A.TDTAQQSTVPTS[+365.132]K.A	HexNAc(1)Hex(1)	S[+365]	864.904	2	1728.8	1728.8	0	-0.9	38	CRagged	166.03	153.82	6.83	2.25	1192	>AAB61574.1 podocalyxin-like protein [Homo sapiens]	1	230921_jc_podocalyxin_pngasef_impa_trypsin.ScanId;v=1;d1=7910.7910.2	controllerType=0 controllerNumber=1 scan=7910	19.0493
07381:2	1	A.TDTAQQSTVPTS[+656.228]K.A	HexNAc(1)Hex(1)NeuAc(1)	S[+656]	1010.45	2	2019.89	2019.9	0	-3.8	38	CRagged	172.93	150.69	0	1.69	1192	>AAB61574.1 podocalyxin-like protein [Homo sapiens]	1	230921_jc_podocalyxin_pngasef_impa_trypsin.ScanId;v=1;d1=9684.9684.2	controllerType=0 controllerNumber=1 scan=9684	22.5233
08066:3	1	A.TDTAQQST[+979.313]VPTSK.A	HexNAc(1)Hex(1)NeuGc(2)	T[+979]	781.665	3	2342.98	2342.98	0	-0.8	38	CRagged	180.9	180.9	0	3.71	1192	>AAB61574.1 podocalyxin-like protein [Homo sapiens]	1	230921_jc_podocalyxin_pngasef_impa_trypsin.ScanId;v=1;d1=10393.10393.3	controllerType=0 controllerNumber=1 scan=10393	23.7947
05721:2	1	A.TDTAQQSTVPTS[+365.132]K.A	HexNAc(1)Hex(1)	S[+365]	864.903	2	1728.8	1728.8	0	-1.8	38	CRagged	184.96	174.52	9.58	2.37	1192	>AAB61574.1 podocalyxin-like protein [Homo sapiens]	1	230921_jc_podocalyxin_pngasef_impa_trypsin.ScanId;v=1;d1=7928.7928.2	controllerType=0 controllerNumber=1 scan=7928	19.0884
08642:2	1	A.TDTAQQST[+947.323]VPTSK.A	HexNAc(1)Hex(1)NeuAc(2)	T[+947]	1156	2	2310.99	2310.99	0	-1.6	38	CRagged	190.89	190.89	0	4.03	1192	>AAB61574.1 podocalyxin-like protein [Homo sapiens]	1	230921_jc_podocalyxin_pngasef_impa_trypsin.ScanId;v=1;d1=10990.10990.2	controllerType=0 controllerNumber=1 scan=10990	24.907
07236:2	1	A.TDTAQQSTVPT[+672.223]SK.A	HexNAc(1)Hex(1)NeuGc(1)	T[+672]	1018.45	2	2035.89	2035.89	0	-1	38	CRagged	193.21	193.21	0	4.03	1192	>AAB61574.1 podocalyxin-like protein [Homo sapiens]	1	230921_jc_podocalyxin_pngasef_impa_trypsin.ScanId;v=1;d1=9534.9534.2	controllerType=0 controllerNumber=1 scan=9534	22.2424
08212:3	1	A.TDTAQQST[+963.318]VPTSK.A	HexNAc(1)Hex(1)NeuAc(1)NeuGc(1)	T[+963]	776.333	3	2326.98	2326.99	0	-1.4	38	CRagged	196.53	61.93	0	1.72	1192	>AAB61574.1 podocalyxin-like protein [Homo sapiens]	1	230921_jc_podocalyxin_pngasef_impa_trypsin.ScanId;v=1;d1=10544.10544.3	controllerType=0 controllerNumber=1 scan=10544	24.0604
08118:3	1	A.TDTAQQSTVPT[+1312.455]SK.A	HexNAc(2)Hex(2)NeuAc(2)	T[+1312]	892.714	3	2676.13	2676.13	0	1.1	38	CRagged	196.83	196.83	1.2	3.48	1192	>AAB61574.1 podocalyxin-like protein [Homo sapiens]	1	230921_jc_podocalyxin_pngasef_impa_trypsin.ScanId;v=1;d1=10446.10446.3	controllerType=0 controllerNumber=1 scan=10446	23.885
08045:3	1	A.TDTAQQST[+979.313]VPTSK.A	HexNAc(1)Hex(1)NeuGc(2)	T[+979]	781.665	3	2342.98	2342.98	0	-1.1	38	CRagged	198.29	196.91	0	2.57	1192	>AAB61574.1 podocalyxin-like protein [Homo sapiens]	1	230921_jc_podocalyxin_pngasef_impa_trypsin.ScanId;v=1;d1=10371.10371.3	controllerType=0 controllerNumber=1 scan=10371	23.7551
08103:2	1	A.TDTAQQST[+979.313]VPTSK.A	HexNAc(1)Hex(1)NeuGc(2)	T[+979]	1171.99	2	2342.98	2342.98	0	-0.8	38	CRagged	199.58	199.58	0	4.03	1192	>AAB61574.1 podocalyxin-like protein [Homo sapiens]	1	230921_jc_podocalyxin_pngasef_impa_trypsin.ScanId;v=1;d1=10431.10431.2	controllerType=0 controllerNumber=1 scan=10431	23.8588
08575:3	1	A.TDTAQQST[+947.323]VPTSK.A	HexNAc(1)Hex(1)NeuAc(2)	T[+947]	771.002	3	2310.99	2310.99	0	-0.5	38	CRagged	204.85	204.85	0	3.71	1192	>AAB61574.1 podocalyxin-like protein [Homo sapiens]	1	230921_jc_podocalyxin_pngasef_impa_trypsin.ScanId;v=1;d1=10920.10920.3	controllerType=0 controllerNumber=1 scan=10920	24.7702
08588:3	1	A.TDTAQQST[+947.323]VPTSK.A	HexNAc(1)Hex(1)NeuAc(2)	T[+947]	771.003	3	2310.99	2310.99	0	0.1	38	CRagged	207.76	207.76	0	2.44	1192	>AAB61574.1 podocalyxin-like protein [Homo sapiens]	1	230921_jc_podocalyxin_pngasef_impa_trypsin.ScanId;v=1;d1=10934.10934.3	controllerType=0 controllerNumber=1 scan=10934	24.7978
08138:3	1	A.TDTAQQSTVPT[+1312.455]SK.A	HexNAc(2)Hex(2)NeuAc(2)	T[+1312]	892.713	3	2676.13	2676.13	0	0.1	38	CRagged	223.86	223.86	0.94	3.46	1192	>AAB61574.1 podocalyxin-like protein [Homo sapiens]	1	230921_jc_podocalyxin_pngasef_impa_trypsin.ScanId;v=1;d1=10467.10467.3	controllerType=0 controllerNumber=1 scan=10467	23.921
08486:2	1	A.TDTAQQST[+963.318]VPTSK.A	HexNAc(1)Hex(1)NeuAc(1)NeuGc(1)	T[+963]	1164	2	2326.99	2326.99	0	-0.9	38	CRagged	228.08	123.57	0	3.09	1192	>AAB61574.1 podocalyxin-like protein [Homo sapiens]	1	230921_jc_podocalyxin_pngasef_impa_trypsin.ScanId;v=1;d1=10828.10828.2	controllerType=0 controllerNumber=1 scan=10828	24.6021
08239:2	1	A.TDTAQQST[+963.318]VPTSK.A	HexNAc(1)Hex(1)NeuAc(1)NeuGc(1)	T[+963]	1164	2	2326.99	2326.99	0	-1.1	38	CRagged	246.4	89.74	0	3.4	1192	>AAB61574.1 podocalyxin-like protein [Homo sapiens]	1	230921_jc_podocalyxin_pngasef_impa_trypsin.ScanId;v=1;d1=10572.10572.2	controllerType=0 controllerNumber=1 scan=10572	24.1127
08266:2	1	A.TDTAQQST[+963.318]VPTSK.A	HexNAc(1)Hex(1)NeuAc(1)NeuGc(1)	T[+963]	1164	2	2326.99	2326.99	0	-1.1	38	CRagged	253.73	162.96	0	3.93	1192	>AAB61574.1 podocalyxin-like protein [Homo sapiens]	1	230921_jc_podocalyxin_pngasef_impa_trypsin.ScanId;v=1;d1=10600.10600.2	controllerType=0 controllerNumber=1 scan=10600	24.1606
07212:2	1	A.TDTAQQSTVPT[+672.223]SK.A	HexNAc(1)Hex(1)NeuGc(1)	T[+672]	1018.45	2	2035.89	2035.89	0	-1.9	38	CRagged	258.66	219.07	0	3.02	1192	>AAB61574.1 podocalyxin-like protein [Homo sapiens]	1	230921_jc_podocalyxin_pngasef_impa_trypsin.ScanId;v=1;d1=9509.9509.2	controllerType=0 controllerNumber=1 scan=9509	22.1936
05089:2	1	A.T[+568.212]DTAQQSTVPTSK.A	HexNAc(2)Hex(1)	T[+568]	966.443	2	1931.88	1931.88	0	-1.4	38	CRagged	262.22	262.22	2.72	4.66	1192	>AAB61574.1 podocalyxin-like protein [Homo sapiens]	1	230921_jc_podocalyxin_pngasef_impa_trypsin.ScanId;v=1;d1=7269.7269.2	controllerType=0 controllerNumber=1 scan=7269	17.6561
08468:2	1	A.TDTAQQST[+963.318]VPTSK.A	HexNAc(1)Hex(1)NeuAc(1)NeuGc(1)	T[+963]	1164	2	2326.99	2326.99	0	-1.1	38	CRagged	286.22	160.01	0	4.01	1192	>AAB61574.1 podocalyxin-like protein [Homo sapiens]	1	230921_jc_podocalyxin_pngasef_impa_trypsin.ScanId;v=1;d1=10809.10809.2	controllerType=0 controllerNumber=1 scan=10809	24.5625
05111:2	1	A.T[+568.212]DTAQQSTVPTSK.A	HexNAc(2)Hex(1)	T[+568]	966.443	2	1931.88	1931.88	0	-1.7	38	CRagged	322.23	322.23	12.87	4.79	1192	>AAB61574.1 podocalyxin-like protein [Homo sapiens]	1	230921_jc_podocalyxin_pngasef_impa_trypsin.ScanId;v=1;d1=7292.7292.2	controllerType=0 controllerNumber=1 scan=7292	17.7102
04623:2	1	A.TDT[+730.264]AQQSTVPTSK.A	HexNAc(2)Hex(2)	T[+730]	1047.47	2	2093.93	2093.93	0	-2.1	38	CRagged	328.24	328.24	0	4.79	1192	>AAB61574.1 podocalyxin-like protein [Homo sapiens]	1	230921_jc_podocalyxin_pngasef_impa_trypsin.ScanId;v=1;d1=6779.6779.2	controllerType=0 controllerNumber=1 scan=6779	16.6054
04604:2	1	A.TDT[+730.264]AQQSTVPTSK.A	HexNAc(2)Hex(2)	T[+730]	1047.47	2	2093.93	2093.93	0	-3.2	38	CRagged	519.13	519.13	0	5.72	1192	>AAB61574.1 podocalyxin-like protein [Homo sapiens]	1	230921_jc_podocalyxin_pngasef_impa_trypsin.ScanId;v=1;d1=6759.6759.2	controllerType=0 controllerNumber=1 scan=6759	16.5637
05484:3	1	A.T[+568.212]DT[+672.223]AQQSTVPTSK.A	HexNAc(2)Hex(1),HexNAc(1)Hex(1)NeuGc(1)	T[+568][+672]	868.705	3	2604.1	2604.1	0	-1	38	CRagged	72.3	72.3	1.2	1.5	1192	>AAB61574.1 podocalyxin-like protein [Homo sapiens]	1	230921_jc_podocalyxin_pngasef_impa_trypsin.ScanId;v=1;d1=7681.7681.3	controllerType=0 controllerNumber=1 scan=7681	18.5739
06369:3	1	A.T[+730.264]DT[+979.313]AQQSTVPTSK.A	HexNAc(2)Hex(2),HexNAc(1)Hex(1)NeuGc(2)	T[+730][+979]	1025.08	3	3073.24	3073.25	0	-2.7	38	CRagged	77.44	77.44	0	1.48	1192	>AAB61574.1 podocalyxin-like protein [Homo sapiens]	1	230921_jc_podocalyxin_pngasef_impa_trypsin.ScanId;v=1;d1=8601.8601.3	controllerType=0 controllerNumber=1 scan=8601	20.462
05072:3	1	A.TDTAQQSTVPT[+730.264]S[+672.223]K.A	HexNAc(2)Hex(2),HexNAc(1)Hex(1)NeuGc(1)	S[+672], T[+730]	922.722	3	2766.15	2766.16	0	-1.4	38	CRagged	102.99	102.99	2.87	1.56	1192	>AAB61574.1 podocalyxin-like protein [Homo sapiens]	1	230921_jc_podocalyxin_pngasef_impa_trypsin.ScanId;v=1;d1=7252.7252.3	controllerType=0 controllerNumber=1 scan=7252	17.6149
08225:3	1	A.TDTAQQS[+1021.360]T[+947.323]VPTSK.A	HexNAc(2)Hex(2)NeuAc(1),HexNAc(1)Hex(1)NeuAc(2)	S[+1021], T[+947]	1111.46	3	3332.35	3332.35	0	-0.4	38	CRagged	125.15	125.15	0	2.82	1192	>AAB61574.1 podocalyxin-like protein [Homo sapiens]	1	230921_jc_podocalyxin_pngasef_impa_trypsin.ScanId;v=1;d1=10557.10557.3	controllerType=0 controllerNumber=1 scan=10557	24.0826
08196:3	1	A.TDTAQQSTVPT[+963.318]S[+365.132]K.A	HexNAc(1)Hex(1)NeuAc(1)NeuGc(1),HexNAc(1)Hex(1)	S[+365], T[+963]	898.045	3	2692.12	2692.12	0	-0.3	38	CRagged	148.44	148.44	6	2.37	1192	>AAB61574.1 podocalyxin-like protein [Homo sapiens]	1	230921_jc_podocalyxin_pngasef_impa_trypsin.ScanId;v=1;d1=10527.10527.3	controllerType=0 controllerNumber=1 scan=10527	24.0261
07531:3	1	A.T[+656.228]DT[+672.223]AQQSTVPTSK.A	HexNAc(1)Hex(1)NeuAc(1),HexNAc(1)Hex(1)NeuGc(1)	T[+656][+672]	898.044	3	2692.12	2692.12	0	-1	38	CRagged	155.23	155.23	0	3.3	1192	>AAB61574.1 podocalyxin-like protein [Homo sapiens]	1	230921_jc_podocalyxin_pngasef_impa_trypsin.ScanId;v=1;d1=9839.9839.3	controllerType=0 controllerNumber=1 scan=9839	22.807
04142:3	1	A.TDTAQQSTVPT[+730.264]S[+730.264]K.A	HexNAc(2)Hex(2),HexNAc(2)Hex(2)	S[+730], T[+730]	942.07	3	2824.2	2824.2	0	-0.9	38	CRagged	160.85	160.85	7.2	3.3	1192	>AAB61574.1 podocalyxin-like protein [Homo sapiens]	1	230921_jc_podocalyxin_pngasef_impa_trypsin.ScanId;v=1;d1=6278.6278.3	controllerType=0 controllerNumber=1 scan=6278	15.5484
05732:2	1	A.T[+203.079]DT[+203.079]AQQSTVPTSK.A	HexNAc(1),HexNAc(1)	T[+203]*2	885.416	2	1769.83	1769.83	0	-1.8	38	CRagged	163.39	163.39	1.6	2.11	1192	>AAB61574.1 podocalyxin-like protein [Homo sapiens]	1	230921_jc_podocalyxin_pngasef_impa_trypsin.ScanId;v=1;d1=7939.7939.2	controllerType=0 controllerNumber=1 scan=7939	19.1138
05249:3	1	A.TDTAQQSTVPT[+1021.360]S[+730.264]K.A	HexNAc(2)Hex(2)NeuAc(1),HexNAc(2)Hex(2)	S[+730], T[+1021]	1039.1	3	3115.29	3115.29	0	-2.2	38	CRagged	168.6	168.6	0	3.46	1192	>AAB61574.1 podocalyxin-like protein [Homo sapiens]	1	230921_jc_podocalyxin_pngasef_impa_trypsin.ScanId;v=1;d1=7436.7436.3	controllerType=0 controllerNumber=1 scan=7436	18.0289
09706:3	1	A.T[+1312.455]DT[+947.323]AQQSTVPTSK.A	HexNAc(2)Hex(2)NeuAc(2),HexNAc(1)Hex(1)NeuAc(2)	T[+947][+1312]	1208.49	3	3623.45	3623.45	0	-0.4	38	CRagged	171.93	171.93	1.6	3.71	1192	>AAB61574.1 podocalyxin-like protein [Homo sapiens]	1	230921_jc_podocalyxin_pngasef_impa_trypsin.ScanId;v=1;d1=12092.12092.3	controllerType=0 controllerNumber=1 scan=12092	26.9073
05386:3	1	A.T[+365.132]DT[+1021.360]AQQSTVPTSK.A	HexNAc(1)Hex(1),HexNAc(2)Hex(2)NeuAc(1)	T[+365][+1021]	917.391	3	2750.16	2750.16	0	-1.6	38	CRagged	182.19	182.19	0	3.71	1192	>AAB61574.1 podocalyxin-like protein [Homo sapiens]	1	230921_jc_podocalyxin_pngasef_impa_trypsin.ScanId;v=1;d1=7580.7580.3	controllerType=0 controllerNumber=1 scan=7580	18.3768
05892:3	1	A.T[+365.132]DT[+1021.360]AQQSTVPTSK.A	HexNAc(1)Hex(1),HexNAc(2)Hex(2)NeuAc(1)	T[+365][+1021]	917.392	3	2750.16	2750.16	0	-0.2	38	CRagged	190.69	190.69	0	3.71	1192	>AAB61574.1 podocalyxin-like protein [Homo sapiens]	1	230921_jc_podocalyxin_pngasef_impa_trypsin.ScanId;v=1;d1=8105.8105.3	controllerType=0 controllerNumber=1 scan=8105	19.4424
08989:3	1	A.TDTAQQS[+963.318]T[+656.228]VPTSK.A	HexNAc(1)Hex(1)NeuAc(1)NeuGc(1),HexNAc(1)Hex(1)NeuAc(1)	S[+963], T[+656]	995.074	3	2983.21	2983.22	0	-2.5	38	CRagged	191.17	191.17	0	3.46	1192	>AAB61574.1 podocalyxin-like protein [Homo sapiens]	1	230921_jc_podocalyxin_pngasef_impa_trypsin.ScanId;v=1;d1=11348.11348.3	controllerType=0 controllerNumber=1 scan=11348	25.5167
05614:3	1	A.TDTAQQS[+203.079]T[+1021.360]VPTSK.A	HexNAc(1),HexNAc(2)Hex(2)NeuAc(1)	S[+203], T[+1021]	863.374	3	2588.11	2588.11	0	-0.9	38	CRagged	199.37	199.37	2	3.71	1192	>AAB61574.1 podocalyxin-like protein [Homo sapiens]	1	230921_jc_podocalyxin_pngasef_impa_trypsin.ScanId;v=1;d1=7816.7816.3	controllerType=0 controllerNumber=1 scan=7816	18.8415
07673:3	1	A.T[+1021.360]DT[+979.313]AQQSTVPTSK.A	HexNAc(2)Hex(2)NeuAc(1),HexNAc(1)Hex(1)NeuGc(2)	T[+979][+1021]	1122.12	3	3364.34	3364.34	0	-1.2	38	CRagged	205.5	205.5	0	3.69	1192	>AAB61574.1 podocalyxin-like protein [Homo sapiens]	1	230921_jc_podocalyxin_pngasef_impa_trypsin.ScanId;v=1;d1=9986.9986.3	controllerType=0 controllerNumber=1 scan=9986	23.069
04463:2	1	A.TDTAQQS[+203.079]T[+568.212]VPTSK.A	HexNAc(1),HexNAc(2)Hex(1)	S[+203], T[+568]	1067.98	2	2134.96	2134.96	0	-2.7	38	CRagged	206.24	206.24	0	3.75	1192	>AAB61574.1 podocalyxin-like protein [Homo sapiens]	1	230921_jc_podocalyxin_pngasef_impa_trypsin.ScanId;v=1;d1=6612.6612.2	controllerType=0 controllerNumber=1 scan=6612	16.2425
09617:3	1	A.TDTAQQS[+656.228]T[+947.323]VPTSK.A	HexNAc(1)Hex(1)NeuAc(1),HexNAc(1)Hex(1)NeuAc(2)	S[+656], T[+947]	989.745	3	2967.22	2967.22	0	-0.4	38	CRagged	231.22	231.22	0	3.69	1192	>AAB61574.1 podocalyxin-like protein [Homo sapiens]	1	230921_jc_podocalyxin_pngasef_impa_trypsin.ScanId;v=1;d1=11999.11999.3	controllerType=0 controllerNumber=1 scan=11999	26.7174
11138:3	1	A.TDTAQQSTVPT[+947.323]S[+947.323]K.A	HexNAc(1)Hex(1)NeuAc(2),HexNAc(1)Hex(1)NeuAc(2)	S[+947], T[+947]	1086.78	3	3258.31	3258.32	0	-1.3	38	CRagged	257.42	252.29	1.2	4.32	1192	>AAB61574.1 podocalyxin-like protein [Homo sapiens]	1	230921_jc_podocalyxin_pngasef_impa_trypsin.ScanId;v=1;d1=13578.13578.3	controllerType=0 controllerNumber=1 scan=13578	29.6997
05864:3	1	A.TDTAQQSTVPT[+730.264]S[+656.228]K.A	HexNAc(2)Hex(2),HexNAc(1)Hex(1)NeuAc(1)	S[+656], T[+730]	917.391	3	2750.16	2750.16	0	-0.7	38	CRagged	278.48	278.48	0	4.32	1192	>AAB61574.1 podocalyxin-like protein [Homo sapiens]	1	230921_jc_podocalyxin_pngasef_impa_trypsin.ScanId;v=1;d1=8076.8076.3	controllerType=0 controllerNumber=1 scan=8076	19.3823
11154:3	1	A.TDTAQQSTVPT[+947.323]S[+947.323]K.A	HexNAc(1)Hex(1)NeuAc(2),HexNAc(1)Hex(1)NeuAc(2)	S[+947], T[+947]	1086.77	3	3258.3	3258.32	0	-3.4	38	CRagged	281.23	281.23	1.2	3.69	1192	>AAB61574.1 podocalyxin-like protein [Homo sapiens]	1	230921_jc_podocalyxin_pngasef_impa_trypsin.ScanId;v=1;d1=13595.13595.3	controllerType=0 controllerNumber=1 scan=13595	29.7353
07648:3	1	A.TDTAQQS[+1021.360]T[+979.313]VPTSK.A	HexNAc(2)Hex(2)NeuAc(1),HexNAc(1)Hex(1)NeuGc(2)	S[+1021], T[+979]	1122.12	3	3364.34	3364.34	0	-1.9	38	CRagged	293.98	293.98	0	4.21	1192	>AAB61574.1 podocalyxin-like protein [Homo sapiens]	1	230921_jc_podocalyxin_pngasef_impa_trypsin.ScanId;v=1;d1=9960.9960.3	controllerType=0 controllerNumber=1 scan=9960	23.0235
05242:2	1	A.TDTAQQSTVPT[+203.079]S[+203.079]K.A	HexNAc(1),HexNAc(1)	S[+203], T[+203]	885.413	2	1769.82	1769.83	0	-5.9	38	CRagged	304.53	304.53	0	2.81	1192	>AAB61574.1 podocalyxin-like protein [Homo sapiens]	1	230921_jc_podocalyxin_pngasef_impa_trypsin.ScanId;v=1;d1=7429.7429.2	controllerType=0 controllerNumber=1 scan=7429	18.0096
05217:2	1	A.TDTAQQS[+203.079]T[+203.079]VPTSK.A	HexNAc(1),HexNAc(1)	S[+203], T[+203]	885.411	2	1769.81	1769.83	0	-7.8	38	CRagged	312.44	312.44	0	2.81	1192	>AAB61574.1 podocalyxin-like protein [Homo sapiens]	1	230921_jc_podocalyxin_pngasef_impa_trypsin.ScanId;v=1;d1=7403.7403.2	controllerType=0 controllerNumber=1 scan=7403	17.9542
05446:3	1	A.TDTAQQS[+568.212]T[+672.223]VPTSK.A	HexNAc(2)Hex(1),HexNAc(1)Hex(1)NeuGc(1)	S[+568], T[+672]	868.706	3	2604.1	2604.1	0	-0.8	38	CRagged	315.62	315.62	0	4.47	1192	>AAB61574.1 podocalyxin-like protein [Homo sapiens]	1	230921_jc_podocalyxin_pngasef_impa_trypsin.ScanId;v=1;d1=7642.7642.3	controllerType=0 controllerNumber=1 scan=7642	18.4944
04299:3	1	A.TDTAQQSTVPT[+730.264]S[+568.212]K.A	HexNAc(2)Hex(2),HexNAc(2)Hex(1)	S[+568], T[+730]	888.053	3	2662.15	2662.15	0	0	38	CRagged	341.62	341.62	1.2	4.49	1192	>AAB61574.1 podocalyxin-like protein [Homo sapiens]	1	230921_jc_podocalyxin_pngasef_impa_trypsin.ScanId;v=1;d1=6441.6441.3	controllerType=0 controllerNumber=1 scan=6441	15.9121
05597:3	1	A.TDTAQQS[+203.079]T[+1021.360]VPTSK.A	HexNAc(1),HexNAc(2)Hex(2)NeuAc(1)	S[+203], T[+1021]	863.371	3	2588.1	2588.11	0	-3.9	38	CRagged	346.42	346.42	2.4	4.01	1192	>AAB61574.1 podocalyxin-like protein [Homo sapiens]	1	230921_jc_podocalyxin_pngasef_impa_trypsin.ScanId;v=1;d1=7798.7798.3	controllerType=0 controllerNumber=1 scan=7798	18.8041
04341:2	1	A.TDTAQQS[+203.079]T[+730.264]VPTSK.A	HexNAc(1),HexNAc(2)Hex(2)	S[+203], T[+730]	1149.01	2	2297.01	2297.01	0	-0.5	38	CRagged	349.31	349.31	0	5.05	1192	>AAB61574.1 podocalyxin-like protein [Homo sapiens]	1	230921_jc_podocalyxin_pngasef_impa_trypsin.ScanId;v=1;d1=6485.6485.2	controllerType=0 controllerNumber=1 scan=6485	16.0021
09682:3	1	A.T[+947.323]DT[+1312.455]AQQSTVPTSK.A	HexNAc(1)Hex(1)NeuAc(2),HexNAc(2)Hex(2)NeuAc(2)	T[+947][+1312]	1208.49	3	3623.45	3623.45	0	-0.4	38	CRagged	353.54	353.54	0	4.72	1192	>AAB61574.1 podocalyxin-like protein [Homo sapiens]	1	230921_jc_podocalyxin_pngasef_impa_trypsin.ScanId;v=1;d1=12067.12067.3	controllerType=0 controllerNumber=1 scan=12067	26.859
05261:3	1	A.TDTAQQST[+1021.360]VPT[+730.264]SK.A	HexNAc(2)Hex(2)NeuAc(1),HexNAc(2)Hex(2)	T[+730][+1021]	1039.1	3	3115.29	3115.29	0	-1.3	38	CRagged	356.11	356.11	2.4	4.72	1192	>AAB61574.1 podocalyxin-like protein [Homo sapiens]	1	230921_jc_podocalyxin_pngasef_impa_trypsin.ScanId;v=1;d1=7449.7449.3	controllerType=0 controllerNumber=1 scan=7449	18.0641
05238:3	1	A.TDTAQQS[+672.223]T[+730.264]VPTSK.A	HexNAc(1)Hex(1)NeuGc(1),HexNAc(2)Hex(2)	S[+672], T[+730]	922.722	3	2766.15	2766.16	0	-2.3	38	CRagged	378.85	378.85	0	5.36	1192	>AAB61574.1 podocalyxin-like protein [Homo sapiens]	1	230921_jc_podocalyxin_pngasef_impa_trypsin.ScanId;v=1;d1=7425.7425.3	controllerType=0 controllerNumber=1 scan=7425	18.0017
05290:3	1	A.TDTAQQS[+730.264]T[+656.228]VPTSK.A	HexNAc(2)Hex(2),HexNAc(1)Hex(1)NeuAc(1)	S[+730], T[+656]	917.391	3	2750.16	2750.16	0	-1.2	38	CRagged	388.06	388.06	0	5.63	1192	>AAB61574.1 podocalyxin-like protein [Homo sapiens]	1	230921_jc_podocalyxin_pngasef_impa_trypsin.ScanId;v=1;d1=7479.7479.3	controllerType=0 controllerNumber=1 scan=7479	18.1351
05093:3	1	A.TDTAQQS[+672.223]T[+730.264]VPTSK.A	HexNAc(1)Hex(1)NeuGc(1),HexNAc(2)Hex(2)	S[+672], T[+730]	922.723	3	2766.15	2766.16	0	-1.1	38	CRagged	389.74	389.74	0	5.63	1192	>AAB61574.1 podocalyxin-like protein [Homo sapiens]	1	230921_jc_podocalyxin_pngasef_impa_trypsin.ScanId;v=1;d1=7274.7274.3	controllerType=0 controllerNumber=1 scan=7274	17.6705
05270:3	1	A.TDTAQQSTVPT[+1021.360]S[+365.132]K.A	HexNAc(2)Hex(2)NeuAc(1),HexNAc(1)Hex(1)	S[+365], T[+1021]	917.392	3	2750.16	2750.16	0	-0.2	38	CRagged	410.3	410.3	4.47	5.57	1192	>AAB61574.1 podocalyxin-like protein [Homo sapiens]	1	230921_jc_podocalyxin_pngasef_impa_trypsin.ScanId;v=1;d1=7458.7458.3	controllerType=0 controllerNumber=1 scan=7458	18.0822
06231:3	1	A.T[+979.313]DT[+730.264]AQQSTVPTSK.A	HexNAc(1)Hex(1)NeuGc(2),HexNAc(2)Hex(2)	T[+730][+979]	1025.09	3	3073.25	3073.25	0	-0.3	38	CRagged	427.53	427.53	0	5.57	1192	>AAB61574.1 podocalyxin-like protein [Homo sapiens]	1	230921_jc_podocalyxin_pngasef_impa_trypsin.ScanId;v=1;d1=8458.8458.3	controllerType=0 controllerNumber=1 scan=8458	20.1702
04314:2	1	A.TDTAQQSTVPT[+568.212]S[+365.132]K.A	HexNAc(2)Hex(1),HexNAc(1)Hex(1)	S[+365], T[+568]	1149.01	2	2297.01	2297.01	0	-0.4	38	CRagged	432.87	432.87	2.39	5.9	1192	>AAB61574.1 podocalyxin-like protein [Homo sapiens]	1	230921_jc_podocalyxin_pngasef_impa_trypsin.ScanId;v=1;d1=6457.6457.2	controllerType=0 controllerNumber=1 scan=6457	15.9475
04170:3	1	A.TDTAQQS[+730.264]T[+365.132]VPTSK.A	HexNAc(2)Hex(2),HexNAc(1)Hex(1)	S[+730], T[+365]	820.36	3	2459.06	2459.07	0	-1.1	38	CRagged	466.83	466.83	0	5.5	1192	>AAB61574.1 podocalyxin-like protein [Homo sapiens]	1	230921_jc_podocalyxin_pngasef_impa_trypsin.ScanId;v=1;d1=6307.6307.3	controllerType=0 controllerNumber=1 scan=6307	15.6124
04758:2	1	A.TDTAQQS[+203.079]T[+568.212]VPTSK.A	HexNAc(1),HexNAc(2)Hex(1)	S[+203], T[+568]	1067.98	2	2134.96	2134.96	0	-1.3	38	CRagged	468.83	468.83	0	5.83	1192	>AAB61574.1 podocalyxin-like protein [Homo sapiens]	1	230921_jc_podocalyxin_pngasef_impa_trypsin.ScanId;v=1;d1=6924.6924.2	controllerType=0 controllerNumber=1 scan=6924	16.8965
04130:3	1	A.TDTAQQSTVPT[+730.264]S[+730.264]K.A	HexNAc(2)Hex(2),HexNAc(2)Hex(2)	S[+730], T[+730]	942.071	3	2824.2	2824.2	0	-0.5	38	CRagged	471.65	471.65	7.2	5.5	1192	>AAB61574.1 podocalyxin-like protein [Homo sapiens]	1	230921_jc_podocalyxin_pngasef_impa_trypsin.ScanId;v=1;d1=6265.6265.3	controllerType=0 controllerNumber=1 scan=6265	15.5205
06212:3	1	A.TDTAQQSTVPT[+979.313]S[+730.264]K.A	HexNAc(1)Hex(1)NeuGc(2),HexNAc(2)Hex(2)	S[+730], T[+979]	1025.09	3	3073.24	3073.25	0	-0.7	38	CRagged	531.56	531.56	0	5.81	1192	>AAB61574.1 podocalyxin-like protein [Homo sapiens]	1	230921_jc_podocalyxin_pngasef_impa_trypsin.ScanId;v=1;d1=8438.8438.3	controllerType=0 controllerNumber=1 scan=8438	20.1261
05216:3	1	A.TDTAQQS[+672.223]T[+730.264]VPTSK.A	HexNAc(1)Hex(1)NeuGc(1),HexNAc(2)Hex(2)	S[+672], T[+730]	922.722	3	2766.15	2766.16	0	-1.5	38	CRagged	559.73	559.73	0	5.81	1192	>AAB61574.1 podocalyxin-like protein [Homo sapiens]	1	230921_jc_podocalyxin_pngasef_impa_trypsin.ScanId;v=1;d1=7402.7402.3	controllerType=0 controllerNumber=1 scan=7402	17.9541
04163:2	1	A.TDTAQQSTVPT[+730.264]S[+365.132]K.A	HexNAc(2)Hex(2),HexNAc(1)Hex(1)	S[+365], T[+730]	1230.04	2	2459.06	2459.07	0	-1.1	38	CRagged	578.13	578.13	7.2	6.95	1192	>AAB61574.1 podocalyxin-like protein [Homo sapiens]	1	230921_jc_podocalyxin_pngasef_impa_trypsin.ScanId;v=1;d1=6300.6300.2	controllerType=0 controllerNumber=1 scan=6300	15.5963
04147:2	1	A.TDTAQQSTVPT[+365.132]S[+730.264]K.A	HexNAc(1)Hex(1),HexNAc(2)Hex(2)	S[+730], T[+365]	1230.04	2	2459.06	2459.07	0	-0.8	38	CRagged	654.36	654.36	1.46	8.95	1192	>AAB61574.1 podocalyxin-like protein [Homo sapiens]	1	230921_jc_podocalyxin_pngasef_impa_trypsin.ScanId;v=1;d1=6283.6283.2	controllerType=0 controllerNumber=1 scan=6283	15.5571
04734:2	1	A.TDTAQQSTVPT[+568.212]S[+203.079]K.A	HexNAc(2)Hex(1),HexNAc(1)	S[+203], T[+568]	1067.98	2	2134.96	2134.96	0	-0.2	38	CRagged	665.04	665.04	0	8.95	1192	>AAB61574.1 podocalyxin-like protein [Homo sapiens]	1	230921_jc_podocalyxin_pngasef_impa_trypsin.ScanId;v=1;d1=6899.6899.2	controllerType=0 controllerNumber=1 scan=6899	16.8441
04156:3	1	A.TDTAQQSTVPT[+730.264]S[+365.132]K.A	HexNAc(2)Hex(2),HexNAc(1)Hex(1)	S[+365], T[+730]	820.36	3	2459.06	2459.07	0	-0.8	38	CRagged	683.23	683.23	8.38	8.62	1192	>AAB61574.1 podocalyxin-like protein [Homo sapiens]	1	230921_jc_podocalyxin_pngasef_impa_trypsin.ScanId;v=1;d1=6292.6292.3	controllerType=0 controllerNumber=1 scan=6292	15.5793
05066:3	1	A.TDTAQQS[+365.132]T[+672.223]VPT[+730.264]SK.A	HexNAc(1)Hex(1),HexNAc(1)Hex(1)NeuGc(1),HexNAc(2)Hex(2)	S[+365], T[+672][+730]	1044.43	3	3131.28	3131.29	0	-1.4	38	CRagged	63.73	63.73	0	1.72	1192	>AAB61574.1 podocalyxin-like protein [Homo sapiens]	1	230921_jc_podocalyxin_pngasef_impa_trypsin.ScanId;v=1;d1=7245.7245.3	controllerType=0 controllerNumber=1 scan=7245	17.6003
05103:3	1	A.TDTAQQS[+365.132]T[+730.264]VPT[+672.223]SK.A	HexNAc(1)Hex(1),HexNAc(2)Hex(2),HexNAc(1)Hex(1)NeuGc(1)	S[+365], T[+672][+730]	1044.43	3	3131.28	3131.29	0	-2.3	38	CRagged	182.43	182.43	0	3.46	1192	>AAB61574.1 podocalyxin-like protein [Homo sapiens]	1	230921_jc_podocalyxin_pngasef_impa_trypsin.ScanId;v=1;d1=7284.7284.3	controllerType=0 controllerNumber=1 scan=7284	17.6929
06213:3	1	A.T[+365.132]DT[+730.264]AQQS[+963.318]TVPTSK.A	HexNAc(1)Hex(1),HexNAc(2)Hex(2),HexNAc(1)Hex(1)NeuAc(1)NeuGc(1)	S[+963], T[+365][+730]	1141.47	3	3422.38	3422.38	0	-0.7	38	CRagged	213.77	213.77	0	3.69	1192	>AAB61574.1 podocalyxin-like protein [Homo sapiens]	1	230921_jc_podocalyxin_pngasef_impa_trypsin.ScanId;v=1;d1=8439.8439.3	controllerType=0 controllerNumber=1 scan=8439	20.1276
04853:2	1	A.TDTAQQS[+203.079]T[+203.079]VPT[+203.079]SK.A	HexNAc(1),HexNAc(1),HexNAc(1)	S[+203], T[+203]*2	986.956	2	1972.91	1972.91	0	-1.4	38	CRagged	248.18	248.18	0	4.66	1192	>AAB61574.1 podocalyxin-like protein [Homo sapiens]	1	230921_jc_podocalyxin_pngasef_impa_trypsin.ScanId;v=1;d1=7024.7024.2	controllerType=0 controllerNumber=1 scan=7024	17.126
06193:3	1	A.TDTAQQS[+672.223]T[+1021.360]VPT[+365.132]SK.A	HexNAc(1)Hex(1)NeuGc(1),HexNAc(2)Hex(2)NeuAc(1),HexNAc(1)Hex(1)	S[+672], T[+365][+1021]	1141.47	3	3422.38	3422.38	0	-0.6	38	CRagged	321.34	321.34	0	4.54	1192	>AAB61574.1 podocalyxin-like protein [Homo sapiens]	1	230921_jc_podocalyxin_pngasef_impa_trypsin.ScanId;v=1;d1=8418.8418.3	controllerType=0 controllerNumber=1 scan=8418	20.0761
05343:3	1	A.TDTAQQS[+365.132]T[+672.223]VPT[+568.212]SK.A	HexNAc(1)Hex(1),HexNAc(1)Hex(1)NeuGc(1),HexNAc(2)Hex(1)	S[+365], T[+568][+672]	990.416	3	2969.23	2969.24	0	-0.9	38	CRagged	329.64	329.64	1.2	4.72	1192	>AAB61574.1 podocalyxin-like protein [Homo sapiens]	1	230921_jc_podocalyxin_pngasef_impa_trypsin.ScanId;v=1;d1=7535.7535.3	controllerType=0 controllerNumber=1 scan=7535	18.2731
04849:2	1	A.TDTAQQS[+203.079]T[+203.079]VPT[+203.079]SK.A	HexNAc(1),HexNAc(1),HexNAc(1)	S[+203], T[+203]*2	986.956	2	1972.9	1972.91	0	-1.8	38	CRagged	697.7	697.7	0	8.69	1192	>AAB61574.1 podocalyxin-like protein [Homo sapiens]	1	230921_jc_podocalyxin_pngasef_impa_trypsin.ScanId;v=1;d1=7019.7019.2	controllerType=0 controllerNumber=1 scan=7019	17.1164
05310:2	1	Q.STVPTS[+1312.455]K.A	HexNAc(2)Hex(2)NeuAc(2)	S[+1312]	1016.43	2	2031.85	2031.85	0	-0.5	44	CRagged	238.05	238.05	0	4.35	1192	>AAB61574.1 podocalyxin-like protein [Homo sapiens]	1	230921_jc_podocalyxin_pngasef_impa_trypsin.ScanId;v=1;d1=7500.7500.2	controllerType=0 controllerNumber=1 scan=7500	18.1851
05321:2	1	Q.STVPTS[+1312.455]K.A	HexNAc(2)Hex(2)NeuAc(2)	S[+1312]	1016.43	2	2031.85	2031.85	0	-1	44	CRagged	252.7	252.7	0	4.99	1192	>AAB61574.1 podocalyxin-like protein [Homo sapiens]	1	230921_jc_podocalyxin_pngasef_impa_trypsin.ScanId;v=1;d1=7512.7512.2	controllerType=0 controllerNumber=1 scan=7512	18.2175
07201:2	1	Q.STVPT[+656.228]S[+947.323]K.A	HexNAc(1)Hex(1)NeuAc(1),HexNAc(1)Hex(1)NeuAc(2)	S[+947], T[+656]	1161.97	2	2322.94	2322.94	0	-3.7	44	CRagged	223.46	223.46	0	3.65	1192	>AAB61574.1 podocalyxin-like protein [Homo sapiens]	1	230921_jc_podocalyxin_pngasef_impa_trypsin.ScanId;v=1;d1=9497.9497.2	controllerType=0 controllerNumber=1 scan=9497	22.1662
07162:2	1	Q.STVPT[+947.323]S[+656.228]K.A	HexNAc(1)Hex(1)NeuAc(2),HexNAc(1)Hex(1)NeuAc(1)	S[+656], T[+947]	1161.97	2	2322.94	2322.94	0	-1.3	44	CRagged	237.49	237.49	3.33	4.35	1192	>AAB61574.1 podocalyxin-like protein [Homo sapiens]	1	230921_jc_podocalyxin_pngasef_impa_trypsin.ScanId;v=1;d1=9457.9457.2	controllerType=0 controllerNumber=1 scan=9457	22.0872
20470:3	1	Q.S[+947.323]T[+1312.455]VPTSKANEILA.S	HexNAc(1)Hex(1)NeuAc(2),HexNAc(2)Hex(2)NeuAc(2)	S[+947], T[+1312]	1197.5	3	3590.5	3590.5	0	-0.2	44	Specific	34.96	34.96	0	2.63	1192	>AAB61574.1 podocalyxin-like protein [Homo sapiens]	1	230921_jc_podocalyxin_pngasef_impa_trypsin.ScanId;v=1;d1=23438.23438.3	controllerType=0 controllerNumber=1 scan=23438	51.9062
05246:2	1	S.T[+963.318]VPTSK.A	HexNAc(1)Hex(1)NeuAc(1)NeuGc(1)	T[+963]	798.342	2	1595.68	1595.68	0	-1.7	45	CRagged	290.91	290.91	3.3	4.99	1192	>AAB61574.1 podocalyxin-like protein [Homo sapiens]	1	230921_jc_podocalyxin_pngasef_impa_trypsin.ScanId;v=1;d1=7433.7433.2	controllerType=0 controllerNumber=1 scan=7433	18.0177
05080:2	1	S.T[+979.313]VPTSK.A	HexNAc(1)Hex(1)NeuGc(2)	T[+979]	806.339	2	1611.67	1611.67	0	-1.7	45	CRagged	324.57	324.57	3.3	5.5	1192	>AAB61574.1 podocalyxin-like protein [Homo sapiens]	1	230921_jc_podocalyxin_pngasef_impa_trypsin.ScanId;v=1;d1=7260.7260.2	controllerType=0 controllerNumber=1 scan=7260	17.6316
05814:2	1	S.T[+963.318]VPTSK.A	HexNAc(1)Hex(1)NeuAc(1)NeuGc(1)	T[+963]	798.341	2	1595.67	1595.68	0	-3.4	45	CRagged	335.57	304.44	3.3	4.6	1192	>AAB61574.1 podocalyxin-like protein [Homo sapiens]	1	230921_jc_podocalyxin_pngasef_impa_trypsin.ScanId;v=1;d1=8024.8024.2	controllerType=0 controllerNumber=1 scan=8024	19.279
04096:2	1	S.T[+656.228]VPTSK.A	HexNAc(1)Hex(1)NeuAc(1)	T[+656]	644.797	2	1288.59	1288.59	0	-1.9	45	CRagged	378.21	378.21	3.3	6.14	1192	>AAB61574.1 podocalyxin-like protein [Homo sapiens]	1	230921_jc_podocalyxin_pngasef_impa_trypsin.ScanId;v=1;d1=6230.6230.2	controllerType=0 controllerNumber=1 scan=6230	15.439
05848:2	1	S.T[+947.323]VPTSK.A	HexNAc(1)Hex(1)NeuAc(2)	T[+947]	790.344	2	1579.68	1579.68	0	-2.1	45	CRagged	383.17	341.55	3.3	5.33	1192	>AAB61574.1 podocalyxin-like protein [Homo sapiens]	1	230921_jc_podocalyxin_pngasef_impa_trypsin.ScanId;v=1;d1=8060.8060.2	controllerType=0 controllerNumber=1 scan=8060	19.3541
03582:2	1	S.T[+672.223]VPTSK.A	HexNAc(1)Hex(1)NeuGc(1)	T[+672]	652.795	2	1304.58	1304.58	0	-0.7	45	CRagged	394.75	394.75	3.3	6.4	1192	>AAB61574.1 podocalyxin-like protein [Homo sapiens]	1	230921_jc_podocalyxin_pngasef_impa_trypsin.ScanId;v=1;d1=5694.5694.2	controllerType=0 controllerNumber=1 scan=5694	14.3102
05062:2	1	S.T[+979.313]VPTSK.A	HexNAc(1)Hex(1)NeuGc(2)	T[+979]	806.34	2	1611.67	1611.67	0	-1.6	45	CRagged	395.9	358.62	3.3	5.59	1192	>AAB61574.1 podocalyxin-like protein [Homo sapiens]	1	230921_jc_podocalyxin_pngasef_impa_trypsin.ScanId;v=1;d1=7241.7241.2	controllerType=0 controllerNumber=1 scan=7241	17.5926
05703:2	1	S.T[+963.318]VPTSK.A	HexNAc(1)Hex(1)NeuAc(1)NeuGc(1)	T[+963]	798.343	2	1595.68	1595.68	0	-0.4	45	CRagged	405.05	385.44	3.3	6.35	1192	>AAB61574.1 podocalyxin-like protein [Homo sapiens]	1	230921_jc_podocalyxin_pngasef_impa_trypsin.ScanId;v=1;d1=7909.7909.2	controllerType=0 controllerNumber=1 scan=7909	19.0484
05826:2	1	S.T[+947.323]VPTSK.A	HexNAc(1)Hex(1)NeuAc(2)	T[+947]	790.344	2	1579.68	1579.68	0	-2.8	45	CRagged	410.02	356.9	3.3	5.27	1192	>AAB61574.1 podocalyxin-like protein [Homo sapiens]	1	230921_jc_podocalyxin_pngasef_impa_trypsin.ScanId;v=1;d1=8037.8037.2	controllerType=0 controllerNumber=1 scan=8037	19.3021
05220:2	1	S.T[+963.318]VPTSK.A	HexNAc(1)Hex(1)NeuAc(1)NeuGc(1)	T[+963]	798.342	2	1595.68	1595.68	0	-2	45	CRagged	440.87	422.47	3.3	6.01	1192	>AAB61574.1 podocalyxin-like protein [Homo sapiens]	1	230921_jc_podocalyxin_pngasef_impa_trypsin.ScanId;v=1;d1=7406.7406.2	controllerType=0 controllerNumber=1 scan=7406	17.9625
05684:2	1	S.T[+963.318]VPTSK.A	HexNAc(1)Hex(1)NeuAc(1)NeuGc(1)	T[+963]	798.343	2	1595.68	1595.68	0	-0.2	45	CRagged	448.37	408.77	3.3	6.28	1192	>AAB61574.1 podocalyxin-like protein [Homo sapiens]	1	230921_jc_podocalyxin_pngasef_impa_trypsin.ScanId;v=1;d1=7889.7889.2	controllerType=0 controllerNumber=1 scan=7889	18.992
03565:2	1	S.TVPTS[+672.223]K.A	HexNAc(1)Hex(1)NeuGc(1)	S[+672]	652.795	2	1304.58	1304.58	0	-1.1	45	CRagged	449.57	449.57	0	6.28	1192	>AAB61574.1 podocalyxin-like protein [Homo sapiens]	1	230921_jc_podocalyxin_pngasef_impa_trypsin.ScanId;v=1;d1=5676.5676.2	controllerType=0 controllerNumber=1 scan=5676	14.2657
04078:2	1	S.TVPT[+656.228]SK.A	HexNAc(1)Hex(1)NeuAc(1)	T[+656]	644.797	2	1288.59	1288.59	0	-1.6	45	CRagged	464.7	464.7	0	6.28	1192	>AAB61574.1 podocalyxin-like protein [Homo sapiens]	1	230921_jc_podocalyxin_pngasef_impa_trypsin.ScanId;v=1;d1=6211.6211.2	controllerType=0 controllerNumber=1 scan=6211	15.3969
12912:2	1	P.TS[+1312.455]KANEILA.S	HexNAc(2)Hex(2)NeuAc(2)	S[+1312]	1129.99	2	2258.97	2258.98	0	-0.7	48	Specific	214.52	214.52	1.2	3.21	1192	>AAB61574.1 podocalyxin-like protein [Homo sapiens]	1	230921_jc_podocalyxin_pngasef_impa_trypsin.ScanId;v=1;d1=15474.15474.2	controllerType=0 controllerNumber=1 scan=15474	33.8761
12904:3	1	P.TS[+1312.455]KANEILA.S	HexNAc(2)Hex(2)NeuAc(2)	S[+1312]	753.663	3	2258.97	2258.98	0	-0.8	48	Specific	215.07	215.07	1.2	2.92	1192	>AAB61574.1 podocalyxin-like protein [Homo sapiens]	1	230921_jc_podocalyxin_pngasef_impa_trypsin.ScanId;v=1;d1=15466.15466.3	controllerType=0 controllerNumber=1 scan=15466	33.8579
12925:3	1	P.TS[+1312.455]KANEILA.S	HexNAc(2)Hex(2)NeuAc(2)	S[+1312]	753.663	3	2258.98	2258.98	0	-0.1	48	Specific	222.74	222.74	1.2	2.92	1192	>AAB61574.1 podocalyxin-like protein [Homo sapiens]	1	230921_jc_podocalyxin_pngasef_impa_trypsin.ScanId;v=1;d1=15488.15488.3	controllerType=0 controllerNumber=1 scan=15488	33.9109
12889:2	1	P.TS[+1312.455]KANEILA.S	HexNAc(2)Hex(2)NeuAc(2)	S[+1312]	1129.99	2	2258.98	2258.98	0	0.1	48	Specific	228.4	228.4	1.2	3	1192	>AAB61574.1 podocalyxin-like protein [Homo sapiens]	1	230921_jc_podocalyxin_pngasef_impa_trypsin.ScanId;v=1;d1=15450.15450.2	controllerType=0 controllerNumber=1 scan=15450	33.8112
15042:3	1	P.TSKANEILAS[+963.318]VK.A	HexNAc(1)Hex(1)NeuAc(1)NeuGc(1)	S[+963]	742.015	3	2224.03	2224.03	0	-1.3	48	CRagged	75.98	75.98	1.2	2.53	1192	>AAB61574.1 podocalyxin-like protein [Homo sapiens]	1	230921_jc_podocalyxin_pngasef_impa_trypsin.ScanId;v=1;d1=17746.17746.3	controllerType=0 controllerNumber=1 scan=17746	39.0258
13322:3	1	P.TSKANEILAS[+1312.455]VK.A	HexNAc(2)Hex(2)NeuAc(2)	S[+1312]	858.394	3	2573.17	2573.17	0	-2	48	CRagged	110.28	110.28	1.2	2.55	1192	>AAB61574.1 podocalyxin-like protein [Homo sapiens]	1	230921_jc_podocalyxin_pngasef_impa_trypsin.ScanId;v=1;d1=15904.15904.3	controllerType=0 controllerNumber=1 scan=15904	34.928
15208:3	1	P.TSKANEILAS[+947.323]VK.A	HexNAc(1)Hex(1)NeuAc(2)	S[+947]	736.684	3	2208.04	2208.04	0	-0.9	48	CRagged	134.7	134.7	1.2	3.19	1192	>AAB61574.1 podocalyxin-like protein [Homo sapiens]	1	230921_jc_podocalyxin_pngasef_impa_trypsin.ScanId;v=1;d1=17919.17919.3	controllerType=0 controllerNumber=1 scan=17919	39.3783
12625:3	1	P.TS[+656.228]KANEILASVK.A	HexNAc(1)Hex(1)NeuAc(1)	S[+656]	639.652	3	1916.94	1916.94	0	-1	48	CRagged	141.68	141.68	0	3.19	1192	>AAB61574.1 podocalyxin-like protein [Homo sapiens]	1	230921_jc_podocalyxin_pngasef_impa_trypsin.ScanId;v=1;d1=15173.15173.3	controllerType=0 controllerNumber=1 scan=15173	33.1394
15192:3	1	P.TSKANEILAS[+947.323]VK.A	HexNAc(1)Hex(1)NeuAc(2)	S[+947]	736.683	3	2208.04	2208.04	0	-1.4	48	CRagged	175.51	175.51	1.2	4.69	1192	>AAB61574.1 podocalyxin-like protein [Homo sapiens]	1	230921_jc_podocalyxin_pngasef_impa_trypsin.ScanId;v=1;d1=17902.17902.3	controllerType=0 controllerNumber=1 scan=17902	39.3443
15044:3	1	P.T[+963.318]SKANEILASVK.A	HexNAc(1)Hex(1)NeuAc(1)NeuGc(1)	T[+963]	742.015	3	2224.03	2224.03	0	-1.3	48	CRagged	227.21	227.21	12.55	2.92	1192	>AAB61574.1 podocalyxin-like protein [Homo sapiens]	1	230921_jc_podocalyxin_pngasef_impa_trypsin.ScanId;v=1;d1=17748.17748.3	controllerType=0 controllerNumber=1 scan=17748	39.0294
15210:3	1	P.TS[+947.323]KANEILASVK.A	HexNAc(1)Hex(1)NeuAc(2)	S[+947]	736.684	3	2208.04	2208.04	0	-0.9	48	CRagged	227.51	227.51	4	3.05	1192	>AAB61574.1 podocalyxin-like protein [Homo sapiens]	1	230921_jc_podocalyxin_pngasef_impa_trypsin.ScanId;v=1;d1=17921.17921.3	controllerType=0 controllerNumber=1 scan=17921	39.3819
15194:3	1	P.TS[+947.323]KANEILASVK.A	HexNAc(1)Hex(1)NeuAc(2)	S[+947]	736.683	3	2208.04	2208.04	0	-1.4	48	CRagged	245.28	245.28	4	3.66	1192	>AAB61574.1 podocalyxin-like protein [Homo sapiens]	1	230921_jc_podocalyxin_pngasef_impa_trypsin.ScanId;v=1;d1=17904.17904.3	controllerType=0 controllerNumber=1 scan=17904	39.3503
12612:3	1	P.TS[+656.228]KANEILASVK.A	HexNAc(1)Hex(1)NeuAc(1)	S[+656]	639.653	3	1916.95	1916.94	0	1	48	CRagged	304.9	304.9	4	3.57	1192	>AAB61574.1 podocalyxin-like protein [Homo sapiens]	1	230921_jc_podocalyxin_pngasef_impa_trypsin.ScanId;v=1;d1=15159.15159.3	controllerType=0 controllerNumber=1 scan=15159	33.1079
12627:3	1	P.TS[+656.228]KANEILASVK.A	HexNAc(1)Hex(1)NeuAc(1)	S[+656]	639.652	3	1916.94	1916.94	0	-1	48	CRagged	319.52	319.52	4	3.8	1192	>AAB61574.1 podocalyxin-like protein [Homo sapiens]	1	230921_jc_podocalyxin_pngasef_impa_trypsin.ScanId;v=1;d1=15175.15175.3	controllerType=0 controllerNumber=1 scan=15175	33.143
13223:3	1	P.T[+1312.455]SKANEILASVK.A	HexNAc(2)Hex(2)NeuAc(2)	T[+1312]	858.393	3	2573.16	2573.17	0	-2.3	48	CRagged	321.22	321.22	4.44	5.26	1192	>AAB61574.1 podocalyxin-like protein [Homo sapiens]	1	230921_jc_podocalyxin_pngasef_impa_trypsin.ScanId;v=1;d1=15800.15800.3	controllerType=0 controllerNumber=1 scan=15800	34.6671
12610:3	1	P.T[+656.228]SKANEILASVK.A	HexNAc(1)Hex(1)NeuAc(1)	T[+656]	639.653	3	1916.95	1916.94	0	1	48	CRagged	338	338	7.69	5.48	1192	>AAB61574.1 podocalyxin-like protein [Homo sapiens]	1	230921_jc_podocalyxin_pngasef_impa_trypsin.ScanId;v=1;d1=15157.15157.3	controllerType=0 controllerNumber=1 scan=15157	33.1024
13242:3	1	P.TSKANEILAS[+1312.455]VK.A	HexNAc(2)Hex(2)NeuAc(2)	S[+1312]	858.394	3	2573.17	2573.17	0	-1.3	48	CRagged	421.9	421.9	1.2	6.56	1192	>AAB61574.1 podocalyxin-like protein [Homo sapiens]	1	230921_jc_podocalyxin_pngasef_impa_trypsin.ScanId;v=1;d1=15820.15820.3	controllerType=0 controllerNumber=1 scan=15820	34.7162
14835:3	1	P.TSKANEILAS[+1312.455]VKA.T	HexNAc(2)Hex(2)NeuAc(2)	S[+1312]	882.074	3	2644.21	2644.21	0	-0.6	48	Specific	127.71	2.62	1.2	2.87	1192	>AAB61574.1 podocalyxin-like protein [Homo sapiens]	1	230921_jc_podocalyxin_pngasef_impa_trypsin.ScanId;v=1;d1=17530.17530.3	controllerType=0 controllerNumber=1 scan=17530	38.548
19985:2	1	K.ANEILASVK.A			472.773	2	944.539	944.541	0	-1.9	51	Non	63.48	63.48	63.48	1.51	1192	>AAB61574.1 podocalyxin-like protein [Homo sapiens]	1	230921_jc_podocalyxin_pngasef_impa_trypsin.ScanId;v=1;d1=22917.22917.2	controllerType=0 controllerNumber=1 scan=22917	50.886
21122:2	1	K.ANEILASVK.A			472.773	2	944.539	944.541	0	-1.7	51	Non	76.13	76.13	76.13	1.51	1192	>AAB61574.1 podocalyxin-like protein [Homo sapiens]	1	230921_jc_podocalyxin_pngasef_impa_trypsin.ScanId;v=1;d1=24136.24136.2	controllerType=0 controllerNumber=1 scan=24136	53.2802
20754:2	1	K.ANEILASVK.A			472.773	2	944.538	944.541	0	-3	51	Non	89.48	89.48	89.48	1.67	1192	>AAB61574.1 podocalyxin-like protein [Homo sapiens]	1	230921_jc_podocalyxin_pngasef_impa_trypsin.ScanId;v=1;d1=23746.23746.2	controllerType=0 controllerNumber=1 scan=23746	52.5103
21603:2	1	K.ANEILASVK.A			472.774	2	944.54	944.541	0	-1.3	51	Non	94.24	94.24	94.24	2.31	1192	>AAB61574.1 podocalyxin-like protein [Homo sapiens]	1	230921_jc_podocalyxin_pngasef_impa_trypsin.ScanId;v=1;d1=24656.24656.2	controllerType=0 controllerNumber=1 scan=24656	54.2507
19564:2	1	K.ANEILASVK.A			472.774	2	944.54	944.541	0	-1.5	51	Non	122.3	122.3	122.3	2.35	1192	>AAB61574.1 podocalyxin-like protein [Homo sapiens]	1	230921_jc_podocalyxin_pngasef_impa_trypsin.ScanId;v=1;d1=22477.22477.2	controllerType=0 controllerNumber=1 scan=22477	49.8731
20354:2	1	K.ANEILASVK.A			472.773	2	944.538	944.541	0	-2.8	51	Non	134.04	134.04	134.04	2.48	1192	>AAB61574.1 podocalyxin-like protein [Homo sapiens]	1	230921_jc_podocalyxin_pngasef_impa_trypsin.ScanId;v=1;d1=23309.23309.2	controllerType=0 controllerNumber=1 scan=23309	51.6633
21747:2	1	K.ANEILASVK.A			472.773	2	944.539	944.541	0	-1.9	51	Non	136.04	136.04	136.04	2.48	1192	>AAB61574.1 podocalyxin-like protein [Homo sapiens]	1	230921_jc_podocalyxin_pngasef_impa_trypsin.ScanId;v=1;d1=24814.24814.2	controllerType=0 controllerNumber=1 scan=24814	54.5518
21983:2	1	K.ANEILASVK.A			472.773	2	944.539	944.541	0	-2.3	51	Non	137.5	137.5	137.5	2.48	1192	>AAB61574.1 podocalyxin-like protein [Homo sapiens]	1	230921_jc_podocalyxin_pngasef_impa_trypsin.ScanId;v=1;d1=25069.25069.2	controllerType=0 controllerNumber=1 scan=25069	55.0077
20579:2	1	K.ANEILASVK.A			472.772	2	944.537	944.541	0	-4	51	Non	137.91	137.91	137.91	2.31	1192	>AAB61574.1 podocalyxin-like protein [Homo sapiens]	1	230921_jc_podocalyxin_pngasef_impa_trypsin.ScanId;v=1;d1=23556.23556.2	controllerType=0 controllerNumber=1 scan=23556	52.1385
20084:2	1	K.ANEILASVK.A			472.773	2	944.539	944.541	0	-2.3	51	Non	137.94	137.94	137.94	2.48	1192	>AAB61574.1 podocalyxin-like protein [Homo sapiens]	1	230921_jc_podocalyxin_pngasef_impa_trypsin.ScanId;v=1;d1=23022.23022.2	controllerType=0 controllerNumber=1 scan=23022	51.0935
19969:2	1	K.ANEILASVK.A			472.773	2	944.539	944.541	0	-1.7	51	Non	140.69	140.69	140.69	2.48	1192	>AAB61574.1 podocalyxin-like protein [Homo sapiens]	1	230921_jc_podocalyxin_pngasef_impa_trypsin.ScanId;v=1;d1=22900.22900.2	controllerType=0 controllerNumber=1 scan=22900	50.8508
20118:2	1	K.ANEILASVK.A			472.773	2	944.538	944.541	0	-3.2	51	Non	175.62	175.62	175.62	3.01	1192	>AAB61574.1 podocalyxin-like protein [Homo sapiens]	1	230921_jc_podocalyxin_pngasef_impa_trypsin.ScanId;v=1;d1=23058.23058.2	controllerType=0 controllerNumber=1 scan=23058	51.1562
20310:2	1	K.ANEILASVK.A			472.773	2	944.539	944.541	0	-2.1	51	Non	178.26	178.26	178.26	3.01	1192	>AAB61574.1 podocalyxin-like protein [Homo sapiens]	1	230921_jc_podocalyxin_pngasef_impa_trypsin.ScanId;v=1;d1=23260.23260.2	controllerType=0 controllerNumber=1 scan=23260	51.5692
19318:2	1	K.ANEILASVK.A			472.773	2	944.539	944.541	0	-2.5	51	Non	184.71	184.71	184.71	2.97	1192	>AAB61574.1 podocalyxin-like protein [Homo sapiens]	1	230921_jc_podocalyxin_pngasef_impa_trypsin.ScanId;v=1;d1=22219.22219.2	controllerType=0 controllerNumber=1 scan=22219	49.3018
20567:2	1	K.ANEILASVK.A			472.774	2	944.54	944.541	0	-0.6	51	Non	191.82	191.82	191.82	3.25	1192	>AAB61574.1 podocalyxin-like protein [Homo sapiens]	1	230921_jc_podocalyxin_pngasef_impa_trypsin.ScanId;v=1;d1=23543.23543.2	controllerType=0 controllerNumber=1 scan=23543	52.1082
17693:2	1	K.ANEILASVK.A			472.773	2	944.539	944.541	0	-1.7	51	Non	222.68	222.68	222.68	3.19	1192	>AAB61574.1 podocalyxin-like protein [Homo sapiens]	1	230921_jc_podocalyxin_pngasef_impa_trypsin.ScanId;v=1;d1=20522.20522.2	controllerType=0 controllerNumber=1 scan=20522	45.6291
15681:2	1	K.ANEILASVK.A			472.773	2	944.539	944.541	0	-2.5	51	Non	251.96	251.96	251.96	3.59	1192	>AAB61574.1 podocalyxin-like protein [Homo sapiens]	1	230921_jc_podocalyxin_pngasef_impa_trypsin.ScanId;v=1;d1=18413.18413.2	controllerType=0 controllerNumber=1 scan=18413	40.4948
18964:2	1	K.ANEILASVK.A			472.774	2	944.54	944.541	0	-0.6	51	Non	264.9	264.9	264.9	4.07	1192	>AAB61574.1 podocalyxin-like protein [Homo sapiens]	1	230921_jc_podocalyxin_pngasef_impa_trypsin.ScanId;v=1;d1=21850.21850.2	controllerType=0 controllerNumber=1 scan=21850	48.5251
17917:2	1	K.ANEILASVK.A			472.774	2	944.54	944.541	0	-1.3	51	Non	270.8	270.8	270.8	5.18	1192	>AAB61574.1 podocalyxin-like protein [Homo sapiens]	1	230921_jc_podocalyxin_pngasef_impa_trypsin.ScanId;v=1;d1=20757.20757.2	controllerType=0 controllerNumber=1 scan=20757	46.2053
17945:2	1	K.ANEILASVK.A			472.774	2	944.54	944.541	0	-0.8	51	Non	277.85	277.85	277.85	5.18	1192	>AAB61574.1 podocalyxin-like protein [Homo sapiens]	1	230921_jc_podocalyxin_pngasef_impa_trypsin.ScanId;v=1;d1=20786.20786.2	controllerType=0 controllerNumber=1 scan=20786	46.2615
15021:2	1	K.ANEILASVK.A			472.773	2	944.539	944.541	0	-1.9	51	Non	287.97	287.97	287.97	3.73	1192	>AAB61574.1 podocalyxin-like protein [Homo sapiens]	1	230921_jc_podocalyxin_pngasef_impa_trypsin.ScanId;v=1;d1=17724.17724.2	controllerType=0 controllerNumber=1 scan=17724	38.9764
18461:2	1	K.ANEILASVK.A			472.774	2	944.541	944.541	0	-0.4	51	Non	293.04	293.04	293.04	5.32	1192	>AAB61574.1 podocalyxin-like protein [Homo sapiens]	1	230921_jc_podocalyxin_pngasef_impa_trypsin.ScanId;v=1;d1=21324.21324.2	controllerType=0 controllerNumber=1 scan=21324	47.4005
15069:2	1	K.ANEILASVK.A			472.774	2	944.54	944.541	0	-1.3	51	Non	307.26	307.26	307.26	5.32	1192	>AAB61574.1 podocalyxin-like protein [Homo sapiens]	1	230921_jc_podocalyxin_pngasef_impa_trypsin.ScanId;v=1;d1=17774.17774.2	controllerType=0 controllerNumber=1 scan=17774	39.0862
19048:2	1	K.ANEILASVK.A			472.774	2	944.541	944.541	0	-0.2	51	Non	308.08	308.08	308.08	5.32	1192	>AAB61574.1 podocalyxin-like protein [Homo sapiens]	1	230921_jc_podocalyxin_pngasef_impa_trypsin.ScanId;v=1;d1=21938.21938.2	controllerType=0 controllerNumber=1 scan=21938	48.7257
18567:2	1	K.ANEILASVK.A			472.773	2	944.539	944.541	0	-1.7	51	Non	310	310	310	5.06	1192	>AAB61574.1 podocalyxin-like protein [Homo sapiens]	1	230921_jc_podocalyxin_pngasef_impa_trypsin.ScanId;v=1;d1=21435.21435.2	controllerType=0 controllerNumber=1 scan=21435	47.6406
18436:2	1	K.ANEILASVK.A			472.774	2	944.541	944.541	0	-0.2	51	Non	310.29	310.29	310.29	5.32	1192	>AAB61574.1 podocalyxin-like protein [Homo sapiens]	1	230921_jc_podocalyxin_pngasef_impa_trypsin.ScanId;v=1;d1=21298.21298.2	controllerType=0 controllerNumber=1 scan=21298	47.3423
15269:2	1	K.ANEILASVK.A			472.773	2	944.539	944.541	0	-1.7	51	Non	311.76	311.76	311.76	5.06	1192	>AAB61574.1 podocalyxin-like protein [Homo sapiens]	1	230921_jc_podocalyxin_pngasef_impa_trypsin.ScanId;v=1;d1=17982.17982.2	controllerType=0 controllerNumber=1 scan=17982	39.5028
15246:2	1	K.ANEILASVK.A			472.774	2	944.54	944.541	0	-1.3	51	Non	314.32	314.32	314.32	5.32	1192	>AAB61574.1 podocalyxin-like protein [Homo sapiens]	1	230921_jc_podocalyxin_pngasef_impa_trypsin.ScanId;v=1;d1=17958.17958.2	controllerType=0 controllerNumber=1 scan=17958	39.4579
14867:2	1	K.ANEILASVK.A			472.774	2	944.54	944.541	0	-1.1	51	Non	322.26	322.26	322.26	4.46	1192	>AAB61574.1 podocalyxin-like protein [Homo sapiens]	1	230921_jc_podocalyxin_pngasef_impa_trypsin.ScanId;v=1;d1=17563.17563.2	controllerType=0 controllerNumber=1 scan=17563	38.61
17355:2	1	K.ANEILASVK.A			472.774	2	944.54	944.541	0	-1.5	51	Non	327.53	327.53	327.53	5.57	1192	>AAB61574.1 podocalyxin-like protein [Homo sapiens]	1	230921_jc_podocalyxin_pngasef_impa_trypsin.ScanId;v=1;d1=20168.20168.2	controllerType=0 controllerNumber=1 scan=20168	44.7877
13404:2	1	K.ANEILASVK.A			472.773	2	944.538	944.541	0	-2.8	51	Non	332.72	332.72	332.72	5.31	1192	>AAB61574.1 podocalyxin-like protein [Homo sapiens]	1	230921_jc_podocalyxin_pngasef_impa_trypsin.ScanId;v=1;d1=15989.15989.2	controllerType=0 controllerNumber=1 scan=15989	35.1156
16056:2	1	K.ANEILASVK.A			472.774	2	944.54	944.541	0	-1.1	51	Non	333.14	333.14	333.14	5.57	1192	>AAB61574.1 podocalyxin-like protein [Homo sapiens]	1	230921_jc_podocalyxin_pngasef_impa_trypsin.ScanId;v=1;d1=18806.18806.2	controllerType=0 controllerNumber=1 scan=18806	41.4337
17392:2	1	K.ANEILASVK.A			472.774	2	944.54	944.541	0	-1.1	51	Non	334.8	334.8	334.8	5.57	1192	>AAB61574.1 podocalyxin-like protein [Homo sapiens]	1	230921_jc_podocalyxin_pngasef_impa_trypsin.ScanId;v=1;d1=20207.20207.2	controllerType=0 controllerNumber=1 scan=20207	44.8744
10945:2	1	K.ANEILASVK.A			472.774	2	944.54	944.541	0	-1.3	51	Non	335.77	215.49	215.49	3.67	1192	>AAB61574.1 podocalyxin-like protein [Homo sapiens]	1	230921_jc_podocalyxin_pngasef_impa_trypsin.ScanId;v=1;d1=13375.13375.2	controllerType=0 controllerNumber=1 scan=13375	29.2897
13691:2	1	K.ANEILASVK.A			472.774	2	944.54	944.541	0	-1.3	51	Non	337.56	337.56	337.56	5.57	1192	>AAB61574.1 podocalyxin-like protein [Homo sapiens]	1	230921_jc_podocalyxin_pngasef_impa_trypsin.ScanId;v=1;d1=16289.16289.2	controllerType=0 controllerNumber=1 scan=16289	35.762
13718:2	1	K.ANEILASVK.A			472.774	2	944.54	944.541	0	-0.6	51	Non	344.38	344.38	344.38	5.57	1192	>AAB61574.1 podocalyxin-like protein [Homo sapiens]	1	230921_jc_podocalyxin_pngasef_impa_trypsin.ScanId;v=1;d1=16317.16317.2	controllerType=0 controllerNumber=1 scan=16317	35.8216
13363:2	1	K.ANEILASVK.A			472.773	2	944.538	944.541	0	-2.8	51	Non	358.93	358.93	358.93	5.31	1192	>AAB61574.1 podocalyxin-like protein [Homo sapiens]	1	230921_jc_podocalyxin_pngasef_impa_trypsin.ScanId;v=1;d1=15946.15946.2	controllerType=0 controllerNumber=1 scan=15946	35.0153
12643:2	1	K.ANEILASVK.A			472.773	2	944.539	944.541	0	-1.9	51	Non	365.54	365.54	365.54	6.21	1192	>AAB61574.1 podocalyxin-like protein [Homo sapiens]	1	230921_jc_podocalyxin_pngasef_impa_trypsin.ScanId;v=1;d1=15192.15192.2	controllerType=0 controllerNumber=1 scan=15192	33.1802
11865:2	1	K.ANEILASVK.A			472.774	2	944.54	944.541	0	-1.5	51	Non	372.67	329.04	329.04	4.55	1192	>AAB61574.1 podocalyxin-like protein [Homo sapiens]	1	230921_jc_podocalyxin_pngasef_impa_trypsin.ScanId;v=1;d1=14334.14334.2	controllerType=0 controllerNumber=1 scan=14334	31.2514
13515:2	1	K.ANEILASVK.A			472.773	2	944.539	944.541	0	-1.9	51	Non	375.55	375.55	375.55	6.21	1192	>AAB61574.1 podocalyxin-like protein [Homo sapiens]	1	230921_jc_podocalyxin_pngasef_impa_trypsin.ScanId;v=1;d1=16105.16105.2	controllerType=0 controllerNumber=1 scan=16105	35.3696
13893:2	1	K.ANEILASVK.A			472.773	2	944.539	944.541	0	-1.9	51	Non	382.72	382.72	382.72	6.21	1192	>AAB61574.1 podocalyxin-like protein [Homo sapiens]	1	230921_jc_podocalyxin_pngasef_impa_trypsin.ScanId;v=1;d1=16500.16500.2	controllerType=0 controllerNumber=1 scan=16500	36.2431
13582:2	1	K.ANEILASVK.A			472.774	2	944.54	944.541	0	-0.8	51	Non	387.46	387.46	387.46	6.48	1192	>AAB61574.1 podocalyxin-like protein [Homo sapiens]	1	230921_jc_podocalyxin_pngasef_impa_trypsin.ScanId;v=1;d1=16175.16175.2	controllerType=0 controllerNumber=1 scan=16175	35.5233
12922:2	1	K.ANEILASVK.A			472.774	2	944.54	944.541	0	-0.8	51	Non	390.42	371.13	371.13	6.48	1192	>AAB61574.1 podocalyxin-like protein [Homo sapiens]	1	230921_jc_podocalyxin_pngasef_impa_trypsin.ScanId;v=1;d1=15484.15484.2	controllerType=0 controllerNumber=1 scan=15484	33.9043
12878:2	1	K.ANEILASVK.A			472.774	2	944.54	944.541	0	-1.3	51	Non	392.15	392.15	392.15	6.48	1192	>AAB61574.1 podocalyxin-like protein [Homo sapiens]	1	230921_jc_podocalyxin_pngasef_impa_trypsin.ScanId;v=1;d1=15438.15438.2	controllerType=0 controllerNumber=1 scan=15438	33.7884
12562:2	1	K.ANEILASVK.A			472.773	2	944.539	944.541	0	-1.9	51	Non	395.98	382.46	382.46	6.21	1192	>AAB61574.1 podocalyxin-like protein [Homo sapiens]	1	230921_jc_podocalyxin_pngasef_impa_trypsin.ScanId;v=1;d1=15107.15107.2	controllerType=0 controllerNumber=1 scan=15107	32.9789
12631:2	1	K.ANEILASVK.A			472.774	2	944.54	944.541	0	-1.3	51	Non	397.87	345.94	345.94	5.67	1192	>AAB61574.1 podocalyxin-like protein [Homo sapiens]	1	230921_jc_podocalyxin_pngasef_impa_trypsin.ScanId;v=1;d1=15179.15179.2	controllerType=0 controllerNumber=1 scan=15179	33.1512
10407:2	1	K.ANEILASVK.A			472.774	2	944.54	944.541	0	-0.8	51	Non	403.07	313.75	313.75	5.43	1192	>AAB61574.1 podocalyxin-like protein [Homo sapiens]	1	230921_jc_podocalyxin_pngasef_impa_trypsin.ScanId;v=1;d1=12818.12818.2	controllerType=0 controllerNumber=1 scan=12818	28.2495
11433:2	1	K.ANEILASVK.A			472.773	2	944.539	944.541	0	-2.1	51	Non	408.6	399.77	399.77	6.16	1192	>AAB61574.1 podocalyxin-like protein [Homo sapiens]	1	230921_jc_podocalyxin_pngasef_impa_trypsin.ScanId;v=1;d1=13885.13885.2	controllerType=0 controllerNumber=1 scan=13885	30.3326
11732:2	1	K.ANEILASVK.A			472.774	2	944.541	944.541	0	-0.4	51	Non	422.56	263.81	263.81	4.02	1192	>AAB61574.1 podocalyxin-like protein [Homo sapiens]	1	230921_jc_podocalyxin_pngasef_impa_trypsin.ScanId;v=1;d1=14195.14195.2	controllerType=0 controllerNumber=1 scan=14195	30.9336
11082:2	1	K.ANEILASVK.A			472.773	2	944.539	944.541	0	-2.3	51	Non	424.08	350.06	350.06	5.35	1192	>AAB61574.1 podocalyxin-like protein [Homo sapiens]	1	230921_jc_podocalyxin_pngasef_impa_trypsin.ScanId;v=1;d1=13520.13520.2	controllerType=0 controllerNumber=1 scan=13520	29.5753
11203:2	1	K.ANEILASVK.A			472.773	2	944.539	944.541	0	-1.9	51	Non	425.53	377.89	377.89	6.16	1192	>AAB61574.1 podocalyxin-like protein [Homo sapiens]	1	230921_jc_podocalyxin_pngasef_impa_trypsin.ScanId;v=1;d1=13646.13646.2	controllerType=0 controllerNumber=1 scan=13646	29.8443
11893:2	1	K.ANEILASVK.A			472.774	2	944.54	944.541	0	-1.1	51	Non	426.08	365.33	365.33	6.42	1192	>AAB61574.1 podocalyxin-like protein [Homo sapiens]	1	230921_jc_podocalyxin_pngasef_impa_trypsin.ScanId;v=1;d1=14363.14363.2	controllerType=0 controllerNumber=1 scan=14363	31.3039
11062:2	1	K.ANEILASVK.A			472.773	2	944.539	944.541	0	-2.1	51	Non	442.66	344.77	344.77	5.27	1192	>AAB61574.1 podocalyxin-like protein [Homo sapiens]	1	230921_jc_podocalyxin_pngasef_impa_trypsin.ScanId;v=1;d1=13499.13499.2	controllerType=0 controllerNumber=1 scan=13499	29.5291
11178:2	1	K.ANEILASVK.A			472.773	2	944.539	944.541	0	-2.3	51	Non	445.26	408.57	408.57	6.09	1192	>AAB61574.1 podocalyxin-like protein [Homo sapiens]	1	230921_jc_podocalyxin_pngasef_impa_trypsin.ScanId;v=1;d1=13620.13620.2	controllerType=0 controllerNumber=1 scan=13620	29.793
10382:2	1	K.ANEILASVK.A			472.774	2	944.54	944.541	0	-1.1	51	Non	451.9	352.64	352.64	5.54	1192	>AAB61574.1 podocalyxin-like protein [Homo sapiens]	1	230921_jc_podocalyxin_pngasef_impa_trypsin.ScanId;v=1;d1=12792.12792.2	controllerType=0 controllerNumber=1 scan=12792	28.197
11305:2	1	K.ANEILASVK.A			472.773	2	944.539	944.541	0	-1.7	51	Non	453.38	365.41	365.41	6.09	1192	>AAB61574.1 podocalyxin-like protein [Homo sapiens]	1	230921_jc_podocalyxin_pngasef_impa_trypsin.ScanId;v=1;d1=13752.13752.2	controllerType=0 controllerNumber=1 scan=13752	30.0581
11608:2	1	K.ANEILASVK.A			472.773	2	944.539	944.541	0	-2.1	51	Non	455.06	381.79	381.79	6.09	1192	>AAB61574.1 podocalyxin-like protein [Homo sapiens]	1	230921_jc_podocalyxin_pngasef_impa_trypsin.ScanId;v=1;d1=14066.14066.2	controllerType=0 controllerNumber=1 scan=14066	30.6688
11571:2	1	K.ANEILASVK.A			472.773	2	944.539	944.541	0	-2.5	51	Non	455.17	356.46	356.46	5.27	1192	>AAB61574.1 podocalyxin-like protein [Homo sapiens]	1	230921_jc_podocalyxin_pngasef_impa_trypsin.ScanId;v=1;d1=14028.14028.2	controllerType=0 controllerNumber=1 scan=14028	30.6012
11462:2	1	K.ANEILASVK.A			472.773	2	944.539	944.541	0	-1.9	51	Non	459.79	435.97	435.97	6.09	1192	>AAB61574.1 podocalyxin-like protein [Homo sapiens]	1	230921_jc_podocalyxin_pngasef_impa_trypsin.ScanId;v=1;d1=13915.13915.2	controllerType=0 controllerNumber=1 scan=13915	30.3867
11329:2	1	K.ANEILASVK.A			472.773	2	944.539	944.541	0	-1.9	51	Non	465.6	383.22	383.22	6.09	1192	>AAB61574.1 podocalyxin-like protein [Homo sapiens]	1	230921_jc_podocalyxin_pngasef_impa_trypsin.ScanId;v=1;d1=13777.13777.2	controllerType=0 controllerNumber=1 scan=13777	30.1216
10950:2	1	K.ANEILASVK.A			472.773	2	944.539	944.541	0	-1.9	51	Non	473.44	302.76	302.76	5.09	1192	>AAB61574.1 podocalyxin-like protein [Homo sapiens]	1	230921_jc_podocalyxin_pngasef_impa_trypsin.ScanId;v=1;d1=13381.13381.2	controllerType=0 controllerNumber=1 scan=13381	29.3038
12760:2	1	K.ANEILAS[+656.228]VK.A	HexNAc(1)Hex(1)NeuAc(1)	S[+656]	800.887	2	1600.77	1600.77	0	-1.6	51	Non	81.23	81.23	81.23	1.41	1192	>AAB61574.1 podocalyxin-like protein [Homo sapiens]	1	230921_jc_podocalyxin_pngasef_impa_trypsin.ScanId;v=1;d1=15315.15315.2	controllerType=0 controllerNumber=1 scan=15315	33.4798
12845:2	1	K.ANEILAS[+656.228]VK.A	HexNAc(1)Hex(1)NeuAc(1)	S[+656]	800.888	2	1600.77	1600.77	0	-0.6	51	Non	128.13	92.28	92.28	1.44	1192	>AAB61574.1 podocalyxin-like protein [Homo sapiens]	1	230921_jc_podocalyxin_pngasef_impa_trypsin.ScanId;v=1;d1=15404.15404.2	controllerType=0 controllerNumber=1 scan=15404	33.7037
09683:2	1	K.ANEILAS[+365.132]VK.A	HexNAc(1)Hex(1)	S[+365]	655.34	2	1309.67	1309.67	0	-0.8	51	Non	176.44	81.5	81.5	1.41	1192	>AAB61574.1 podocalyxin-like protein [Homo sapiens]	1	230921_jc_podocalyxin_pngasef_impa_trypsin.ScanId;v=1;d1=12068.12068.2	controllerType=0 controllerNumber=1 scan=12068	26.8616
09677:2	1	K.ANEILAS[+365.132]VK.A	HexNAc(1)Hex(1)	S[+365]	655.34	2	1309.67	1309.67	0	-0.8	51	Non	180.32	112.91	112.91	1.44	1192	>AAB61574.1 podocalyxin-like protein [Homo sapiens]	1	230921_jc_podocalyxin_pngasef_impa_trypsin.ScanId;v=1;d1=12061.12061.2	controllerType=0 controllerNumber=1 scan=12061	26.8454
10292:2	1	K.ANEILAS[+203.079]VK.A	HexNAc(1)	S[+203]	574.314	2	1147.62	1147.62	0	-0.5	51	Non	220.37	151.93	151.93	2.31	1192	>AAB61574.1 podocalyxin-like protein [Homo sapiens]	1	230921_jc_podocalyxin_pngasef_impa_trypsin.ScanId;v=1;d1=12699.12699.2	controllerType=0 controllerNumber=1 scan=12699	28.0226
12694:2	1	K.ANEILAS[+672.223]VK.A	HexNAc(1)Hex(1)NeuGc(1)	S[+672]	808.884	2	1616.76	1616.76	0	-1.9	51	Non	266.12	149.38	149.38	4.19	1192	>AAB61574.1 podocalyxin-like protein [Homo sapiens]	1	230921_jc_podocalyxin_pngasef_impa_trypsin.ScanId;v=1;d1=15245.15245.2	controllerType=0 controllerNumber=1 scan=15245	33.3044
12590:2	1	K.ANEILAS[+672.223]VK.A	HexNAc(1)Hex(1)NeuGc(1)	S[+672]	808.886	2	1616.76	1616.76	0	0.2	51	Non	297.22	138.01	138.01	4.29	1192	>AAB61574.1 podocalyxin-like protein [Homo sapiens]	1	230921_jc_podocalyxin_pngasef_impa_trypsin.ScanId;v=1;d1=15137.15137.2	controllerType=0 controllerNumber=1 scan=15137	33.0561
14830:2	1	K.ANEILAS[+947.323]VK.A	HexNAc(1)Hex(1)NeuAc(2)	S[+947]	946.434	2	1891.86	1891.86	0	-1.5	51	Non	309.38	143.8	143.8	4.52	1192	>AAB61574.1 podocalyxin-like protein [Homo sapiens]	1	230921_jc_podocalyxin_pngasef_impa_trypsin.ScanId;v=1;d1=17525.17525.2	controllerType=0 controllerNumber=1 scan=17525	38.5329
12958:2	1	K.ANEILAS[+656.228]VK.A	HexNAc(1)Hex(1)NeuAc(1)	S[+656]	800.887	2	1600.77	1600.77	0	-1	51	Non	315.51	149.43	149.43	4.52	1192	>AAB61574.1 podocalyxin-like protein [Homo sapiens]	1	230921_jc_podocalyxin_pngasef_impa_trypsin.ScanId;v=1;d1=15522.15522.2	controllerType=0 controllerNumber=1 scan=15522	33.9943
12570:2	1	K.ANEILAS[+672.223]VK.A	HexNAc(1)Hex(1)NeuGc(1)	S[+672]	808.885	2	1616.76	1616.76	0	0	51	Non	337.79	176.64	176.64	4.78	1192	>AAB61574.1 podocalyxin-like protein [Homo sapiens]	1	230921_jc_podocalyxin_pngasef_impa_trypsin.ScanId;v=1;d1=15116.15116.2	controllerType=0 controllerNumber=1 scan=15116	33.0027
12758:2	1	K.ANEILAS[+656.228]VK.A	HexNAc(1)Hex(1)NeuAc(1)	S[+656]	800.887	2	1600.77	1600.77	0	-1.6	51	Non	337.89	210.18	210.18	4.99	1192	>AAB61574.1 podocalyxin-like protein [Homo sapiens]	1	230921_jc_podocalyxin_pngasef_impa_trypsin.ScanId;v=1;d1=15313.15313.2	controllerType=0 controllerNumber=1 scan=15313	33.4753
09786:2	1	K.ANEILAS[+365.132]VK.A	HexNAc(1)Hex(1)	S[+365]	655.339	2	1309.67	1309.67	0	-1.8	51	Non	349.17	290.32	290.32	5.12	1192	>AAB61574.1 podocalyxin-like protein [Homo sapiens]	1	230921_jc_podocalyxin_pngasef_impa_trypsin.ScanId;v=1;d1=12175.12175.2	controllerType=0 controllerNumber=1 scan=12175	27.0675
12969:2	1	K.ANEILAS[+656.228]VK.A	HexNAc(1)Hex(1)NeuAc(1)	S[+656]	800.888	2	1600.77	1600.77	0	-0.6	51	Non	375.82	209.69	209.69	5.09	1192	>AAB61574.1 podocalyxin-like protein [Homo sapiens]	1	230921_jc_podocalyxin_pngasef_impa_trypsin.ScanId;v=1;d1=15534.15534.2	controllerType=0 controllerNumber=1 scan=15534	34.0222
09817:2	1	K.ANEILAS[+365.132]VK.A	HexNAc(1)Hex(1)	S[+365]	655.339	2	1309.67	1309.67	0	-1.8	51	Non	399.65	348.45	348.45	5.4	1192	>AAB61574.1 podocalyxin-like protein [Homo sapiens]	1	230921_jc_podocalyxin_pngasef_impa_trypsin.ScanId;v=1;d1=12207.12207.2	controllerType=0 controllerNumber=1 scan=12207	27.1229
14805:2	1	K.ANEILAS[+947.323]VK.A	HexNAc(1)Hex(1)NeuAc(2)	S[+947]	946.434	2	1891.86	1891.86	0	-1.7	51	Non	406.56	234.56	234.56	4.77	1192	>AAB61574.1 podocalyxin-like protein [Homo sapiens]	1	230921_jc_podocalyxin_pngasef_impa_trypsin.ScanId;v=1;d1=17499.17499.2	controllerType=0 controllerNumber=1 scan=17499	38.4695
12843:2	1	K.ANEILAS[+656.228]VK.A	HexNAc(1)Hex(1)NeuAc(1)	S[+656]	800.888	2	1600.77	1600.77	0	-0.6	51	Non	406.63	231.49	231.49	5.03	1192	>AAB61574.1 podocalyxin-like protein [Homo sapiens]	1	230921_jc_podocalyxin_pngasef_impa_trypsin.ScanId;v=1;d1=15402.15402.2	controllerType=0 controllerNumber=1 scan=15402	33.699
12864:2	1	K.ANEILAS[+656.228]VK.A	HexNAc(1)Hex(1)NeuAc(1)	S[+656]	800.888	2	1600.77	1600.77	0	-0.6	51	Non	410.19	233.81	233.81	5.03	1192	>AAB61574.1 podocalyxin-like protein [Homo sapiens]	1	230921_jc_podocalyxin_pngasef_impa_trypsin.ScanId;v=1;d1=15424.15424.2	controllerType=0 controllerNumber=1 scan=15424	33.7581
11763:2	1	K.AN[+0.984]EILASVK.A		N[+1]	473.266	2	945.524	945.525	0	-0.9	51	Non	469.64	396.53	396.53	5.24	1192	>AAB61574.1 podocalyxin-like protein [Homo sapiens]	1	230921_jc_podocalyxin_pngasef_impa_trypsin.ScanId;v=1;d1=14228.14228.2	controllerType=0 controllerNumber=1 scan=14228	31.009
12737:2	1	K.ANEILAS[+656.228]VK.A	HexNAc(1)Hex(1)NeuAc(1)	S[+656]	800.886	2	1600.76	1600.77	0	-2.9	51	Non	469.81	306.76	306.76	5.09	1192	>AAB61574.1 podocalyxin-like protein [Homo sapiens]	1	230921_jc_podocalyxin_pngasef_impa_trypsin.ScanId;v=1;d1=15291.15291.2	controllerType=0 controllerNumber=1 scan=15291	33.4195
14453:2	1	K.ANEILAS[+963.318]VK.A	HexNAc(1)Hex(1)NeuAc(1)NeuGc(1)	S[+963]	954.432	2	1907.86	1907.86	0	-1.3	51	Non	485.66	278.85	278.85	5.43	1192	>AAB61574.1 podocalyxin-like protein [Homo sapiens]	1	230921_jc_podocalyxin_pngasef_impa_trypsin.ScanId;v=1;d1=17125.17125.2	controllerType=0 controllerNumber=1 scan=17125	37.6333
12460:2	1	K.AN[+0.984]EILASVK.A		N[+1]	473.266	2	945.524	945.525	0	-1.1	51	Non	518.05	477.14	477.14	6.5	1192	>AAB61574.1 podocalyxin-like protein [Homo sapiens]	1	230921_jc_podocalyxin_pngasef_impa_trypsin.ScanId;v=1;d1=15001.15001.2	controllerType=0 controllerNumber=1 scan=15001	32.7411
14706:2	1	K.ANEILAS[+947.323]VK.A	HexNAc(1)Hex(1)NeuAc(2)	S[+947]	946.434	2	1891.86	1891.86	0	-2.1	51	Non	525.84	329.47	329.47	5.58	1192	>AAB61574.1 podocalyxin-like protein [Homo sapiens]	1	230921_jc_podocalyxin_pngasef_impa_trypsin.ScanId;v=1;d1=17395.17395.2	controllerType=0 controllerNumber=1 scan=17395	38.2246
12483:2	1	K.AN[+0.984]EILASVK.A		N[+1]	473.266	2	945.524	945.525	0	-1.1	51	Non	527.47	508.75	508.75	6.66	1192	>AAB61574.1 podocalyxin-like protein [Homo sapiens]	1	230921_jc_podocalyxin_pngasef_impa_trypsin.ScanId;v=1;d1=15025.15025.2	controllerType=0 controllerNumber=1 scan=15025	32.7913
11747:2	1	K.AN[+0.984]EILASVK.A		N[+1]	473.266	2	945.525	945.525	0	0.4	51	Non	535.56	400.01	400.01	5.32	1192	>AAB61574.1 podocalyxin-like protein [Homo sapiens]	1	230921_jc_podocalyxin_pngasef_impa_trypsin.ScanId;v=1;d1=14211.14211.2	controllerType=0 controllerNumber=1 scan=14211	30.9688
12389:2	1	K.AN[+0.984]EILASVK.A		N[+1]	473.266	2	945.524	945.525	0	-1.1	51	Non	545.13	339.39	339.39	5.85	1192	>AAB61574.1 podocalyxin-like protein [Homo sapiens]	1	230921_jc_podocalyxin_pngasef_impa_trypsin.ScanId;v=1;d1=14926.14926.2	controllerType=0 controllerNumber=1 scan=14926	32.5357
12481:2	1	K.ANEILAS[+672.223]VK.A	HexNAc(1)Hex(1)NeuGc(1)	S[+672]	808.885	2	1616.76	1616.76	0	-0.8	51	Non	548	346.3	346.3	5.85	1192	>AAB61574.1 podocalyxin-like protein [Homo sapiens]	1	230921_jc_podocalyxin_pngasef_impa_trypsin.ScanId;v=1;d1=15023.15023.2	controllerType=0 controllerNumber=1 scan=15023	32.7879
12376:2	1	K.AN[+0.984]EILASVK.A		N[+1]	473.265	2	945.523	945.525	0	-1.9	51	Non	561.62	329.81	329.81	5.28	1192	>AAB61574.1 podocalyxin-like protein [Homo sapiens]	1	230921_jc_podocalyxin_pngasef_impa_trypsin.ScanId;v=1;d1=14912.14912.2	controllerType=0 controllerNumber=1 scan=14912	32.5022
10318:2	1	K.ANEILAS[+203.079]VK.A	HexNAc(1)	S[+203]	574.313	2	1147.62	1147.62	0	-1.2	51	Non	571.26	494.58	494.58	7.47	1192	>AAB61574.1 podocalyxin-like protein [Homo sapiens]	1	230921_jc_podocalyxin_pngasef_impa_trypsin.ScanId;v=1;d1=12726.12726.2	controllerType=0 controllerNumber=1 scan=12726	28.0719
14718:2	1	K.ANEILAS[+947.323]VK.A	HexNAc(1)Hex(1)NeuAc(2)	S[+947]	946.434	2	1891.86	1891.86	0	-1.9	51	Non	590.48	365.14	365.14	7.21	1192	>AAB61574.1 podocalyxin-like protein [Homo sapiens]	1	230921_jc_podocalyxin_pngasef_impa_trypsin.ScanId;v=1;d1=17408.17408.2	controllerType=0 controllerNumber=1 scan=17408	38.2656
12656:2	1	K.ANEILAS[+656.228]VK.A	HexNAc(1)Hex(1)NeuAc(1)	S[+656]	800.886	2	1600.77	1600.77	0	-2.1	51	Non	611.76	377.63	377.63	8.21	1192	>AAB61574.1 podocalyxin-like protein [Homo sapiens]	1	230921_jc_podocalyxin_pngasef_impa_trypsin.ScanId;v=1;d1=15206.15206.2	controllerType=0 controllerNumber=1 scan=15206	33.2106
10290:2	1	K.ANEILAS[+203.079]VK.A	HexNAc(1)	S[+203]	574.314	2	1147.62	1147.62	0	-0.5	51	Non	617.74	475.11	475.11	8.47	1192	>AAB61574.1 podocalyxin-like protein [Homo sapiens]	1	230921_jc_podocalyxin_pngasef_impa_trypsin.ScanId;v=1;d1=12697.12697.2	controllerType=0 controllerNumber=1 scan=12697	28.0175
12635:2	1	K.ANEILAS[+656.228]VK.A	HexNAc(1)Hex(1)NeuAc(1)	S[+656]	800.887	2	1600.77	1600.77	0	-0.9	51	Non	646.45	419.95	419.95	8.47	1192	>AAB61574.1 podocalyxin-like protein [Homo sapiens]	1	230921_jc_podocalyxin_pngasef_impa_trypsin.ScanId;v=1;d1=15184.15184.2	controllerType=0 controllerNumber=1 scan=15184	33.1588
09681:2	1	K.ANEILAS[+365.132]VK.A	HexNAc(1)Hex(1)	S[+365]	655.34	2	1309.67	1309.67	0	-0.8	51	Non	648.31	480.04	480.04	8.47	1192	>AAB61574.1 podocalyxin-like protein [Homo sapiens]	1	230921_jc_podocalyxin_pngasef_impa_trypsin.ScanId;v=1;d1=12066.12066.2	controllerType=0 controllerNumber=1 scan=12066	26.8568
12466:2	1	K.ANEILAS[+672.223]VK.A	HexNAc(1)Hex(1)NeuGc(1)	S[+672]	808.885	2	1616.76	1616.76	0	-0.7	51	Non	662.02	417.15	417.15	9.47	1192	>AAB61574.1 podocalyxin-like protein [Homo sapiens]	1	230921_jc_podocalyxin_pngasef_impa_trypsin.ScanId;v=1;d1=15007.15007.2	controllerType=0 controllerNumber=1 scan=15007	32.7532
09675:2	1	K.ANEILAS[+365.132]VK.A	HexNAc(1)Hex(1)	S[+365]	655.34	2	1309.67	1309.67	0	-0.8	51	Non	674.33	491.31	491.31	9.47	1192	>AAB61574.1 podocalyxin-like protein [Homo sapiens]	1	230921_jc_podocalyxin_pngasef_impa_trypsin.ScanId;v=1;d1=12059.12059.2	controllerType=0 controllerNumber=1 scan=12059	26.8393
13475:2	1	K.AN[+0.984]EILAS[+656.228]VK.A	HexNAc(1)Hex(1)NeuAc(1)	N[+1], S[+656]	801.38	2	1601.75	1601.75	0	-0.6	51	Non	129.08	64.73	64.73	2.43	1192	>AAB61574.1 podocalyxin-like protein [Homo sapiens]	1	230921_jc_podocalyxin_pngasef_impa_trypsin.ScanId;v=1;d1=16063.16063.2	controllerType=0 controllerNumber=1 scan=16063	35.2731
14475:2	1	K.AN[+0.984]EILAS[+963.318]VK.A	HexNAc(1)Hex(1)NeuAc(1)NeuGc(1)	N[+1], S[+963]	954.934	2	1908.86	1908.84	0	8.9	51	Non	148.6	148.6	148.6	1.47	1192	>AAB61574.1 podocalyxin-like protein [Homo sapiens]	1	230921_jc_podocalyxin_pngasef_impa_trypsin.ScanId;v=1;d1=17148.17148.2	controllerType=0 controllerNumber=1 scan=17148	37.6928
13150:2	1	K.AN[+0.984]EILAS[+672.223]VK.A	HexNAc(1)Hex(1)NeuGc(1)	N[+1], S[+672]	809.375	2	1617.74	1617.75	0	-2.4	51	Non	495.82	312.61	312.61	5.24	1192	>AAB61574.1 podocalyxin-like protein [Homo sapiens]	1	230921_jc_podocalyxin_pngasef_impa_trypsin.ScanId;v=1;d1=15723.15723.2	controllerType=0 controllerNumber=1 scan=15723	34.4789
13342:2	1	K.AN[+0.984]EILAS[+656.228]VK.A	HexNAc(1)Hex(1)NeuAc(1)	N[+1], S[+656]	801.379	2	1601.75	1601.75	0	-1.5	51	Non	592.47	384.34	384.34	7.47	1192	>AAB61574.1 podocalyxin-like protein [Homo sapiens]	1	230921_jc_podocalyxin_pngasef_impa_trypsin.ScanId;v=1;d1=15925.15925.2	controllerType=0 controllerNumber=1 scan=15925	34.9752
13326:2	1	K.AN[+0.984]EILAS[+656.228]VK.A	HexNAc(1)Hex(1)NeuAc(1)	N[+1], S[+656]	801.379	2	1601.75	1601.75	0	-1.3	51	Non	610.7	402.9	402.9	8.47	1192	>AAB61574.1 podocalyxin-like protein [Homo sapiens]	1	230921_jc_podocalyxin_pngasef_impa_trypsin.ScanId;v=1;d1=15908.15908.2	controllerType=0 controllerNumber=1 scan=15908	34.9376
12937:2	1	K.ANEILASVKA.T			508.292	2	1015.58	1015.58	0	-0.7	51	NRagged	216.6	216.6	216.6	3.33	1192	>AAB61574.1 podocalyxin-like protein [Homo sapiens]	1	230921_jc_podocalyxin_pngasef_impa_trypsin.ScanId;v=1;d1=15500.15500.2	controllerType=0 controllerNumber=1 scan=15500	33.9412
12841:2	1	K.ANEILASVKA.T			508.292	2	1015.58	1015.58	0	-1.1	51	NRagged	394.92	394.92	394.92	6.65	1192	>AAB61574.1 podocalyxin-like protein [Homo sapiens]	1	230921_jc_podocalyxin_pngasef_impa_trypsin.ScanId;v=1;d1=15400.15400.2	controllerType=0 controllerNumber=1 scan=15400	33.6948
12821:2	1	K.ANEILASVKA.T			508.292	2	1015.58	1015.58	0	-1.1	51	NRagged	450.04	450.04	450.04	6.52	1192	>AAB61574.1 podocalyxin-like protein [Homo sapiens]	1	230921_jc_podocalyxin_pngasef_impa_trypsin.ScanId;v=1;d1=15379.15379.2	controllerType=0 controllerNumber=1 scan=15379	33.6372
12717:2	1	K.ANEILASVKA.T			508.292	2	1015.58	1015.58	0	-2.1	51	NRagged	468.13	468.13	468.13	6.25	1192	>AAB61574.1 podocalyxin-like protein [Homo sapiens]	1	230921_jc_podocalyxin_pngasef_impa_trypsin.ScanId;v=1;d1=15270.15270.2	controllerType=0 controllerNumber=1 scan=15270	33.3631
12741:2	1	K.ANEILASVKA.T			508.291	2	1015.58	1015.58	0	-2.7	51	NRagged	494.77	494.77	494.77	6.4	1192	>AAB61574.1 podocalyxin-like protein [Homo sapiens]	1	230921_jc_podocalyxin_pngasef_impa_trypsin.ScanId;v=1;d1=15295.15295.2	controllerType=0 controllerNumber=1 scan=15295	33.4313
14446:2	1	K.ANEILAS[+656.228]VKA.T	HexNAc(1)Hex(1)NeuAc(1)	S[+656]	836.406	2	1671.8	1671.81	0	-0.9	51	NRagged	67.47	67.47	67.47	1.41	1192	>AAB61574.1 podocalyxin-like protein [Homo sapiens]	1	230921_jc_podocalyxin_pngasef_impa_trypsin.ScanId;v=1;d1=17117.17117.2	controllerType=0 controllerNumber=1 scan=17117	37.6164
12109:2	1	K.ANEILAS[+203.079]VKA.T	HexNAc(1)	S[+203]	609.832	2	1218.66	1218.66	0	-1.1	51	NRagged	342.84	342.84	342.84	5.74	1192	>AAB61574.1 podocalyxin-like protein [Homo sapiens]	1	230921_jc_podocalyxin_pngasef_impa_trypsin.ScanId;v=1;d1=14588.14588.2	controllerType=0 controllerNumber=1 scan=14588	31.8307
14444:2	1	K.ANEILAS[+656.228]VKA.T	HexNAc(1)Hex(1)NeuAc(1)	S[+656]	836.406	2	1671.8	1671.81	0	-0.9	51	NRagged	360.5	360.5	360.5	5.83	1192	>AAB61574.1 podocalyxin-like protein [Homo sapiens]	1	230921_jc_podocalyxin_pngasef_impa_trypsin.ScanId;v=1;d1=17115.17115.2	controllerType=0 controllerNumber=1 scan=17115	37.6119
14220:2	1	K.ANEILAS[+672.223]VKA.T	HexNAc(1)Hex(1)NeuGc(1)	S[+672]	844.403	2	1687.8	1687.8	0	-1.4	51	NRagged	452.88	452.88	452.88	6.52	1192	>AAB61574.1 podocalyxin-like protein [Homo sapiens]	1	230921_jc_podocalyxin_pngasef_impa_trypsin.ScanId;v=1;d1=16844.16844.2	controllerType=0 controllerNumber=1 scan=16844	37.0788
14435:2	1	K.ANEILAS[+656.228]VKA.T	HexNAc(1)Hex(1)NeuAc(1)	S[+656]	836.404	2	1671.8	1671.81	0	-2.5	51	NRagged	480.31	480.31	480.31	6.4	1192	>AAB61574.1 podocalyxin-like protein [Homo sapiens]	1	230921_jc_podocalyxin_pngasef_impa_trypsin.ScanId;v=1;d1=17105.17105.2	controllerType=0 controllerNumber=1 scan=17105	37.5891
14297:2	1	K.ANEILAS[+656.228]VKA.T	HexNAc(1)Hex(1)NeuAc(1)	S[+656]	836.404	2	1671.8	1671.81	0	-3.2	51	NRagged	514.05	514.05	514.05	6.4	1192	>AAB61574.1 podocalyxin-like protein [Homo sapiens]	1	230921_jc_podocalyxin_pngasef_impa_trypsin.ScanId;v=1;d1=16935.16935.2	controllerType=0 controllerNumber=1 scan=16935	37.2511
14074:2	1	K.AN[+0.984]EILASVKA.T		N[+1]	508.783	2	1016.56	1016.56	0	-2.7	51	NRagged	515.4	515.4	515.4	6.4	1192	>AAB61574.1 podocalyxin-like protein [Homo sapiens]	1	230921_jc_podocalyxin_pngasef_impa_trypsin.ScanId;v=1;d1=16690.16690.2	controllerType=0 controllerNumber=1 scan=16690	36.7002
14055:2	1	K.AN[+0.984]EILASVKA.T		N[+1]	508.784	2	1016.56	1016.56	0	-2.3	51	NRagged	519.04	519.04	519.04	6.4	1192	>AAB61574.1 podocalyxin-like protein [Homo sapiens]	1	230921_jc_podocalyxin_pngasef_impa_trypsin.ScanId;v=1;d1=16670.16670.2	controllerType=0 controllerNumber=1 scan=16670	36.654
14367:2	1	K.ANEILAS[+656.228]VKA.T	HexNAc(1)Hex(1)NeuAc(1)	S[+656]	836.405	2	1671.8	1671.81	0	-2.2	51	NRagged	520.2	520.2	520.2	6.56	1192	>AAB61574.1 podocalyxin-like protein [Homo sapiens]	1	230921_jc_podocalyxin_pngasef_impa_trypsin.ScanId;v=1;d1=17024.17024.2	controllerType=0 controllerNumber=1 scan=17024	37.4341
14360:2	1	K.ANEILAS[+656.228]VKA.T	HexNAc(1)Hex(1)NeuAc(1)	S[+656]	836.405	2	1671.8	1671.81	0	-1.8	51	NRagged	537.43	537.43	537.43	6.56	1192	>AAB61574.1 podocalyxin-like protein [Homo sapiens]	1	230921_jc_podocalyxin_pngasef_impa_trypsin.ScanId;v=1;d1=17016.17016.2	controllerType=0 controllerNumber=1 scan=17016	37.417
11643:2	1	K.ANEILAS[+365.132]VKA.T	HexNAc(1)Hex(1)	S[+365]	690.858	2	1380.71	1380.71	0	-1.2	51	NRagged	557.21	557.21	557.21	6.83	1192	>AAB61574.1 podocalyxin-like protein [Homo sapiens]	1	230921_jc_podocalyxin_pngasef_impa_trypsin.ScanId;v=1;d1=14103.14103.2	controllerType=0 controllerNumber=1 scan=14103	30.7487
14307:2	1	K.ANEILAS[+656.228]VKA.T	HexNAc(1)Hex(1)NeuAc(1)	S[+656]	836.404	2	1671.8	1671.81	0	-2.5	51	NRagged	596.94	596.94	596.94	7.37	1192	>AAB61574.1 podocalyxin-like protein [Homo sapiens]	1	230921_jc_podocalyxin_pngasef_impa_trypsin.ScanId;v=1;d1=16946.16946.2	controllerType=0 controllerNumber=1 scan=16946	37.2819
14207:2	1	K.ANEILAS[+672.223]VKA.T	HexNAc(1)Hex(1)NeuGc(1)	S[+672]	844.402	2	1687.8	1687.8	0	-1.9	51	NRagged	603.86	603.86	603.86	8.37	1192	>AAB61574.1 podocalyxin-like protein [Homo sapiens]	1	230921_jc_podocalyxin_pngasef_impa_trypsin.ScanId;v=1;d1=16830.16830.2	controllerType=0 controllerNumber=1 scan=16830	37.0449
11639:2	1	K.ANEILAS[+365.132]VKA.T	HexNAc(1)Hex(1)	S[+365]	690.857	2	1380.71	1380.71	0	-2	51	NRagged	627.35	627.35	627.35	8.37	1192	>AAB61574.1 podocalyxin-like protein [Homo sapiens]	1	230921_jc_podocalyxin_pngasef_impa_trypsin.ScanId;v=1;d1=14098.14098.2	controllerType=0 controllerNumber=1 scan=14098	30.7388
15092:2	1	K.AN[+0.984]EILAS[+656.228]VKA.T	HexNAc(1)Hex(1)NeuAc(1)	N[+1], S[+656]	836.899	2	1672.79	1672.79	0	0.4	51	NRagged	158.09	158.09	158.09	2.82	1192	>AAB61574.1 podocalyxin-like protein [Homo sapiens]	1	230921_jc_podocalyxin_pngasef_impa_trypsin.ScanId;v=1;d1=17798.17798.2	controllerType=0 controllerNumber=1 scan=17798	39.1326
11889:2	1	K.ATTLGVSSDSPGT.T			596.788	2	1192.57	1192.57	0	-0.7	60	NRagged	344.96	344.96	344.96	5.95	1192	>AAB61574.1 podocalyxin-like protein [Homo sapiens]	1	230921_jc_podocalyxin_pngasef_impa_trypsin.ScanId;v=1;d1=14359.14359.2	controllerType=0 controllerNumber=1 scan=14359	31.2982
11791:2	1	K.ATTLGVSSDSPGT.T			596.788	2	1192.57	1192.57	0	-0.1	60	NRagged	557.17	557.17	557.17	7.04	1192	>AAB61574.1 podocalyxin-like protein [Homo sapiens]	1	230921_jc_podocalyxin_pngasef_impa_trypsin.ScanId;v=1;d1=14257.14257.2	controllerType=0 controllerNumber=1 scan=14257	31.077
11779:2	1	K.ATTLGVSSDSPGT.T			596.788	2	1192.57	1192.57	0	-0.7	60	NRagged	567.19	567.19	567.19	7.85	1192	>AAB61574.1 podocalyxin-like protein [Homo sapiens]	1	230921_jc_podocalyxin_pngasef_impa_trypsin.ScanId;v=1;d1=14244.14244.2	controllerType=0 controllerNumber=1 scan=14244	31.0432
14962:2	1	K.ATTLGVSS[+963.318]DSPGT.T	HexNAc(1)Hex(1)NeuAc(1)NeuGc(1)	S[+963]	1078.45	2	2155.89	2155.89	0	0.4	60	NRagged	26.71	26.71	1.87	1.52	1192	>AAB61574.1 podocalyxin-like protein [Homo sapiens]	1	230921_jc_podocalyxin_pngasef_impa_trypsin.ScanId;v=1;d1=17663.17663.2	controllerType=0 controllerNumber=1 scan=17663	38.8418
14980:2	1	K.ATTLGVSS[+963.318]DSPGT.T	HexNAc(1)Hex(1)NeuAc(1)NeuGc(1)	S[+963]	1078.45	2	2155.89	2155.89	0	-0.9	60	NRagged	80.09	80.09	0	2.64	1192	>AAB61574.1 podocalyxin-like protein [Homo sapiens]	1	230921_jc_podocalyxin_pngasef_impa_trypsin.ScanId;v=1;d1=17682.17682.2	controllerType=0 controllerNumber=1 scan=17682	38.888
13146:2	1	K.AT[+656.228]TLGVSSDSPGT.T	HexNAc(1)Hex(1)NeuAc(1)	T[+656]	924.901	2	1848.8	1848.8	0	-0.9	60	NRagged	81.62	81.62	1.67	2.37	1192	>AAB61574.1 podocalyxin-like protein [Homo sapiens]	1	230921_jc_podocalyxin_pngasef_impa_trypsin.ScanId;v=1;d1=15719.15719.2	controllerType=0 controllerNumber=1 scan=15719	34.4693
15201:2	1	K.ATT[+947.323]LGVSSDSPGT.T	HexNAc(1)Hex(1)NeuAc(2)	T[+947]	1070.45	2	2139.89	2139.89	0	-1	60	NRagged	158.19	158.19	1.01	4.5	1192	>AAB61574.1 podocalyxin-like protein [Homo sapiens]	1	230921_jc_podocalyxin_pngasef_impa_trypsin.ScanId;v=1;d1=17912.17912.2	controllerType=0 controllerNumber=1 scan=17912	39.3644
13125:2	1	K.AT[+656.228]TLGVSSDSPGT.T	HexNAc(1)Hex(1)NeuAc(1)	T[+656]	924.9	2	1848.79	1848.8	0	-1.9	60	NRagged	221	221	2	4.64	1192	>AAB61574.1 podocalyxin-like protein [Homo sapiens]	1	230921_jc_podocalyxin_pngasef_impa_trypsin.ScanId;v=1;d1=15697.15697.2	controllerType=0 controllerNumber=1 scan=15697	34.4146
13144:2	1	K.AT[+656.228]TLGVSSDSPGT.T	HexNAc(1)Hex(1)NeuAc(1)	T[+656]	924.901	2	1848.8	1848.8	0	-0.9	60	NRagged	263.28	263.28	2	5.55	1192	>AAB61574.1 podocalyxin-like protein [Homo sapiens]	1	230921_jc_podocalyxin_pngasef_impa_trypsin.ScanId;v=1;d1=15717.15717.2	controllerType=0 controllerNumber=1 scan=15717	34.4638
13439:2	1	K.AT[+656.228]TLGVSSDSPGT.T	HexNAc(1)Hex(1)NeuAc(1)	T[+656]	924.901	2	1848.8	1848.8	0	-0.7	60	NRagged	320.16	320.16	2	5.77	1192	>AAB61574.1 podocalyxin-like protein [Homo sapiens]	1	230921_jc_podocalyxin_pngasef_impa_trypsin.ScanId;v=1;d1=16026.16026.2	controllerType=0 controllerNumber=1 scan=16026	35.1936
13409:2	1	K.AT[+656.228]TLGVSSDSPGT.T	HexNAc(1)Hex(1)NeuAc(1)	T[+656]	924.901	2	1848.79	1848.8	0	-1.1	60	NRagged	333	333	2	5.95	1192	>AAB61574.1 podocalyxin-like protein [Homo sapiens]	1	230921_jc_podocalyxin_pngasef_impa_trypsin.ScanId;v=1;d1=15995.15995.2	controllerType=0 controllerNumber=1 scan=15995	35.1298
14960:2	1	K.ATTLGVS[+963.318]SDSPGT.T	HexNAc(1)Hex(1)NeuAc(1)NeuGc(1)	S[+963]	1078.45	2	2155.89	2155.89	0	0.4	60	NRagged	431.9	431.9	0	6.57	1192	>AAB61574.1 podocalyxin-like protein [Homo sapiens]	1	230921_jc_podocalyxin_pngasef_impa_trypsin.ScanId;v=1;d1=17661.17661.2	controllerType=0 controllerNumber=1 scan=17661	38.838
15178:2	1	K.ATTLGVS[+947.323]SDSPGT.T	HexNAc(1)Hex(1)NeuAc(2)	S[+947]	1070.45	2	2139.89	2139.89	0	-2.5	60	NRagged	487.62	487.62	0	6.61	1192	>AAB61574.1 podocalyxin-like protein [Homo sapiens]	1	230921_jc_podocalyxin_pngasef_impa_trypsin.ScanId;v=1;d1=17888.17888.2	controllerType=0 controllerNumber=1 scan=17888	39.3203
15199:2	1	K.ATTLGVSS[+947.323]DSPGT.T	HexNAc(1)Hex(1)NeuAc(2)	S[+947]	1070.45	2	2139.89	2139.89	0	-1	60	NRagged	584.45	562.57	0	7.85	1192	>AAB61574.1 podocalyxin-like protein [Homo sapiens]	1	230921_jc_podocalyxin_pngasef_impa_trypsin.ScanId;v=1;d1=17910.17910.2	controllerType=0 controllerNumber=1 scan=17910	39.3614
13528:2	1	A.T[+1312.455]TLGV.S	HexNAc(2)Hex(2)NeuAc(2)	T[+1312]	901.874	2	1802.74	1802.74	0	-0.6	61	Specific	220.09	62.66	0	1.53	1192	>AAB61574.1 podocalyxin-like protein [Homo sapiens]	1	230921_jc_podocalyxin_pngasef_impa_trypsin.ScanId;v=1;d1=16119.16119.2	controllerType=0 controllerNumber=1 scan=16119	35.4023
15400:3	1	D.SPGTTTLAQQVSGPVN[+0.984]TTVAR.G		N[+1]	696.03	3	2086.07	2086.08	0	-1.3	69	CRagged	398.71	398.71	398.71	5.44	1192	>AAB61574.1 podocalyxin-like protein [Homo sapiens]	1	230921_jc_podocalyxin_pngasef_impa_trypsin.ScanId;v=1;d1=18119.18119.3	controllerType=0 controllerNumber=1 scan=18119	39.8225
15405:2	1	D.SPGTTTLAQQVSGPVN[+0.984]TTVAR.G		N[+1]	1043.54	2	2086.07	2086.08	0	-1.8	69	CRagged	436.78	436.78	436.78	5.45	1192	>AAB61574.1 podocalyxin-like protein [Homo sapiens]	1	230921_jc_podocalyxin_pngasef_impa_trypsin.ScanId;v=1;d1=18125.18125.2	controllerType=0 controllerNumber=1 scan=18125	39.8347
15377:3	1	D.SPGTTTLAQQVSGPVN[+0.984]TTVAR.G		N[+1]	696.03	3	2086.08	2086.08	0	-0.7	69	CRagged	546.44	546.44	546.44	5.62	1192	>AAB61574.1 podocalyxin-like protein [Homo sapiens]	1	230921_jc_podocalyxin_pngasef_impa_trypsin.ScanId;v=1;d1=18095.18095.3	controllerType=0 controllerNumber=1 scan=18095	39.76
15397:2	1	D.SPGTTTLAQQVSGPVN[+0.984]TTVAR.G		N[+1]	1043.54	2	2086.07	2086.08	0	-1.2	69	CRagged	560.15	560.15	560.15	6.76	1192	>AAB61574.1 podocalyxin-like protein [Homo sapiens]	1	230921_jc_podocalyxin_pngasef_impa_trypsin.ScanId;v=1;d1=18116.18116.2	controllerType=0 controllerNumber=1 scan=18116	39.8125
14578:2	1	G.TTTLAQQVSGPVN[+0.984]TTVAR.G		N[+1]	922.987	2	1844.97	1844.97	0	-1.9	72	CRagged	287.96	287.96	287.96	4.47	1192	>AAB61574.1 podocalyxin-like protein [Homo sapiens]	1	230921_jc_podocalyxin_pngasef_impa_trypsin.ScanId;v=1;d1=17261.17261.2	controllerType=0 controllerNumber=1 scan=17261	37.9273
18168:3	1	G.TTTLAQQVSGPVN[+0.984]T[+568.212]T[+568.212]VAR.G	HexNAc(2)Hex(1),HexNAc(2)Hex(1)	N[+1], T[+568]*2	994.468	3	2981.39	2981.39	0	-1.1	72	CRagged	140.26	140.26	2.4	3.23	1192	>AAB61574.1 podocalyxin-like protein [Homo sapiens]	1	230921_jc_podocalyxin_pngasef_impa_trypsin.ScanId;v=1;d1=21019.21019.3	controllerType=0 controllerNumber=1 scan=21019	46.7275
17057:3	1	T.T[+963.318]TLAQQVSGPVN[+0.984]TTVAR.G	HexNAc(1)Hex(1)NeuAc(1)NeuGc(1)	N[+1], T[+963]	903.084	3	2707.24	2707.24	0	-1.7	73	CRagged	37.22	37.22	2.2	1.46	1192	>AAB61574.1 podocalyxin-like protein [Homo sapiens]	1	230921_jc_podocalyxin_pngasef_impa_trypsin.ScanId;v=1;d1=19856.19856.3	controllerType=0 controllerNumber=1 scan=19856	44.0197
17107:3	1	T.T[+947.323]TLAQQVSGPVN[+0.984]TTVAR.G	HexNAc(1)Hex(1)NeuAc(2)	N[+1], T[+947]	897.752	3	2691.24	2691.25	0	-1.6	73	CRagged	56.68	56.68	16.7	2.44	1192	>AAB61574.1 podocalyxin-like protein [Homo sapiens]	1	230921_jc_podocalyxin_pngasef_impa_trypsin.ScanId;v=1;d1=19909.19909.3	controllerType=0 controllerNumber=1 scan=19909	44.1632
16857:3	1	T.T[+963.318]TLAQQVSGPVN[+0.984]TTVAR.G	HexNAc(1)Hex(1)NeuAc(1)NeuGc(1)	N[+1], T[+963]	903.085	3	2707.24	2707.24	0	-0.9	73	CRagged	101.56	101.56	13.14	2.48	1192	>AAB61574.1 podocalyxin-like protein [Homo sapiens]	1	230921_jc_podocalyxin_pngasef_impa_trypsin.ScanId;v=1;d1=19646.19646.3	controllerType=0 controllerNumber=1 scan=19646	43.4795
16853:3	1	T.T[+979.313]TLAQQVSGPVN[+0.984]TTVAR.G	HexNAc(1)Hex(1)NeuGc(2)	N[+1], T[+979]	908.416	3	2723.23	2723.24	0	-0.8	73	CRagged	106.99	106.99	2.33	2.48	1192	>AAB61574.1 podocalyxin-like protein [Homo sapiens]	1	230921_jc_podocalyxin_pngasef_impa_trypsin.ScanId;v=1;d1=19642.19642.3	controllerType=0 controllerNumber=1 scan=19642	43.4682
12447:3	1	T.TTLAQQVS[+1021.360]GPVN[+0.984]TTVAR.G	HexNAc(2)Hex(2)NeuAc(1)	N[+1], S[+1021]	922.432	3	2765.28	2765.28	0	-0.7	73	CRagged	108.83	108.83	3.6	2.69	1192	>AAB61574.1 podocalyxin-like protein [Homo sapiens]	1	230921_jc_podocalyxin_pngasef_impa_trypsin.ScanId;v=1;d1=14987.14987.3	controllerType=0 controllerNumber=1 scan=14987	32.7062
14375:3	1	T.TTLAQQVSGPVN[+0.984]T[+1312.455]TVAR.G	HexNAc(2)Hex(2)NeuAc(2)	N[+1], T[+1312]	1019.46	3	3056.36	3056.38	0	-6.8	73	CRagged	110.35	110.35	0	2.32	1192	>AAB61574.1 podocalyxin-like protein [Homo sapiens]	1	230921_jc_podocalyxin_pngasef_impa_trypsin.ScanId;v=1;d1=17033.17033.3	controllerType=0 controllerNumber=1 scan=17033	37.4554
15502:3	1	T.TTLAQQVS[+656.228]GPVN[+0.984]TTVAR.G	HexNAc(1)Hex(1)NeuAc(1)	N[+1], S[+656]	800.722	3	2400.15	2400.15	0	0.1	73	CRagged	117.49	117.49	4.95	1.48	1192	>AAB61574.1 podocalyxin-like protein [Homo sapiens]	1	230921_jc_podocalyxin_pngasef_impa_trypsin.ScanId;v=1;d1=18227.18227.3	controllerType=0 controllerNumber=1 scan=18227	40.0894
15425:3	1	T.TTLAQQVS[+656.228]GPVN[+0.984]TTVAR.G	HexNAc(1)Hex(1)NeuAc(1)	N[+1], S[+656]	800.72	3	2400.15	2400.15	0	-2	73	CRagged	122.65	122.65	31.01	1.47	1192	>AAB61574.1 podocalyxin-like protein [Homo sapiens]	1	230921_jc_podocalyxin_pngasef_impa_trypsin.ScanId;v=1;d1=18146.18146.3	controllerType=0 controllerNumber=1 scan=18146	39.8882
15411:3	1	T.TTLAQQVS[+656.228]GPVN[+0.984]TTVAR.G	HexNAc(1)Hex(1)NeuAc(1)	N[+1], S[+656]	800.721	3	2400.15	2400.15	0	-1.3	73	CRagged	141.2	141.2	14.04	2.41	1192	>AAB61574.1 podocalyxin-like protein [Homo sapiens]	1	230921_jc_podocalyxin_pngasef_impa_trypsin.ScanId;v=1;d1=18131.18131.3	controllerType=0 controllerNumber=1 scan=18131	39.8543
16947:3	1	T.T[+963.318]TLAQQVSGPVN[+0.984]TTVAR.G	HexNAc(1)Hex(1)NeuAc(1)NeuGc(1)	N[+1], T[+963]	903.083	3	2707.23	2707.24	0	-2.5	73	CRagged	147.8	147.8	23.17	2.87	1192	>AAB61574.1 podocalyxin-like protein [Homo sapiens]	1	230921_jc_podocalyxin_pngasef_impa_trypsin.ScanId;v=1;d1=19741.19741.3	controllerType=0 controllerNumber=1 scan=19741	43.7357
17080:3	1	T.TTLAQQVS[+963.318]GPVN[+0.984]TTVAR.G	HexNAc(1)Hex(1)NeuAc(1)NeuGc(1)	N[+1], S[+963]	903.083	3	2707.24	2707.24	0	-2.2	73	CRagged	161.26	161.26	2.4	4.17	1192	>AAB61574.1 podocalyxin-like protein [Homo sapiens]	1	230921_jc_podocalyxin_pngasef_impa_trypsin.ScanId;v=1;d1=19880.19880.3	controllerType=0 controllerNumber=1 scan=19880	44.089
17030:3	1	T.T[+947.323]TLAQQVSGPVN[+0.984]TTVAR.G	HexNAc(1)Hex(1)NeuAc(2)	N[+1], T[+947]	897.752	3	2691.24	2691.25	0	-1.6	73	CRagged	163.68	163.68	18.49	3.09	1192	>AAB61574.1 podocalyxin-like protein [Homo sapiens]	1	230921_jc_podocalyxin_pngasef_impa_trypsin.ScanId;v=1;d1=19828.19828.3	controllerType=0 controllerNumber=1 scan=19828	43.9474
17016:3	1	T.T[+947.323]TLAQQVSGPVN[+0.984]TTVAR.G	HexNAc(1)Hex(1)NeuAc(2)	N[+1], T[+947]	897.751	3	2691.24	2691.25	0	-2.6	73	CRagged	172.24	172.24	27.99	3.29	1192	>AAB61574.1 podocalyxin-like protein [Homo sapiens]	1	230921_jc_podocalyxin_pngasef_impa_trypsin.ScanId;v=1;d1=19813.19813.3	controllerType=0 controllerNumber=1 scan=19813	43.9075
15278:3	1	T.TTLAQQVS[+672.223]GPVN[+0.984]TTVAR.G	HexNAc(1)Hex(1)NeuGc(1)	N[+1], S[+672]	806.054	3	2416.15	2416.15	0	0.6	73	CRagged	178.91	178.91	32.54	2.89	1192	>AAB61574.1 podocalyxin-like protein [Homo sapiens]	1	230921_jc_podocalyxin_pngasef_impa_trypsin.ScanId;v=1;d1=17992.17992.3	controllerType=0 controllerNumber=1 scan=17992	39.5231
16871:3	1	T.T[+963.318]TLAQQVSGPVN[+0.984]TTVAR.G	HexNAc(1)Hex(1)NeuAc(1)NeuGc(1)	N[+1], T[+963]	903.085	3	2707.24	2707.24	0	-0.9	73	CRagged	190.34	190.34	16.47	3.76	1192	>AAB61574.1 podocalyxin-like protein [Homo sapiens]	1	230921_jc_podocalyxin_pngasef_impa_trypsin.ScanId;v=1;d1=19661.19661.3	controllerType=0 controllerNumber=1 scan=19661	43.5214
16969:3	1	T.T[+963.318]TLAQQVSGPVN[+0.984]TTVAR.G	HexNAc(1)Hex(1)NeuAc(1)NeuGc(1)	N[+1], T[+963]	903.083	3	2707.24	2707.24	0	-2.1	73	CRagged	216.33	216.33	17.56	3.48	1192	>AAB61574.1 podocalyxin-like protein [Homo sapiens]	1	230921_jc_podocalyxin_pngasef_impa_trypsin.ScanId;v=1;d1=19764.19764.3	controllerType=0 controllerNumber=1 scan=19764	43.7896
16769:3	1	T.T[+979.313]TLAQQVSGPVN[+0.984]TTVAR.G	HexNAc(1)Hex(1)NeuGc(2)	N[+1], T[+979]	908.416	3	2723.23	2723.24	0	-1.1	73	CRagged	245.61	245.61	21.39	5.48	1192	>AAB61574.1 podocalyxin-like protein [Homo sapiens]	1	230921_jc_podocalyxin_pngasef_impa_trypsin.ScanId;v=1;d1=19554.19554.3	controllerType=0 controllerNumber=1 scan=19554	43.2617
15485:3	1	T.TTLAQQVSGPVN[+0.984]T[+1312.455]TVAR.G	HexNAc(2)Hex(2)NeuAc(2)	N[+1], T[+1312]	1019.46	3	3056.37	3056.38	0	-1.7	73	CRagged	271.3	271.3	1.2	5.22	1192	>AAB61574.1 podocalyxin-like protein [Homo sapiens]	1	230921_jc_podocalyxin_pngasef_impa_trypsin.ScanId;v=1;d1=18209.18209.3	controllerType=0 controllerNumber=1 scan=18209	40.0429
16756:3	1	T.T[+979.313]TLAQQVSGPVN[+0.984]TTVAR.G	HexNAc(1)Hex(1)NeuGc(2)	N[+1], T[+979]	908.416	3	2723.23	2723.24	0	-1	73	CRagged	292.61	292.61	22.07	5.63	1192	>AAB61574.1 podocalyxin-like protein [Homo sapiens]	1	230921_jc_podocalyxin_pngasef_impa_trypsin.ScanId;v=1;d1=19540.19540.3	controllerType=0 controllerNumber=1 scan=19540	43.2276
15393:3	1	T.TTLAQQVS[+672.223]GPVN[+0.984]TTVAR.G	HexNAc(1)Hex(1)NeuGc(1)	N[+1], S[+672]	806.053	3	2416.14	2416.15	0	-1.2	73	CRagged	293.54	293.54	1.2	5.63	1192	>AAB61574.1 podocalyxin-like protein [Homo sapiens]	1	230921_jc_podocalyxin_pngasef_impa_trypsin.ScanId;v=1;d1=18112.18112.3	controllerType=0 controllerNumber=1 scan=18112	39.8024
17055:3	1	T.TTLAQQVS[+963.318]GPVN[+0.984]TTVAR.G	HexNAc(1)Hex(1)NeuAc(1)NeuGc(1)	N[+1], S[+963]	903.084	3	2707.24	2707.24	0	-1.7	73	CRagged	306.12	306.12	2.4	5.37	1192	>AAB61574.1 podocalyxin-like protein [Homo sapiens]	1	230921_jc_podocalyxin_pngasef_impa_trypsin.ScanId;v=1;d1=19854.19854.3	controllerType=0 controllerNumber=1 scan=19854	44.012
17129:3	1	T.TTLAQQVS[+947.323]GPVN[+0.984]TTVAR.G	HexNAc(1)Hex(1)NeuAc(2)	N[+1], S[+947]	897.751	3	2691.24	2691.25	0	-2.5	73	CRagged	343.37	343.37	2.4	5.62	1192	>AAB61574.1 podocalyxin-like protein [Homo sapiens]	1	230921_jc_podocalyxin_pngasef_impa_trypsin.ScanId;v=1;d1=19932.19932.3	controllerType=0 controllerNumber=1 scan=19932	44.2168
15527:3	1	T.TTLAQQVS[+656.228]GPVN[+0.984]TTVAR.G	HexNAc(1)Hex(1)NeuAc(1)	N[+1], S[+656]	800.722	3	2400.15	2400.15	0	0.4	73	CRagged	406.48	406.48	1.2	6.5	1192	>AAB61574.1 podocalyxin-like protein [Homo sapiens]	1	230921_jc_podocalyxin_pngasef_impa_trypsin.ScanId;v=1;d1=18253.18253.3	controllerType=0 controllerNumber=1 scan=18253	40.1422
13416:3	1	T.TT[+365.132]LAQQVSGPVN[+0.984]TTVAR.G	HexNAc(1)Hex(1)	N[+1], T[+365]	703.69	3	2109.05	2109.06	0	-0.7	73	CRagged	412.85	412.85	3.7	5.39	1192	>AAB61574.1 podocalyxin-like protein [Homo sapiens]	1	230921_jc_podocalyxin_pngasef_impa_trypsin.ScanId;v=1;d1=16002.16002.3	controllerType=0 controllerNumber=1 scan=16002	35.1434
15333:2	1	T.TTLAQQVS[+672.223]GPVN[+0.984]TTVAR.G	HexNAc(1)Hex(1)NeuGc(1)	N[+1], S[+672]	1208.58	2	2416.14	2416.15	0	-1.3	73	CRagged	423.45	423.45	1.2	7.06	1192	>AAB61574.1 podocalyxin-like protein [Homo sapiens]	1	230921_jc_podocalyxin_pngasef_impa_trypsin.ScanId;v=1;d1=18049.18049.2	controllerType=0 controllerNumber=1 scan=18049	39.6422
15500:3	1	T.TTLAQQVS[+656.228]GPVN[+0.984]TTVAR.G	HexNAc(1)Hex(1)NeuAc(1)	N[+1], S[+656]	800.722	3	2400.15	2400.15	0	0.1	73	CRagged	489.84	489.84	1.2	6.57	1192	>AAB61574.1 podocalyxin-like protein [Homo sapiens]	1	230921_jc_podocalyxin_pngasef_impa_trypsin.ScanId;v=1;d1=18225.18225.3	controllerType=0 controllerNumber=1 scan=18225	40.0862
16851:3	1	T.TTLAQQVS[+979.313]GPVN[+0.984]TTVAR.G	HexNAc(1)Hex(1)NeuGc(2)	N[+1], S[+979]	908.416	3	2723.23	2723.24	0	-0.8	73	CRagged	496.71	496.71	3.6	6.81	1192	>AAB61574.1 podocalyxin-like protein [Homo sapiens]	1	230921_jc_podocalyxin_pngasef_impa_trypsin.ScanId;v=1;d1=19640.19640.3	controllerType=0 controllerNumber=1 scan=19640	43.4646
14054:3	1	T.TTLAQQVSGPVN[+0.984]T[+1021.360]TVAR.G	HexNAc(2)Hex(2)NeuAc(1)	N[+1], T[+1021]	922.432	3	2765.28	2765.28	0	-0.9	73	CRagged	523.78	523.78	1.2	6.97	1192	>AAB61574.1 podocalyxin-like protein [Homo sapiens]	1	230921_jc_podocalyxin_pngasef_impa_trypsin.ScanId;v=1;d1=16669.16669.3	controllerType=0 controllerNumber=1 scan=16669	36.6523
13414:3	1	T.TTLAQQVSGPVN[+0.984]T[+365.132]TVAR.G	HexNAc(1)Hex(1)	N[+1], T[+365]	703.69	3	2109.05	2109.06	0	-0.7	73	CRagged	542.63	542.63	0	6.97	1192	>AAB61574.1 podocalyxin-like protein [Homo sapiens]	1	230921_jc_podocalyxin_pngasef_impa_trypsin.ScanId;v=1;d1=16000.16000.3	controllerType=0 controllerNumber=1 scan=16000	35.1374
14038:3	1	T.TTLAQQVSGPVN[+0.984]T[+1021.360]TVAR.G	HexNAc(2)Hex(2)NeuAc(1)	N[+1], T[+1021]	922.428	3	2765.27	2765.28	0	-4.7	73	CRagged	560.77	560.77	1.2	7.06	1192	>AAB61574.1 podocalyxin-like protein [Homo sapiens]	1	230921_jc_podocalyxin_pngasef_impa_trypsin.ScanId;v=1;d1=16652.16652.3	controllerType=0 controllerNumber=1 scan=16652	36.6063
13401:3	1	T.TTLAQQVS[+365.132]GPVN[+0.984]TTVAR.G	HexNAc(1)Hex(1)	N[+1], S[+365]	703.69	3	2109.05	2109.06	0	-0.7	73	CRagged	588.54	588.54	0	7.78	1192	>AAB61574.1 podocalyxin-like protein [Homo sapiens]	1	230921_jc_podocalyxin_pngasef_impa_trypsin.ScanId;v=1;d1=15986.15986.3	controllerType=0 controllerNumber=1 scan=15986	35.1122
15448:2	1	T.TTLAQQVS[+656.228]GPVN[+0.984]TTVAR.G	HexNAc(1)Hex(1)NeuAc(1)	N[+1], S[+656]	1200.58	2	2400.15	2400.15	0	-2	73	CRagged	595.06	595.06	1.2	7.85	1192	>AAB61574.1 podocalyxin-like protein [Homo sapiens]	1	230921_jc_podocalyxin_pngasef_impa_trypsin.ScanId;v=1;d1=18170.18170.2	controllerType=0 controllerNumber=1 scan=18170	39.949
17105:3	1	T.TTLAQQVS[+947.323]GPVN[+0.984]TTVAR.G	HexNAc(1)Hex(1)NeuAc(2)	N[+1], S[+947]	897.752	3	2691.24	2691.25	0	-1.6	73	CRagged	612.11	612.11	2.4	8.78	1192	>AAB61574.1 podocalyxin-like protein [Homo sapiens]	1	230921_jc_podocalyxin_pngasef_impa_trypsin.ScanId;v=1;d1=19907.19907.3	controllerType=0 controllerNumber=1 scan=19907	44.1608
15427:2	1	T.TTLAQQVS[+656.228]GPVN[+0.984]TTVAR.G	HexNAc(1)Hex(1)NeuAc(1)	N[+1], S[+656]	1200.58	2	2400.15	2400.15	0	-2	73	CRagged	623.35	623.35	1.2	8.85	1192	>AAB61574.1 podocalyxin-like protein [Homo sapiens]	1	230921_jc_podocalyxin_pngasef_impa_trypsin.ScanId;v=1;d1=18148.18148.2	controllerType=0 controllerNumber=1 scan=18148	39.8911
16945:3	1	T.TTLAQQVS[+963.318]GPVN[+0.984]TTVAR.G	HexNAc(1)Hex(1)NeuAc(1)NeuGc(1)	N[+1], S[+963]	903.083	3	2707.23	2707.24	0	-2.5	73	CRagged	643.59	643.59	2.4	8.51	1192	>AAB61574.1 podocalyxin-like protein [Homo sapiens]	1	230921_jc_podocalyxin_pngasef_impa_trypsin.ScanId;v=1;d1=19739.19739.3	controllerType=0 controllerNumber=1 scan=19739	43.7281
16855:3	1	T.TTLAQQVS[+963.318]GPVN[+0.984]TTVAR.G	HexNAc(1)Hex(1)NeuAc(1)NeuGc(1)	N[+1], S[+963]	903.085	3	2707.24	2707.24	0	-0.9	73	CRagged	644.75	644.75	2.4	8.78	1192	>AAB61574.1 podocalyxin-like protein [Homo sapiens]	1	230921_jc_podocalyxin_pngasef_impa_trypsin.ScanId;v=1;d1=19644.19644.3	controllerType=0 controllerNumber=1 scan=19644	43.4749
16869:3	1	T.TTLAQQVS[+963.318]GPVN[+0.984]TTVAR.G	HexNAc(1)Hex(1)NeuAc(1)NeuGc(1)	N[+1], S[+963]	903.085	3	2707.24	2707.24	0	-0.9	73	CRagged	645.02	645.02	0.43	8.78	1192	>AAB61574.1 podocalyxin-like protein [Homo sapiens]	1	230921_jc_podocalyxin_pngasef_impa_trypsin.ScanId;v=1;d1=19659.19659.3	controllerType=0 controllerNumber=1 scan=19659	43.5173
15300:3	1	T.TTLAQQVS[+672.223]GPVN[+0.984]TTVAR.G	HexNAc(1)Hex(1)NeuGc(1)	N[+1], S[+672]	806.052	3	2416.14	2416.15	0	-1.4	73	CRagged	714.53	714.53	1.2	10.78	1192	>AAB61574.1 podocalyxin-like protein [Homo sapiens]	1	230921_jc_podocalyxin_pngasef_impa_trypsin.ScanId;v=1;d1=18015.18015.3	controllerType=0 controllerNumber=1 scan=18015	39.5703
16754:3	1	T.TTLAQQVS[+979.313]GPVN[+0.984]TTVAR.G	HexNAc(1)Hex(1)NeuGc(2)	N[+1], S[+979]	908.416	3	2723.23	2723.24	0	-1	73	CRagged	717.4	717.4	3.6	10.78	1192	>AAB61574.1 podocalyxin-like protein [Homo sapiens]	1	230921_jc_podocalyxin_pngasef_impa_trypsin.ScanId;v=1;d1=19538.19538.3	controllerType=0 controllerNumber=1 scan=19538	43.2231
17014:3	1	T.TTLAQQVS[+947.323]GPVN[+0.984]TTVAR.G	HexNAc(1)Hex(1)NeuAc(2)	N[+1], S[+947]	897.751	3	2691.24	2691.25	0	-2.6	73	CRagged	724.9	724.9	2.4	10.51	1192	>AAB61574.1 podocalyxin-like protein [Homo sapiens]	1	230921_jc_podocalyxin_pngasef_impa_trypsin.ScanId;v=1;d1=19811.19811.3	controllerType=0 controllerNumber=1 scan=19811	43.9035
16767:3	1	T.TTLAQQVS[+979.313]GPVN[+0.984]TTVAR.G	HexNAc(1)Hex(1)NeuGc(2)	N[+1], S[+979]	908.416	3	2723.23	2723.24	0	-1.1	73	CRagged	739.83	739.83	3.6	10.78	1192	>AAB61574.1 podocalyxin-like protein [Homo sapiens]	1	230921_jc_podocalyxin_pngasef_impa_trypsin.ScanId;v=1;d1=19552.19552.3	controllerType=0 controllerNumber=1 scan=19552	43.2553
16967:3	1	T.TTLAQQVS[+963.318]GPVN[+0.984]TTVAR.G	HexNAc(1)Hex(1)NeuAc(1)NeuGc(1)	N[+1], S[+963]	903.083	3	2707.24	2707.24	0	-2.1	73	CRagged	751.3	751.3	2.4	11.51	1192	>AAB61574.1 podocalyxin-like protein [Homo sapiens]	1	230921_jc_podocalyxin_pngasef_impa_trypsin.ScanId;v=1;d1=19762.19762.3	controllerType=0 controllerNumber=1 scan=19762	43.7821
15276:3	1	T.TTLAQQVS[+672.223]GPVN[+0.984]TTVAR.G	HexNAc(1)Hex(1)NeuGc(1)	N[+1], S[+672]	806.054	3	2416.15	2416.15	0	0.6	73	CRagged	756.37	756.37	1.2	11.54	1192	>AAB61574.1 podocalyxin-like protein [Homo sapiens]	1	230921_jc_podocalyxin_pngasef_impa_trypsin.ScanId;v=1;d1=17990.17990.3	controllerType=0 controllerNumber=1 scan=17990	39.5187
15423:3	1	T.TTLAQQVS[+656.228]GPVN[+0.984]TTVAR.G	HexNAc(1)Hex(1)NeuAc(1)	N[+1], S[+656]	800.72	3	2400.15	2400.15	0	-2	73	CRagged	778.64	778.64	1.2	11.51	1192	>AAB61574.1 podocalyxin-like protein [Homo sapiens]	1	230921_jc_podocalyxin_pngasef_impa_trypsin.ScanId;v=1;d1=18144.18144.3	controllerType=0 controllerNumber=1 scan=18144	39.8806
15409:3	1	T.TTLAQQVS[+656.228]GPVN[+0.984]TTVAR.G	HexNAc(1)Hex(1)NeuAc(1)	N[+1], S[+656]	800.721	3	2400.15	2400.15	0	-1.3	73	CRagged	793.91	793.91	1.2	11.78	1192	>AAB61574.1 podocalyxin-like protein [Homo sapiens]	1	230921_jc_podocalyxin_pngasef_impa_trypsin.ScanId;v=1;d1=18129.18129.3	controllerType=0 controllerNumber=1 scan=18129	39.8498
17028:3	1	T.TTLAQQVS[+947.323]GPVN[+0.984]TTVAR.G	HexNAc(1)Hex(1)NeuAc(2)	N[+1], S[+947]	897.752	3	2691.24	2691.25	0	-1.6	73	CRagged	828.33	828.33	2.4	12.78	1192	>AAB61574.1 podocalyxin-like protein [Homo sapiens]	1	230921_jc_podocalyxin_pngasef_impa_trypsin.ScanId;v=1;d1=19826.19826.3	controllerType=0 controllerNumber=1 scan=19826	43.9441
17179:3	1	T.TTLAQQVSGPVN[+0.984]T[+947.323]T[+656.228]VAR.G	HexNAc(1)Hex(1)NeuAc(2),HexNAc(1)Hex(1)NeuAc(1)	N[+1], T[+656][+947]	1116.49	3	3347.47	3347.47	0	-2.7	73	CRagged	37.06	37.06	0	1.78	1192	>AAB61574.1 podocalyxin-like protein [Homo sapiens]	1	230921_jc_podocalyxin_pngasef_impa_trypsin.ScanId;v=1;d1=19984.19984.3	controllerType=0 controllerNumber=1 scan=19984	44.3627
14056:3	1	T.TT[+656.228]LAQQVSGPVN[+0.984]TT[+365.132]VAR.G	HexNAc(1)Hex(1)NeuAc(1),HexNAc(1)Hex(1)	N[+1], T[+365][+656]	922.432	3	2765.28	2765.28	0	-0.9	73	CRagged	40.54	40.54	1.17	1.68	1192	>AAB61574.1 podocalyxin-like protein [Homo sapiens]	1	230921_jc_podocalyxin_pngasef_impa_trypsin.ScanId;v=1;d1=16671.16671.3	controllerType=0 controllerNumber=1 scan=16671	36.6564
14040:3	1	T.TT[+656.228]LAQQVSGPVN[+0.984]TT[+365.132]VAR.G	HexNAc(1)Hex(1)NeuAc(1),HexNAc(1)Hex(1)	N[+1], T[+365][+656]	922.428	3	2765.27	2765.28	0	-4.7	73	CRagged	119.62	119.62	1.17	1.53	1192	>AAB61574.1 podocalyxin-like protein [Homo sapiens]	1	230921_jc_podocalyxin_pngasef_impa_trypsin.ScanId;v=1;d1=16654.16654.3	controllerType=0 controllerNumber=1 scan=16654	36.6098
11489:3	1	T.TTLAQQVSGPVN[+0.984]T[+1021.360]T[+365.132]VAR.G	HexNAc(2)Hex(2)NeuAc(1),HexNAc(1)Hex(1)	N[+1], T[+365][+1021]	1044.14	3	3130.41	3130.42	0	-2.8	73	CRagged	130.12	130.12	0	4.17	1192	>AAB61574.1 podocalyxin-like protein [Homo sapiens]	1	230921_jc_podocalyxin_pngasef_impa_trypsin.ScanId;v=1;d1=13943.13943.3	controllerType=0 controllerNumber=1 scan=13943	30.4434
17043:3	1	T.TTLAQQVSGPVN[+0.984]T[+963.318]T[+656.228]VAR.G	HexNAc(1)Hex(1)NeuAc(1)NeuGc(1),HexNAc(1)Hex(1)NeuAc(1)	N[+1], T[+656][+963]	1121.82	3	3363.46	3363.47	0	-3.2	73	CRagged	148.98	148.98	0	4.17	1192	>AAB61574.1 podocalyxin-like protein [Homo sapiens]	1	230921_jc_podocalyxin_pngasef_impa_trypsin.ScanId;v=1;d1=19841.19841.3	controllerType=0 controllerNumber=1 scan=19841	43.9795
16918:3	1	T.TTLAQQVSGPVN[+0.984]T[+963.318]T[+656.228]VAR.G	HexNAc(1)Hex(1)NeuAc(1)NeuGc(1),HexNAc(1)Hex(1)NeuAc(1)	N[+1], T[+656][+963]	1121.83	3	3363.46	3363.47	0	-2.5	73	CRagged	174.4	174.4	0	4.6	1192	>AAB61574.1 podocalyxin-like protein [Homo sapiens]	1	230921_jc_podocalyxin_pngasef_impa_trypsin.ScanId;v=1;d1=19710.19710.3	controllerType=0 controllerNumber=1 scan=19710	43.6489
15154:3	1	T.TTLAQQVSGPVN[+0.984]T[+672.223]T[+672.223]VAR.G	HexNAc(1)Hex(1)NeuGc(1),HexNAc(1)Hex(1)NeuGc(1)	N[+1], T[+672]*2	1030.12	3	3088.36	3088.37	0	-2.6	73	CRagged	181.76	181.76	0	4.6	1192	>AAB61574.1 podocalyxin-like protein [Homo sapiens]	1	230921_jc_podocalyxin_pngasef_impa_trypsin.ScanId;v=1;d1=17863.17863.3	controllerType=0 controllerNumber=1 scan=17863	39.2652
15406:3	1	T.TTLAQQVSGPVN[+0.984]T[+672.223]T[+656.228]VAR.G	HexNAc(1)Hex(1)NeuGc(1),HexNAc(1)Hex(1)NeuAc(1)	N[+1], T[+656][+672]	1024.79	3	3072.37	3072.37	0	-1.6	73	CRagged	237.95	237.95	0	4.83	1192	>AAB61574.1 podocalyxin-like protein [Homo sapiens]	1	230921_jc_podocalyxin_pngasef_impa_trypsin.ScanId;v=1;d1=18126.18126.3	controllerType=0 controllerNumber=1 scan=18126	39.8364
15394:3	1	T.TTLAQQVSGPVN[+0.984]T[+963.318]T[+365.132]VAR.G	HexNAc(1)Hex(1)NeuAc(1)NeuGc(1),HexNAc(1)Hex(1)	N[+1], T[+365][+963]	1024.8	3	3072.37	3072.37	0	-0.9	73	CRagged	239.14	239.14	0	4.83	1192	>AAB61574.1 podocalyxin-like protein [Homo sapiens]	1	230921_jc_podocalyxin_pngasef_impa_trypsin.ScanId;v=1;d1=18113.18113.3	controllerType=0 controllerNumber=1 scan=18113	39.8039
17140:3	1	T.TTLAQQVSGPVN[+0.984]T[+947.323]T[+656.228]VAR.G	HexNAc(1)Hex(1)NeuAc(2),HexNAc(1)Hex(1)NeuAc(1)	N[+1], T[+656][+947]	1116.49	3	3347.47	3347.47	0	-1.6	73	CRagged	250.32	250.32	0	5.48	1192	>AAB61574.1 podocalyxin-like protein [Homo sapiens]	1	230921_jc_podocalyxin_pngasef_impa_trypsin.ScanId;v=1;d1=19943.19943.3	controllerType=0 controllerNumber=1 scan=19943	44.2473
13916:3	1	T.TTLAQQVSGPVN[+0.984]T[+672.223]T[+365.132]VAR.G	HexNAc(1)Hex(1)NeuGc(1),HexNAc(1)Hex(1)	N[+1], T[+365][+672]	927.764	3	2781.28	2781.28	0	-0.8	73	CRagged	438.05	438.05	1.2	6.73	1192	>AAB61574.1 podocalyxin-like protein [Homo sapiens]	1	230921_jc_podocalyxin_pngasef_impa_trypsin.ScanId;v=1;d1=16524.16524.3	controllerType=0 controllerNumber=1 scan=16524	36.2919
13746:3	1	T.TLAQQVS[+656.228]GPVN[+0.984]TTVAR.G	HexNAc(1)Hex(1)NeuAc(1)	N[+1], S[+656]	767.039	3	2299.1	2299.1	0	-0.2	74	CRagged	113.79	113.79	19.92	1.78	1192	>AAB61574.1 podocalyxin-like protein [Homo sapiens]	1	230921_jc_podocalyxin_pngasef_impa_trypsin.ScanId;v=1;d1=16346.16346.3	controllerType=0 controllerNumber=1 scan=16346	35.8795
13732:3	1	T.T[+656.228]LAQQVSGPVN[+0.984]TTVAR.G	HexNAc(1)Hex(1)NeuAc(1)	N[+1], T[+656]	767.04	3	2299.11	2299.1	0	1.2	74	CRagged	123.65	123.65	0.25	1.52	1192	>AAB61574.1 podocalyxin-like protein [Homo sapiens]	1	230921_jc_podocalyxin_pngasef_impa_trypsin.ScanId;v=1;d1=16331.16331.3	controllerType=0 controllerNumber=1 scan=16331	35.8491
13744:3	1	T.T[+656.228]LAQQVSGPVN[+0.984]TTVAR.G	HexNAc(1)Hex(1)NeuAc(1)	N[+1], T[+656]	767.039	3	2299.1	2299.1	0	-0.2	74	CRagged	148.91	148.91	5.2	4.49	1192	>AAB61574.1 podocalyxin-like protein [Homo sapiens]	1	230921_jc_podocalyxin_pngasef_impa_trypsin.ScanId;v=1;d1=16344.16344.3	controllerType=0 controllerNumber=1 scan=16344	35.8774
13168:3	1	T.T[+365.132]LAQQVSGPVN[+0.984]TTVAR.G	HexNAc(1)Hex(1)	N[+1], T[+365]	670.005	3	2008	2008.01	0	-4.1	74	CRagged	157.48	157.48	8.8	1.47	1192	>AAB61574.1 podocalyxin-like protein [Homo sapiens]	1	230921_jc_podocalyxin_pngasef_impa_trypsin.ScanId;v=1;d1=15742.15742.3	controllerType=0 controllerNumber=1 scan=15742	34.5248
13730:3	1	T.T[+656.228]LAQQVSGPVN[+0.984]TTVAR.G	HexNAc(1)Hex(1)NeuAc(1)	N[+1], T[+656]	767.04	3	2299.11	2299.1	0	1.2	74	CRagged	243.76	243.76	5.2	4.99	1192	>AAB61574.1 podocalyxin-like protein [Homo sapiens]	1	230921_jc_podocalyxin_pngasef_impa_trypsin.ScanId;v=1;d1=16329.16329.3	controllerType=0 controllerNumber=1 scan=16329	35.8453
10204:2	1	V.SGPVN[+0.984]T[+1312.455]TVAR.G	HexNAc(2)Hex(2)NeuAc(2)	N[+1], T[+1312]	1157.99	2	2314.98	2314.98	0	0.1	80	CRagged	180.04	148.5	1.2	3.45	1192	>AAB61574.1 podocalyxin-like protein [Homo sapiens]	1	230921_jc_podocalyxin_pngasef_impa_trypsin.ScanId;v=1;d1=12607.12607.2	controllerType=0 controllerNumber=1 scan=12607	27.8521
10156:2	1	V.SGPVN[+0.984]T[+1312.455]TVAR.G	HexNAc(2)Hex(2)NeuAc(2)	N[+1], T[+1312]	1157.99	2	2314.97	2314.98	0	-1.3	80	CRagged	188.18	71.28	1.2	3.07	1192	>AAB61574.1 podocalyxin-like protein [Homo sapiens]	1	230921_jc_podocalyxin_pngasef_impa_trypsin.ScanId;v=1;d1=12558.12558.2	controllerType=0 controllerNumber=1 scan=12558	27.769
01626:2	1	T.T[+656.228]VAR.G	HexNAc(1)Hex(1)NeuAc(1)	T[+656]	551.753	2	1102.5	1102.5	0	-1.3	86	CRagged	298.59	69.16	69.16	1.91	1192	>AAB61574.1 podocalyxin-like protein [Homo sapiens]	1	230921_jc_podocalyxin_pngasef_impa_trypsin.ScanId;v=1;d1=3666.3666.2	controllerType=0 controllerNumber=1 scan=3666	10.6513
01608:2	1	T.T[+656.228]VAR.G	HexNAc(1)Hex(1)NeuAc(1)	T[+656]	551.753	2	1102.5	1102.5	0	-1.5	86	CRagged	312.94	72.67	72.67	1.91	1192	>AAB61574.1 podocalyxin-like protein [Homo sapiens]	1	230921_jc_podocalyxin_pngasef_impa_trypsin.ScanId;v=1;d1=3647.3647.2	controllerType=0 controllerNumber=1 scan=3647	10.5951
03613:2	1	T.T[+947.323]VAR.G	HexNAc(1)Hex(1)NeuAc(2)	T[+947]	697.301	2	1393.59	1393.6	0	-0.8	86	CRagged	332.52	66.31	66.31	2.14	1192	>AAB61574.1 podocalyxin-like protein [Homo sapiens]	1	230921_jc_podocalyxin_pngasef_impa_trypsin.ScanId;v=1;d1=5726.5726.2	controllerType=0 controllerNumber=1 scan=5726	14.3784
03587:2	1	T.T[+947.323]VAR.G	HexNAc(1)Hex(1)NeuAc(2)	T[+947]	697.301	2	1393.59	1393.6	0	-0.8	86	CRagged	345.91	65.82	65.82	2.14	1192	>AAB61574.1 podocalyxin-like protein [Homo sapiens]	1	230921_jc_podocalyxin_pngasef_impa_trypsin.ScanId;v=1;d1=5699.5699.2	controllerType=0 controllerNumber=1 scan=5699	14.3191
07926:2	1	R.GGGSGNPTTTIESPK.S			701.843	2	1402.68	1402.68	0	-1.5	90	NRagged	602.17	602.17	602.17	9.38	1192	>AAB61574.1 podocalyxin-like protein [Homo sapiens]	1	230921_jc_podocalyxin_pngasef_impa_trypsin.ScanId;v=1;d1=10248.10248.2	controllerType=0 controllerNumber=1 scan=10248	23.5258
07959:2	1	R.GGGSGNPTTTIESPK.S			701.842	2	1402.68	1402.68	0	-2.2	90	NRagged	650.16	650.16	650.16	10.12	1192	>AAB61574.1 podocalyxin-like protein [Homo sapiens]	1	230921_jc_podocalyxin_pngasef_impa_trypsin.ScanId;v=1;d1=10282.10282.2	controllerType=0 controllerNumber=1 scan=10282	23.5882
07770:2	1	R.GGGSGNPTTTIESPK.S			701.842	2	1402.68	1402.68	0	-2.5	90	NRagged	657.62	657.62	657.62	10.12	1192	>AAB61574.1 podocalyxin-like protein [Homo sapiens]	1	230921_jc_podocalyxin_pngasef_impa_trypsin.ScanId;v=1;d1=10087.10087.2	controllerType=0 controllerNumber=1 scan=10087	23.248
07805:2	1	R.GGGSGNPTTTIESPK.S			701.842	2	1402.68	1402.68	0	-2.2	90	NRagged	660.84	660.84	660.84	10.12	1192	>AAB61574.1 podocalyxin-like protein [Homo sapiens]	1	230921_jc_podocalyxin_pngasef_impa_trypsin.ScanId;v=1;d1=10123.10123.2	controllerType=0 controllerNumber=1 scan=10123	23.3048
08085:2	1	R.GGGSGNPTTTIESPK.S			701.843	2	1402.68	1402.68	0	-1	90	NRagged	678.3	678.3	678.3	10.38	1192	>AAB61574.1 podocalyxin-like protein [Homo sapiens]	1	230921_jc_podocalyxin_pngasef_impa_trypsin.ScanId;v=1;d1=10412.10412.2	controllerType=0 controllerNumber=1 scan=10412	23.8293
07645:2	1	R.GGGSGNPTTTIESPK.S			701.843	2	1402.68	1402.68	0	-1.4	90	NRagged	870.33	870.33	870.33	14.38	1192	>AAB61574.1 podocalyxin-like protein [Homo sapiens]	1	230921_jc_podocalyxin_pngasef_impa_trypsin.ScanId;v=1;d1=9957.9957.2	controllerType=0 controllerNumber=1 scan=9957	23.0183
07659:2	1	R.GGGSGNPTTTIESPK.S			701.843	2	1402.68	1402.68	0	-1.1	90	NRagged	901.76	901.76	901.76	15.38	1192	>AAB61574.1 podocalyxin-like protein [Homo sapiens]	1	230921_jc_podocalyxin_pngasef_impa_trypsin.ScanId;v=1;d1=9972.9972.2	controllerType=0 controllerNumber=1 scan=9972	23.0472
08623:2	1	R.GGGS[+672.223]GNPTTTIESPK.S	HexNAc(1)Hex(1)NeuGc(1)	S[+672]	1037.95	2	2074.9	2074.9	0	-2.9	90	NRagged	37.46	37.46	6.1	2.33	1192	>AAB61574.1 podocalyxin-like protein [Homo sapiens]	1	230921_jc_podocalyxin_pngasef_impa_trypsin.ScanId;v=1;d1=10970.10970.2	controllerType=0 controllerNumber=1 scan=10970	24.8685
07663:2	1	R.GGGSGNPTT[+203.079]TIESPK.S	HexNAc(1)	T[+203]	803.383	2	1605.76	1605.76	0	-0.4	90	NRagged	51.96	51.96	0	1.51	1192	>AAB61574.1 podocalyxin-like protein [Homo sapiens]	1	230921_jc_podocalyxin_pngasef_impa_trypsin.ScanId;v=1;d1=9976.9976.2	controllerType=0 controllerNumber=1 scan=9976	23.0516
10846:3	1	R.GGGSGNPTTT[+947.323]IESPK.S	HexNAc(1)Hex(1)NeuAc(2)	T[+947]	784.006	3	2350	2350	0	-0.7	90	NRagged	74.53	74.53	17.32	2.14	1192	>AAB61574.1 podocalyxin-like protein [Homo sapiens]	1	230921_jc_podocalyxin_pngasef_impa_trypsin.ScanId;v=1;d1=13272.13272.3	controllerType=0 controllerNumber=1 scan=13272	29.0841
10808:3	1	R.GGGSGNPTTT[+947.323]IESPK.S	HexNAc(1)Hex(1)NeuAc(2)	T[+947]	784.005	3	2350	2350	0	-1.2	90	NRagged	101.87	101.87	57.32	2.5	1192	>AAB61574.1 podocalyxin-like protein [Homo sapiens]	1	230921_jc_podocalyxin_pngasef_impa_trypsin.ScanId;v=1;d1=13233.13233.3	controllerType=0 controllerNumber=1 scan=13233	29.0107
10222:3	1	R.GGGSGNPTTT[+963.318]IESPK.S	HexNAc(1)Hex(1)NeuAc(1)NeuGc(1)	T[+963]	789.338	3	2366	2366	0	-0.2	90	NRagged	124.27	124.27	39.47	2.5	1192	>AAB61574.1 podocalyxin-like protein [Homo sapiens]	1	230921_jc_podocalyxin_pngasef_impa_trypsin.ScanId;v=1;d1=12626.12626.3	controllerType=0 controllerNumber=1 scan=12626	27.8903
10525:3	1	R.GGGSGNPTTT[+963.318]IESPK.S	HexNAc(1)Hex(1)NeuAc(1)NeuGc(1)	T[+963]	789.336	3	2365.99	2366	0	-2	90	NRagged	125.39	125.39	23.68	1.69	1192	>AAB61574.1 podocalyxin-like protein [Homo sapiens]	1	230921_jc_podocalyxin_pngasef_impa_trypsin.ScanId;v=1;d1=12940.12940.3	controllerType=0 controllerNumber=1 scan=12940	28.4647
10663:2	1	R.GGGS[+963.318]GNPTTTIESPK.S	HexNAc(1)Hex(1)NeuAc(1)NeuGc(1)	S[+963]	1183.5	2	2365.99	2366	0	-4.1	90	NRagged	129.33	129.33	2.5	3.24	1192	>AAB61574.1 podocalyxin-like protein [Homo sapiens]	1	230921_jc_podocalyxin_pngasef_impa_trypsin.ScanId;v=1;d1=13083.13083.2	controllerType=0 controllerNumber=1 scan=13083	28.7248
09003:3	1	R.GGGSGNPT[+656.228]TTIESPK.S	HexNAc(1)Hex(1)NeuAc(1)	T[+656]	686.973	3	2058.91	2058.91	0	-1.2	90	NRagged	132.05	132.05	0	3.6	1192	>AAB61574.1 podocalyxin-like protein [Homo sapiens]	1	230921_jc_podocalyxin_pngasef_impa_trypsin.ScanId;v=1;d1=11363.11363.3	controllerType=0 controllerNumber=1 scan=11363	25.5417
10486:3	1	R.GGGSGNPTTT[+963.318]IESPK.S	HexNAc(1)Hex(1)NeuAc(1)NeuGc(1)	T[+963]	789.336	3	2365.99	2366	0	-1.8	90	NRagged	145.65	145.65	40.27	2.68	1192	>AAB61574.1 podocalyxin-like protein [Homo sapiens]	1	230921_jc_podocalyxin_pngasef_impa_trypsin.ScanId;v=1;d1=12900.12900.3	controllerType=0 controllerNumber=1 scan=12900	28.3978
10256:3	1	R.GGGSGNPTTT[+963.318]IESPK.S	HexNAc(1)Hex(1)NeuAc(1)NeuGc(1)	T[+963]	789.338	3	2366	2366	0	-0.2	90	NRagged	151.07	151.07	42.92	2.95	1192	>AAB61574.1 podocalyxin-like protein [Homo sapiens]	1	230921_jc_podocalyxin_pngasef_impa_trypsin.ScanId;v=1;d1=12661.12661.3	controllerType=0 controllerNumber=1 scan=12661	27.9525
10030:3	1	R.GGGSGNPTTT[+979.313]IESPK.S	HexNAc(1)Hex(1)NeuGc(2)	T[+979]	794.669	3	2381.99	2381.99	0	-0.2	90	NRagged	154.36	154.36	30.85	2.95	1192	>AAB61574.1 podocalyxin-like protein [Homo sapiens]	1	230921_jc_podocalyxin_pngasef_impa_trypsin.ScanId;v=1;d1=12427.12427.3	controllerType=0 controllerNumber=1 scan=12427	27.5418
08691:2	1	R.GGGSGNPTTTIES[+656.228]PK.S	HexNAc(1)Hex(1)NeuAc(1)	S[+656]	1029.96	2	2058.91	2058.91	0	-1.3	90	NRagged	169.2	169.2	0	5.46	1192	>AAB61574.1 podocalyxin-like protein [Homo sapiens]	1	230921_jc_podocalyxin_pngasef_impa_trypsin.ScanId;v=1;d1=11040.11040.2	controllerType=0 controllerNumber=1 scan=11040	24.9855
10108:2	1	R.GGGS[+979.313]GNPTTTIESPK.S	HexNAc(1)Hex(1)NeuGc(2)	S[+979]	1191.5	2	2381.99	2381.99	0	-1.3	90	NRagged	174.98	174.98	2.5	5.46	1192	>AAB61574.1 podocalyxin-like protein [Homo sapiens]	1	230921_jc_podocalyxin_pngasef_impa_trypsin.ScanId;v=1;d1=12508.12508.2	controllerType=0 controllerNumber=1 scan=12508	27.681
09997:3	1	R.GGGSGNPTTT[+979.313]IESPK.S	HexNAc(1)Hex(1)NeuGc(2)	T[+979]	794.669	3	2381.99	2381.99	0	-0.2	90	NRagged	181.21	181.21	55.5	3.33	1192	>AAB61574.1 podocalyxin-like protein [Homo sapiens]	1	230921_jc_podocalyxin_pngasef_impa_trypsin.ScanId;v=1;d1=12393.12393.3	controllerType=0 controllerNumber=1 scan=12393	27.4814
10666:3	1	R.GGGSGNPTTT[+947.323]IESPK.S	HexNAc(1)Hex(1)NeuAc(2)	T[+947]	784.006	3	2350	2350	0	-0.7	90	NRagged	200.33	200.33	51.27	3.33	1192	>AAB61574.1 podocalyxin-like protein [Homo sapiens]	1	230921_jc_podocalyxin_pngasef_impa_trypsin.ScanId;v=1;d1=13086.13086.3	controllerType=0 controllerNumber=1 scan=13086	28.7304
10844:3	1	R.GGGSGNPT[+947.323]TTIESPK.S	HexNAc(1)Hex(1)NeuAc(2)	T[+947]	784.006	3	2350	2350	0	-0.7	90	NRagged	208.43	208.43	0	5.1	1192	>AAB61574.1 podocalyxin-like protein [Homo sapiens]	1	230921_jc_podocalyxin_pngasef_impa_trypsin.ScanId;v=1;d1=13270.13270.3	controllerType=0 controllerNumber=1 scan=13270	29.0821
10328:2	1	R.GGGSGNPT[+963.318]TTIESPK.S	HexNAc(1)Hex(1)NeuAc(1)NeuGc(1)	T[+963]	1183.5	2	2365.99	2366	0	-2	90	NRagged	216.38	216.38	0	5.17	1192	>AAB61574.1 podocalyxin-like protein [Homo sapiens]	1	230921_jc_podocalyxin_pngasef_impa_trypsin.ScanId;v=1;d1=12736.12736.2	controllerType=0 controllerNumber=1 scan=12736	28.0869
07775:2	1	R.GGGSGNPTTTIES[+203.079]PK.S	HexNAc(1)	S[+203]	803.382	2	1605.76	1605.76	0	-1.8	90	NRagged	219.74	219.74	0	4.07	1192	>AAB61574.1 podocalyxin-like protein [Homo sapiens]	1	230921_jc_podocalyxin_pngasef_impa_trypsin.ScanId;v=1;d1=10092.10092.2	controllerType=0 controllerNumber=1 scan=10092	23.2547
06939:3	1	R.GGGSGNPT[+1021.360]TTIESPK.S	HexNAc(2)Hex(2)NeuAc(1)	T[+1021]	808.683	3	2424.03	2424.04	0	-2.8	90	NRagged	224.25	224.25	0	4.84	1192	>AAB61574.1 podocalyxin-like protein [Homo sapiens]	1	230921_jc_podocalyxin_pngasef_impa_trypsin.ScanId;v=1;d1=9224.9224.3	controllerType=0 controllerNumber=1 scan=9224	21.5746
10626:2	1	R.GGGSGNPT[+963.318]TTIESPK.S	HexNAc(1)Hex(1)NeuAc(1)NeuGc(1)	T[+963]	1183.5	2	2365.99	2366	0	-3.3	90	NRagged	235.75	235.75	0	5.17	1192	>AAB61574.1 podocalyxin-like protein [Homo sapiens]	1	230921_jc_podocalyxin_pngasef_impa_trypsin.ScanId;v=1;d1=13045.13045.2	controllerType=0 controllerNumber=1 scan=13045	28.6613
10688:3	1	R.GGGSGNPTTT[+947.323]IESPK.S	HexNAc(1)Hex(1)NeuAc(2)	T[+947]	784.005	3	2350	2350	0	-1.7	90	NRagged	238.91	238.91	55.49	3.21	1192	>AAB61574.1 podocalyxin-like protein [Homo sapiens]	1	230921_jc_podocalyxin_pngasef_impa_trypsin.ScanId;v=1;d1=13109.13109.3	controllerType=0 controllerNumber=1 scan=13109	28.7691
10806:3	1	R.GGGSGNPT[+947.323]TTIESPK.S	HexNAc(1)Hex(1)NeuAc(2)	T[+947]	784.005	3	2350	2350	0	-1.2	90	NRagged	243.9	243.9	0	5.43	1192	>AAB61574.1 podocalyxin-like protein [Homo sapiens]	1	230921_jc_podocalyxin_pngasef_impa_trypsin.ScanId;v=1;d1=13231.13231.3	controllerType=0 controllerNumber=1 scan=13231	29.0086
08507:3	1	R.GGGS[+1312.455]GNPTTTIESPK.S	HexNAc(2)Hex(2)NeuAc(2)	S[+1312]	905.717	3	2715.14	2715.14	0	-0.2	90	NRagged	263.54	263.54	3.7	5.75	1192	>AAB61574.1 podocalyxin-like protein [Homo sapiens]	1	230921_jc_podocalyxin_pngasef_impa_trypsin.ScanId;v=1;d1=10850.10850.3	controllerType=0 controllerNumber=1 scan=10850	24.6446
10366:2	1	R.GGGSGNPT[+963.318]TTIESPK.S	HexNAc(1)Hex(1)NeuAc(1)NeuGc(1)	T[+963]	1183.5	2	2365.99	2366	0	-3.3	90	NRagged	279.42	279.42	0	5.82	1192	>AAB61574.1 podocalyxin-like protein [Homo sapiens]	1	230921_jc_podocalyxin_pngasef_impa_trypsin.ScanId;v=1;d1=12775.12775.2	controllerType=0 controllerNumber=1 scan=12775	28.1662
08497:3	1	R.GGGSGNPTTT[+672.223]IESPK.S	HexNAc(1)Hex(1)NeuGc(1)	T[+672]	692.305	3	2074.9	2074.9	0	-1.9	90	NRagged	279.78	279.78	48.92	3.83	1192	>AAB61574.1 podocalyxin-like protein [Homo sapiens]	1	230921_jc_podocalyxin_pngasef_impa_trypsin.ScanId;v=1;d1=10839.10839.3	controllerType=0 controllerNumber=1 scan=10839	24.6239
09005:3	1	R.GGGSGNPTTT[+656.228]IESPK.S	HexNAc(1)Hex(1)NeuAc(1)	T[+656]	686.973	3	2058.91	2058.91	0	-1.2	90	NRagged	285.73	285.73	33.58	4.23	1192	>AAB61574.1 podocalyxin-like protein [Homo sapiens]	1	230921_jc_podocalyxin_pngasef_impa_trypsin.ScanId;v=1;d1=11365.11365.3	controllerType=0 controllerNumber=1 scan=11365	25.5436
08869:3	1	R.GGGSGNPTTT[+656.228]IESPK.S	HexNAc(1)Hex(1)NeuAc(1)	T[+656]	686.973	3	2058.91	2058.91	0	-1.5	90	NRagged	290.34	290.34	45.96	4.23	1192	>AAB61574.1 podocalyxin-like protein [Homo sapiens]	1	230921_jc_podocalyxin_pngasef_impa_trypsin.ScanId;v=1;d1=11224.11224.3	controllerType=0 controllerNumber=1 scan=11224	25.2979
05699:2	1	R.GGGSGNPTT[+730.264]TIESPK.S	HexNAc(2)Hex(2)	T[+730]	1066.98	2	2132.94	2132.95	0	-0.6	90	NRagged	301.48	301.48	0	6.23	1192	>AAB61574.1 podocalyxin-like protein [Homo sapiens]	1	230921_jc_podocalyxin_pngasef_impa_trypsin.ScanId;v=1;d1=7905.7905.2	controllerType=0 controllerNumber=1 scan=7905	19.0311
05681:2	1	R.GGGSGNPT[+730.264]TTIESPK.S	HexNAc(2)Hex(2)	T[+730]	1066.98	2	2132.94	2132.95	0	-0.2	90	NRagged	301.78	301.78	0	6.23	1192	>AAB61574.1 podocalyxin-like protein [Homo sapiens]	1	230921_jc_podocalyxin_pngasef_impa_trypsin.ScanId;v=1;d1=7886.7886.2	controllerType=0 controllerNumber=1 scan=7886	18.9843
08524:3	1	R.GGGSGNPTTT[+672.223]IESPK.S	HexNAc(1)Hex(1)NeuGc(1)	T[+672]	692.305	3	2074.9	2074.9	0	-1	90	NRagged	323.93	323.93	69.77	4.48	1192	>AAB61574.1 podocalyxin-like protein [Homo sapiens]	1	230921_jc_podocalyxin_pngasef_impa_trypsin.ScanId;v=1;d1=10867.10867.3	controllerType=0 controllerNumber=1 scan=10867	24.6732
08589:2	1	R.GGGSGNPT[+672.223]TTIESPK.S	HexNAc(1)Hex(1)NeuGc(1)	T[+672]	1037.95	2	2074.9	2074.9	0	-0.8	90	NRagged	324.55	324.55	0	6.48	1192	>AAB61574.1 podocalyxin-like protein [Homo sapiens]	1	230921_jc_podocalyxin_pngasef_impa_trypsin.ScanId;v=1;d1=10935.10935.2	controllerType=0 controllerNumber=1 scan=10935	24.8
08894:3	1	R.GGGSGNPTTT[+656.228]IESPK.S	HexNAc(1)Hex(1)NeuAc(1)	T[+656]	686.973	3	2058.91	2058.91	0	-1.4	90	NRagged	360.14	360.14	38.21	4.57	1192	>AAB61574.1 podocalyxin-like protein [Homo sapiens]	1	230921_jc_podocalyxin_pngasef_impa_trypsin.ScanId;v=1;d1=11250.11250.3	controllerType=0 controllerNumber=1 scan=11250	25.3388
09027:2	1	R.GGGSGNPT[+656.228]TTIESPK.S	HexNAc(1)Hex(1)NeuAc(1)	T[+656]	1029.96	2	2058.91	2058.91	0	-0.6	90	NRagged	363.57	363.57	0	7.39	1192	>AAB61574.1 podocalyxin-like protein [Homo sapiens]	1	230921_jc_podocalyxin_pngasef_impa_trypsin.ScanId;v=1;d1=11388.11388.2	controllerType=0 controllerNumber=1 scan=11388	25.588
10883:2	1	R.GGGSGNPT[+947.323]TTIESPK.S	HexNAc(1)Hex(1)NeuAc(2)	T[+947]	1175.51	2	2350	2350	0	-0.5	90	NRagged	365.1	365.1	0	7.39	1192	>AAB61574.1 podocalyxin-like protein [Homo sapiens]	1	230921_jc_podocalyxin_pngasef_impa_trypsin.ScanId;v=1;d1=13311.13311.2	controllerType=0 controllerNumber=1 scan=13311	29.1649
06998:2	1	R.GGGSGNPT[+365.132]TTIESPK.S	HexNAc(1)Hex(1)	T[+365]	884.408	2	1767.81	1767.81	0	-2	90	NRagged	367.18	367.18	0	7.12	1192	>AAB61574.1 podocalyxin-like protein [Homo sapiens]	1	230921_jc_podocalyxin_pngasef_impa_trypsin.ScanId;v=1;d1=9286.9286.2	controllerType=0 controllerNumber=1 scan=9286	21.7113
06087:2	1	R.GGGSGNPT[+568.212]TTIESPK.S	HexNAc(2)Hex(1)	T[+568]	985.948	2	1970.89	1970.89	0	-2.2	90	NRagged	401.04	401.04	0	7.07	1192	>AAB61574.1 podocalyxin-like protein [Homo sapiens]	1	230921_jc_podocalyxin_pngasef_impa_trypsin.ScanId;v=1;d1=8308.8308.2	controllerType=0 controllerNumber=1 scan=8308	19.852
08992:2	1	R.GGGSGNPTT[+656.228]TIESPK.S	HexNAc(1)Hex(1)NeuAc(1)	T[+656]	1029.96	2	2058.91	2058.91	0	-1.1	90	NRagged	404.6	404.6	0	7.33	1192	>AAB61574.1 podocalyxin-like protein [Homo sapiens]	1	230921_jc_podocalyxin_pngasef_impa_trypsin.ScanId;v=1;d1=11352.11352.2	controllerType=0 controllerNumber=1 scan=11352	25.5266
10075:2	1	R.GGGSGNPT[+979.313]TTIESPK.S	HexNAc(1)Hex(1)NeuGc(2)	T[+979]	1191.5	2	2381.99	2381.99	0	-0.9	90	NRagged	406.36	406.36	0	7.33	1192	>AAB61574.1 podocalyxin-like protein [Homo sapiens]	1	230921_jc_podocalyxin_pngasef_impa_trypsin.ScanId;v=1;d1=12474.12474.2	controllerType=0 controllerNumber=1 scan=12474	27.6207
10630:3	1	R.GGGSGNPT[+963.318]TTIESPK.S	HexNAc(1)Hex(1)NeuAc(1)NeuGc(1)	T[+963]	789.335	3	2365.99	2366	0	-3.4	90	NRagged	420.43	420.43	0	6.29	1192	>AAB61574.1 podocalyxin-like protein [Homo sapiens]	1	230921_jc_podocalyxin_pngasef_impa_trypsin.ScanId;v=1;d1=13049.13049.3	controllerType=0 controllerNumber=1 scan=13049	28.6668
08522:3	1	R.GGGSGNPT[+672.223]TTIESPK.S	HexNAc(1)Hex(1)NeuGc(1)	T[+672]	692.305	3	2074.9	2074.9	0	-1	90	NRagged	502.12	502.12	0	7.08	1192	>AAB61574.1 podocalyxin-like protein [Homo sapiens]	1	230921_jc_podocalyxin_pngasef_impa_trypsin.ScanId;v=1;d1=10865.10865.3	controllerType=0 controllerNumber=1 scan=10865	24.6682
06956:2	1	R.GGGSGNPTTT[+1021.360]IESPK.S	HexNAc(2)Hex(2)NeuAc(1)	T[+1021]	1212.52	2	2424.03	2424.04	0	-3	90	NRagged	502.93	465.87	0	7.15	1192	>AAB61574.1 podocalyxin-like protein [Homo sapiens]	1	230921_jc_podocalyxin_pngasef_impa_trypsin.ScanId;v=1;d1=9242.9242.2	controllerType=0 controllerNumber=1 scan=9242	21.6154
05632:3	1	R.GGGSGNPT[+730.264]TTIESPK.S	HexNAc(2)Hex(2)	T[+730]	711.653	3	2132.94	2132.95	0	-0.9	90	NRagged	558.9	558.9	0	7.24	1192	>AAB61574.1 podocalyxin-like protein [Homo sapiens]	1	230921_jc_podocalyxin_pngasef_impa_trypsin.ScanId;v=1;d1=7835.7835.3	controllerType=0 controllerNumber=1 scan=7835	18.881
08892:3	1	R.GGGSGNPT[+656.228]TTIESPK.S	HexNAc(1)Hex(1)NeuAc(1)	T[+656]	686.973	3	2058.91	2058.91	0	-1.4	90	NRagged	565.99	565.99	0	8.05	1192	>AAB61574.1 podocalyxin-like protein [Homo sapiens]	1	230921_jc_podocalyxin_pngasef_impa_trypsin.ScanId;v=1;d1=11248.11248.3	controllerType=0 controllerNumber=1 scan=11248	25.3351
10254:3	1	R.GGGSGNPTTT[+963.318]IESPK.S	HexNAc(1)Hex(1)NeuAc(1)NeuGc(1)	T[+963]	789.338	3	2366	2366	0	-0.2	90	NRagged	581.75	581.75	2.4	8.05	1192	>AAB61574.1 podocalyxin-like protein [Homo sapiens]	1	230921_jc_podocalyxin_pngasef_impa_trypsin.ScanId;v=1;d1=12659.12659.3	controllerType=0 controllerNumber=1 scan=12659	27.9498
05610:3	1	R.GGGSGNPT[+730.264]TTIESPK.S	HexNAc(2)Hex(2)	T[+730]	711.653	3	2132.94	2132.95	0	-0.9	90	NRagged	582.25	582.25	0	8.05	1192	>AAB61574.1 podocalyxin-like protein [Homo sapiens]	1	230921_jc_podocalyxin_pngasef_impa_trypsin.ScanId;v=1;d1=7812.7812.3	controllerType=0 controllerNumber=1 scan=7812	18.8338
08444:2	1	R.GGGSGNPT[+656.228]TTIESPK.S	HexNAc(1)Hex(1)NeuAc(1)	T[+656]	1029.96	2	2058.91	2058.91	0	-1	90	NRagged	584.93	574.08	0	8.38	1192	>AAB61574.1 podocalyxin-like protein [Homo sapiens]	1	230921_jc_podocalyxin_pngasef_impa_trypsin.ScanId;v=1;d1=10784.10784.2	controllerType=0 controllerNumber=1 scan=10784	24.5095
08472:3	1	R.GGGSGNPTTT[+1312.455]IESPK.S	HexNAc(2)Hex(2)NeuAc(2)	T[+1312]	905.716	3	2715.13	2715.14	0	-1.2	90	NRagged	606.34	606.34	0	9.05	1192	>AAB61574.1 podocalyxin-like protein [Homo sapiens]	1	230921_jc_podocalyxin_pngasef_impa_trypsin.ScanId;v=1;d1=10813.10813.3	controllerType=0 controllerNumber=1 scan=10813	24.575
08867:3	1	R.GGGSGNPT[+656.228]TTIESPK.S	HexNAc(1)Hex(1)NeuAc(1)	T[+656]	686.973	3	2058.91	2058.91	0	-1.5	90	NRagged	619.82	615.96	0	9.05	1192	>AAB61574.1 podocalyxin-like protein [Homo sapiens]	1	230921_jc_podocalyxin_pngasef_impa_trypsin.ScanId;v=1;d1=11222.11222.3	controllerType=0 controllerNumber=1 scan=11222	25.2942
10686:3	1	R.GGGSGNPT[+947.323]TTIESPK.S	HexNAc(1)Hex(1)NeuAc(2)	T[+947]	784.005	3	2350	2350	0	-1.7	90	NRagged	624.37	624.37	0	8.78	1192	>AAB61574.1 podocalyxin-like protein [Homo sapiens]	1	230921_jc_podocalyxin_pngasef_impa_trypsin.ScanId;v=1;d1=13107.13107.3	controllerType=0 controllerNumber=1 scan=13107	28.7663
06358:2	1	R.GGGSGNPTTTIES[+365.132]PK.S	HexNAc(1)Hex(1)	S[+365]	884.407	2	1767.81	1767.81	0	-3.6	90	NRagged	629.88	629.88	7.74	8.67	1192	>AAB61574.1 podocalyxin-like protein [Homo sapiens]	1	230921_jc_podocalyxin_pngasef_impa_trypsin.ScanId;v=1;d1=8590.8590.2	controllerType=0 controllerNumber=1 scan=8590	20.4335
10742:2	1	R.GGGSGNPT[+947.323]TTIESPK.S	HexNAc(1)Hex(1)NeuAc(2)	T[+947]	1175.5	2	2350	2350	0	-2	90	NRagged	632.78	596.92	0	9.12	1192	>AAB61574.1 podocalyxin-like protein [Homo sapiens]	1	230921_jc_podocalyxin_pngasef_impa_trypsin.ScanId;v=1;d1=13165.13165.2	controllerType=0 controllerNumber=1 scan=13165	28.8701
06059:2	1	R.GGGSGNPTT[+568.212]TIESPK.S	HexNAc(2)Hex(1)	T[+568]	985.947	2	1970.89	1970.89	0	-2.5	90	NRagged	634.28	634.28	0	9.12	1192	>AAB61574.1 podocalyxin-like protein [Homo sapiens]	1	230921_jc_podocalyxin_pngasef_impa_trypsin.ScanId;v=1;d1=8279.8279.2	controllerType=0 controllerNumber=1 scan=8279	19.7864
08495:3	1	R.GGGSGNPT[+672.223]TTIESPK.S	HexNAc(1)Hex(1)NeuGc(1)	T[+672]	692.305	3	2074.9	2074.9	0	-1.9	90	NRagged	635.16	635.16	0	8.78	1192	>AAB61574.1 podocalyxin-like protein [Homo sapiens]	1	230921_jc_podocalyxin_pngasef_impa_trypsin.ScanId;v=1;d1=10837.10837.3	controllerType=0 controllerNumber=1 scan=10837	24.6175
05553:2	1	R.GGGSGNPT[+730.264]TTIESPK.S	HexNAc(2)Hex(2)	T[+730]	1066.97	2	2132.94	2132.95	0	-2	90	NRagged	639.26	639.26	0	9.12	1192	>AAB61574.1 podocalyxin-like protein [Homo sapiens]	1	230921_jc_podocalyxin_pngasef_impa_trypsin.ScanId;v=1;d1=7753.7753.2	controllerType=0 controllerNumber=1 scan=7753	18.7116
09924:2	1	R.GGGSGNPTT[+979.313]TIESPK.S	HexNAc(1)Hex(1)NeuGc(2)	T[+979]	1191.5	2	2381.99	2381.99	0	-2.4	90	NRagged	643.37	643.37	0	9.12	1192	>AAB61574.1 podocalyxin-like protein [Homo sapiens]	1	230921_jc_podocalyxin_pngasef_impa_trypsin.ScanId;v=1;d1=12318.12318.2	controllerType=0 controllerNumber=1 scan=12318	27.3383
05579:2	1	R.GGGSGNPT[+730.264]TTIESPK.S	HexNAc(2)Hex(2)	T[+730]	1066.98	2	2132.94	2132.95	0	-0.7	90	NRagged	645.34	645.34	0	9.38	1192	>AAB61574.1 podocalyxin-like protein [Homo sapiens]	1	230921_jc_podocalyxin_pngasef_impa_trypsin.ScanId;v=1;d1=7780.7780.2	controllerType=0 controllerNumber=1 scan=7780	18.7698
10767:2	1	R.GGGSGNPT[+947.323]TTIESPK.S	HexNAc(1)Hex(1)NeuAc(2)	T[+947]	1175.5	2	2350	2350	0	-2.1	90	NRagged	646.04	602.14	0	9.12	1192	>AAB61574.1 podocalyxin-like protein [Homo sapiens]	1	230921_jc_podocalyxin_pngasef_impa_trypsin.ScanId;v=1;d1=13191.13191.2	controllerType=0 controllerNumber=1 scan=13191	28.924
10484:3	1	R.GGGSGNPT[+963.318]TTIESPK.S	HexNAc(1)Hex(1)NeuAc(1)NeuGc(1)	T[+963]	789.336	3	2365.99	2366	0	-1.8	90	NRagged	660.08	660.08	0	9.78	1192	>AAB61574.1 podocalyxin-like protein [Homo sapiens]	1	230921_jc_podocalyxin_pngasef_impa_trypsin.ScanId;v=1;d1=12898.12898.3	controllerType=0 controllerNumber=1 scan=12898	28.3937
10028:3	1	R.GGGSGNPT[+979.313]TTIESPK.S	HexNAc(1)Hex(1)NeuGc(2)	T[+979]	794.669	3	2381.99	2381.99	0	-0.2	90	NRagged	660.34	660.34	1.21	10.05	1192	>AAB61574.1 podocalyxin-like protein [Homo sapiens]	1	230921_jc_podocalyxin_pngasef_impa_trypsin.ScanId;v=1;d1=12425.12425.3	controllerType=0 controllerNumber=1 scan=12425	27.5384
08880:2	1	R.GGGSGNPTTT[+656.228]IESPK.S	HexNAc(1)Hex(1)NeuAc(1)	T[+656]	1029.96	2	2058.9	2058.91	0	-2.2	90	NRagged	661.8	619.68	0	10.12	1192	>AAB61574.1 podocalyxin-like protein [Homo sapiens]	1	230921_jc_podocalyxin_pngasef_impa_trypsin.ScanId;v=1;d1=11236.11236.2	controllerType=0 controllerNumber=1 scan=11236	25.3175
06380:2	1	R.GGGSGNPT[+365.132]TTIESPK.S	HexNAc(1)Hex(1)	T[+365]	884.408	2	1767.81	1767.81	0	-2.3	90	NRagged	662.12	662.12	0	10.12	1192	>AAB61574.1 podocalyxin-like protein [Homo sapiens]	1	230921_jc_podocalyxin_pngasef_impa_trypsin.ScanId;v=1;d1=8613.8613.2	controllerType=0 controllerNumber=1 scan=8613	20.4845
08717:2	1	R.GGGSGNPT[+656.228]TTIESPK.S	HexNAc(1)Hex(1)NeuAc(1)	T[+656]	1029.96	2	2058.91	2058.91	0	-0.6	90	NRagged	665.54	649.97	0	10.38	1192	>AAB61574.1 podocalyxin-like protein [Homo sapiens]	1	230921_jc_podocalyxin_pngasef_impa_trypsin.ScanId;v=1;d1=11067.11067.2	controllerType=0 controllerNumber=1 scan=11067	25.0317
08479:2	1	R.GGGSGNPT[+672.223]TTIESPK.S	HexNAc(1)Hex(1)NeuGc(1)	T[+672]	1037.95	2	2074.9	2074.9	0	-1.8	90	NRagged	666.08	666.08	0	10.12	1192	>AAB61574.1 podocalyxin-like protein [Homo sapiens]	1	230921_jc_podocalyxin_pngasef_impa_trypsin.ScanId;v=1;d1=10821.10821.2	controllerType=0 controllerNumber=1 scan=10821	24.5885
08847:2	1	R.GGGSGNPTT[+656.228]TIESPK.S	HexNAc(1)Hex(1)NeuAc(1)	T[+656]	1029.96	2	2058.91	2058.91	0	-1.5	90	NRagged	675.21	619.46	0	10.38	1192	>AAB61574.1 podocalyxin-like protein [Homo sapiens]	1	230921_jc_podocalyxin_pngasef_impa_trypsin.ScanId;v=1;d1=11202.11202.2	controllerType=0 controllerNumber=1 scan=11202	25.2647
06820:2	1	R.GGGSGNPT[+1021.360]TTIESPK.S	HexNAc(2)Hex(2)NeuAc(1)	T[+1021]	1212.52	2	2424.03	2424.04	0	-4.6	90	NRagged	682.3	682.3	0	9.67	1192	>AAB61574.1 podocalyxin-like protein [Homo sapiens]	1	230921_jc_podocalyxin_pngasef_impa_trypsin.ScanId;v=1;d1=9101.9101.2	controllerType=0 controllerNumber=1 scan=9101	21.3526
10523:3	1	R.GGGSGNPT[+963.318]TTIESPK.S	HexNAc(1)Hex(1)NeuAc(1)NeuGc(1)	T[+963]	789.336	3	2365.99	2366	0	-2	90	NRagged	682.49	682.49	0	9.78	1192	>AAB61574.1 podocalyxin-like protein [Homo sapiens]	1	230921_jc_podocalyxin_pngasef_impa_trypsin.ScanId;v=1;d1=12938.12938.3	controllerType=0 controllerNumber=1 scan=12938	28.4616
10664:3	1	R.GGGSGNPT[+947.323]TTIESPK.S	HexNAc(1)Hex(1)NeuAc(2)	T[+947]	784.006	3	2350	2350	0	-0.7	90	NRagged	684.05	654.78	0	10.05	1192	>AAB61574.1 podocalyxin-like protein [Homo sapiens]	1	230921_jc_podocalyxin_pngasef_impa_trypsin.ScanId;v=1;d1=13084.13084.3	controllerType=0 controllerNumber=1 scan=13084	28.7255
10220:3	1	R.GGGSGNPT[+963.318]TTIESPK.S	HexNAc(1)Hex(1)NeuAc(1)NeuGc(1)	T[+963]	789.338	3	2366	2366	0	-0.2	90	NRagged	684.28	684.28	0	10.05	1192	>AAB61574.1 podocalyxin-like protein [Homo sapiens]	1	230921_jc_podocalyxin_pngasef_impa_trypsin.ScanId;v=1;d1=12624.12624.3	controllerType=0 controllerNumber=1 scan=12624	27.884
09995:3	1	R.GGGSGNPT[+979.313]TTIESPK.S	HexNAc(1)Hex(1)NeuGc(2)	T[+979]	794.669	3	2381.99	2381.99	0	-0.2	90	NRagged	690.87	690.87	0	10.05	1192	>AAB61574.1 podocalyxin-like protein [Homo sapiens]	1	230921_jc_podocalyxin_pngasef_impa_trypsin.ScanId;v=1;d1=12391.12391.3	controllerType=0 controllerNumber=1 scan=12391	27.4779
10487:2	1	R.GGGSGNPT[+963.318]TTIESPK.S	HexNAc(1)Hex(1)NeuAc(1)NeuGc(1)	T[+963]	1183.5	2	2365.99	2366	0	-1.7	90	NRagged	698.98	663.96	0	10.12	1192	>AAB61574.1 podocalyxin-like protein [Homo sapiens]	1	230921_jc_podocalyxin_pngasef_impa_trypsin.ScanId;v=1;d1=12901.12901.2	controllerType=0 controllerNumber=1 scan=12901	28.4005
06862:2	1	R.GGGSGNPT[+365.132]TTIESPK.S	HexNAc(1)Hex(1)	T[+365]	884.409	2	1767.81	1767.81	0	-1.4	90	NRagged	700.74	700.74	0	11.38	1192	>AAB61574.1 podocalyxin-like protein [Homo sapiens]	1	230921_jc_podocalyxin_pngasef_impa_trypsin.ScanId;v=1;d1=9145.9145.2	controllerType=0 controllerNumber=1 scan=9145	21.4288
10175:2	1	R.GGGSGNPT[+963.318]TTIESPK.S	HexNAc(1)Hex(1)NeuAc(1)NeuGc(1)	T[+963]	1183.5	2	2365.99	2366	0	-2.5	90	NRagged	712.38	657.97	0	11.12	1192	>AAB61574.1 podocalyxin-like protein [Homo sapiens]	1	230921_jc_podocalyxin_pngasef_impa_trypsin.ScanId;v=1;d1=12577.12577.2	controllerType=0 controllerNumber=1 scan=12577	27.8056
06747:2	1	R.GGGSGNPT[+365.132]TTIESPK.S	HexNAc(1)Hex(1)	T[+365]	884.406	2	1767.8	1767.81	0	-4.6	90	NRagged	715.1	715.1	0	10.67	1192	>AAB61574.1 podocalyxin-like protein [Homo sapiens]	1	230921_jc_podocalyxin_pngasef_impa_trypsin.ScanId;v=1;d1=9025.9025.2	controllerType=0 controllerNumber=1 scan=9025	21.1905
08454:2	1	R.GGGSGNPT[+672.223]TTIESPK.S	HexNAc(1)Hex(1)NeuGc(1)	T[+672]	1037.95	2	2074.9	2074.9	0	-2.6	90	NRagged	728.91	728.91	0	11.12	1192	>AAB61574.1 podocalyxin-like protein [Homo sapiens]	1	230921_jc_podocalyxin_pngasef_impa_trypsin.ScanId;v=1;d1=10795.10795.2	controllerType=0 controllerNumber=1 scan=10795	24.5354
10199:2	1	R.GGGSGNPTTT[+963.318]IESPK.S	HexNAc(1)Hex(1)NeuAc(1)NeuGc(1)	T[+963]	1183.5	2	2366	2366	0	-0.5	90	NRagged	736.61	736.61	2.4	11.38	1192	>AAB61574.1 podocalyxin-like protein [Homo sapiens]	1	230921_jc_podocalyxin_pngasef_impa_trypsin.ScanId;v=1;d1=12602.12602.2	controllerType=0 controllerNumber=1 scan=12602	27.8447
10515:2	1	R.GGGSGNPT[+963.318]TTIESPK.S	HexNAc(1)Hex(1)NeuAc(1)NeuGc(1)	T[+963]	1183.5	2	2365.99	2366	0	-2	90	NRagged	738.55	698.65	0	11.12	1192	>AAB61574.1 podocalyxin-like protein [Homo sapiens]	1	230921_jc_podocalyxin_pngasef_impa_trypsin.ScanId;v=1;d1=12930.12930.2	controllerType=0 controllerNumber=1 scan=12930	28.4495
06892:2	1	R.GGGSGNPT[+365.132]TTIESPK.S	HexNAc(1)Hex(1)	T[+365]	884.408	2	1767.81	1767.81	0	-2.3	90	NRagged	761.19	761.19	0	12.12	1192	>AAB61574.1 podocalyxin-like protein [Homo sapiens]	1	230921_jc_podocalyxin_pngasef_impa_trypsin.ScanId;v=1;d1=9176.9176.2	controllerType=0 controllerNumber=1 scan=9176	21.481
09953:2	1	R.GGGSGNPTTT[+979.313]IESPK.S	HexNAc(1)Hex(1)NeuGc(2)	T[+979]	1191.5	2	2381.99	2381.99	0	-1.4	90	NRagged	783.59	783.59	3.6	12.38	1192	>AAB61574.1 podocalyxin-like protein [Homo sapiens]	1	230921_jc_podocalyxin_pngasef_impa_trypsin.ScanId;v=1;d1=12348.12348.2	controllerType=0 controllerNumber=1 scan=12348	27.4012
10617:2	1	R.GGGSGNPT[+947.323]TTIESPK.S	HexNAc(1)Hex(1)NeuAc(2)	T[+947]	1175.5	2	2349.99	2350	0	-5.7	90	NRagged	812.92	708.91	0	11.28	1192	>AAB61574.1 podocalyxin-like protein [Homo sapiens]	1	230921_jc_podocalyxin_pngasef_impa_trypsin.ScanId;v=1;d1=13035.13035.2	controllerType=0 controllerNumber=1 scan=13035	28.642
07661:2	1	R.GGGSGNPTT[+203.079]TIESPK.S	HexNAc(1)	T[+203]	803.383	2	1605.76	1605.76	0	-0.4	90	NRagged	816.64	816.64	0	13.38	1192	>AAB61574.1 podocalyxin-like protein [Homo sapiens]	1	230921_jc_podocalyxin_pngasef_impa_trypsin.ScanId;v=1;d1=9974.9974.2	controllerType=0 controllerNumber=1 scan=9974	23.0484
06759:2	1	R.GGGSGNPT[+365.132]TTIESPK.S	HexNAc(1)Hex(1)	T[+365]	884.408	2	1767.81	1767.81	0	-2	90	NRagged	827.36	827.36	0	13.12	1192	>AAB61574.1 podocalyxin-like protein [Homo sapiens]	1	230921_jc_podocalyxin_pngasef_impa_trypsin.ScanId;v=1;d1=9038.9038.2	controllerType=0 controllerNumber=1 scan=9038	21.2192
07632:2	1	R.GGGSGNPTT[+203.079]TIESPK.S	HexNAc(1)	T[+203]	803.383	2	1605.76	1605.76	0	-0.9	90	NRagged	832.42	832.42	0	13.38	1192	>AAB61574.1 podocalyxin-like protein [Homo sapiens]	1	230921_jc_podocalyxin_pngasef_impa_trypsin.ScanId;v=1;d1=9944.9944.2	controllerType=0 controllerNumber=1 scan=9944	22.9961
10633:2	1	R.GGGSGNPT[+947.323]TTIESPK.S	HexNAc(1)Hex(1)NeuAc(2)	T[+947]	1175.5	2	2350	2350	0	-2.1	90	NRagged	895.4	780.32	0	14.12	1192	>AAB61574.1 podocalyxin-like protein [Homo sapiens]	1	230921_jc_podocalyxin_pngasef_impa_trypsin.ScanId;v=1;d1=13052.13052.2	controllerType=0 controllerNumber=1 scan=13052	28.6738
05031:3	1	R.GGGSGNPT[+365.132]T[+1021.360]TIESPK.S	HexNAc(1)Hex(1),HexNAc(2)Hex(2)NeuAc(1)	T[+365][+1021]	930.395	3	2789.17	2789.17	0	-0.9	90	NRagged	45.75	45.75	1.54	2.31	1192	>AAB61574.1 podocalyxin-like protein [Homo sapiens]	1	230921_jc_podocalyxin_pngasef_impa_trypsin.ScanId;v=1;d1=7209.7209.3	controllerType=0 controllerNumber=1 scan=7209	17.5277
08474:3	1	R.GGGSGNPTT[+656.228]T[+656.228]IESPK.S	HexNAc(1)Hex(1)NeuAc(1),HexNAc(1)Hex(1)NeuAc(1)	T[+656]*2	905.716	3	2715.13	2715.14	0	-1.2	90	NRagged	62.7	62.7	1.75	2.78	1192	>AAB61574.1 podocalyxin-like protein [Homo sapiens]	1	230921_jc_podocalyxin_pngasef_impa_trypsin.ScanId;v=1;d1=10815.10815.3	controllerType=0 controllerNumber=1 scan=10815	24.5778
04159:3	1	R.GGGSGNPT[+365.132]T[+730.264]TIESPK.S	HexNAc(1)Hex(1),HexNAc(2)Hex(2)	T[+365][+730]	833.364	3	2498.08	2498.08	0	-0.6	90	NRagged	102.28	102.28	0	2.85	1192	>AAB61574.1 podocalyxin-like protein [Homo sapiens]	1	230921_jc_podocalyxin_pngasef_impa_trypsin.ScanId;v=1;d1=6295.6295.3	controllerType=0 controllerNumber=1 scan=6295	15.5888
04903:3	1	R.GGGS[+672.223]GNPT[+730.264]TTIESPK.S	HexNAc(1)Hex(1)NeuGc(1),HexNAc(2)Hex(2)	S[+672], T[+730]	935.727	3	2805.17	2805.17	0	-0.9	90	NRagged	194.28	194.28	0.9	5.13	1192	>AAB61574.1 podocalyxin-like protein [Homo sapiens]	1	230921_jc_podocalyxin_pngasef_impa_trypsin.ScanId;v=1;d1=7076.7076.3	controllerType=0 controllerNumber=1 scan=7076	17.2421
05612:3	1	R.GGGSGNPTT[+365.132]T[+365.132]IESPK.S	HexNAc(1)Hex(1),HexNAc(1)Hex(1)	T[+365]*2	711.653	3	2132.94	2132.95	0	-0.9	90	NRagged	284.26	284.26	24.98	4.51	1192	>AAB61574.1 podocalyxin-like protein [Homo sapiens]	1	230921_jc_podocalyxin_pngasef_impa_trypsin.ScanId;v=1;d1=7814.7814.3	controllerType=0 controllerNumber=1 scan=7814	18.8356
05634:3	1	R.GGGSGNPTT[+365.132]T[+365.132]IESPK.S	HexNAc(1)Hex(1),HexNAc(1)Hex(1)	T[+365]*2	711.653	3	2132.94	2132.95	0	-0.9	90	NRagged	328.72	328.72	45.85	4.76	1192	>AAB61574.1 podocalyxin-like protein [Homo sapiens]	1	230921_jc_podocalyxin_pngasef_impa_trypsin.ScanId;v=1;d1=7837.7837.3	controllerType=0 controllerNumber=1 scan=7837	18.8831
04114:2	1	R.GGGSGNPTT[+730.264]T[+365.132]IESPK.S	HexNAc(2)Hex(2),HexNAc(1)Hex(1)	T[+365][+730]	1249.54	2	2498.08	2498.08	0	-0.9	90	NRagged	386.26	386.26	0	7.39	1192	>AAB61574.1 podocalyxin-like protein [Homo sapiens]	1	230921_jc_podocalyxin_pngasef_impa_trypsin.ScanId;v=1;d1=6248.6248.2	controllerType=0 controllerNumber=1 scan=6248	15.4795
05029:3	1	R.GGGSGNPT[+1021.360]T[+365.132]TIESPK.S	HexNAc(2)Hex(2)NeuAc(1),HexNAc(1)Hex(1)	T[+365][+1021]	930.395	3	2789.17	2789.17	0	-0.9	90	NRagged	388.97	388.97	0	7.06	1192	>AAB61574.1 podocalyxin-like protein [Homo sapiens]	1	230921_jc_podocalyxin_pngasef_impa_trypsin.ScanId;v=1;d1=7207.7207.3	controllerType=0 controllerNumber=1 scan=7207	17.5247
04135:2	1	R.GGGSGNPTT[+730.264]T[+365.132]IESPK.S	HexNAc(2)Hex(2),HexNAc(1)Hex(1)	T[+365][+730]	1249.54	2	2498.08	2498.08	0	-0.4	90	NRagged	431.81	431.81	0	7.33	1192	>AAB61574.1 podocalyxin-like protein [Homo sapiens]	1	230921_jc_podocalyxin_pngasef_impa_trypsin.ScanId;v=1;d1=6270.6270.2	controllerType=0 controllerNumber=1 scan=6270	15.5303
06793:2	1	R.GGGSGNPT[+203.079]T[+203.079]TIESPK.S	HexNAc(1),HexNAc(1)	T[+203]*2	904.922	2	1808.84	1808.84	0	-1.6	90	NRagged	433.28	433.28	0	7.33	1192	>AAB61574.1 podocalyxin-like protein [Homo sapiens]	1	230921_jc_podocalyxin_pngasef_impa_trypsin.ScanId;v=1;d1=9073.9073.2	controllerType=0 controllerNumber=1 scan=9073	21.2895
04989:3	1	R.GGGSGNPT[+1021.360]T[+365.132]TIESPK.S	HexNAc(2)Hex(2)NeuAc(1),HexNAc(1)Hex(1)	T[+365][+1021]	930.395	3	2789.17	2789.17	0	-0.4	90	NRagged	520.33	520.33	0	7.24	1192	>AAB61574.1 podocalyxin-like protein [Homo sapiens]	1	230921_jc_podocalyxin_pngasef_impa_trypsin.ScanId;v=1;d1=7165.7165.3	controllerType=0 controllerNumber=1 scan=7165	17.4398
06771:2	1	R.GGGSGNPTT[+203.079]T[+203.079]IESPK.S	HexNAc(1),HexNAc(1)	T[+203]*2	904.921	2	1808.84	1808.84	0	-2.3	90	NRagged	626.24	626.24	1.03	9.12	1192	>AAB61574.1 podocalyxin-like protein [Homo sapiens]	1	230921_jc_podocalyxin_pngasef_impa_trypsin.ScanId;v=1;d1=9050.9050.2	controllerType=0 controllerNumber=1 scan=9050	21.2425
04905:3	1	R.GGGS[+365.132]GNPTT[+672.223]T[+365.132]IESPK.S	HexNAc(1)Hex(1),HexNAc(1)Hex(1)NeuGc(1),HexNAc(1)Hex(1)	S[+365], T[+365][+672]	935.727	3	2805.17	2805.17	0	-0.9	90	NRagged	29.57	29.57	3.77	2.31	1192	>AAB61574.1 podocalyxin-like protein [Homo sapiens]	1	230921_jc_podocalyxin_pngasef_impa_trypsin.ScanId;v=1;d1=7078.7078.3	controllerType=0 controllerNumber=1 scan=7078	17.2495
04991:3	1	R.GGGSGNPT[+365.132]T[+656.228]T[+365.132]IESPK.S	HexNAc(1)Hex(1),HexNAc(1)Hex(1)NeuAc(1),HexNAc(1)Hex(1)	T[+365]*2[+656]	930.395	3	2789.17	2789.17	0	-0.4	90	NRagged	85.75	85.75	3.74	2.78	1192	>AAB61574.1 podocalyxin-like protein [Homo sapiens]	1	230921_jc_podocalyxin_pngasef_impa_trypsin.ScanId;v=1;d1=7167.7167.3	controllerType=0 controllerNumber=1 scan=7167	17.4424
06728:2	1	R.GGGSGN[+0.984]PTT[+365.132]T[+672.223]IESPK.S	HexNAc(1)Hex(1),HexNAc(1)Hex(1)NeuGc(1)	N[+1], T[+365][+672]	1221.02	2	2441.03	2441.02	0	5.6	90	NRagged	176.85	176.85	0	3.42	1192	>AAB61574.1 podocalyxin-like protein [Homo sapiens]	1	230921_jc_podocalyxin_pngasef_impa_trypsin.ScanId;v=1;d1=9005.9005.2	controllerType=0 controllerNumber=1 scan=9005	21.1558
06742:2	1	R.GGGSGN[+0.984]PTT[+365.132]T[+672.223]IESPK.S	HexNAc(1)Hex(1),HexNAc(1)Hex(1)NeuGc(1)	N[+1], T[+365][+672]	1221.02	2	2441.03	2441.02	0	2.3	90	NRagged	239.09	239.09	0	4.06	1192	>AAB61574.1 podocalyxin-like protein [Homo sapiens]	1	230921_jc_podocalyxin_pngasef_impa_trypsin.ScanId;v=1;d1=9020.9020.2	controllerType=0 controllerNumber=1 scan=9020	21.1817
06701:2	1	R.GGGSGN[+0.984]PTT[+203.079]T[+203.079]IESPK.S	HexNAc(1),HexNAc(1)	N[+1], T[+203]*2	905.424	2	1809.84	1809.82	0	9	90	NRagged	348.05	348.05	2.4	4.72	1192	>AAB61574.1 podocalyxin-like protein [Homo sapiens]	1	230921_jc_podocalyxin_pngasef_impa_trypsin.ScanId;v=1;d1=8977.8977.2	controllerType=0 controllerNumber=1 scan=8977	21.1001
10765:2	1	R.GGGS[+947.323]GNPTTTIESPKS.T	HexNAc(1)Hex(1)NeuAc(2)	S[+947]	1219.02	2	2437.03	2437.04	0	-1.7	90	NRagged	359.47	359.47	1.3	5.69	1192	>AAB61574.1 podocalyxin-like protein [Homo sapiens]	1	230921_jc_podocalyxin_pngasef_impa_trypsin.ScanId;v=1;d1=13188.13188.2	controllerType=0 controllerNumber=1 scan=13188	28.9151
10706:2	1	R.GGGSGNPTT[+947.323]TIESPKS.T	HexNAc(1)Hex(1)NeuAc(2)	T[+947]	1219.02	2	2437.03	2437.04	0	-2.4	90	NRagged	425.99	399.19	0	6.54	1192	>AAB61574.1 podocalyxin-like protein [Homo sapiens]	1	230921_jc_podocalyxin_pngasef_impa_trypsin.ScanId;v=1;d1=13127.13127.2	controllerType=0 controllerNumber=1 scan=13127	28.7992
08982:2	1	R.GGGSGNPT[+656.228]TTIESPKS.T	HexNAc(1)Hex(1)NeuAc(1)	T[+656]	1073.47	2	2145.94	2145.94	0	-1.1	90	NRagged	528.58	528.58	0	7.04	1192	>AAB61574.1 podocalyxin-like protein [Homo sapiens]	1	230921_jc_podocalyxin_pngasef_impa_trypsin.ScanId;v=1;d1=11341.11341.2	controllerType=0 controllerNumber=1 scan=11341	25.5043
08944:2	1	R.GGGSGNPT[+656.228]TTIESPKS.T	HexNAc(1)Hex(1)NeuAc(1)	T[+656]	1073.47	2	2145.94	2145.94	0	-2	90	NRagged	629.55	629.55	0	8.59	1192	>AAB61574.1 podocalyxin-like protein [Homo sapiens]	1	230921_jc_podocalyxin_pngasef_impa_trypsin.ScanId;v=1;d1=11302.11302.2	controllerType=0 controllerNumber=1 scan=11302	25.4363
05148:3	1	R.GGGSGNPT[+365.132]T[+1021.360]TIESPKS.T	HexNAc(1)Hex(1),HexNAc(2)Hex(2)NeuAc(1)	T[+365][+1021]	959.405	3	2876.2	2876.2	0	-1.5	90	NRagged	8.53	8.53	1.54	1.46	1192	>AAB61574.1 podocalyxin-like protein [Homo sapiens]	1	230921_jc_podocalyxin_pngasef_impa_trypsin.ScanId;v=1;d1=7331.7331.3	controllerType=0 controllerNumber=1 scan=7331	17.8012
05250:3	1	R.GGGS[+656.228]GNPT[+730.264]TTIESPKS.T	HexNAc(1)Hex(1)NeuAc(1),HexNAc(2)Hex(2)	S[+656], T[+730]	959.404	3	2876.2	2876.2	0	-3.1	90	NRagged	115.91	115.91	0	3.37	1192	>AAB61574.1 podocalyxin-like protein [Homo sapiens]	1	230921_jc_podocalyxin_pngasef_impa_trypsin.ScanId;v=1;d1=7437.7437.3	controllerType=0 controllerNumber=1 scan=7437	18.029
05112:3	1	R.GGGS[+672.223]GNPT[+730.264]TTIESPKS.T	HexNAc(1)Hex(1)NeuGc(1),HexNAc(2)Hex(2)	S[+672], T[+730]	964.737	3	2892.2	2892.2	0	-1.3	90	NRagged	123.72	123.72	5.6	2.66	1192	>AAB61574.1 podocalyxin-like protein [Homo sapiens]	1	230921_jc_podocalyxin_pngasef_impa_trypsin.ScanId;v=1;d1=7293.7293.3	controllerType=0 controllerNumber=1 scan=7293	17.7103
05059:3	1	R.GGGS[+672.223]GNPT[+730.264]TTIESPKS.T	HexNAc(1)Hex(1)NeuGc(1),HexNAc(2)Hex(2)	S[+672], T[+730]	964.736	3	2892.19	2892.2	0	-1.9	90	NRagged	182.39	182.39	0	4.34	1192	>AAB61574.1 podocalyxin-like protein [Homo sapiens]	1	230921_jc_podocalyxin_pngasef_impa_trypsin.ScanId;v=1;d1=7238.7238.3	controllerType=0 controllerNumber=1 scan=7238	17.5849
05146:3	1	R.GGGSGNPT[+365.132]T[+1021.360]TIESPKS.T	HexNAc(1)Hex(1),HexNAc(2)Hex(2)NeuAc(1)	T[+365][+1021]	959.405	3	2876.2	2876.2	0	-1.5	90	NRagged	247.04	247.04	1.2	5.22	1192	>AAB61574.1 podocalyxin-like protein [Homo sapiens]	1	230921_jc_podocalyxin_pngasef_impa_trypsin.ScanId;v=1;d1=7329.7329.3	controllerType=0 controllerNumber=1 scan=7329	17.7984
05119:3	1	R.GGGSGNPTTT[+656.228]IES[+730.264]PKS.T	HexNAc(1)Hex(1)NeuAc(1),HexNAc(2)Hex(2)	S[+730], T[+656]	959.405	3	2876.2	2876.2	0	-1.4	90	NRagged	372.2	372.2	3.6	6.53	1192	>AAB61574.1 podocalyxin-like protein [Homo sapiens]	1	230921_jc_podocalyxin_pngasef_impa_trypsin.ScanId;v=1;d1=7301.7301.3	controllerType=0 controllerNumber=1 scan=7301	17.7323
04915:2	1	K.S[+1021.360]ADTTTVA.T	HexNAc(2)Hex(2)NeuAc(1)	S[+1021]	893.864	2	1786.72	1786.72	0	-0.7	108	Specific	335.73	267.62	2.8	4.92	1192	>AAB61574.1 podocalyxin-like protein [Homo sapiens]	1	230921_jc_podocalyxin_pngasef_impa_trypsin.ScanId;v=1;d1=7088.7088.2	controllerType=0 controllerNumber=1 scan=7088	17.2729
04917:2	1	K.SADTT[+656.228]T[+365.132]VA.T	HexNAc(1)Hex(1)NeuAc(1),HexNAc(1)Hex(1)	T[+365][+656]	893.864	2	1786.72	1786.72	0	-0.7	108	Specific	138.74	68.03	1.28	2.25	1192	>AAB61574.1 podocalyxin-like protein [Homo sapiens]	1	230921_jc_podocalyxin_pngasef_impa_trypsin.ScanId;v=1;d1=7090.7090.2	controllerType=0 controllerNumber=1 scan=7090	17.281
05756:2	1	K.S[+1021.360]ADTTTVAT.S	HexNAc(2)Hex(2)NeuAc(1)	S[+1021]	944.388	2	1887.77	1887.77	0	-0.9	108	Specific	192.22	174.35	1.6	4.24	1192	>AAB61574.1 podocalyxin-like protein [Homo sapiens]	1	230921_jc_podocalyxin_pngasef_impa_trypsin.ScanId;v=1;d1=7964.7964.2	controllerType=0 controllerNumber=1 scan=7964	19.1639
03684:3	1	S.T[+656.228]AT[+979.313]AKPNT[+203.079]TS.S	HexNAc(1)Hex(1)NeuAc(1),HexNAc(1)Hex(1)NeuGc(2),HexNAc(1)	T[+203][+656][+979]	944.045	3	2830.12	2830.13	0	-1.2	118	Specific	7.6	7.6	0	2.19	1192	>AAB61574.1 podocalyxin-like protein [Homo sapiens]	1	230921_jc_podocalyxin_pngasef_impa_trypsin.ScanId;v=1;d1=5800.5800.3	controllerType=0 controllerNumber=1 scan=5800	14.5347
16713:2	1	T.T[+1021.360]NSGGKS.S	HexNAc(2)Hex(2)NeuAc(1)	T[+1021]	836.339	2	1671.67	1671.67	0	0.8	136	Specific	93.12	2.4	2	1.43	1192	>AAB61574.1 podocalyxin-like protein [Homo sapiens]	1	230921_jc_podocalyxin_pngasef_impa_trypsin.ScanId;v=1;d1=19495.19495.2	controllerType=0 controllerNumber=1 scan=19495	43.1253
07612:2	1	K.SSHSVTTDLT.S			524.251	2	1047.49	1047.5	0	-1.1	142	Specific	518.09	319.38	319.38	5.44	1192	>AAB61574.1 podocalyxin-like protein [Homo sapiens]	1	230921_jc_podocalyxin_pngasef_impa_trypsin.ScanId;v=1;d1=9923.9923.2	controllerType=0 controllerNumber=1 scan=9923	22.953
07631:2	1	K.SSHSVTTDLT.S			524.25	2	1047.49	1047.5	0	-1.5	142	Specific	531.73	369.77	369.77	6.6	1192	>AAB61574.1 podocalyxin-like protein [Homo sapiens]	1	230921_jc_podocalyxin_pngasef_impa_trypsin.ScanId;v=1;d1=9943.9943.2	controllerType=0 controllerNumber=1 scan=9943	22.9955
09388:2	1	K.SSHS[+656.228]VTTDLT.S	HexNAc(1)Hex(1)NeuAc(1)	S[+656]	852.365	2	1703.72	1703.72	0	-0.5	142	Specific	26.14	10.67	1.04	1.54	1192	>AAB61574.1 podocalyxin-like protein [Homo sapiens]	1	230921_jc_podocalyxin_pngasef_impa_trypsin.ScanId;v=1;d1=11761.11761.2	controllerType=0 controllerNumber=1 scan=11761	26.2361
09376:2	1	K.SSHS[+656.228]VTTDLT.S	HexNAc(1)Hex(1)NeuAc(1)	S[+656]	852.365	2	1703.72	1703.72	0	0.1	142	Specific	162.92	11.89	1.04	2.39	1192	>AAB61574.1 podocalyxin-like protein [Homo sapiens]	1	230921_jc_podocalyxin_pngasef_impa_trypsin.ScanId;v=1;d1=11748.11748.2	controllerType=0 controllerNumber=1 scan=11748	26.2063
10644:3	1	K.S[+947.323]SHSVTTDLT.S	HexNAc(1)Hex(1)NeuAc(2)	S[+947]	665.609	3	1994.81	1994.82	0	-2.8	142	Specific	420.22	232.39	3.23	5.49	1192	>AAB61574.1 podocalyxin-like protein [Homo sapiens]	1	230921_jc_podocalyxin_pngasef_impa_trypsin.ScanId;v=1;d1=13063.13063.3	controllerType=0 controllerNumber=1 scan=13063	28.691
10607:3	1	K.SSHS[+947.323]VTTDLT.S	HexNAc(1)Hex(1)NeuAc(2)	S[+947]	665.609	3	1994.81	1994.82	0	-2.6	142	Specific	468.54	251.25	0	5.73	1192	>AAB61574.1 podocalyxin-like protein [Homo sapiens]	1	230921_jc_podocalyxin_pngasef_impa_trypsin.ScanId;v=1;d1=13025.13025.3	controllerType=0 controllerNumber=1 scan=13025	28.6204
09386:2	1	K.SS[+656.228]HSVTTDLT.S	HexNAc(1)Hex(1)NeuAc(1)	S[+656]	852.365	2	1703.72	1703.72	0	-0.5	142	Specific	496.14	291.68	0	6.55	1192	>AAB61574.1 podocalyxin-like protein [Homo sapiens]	1	230921_jc_podocalyxin_pngasef_impa_trypsin.ScanId;v=1;d1=11759.11759.2	controllerType=0 controllerNumber=1 scan=11759	26.2336
10598:2	1	K.SSHS[+947.323]VTTDLT.S	HexNAc(1)Hex(1)NeuAc(2)	S[+947]	997.91	2	1994.81	1994.82	0	-2.3	142	Specific	512.12	280.85	0	6.21	1192	>AAB61574.1 podocalyxin-like protein [Homo sapiens]	1	230921_jc_podocalyxin_pngasef_impa_trypsin.ScanId;v=1;d1=13016.13016.2	controllerType=0 controllerNumber=1 scan=13016	28.605
09374:2	1	K.SS[+656.228]HSVTTDLT.S	HexNAc(1)Hex(1)NeuAc(1)	S[+656]	852.365	2	1703.72	1703.72	0	0.1	142	Specific	558.94	357.06	0	6.66	1192	>AAB61574.1 podocalyxin-like protein [Homo sapiens]	1	230921_jc_podocalyxin_pngasef_impa_trypsin.ScanId;v=1;d1=11746.11746.2	controllerType=0 controllerNumber=1 scan=11746	26.2026
10574:2	1	K.SSHS[+947.323]VTTDLT.S	HexNAc(1)Hex(1)NeuAc(2)	S[+947]	997.911	2	1994.81	1994.82	0	-1.9	142	Specific	563.32	318.06	0	7.26	1192	>AAB61574.1 podocalyxin-like protein [Homo sapiens]	1	230921_jc_podocalyxin_pngasef_impa_trypsin.ScanId;v=1;d1=12991.12991.2	controllerType=0 controllerNumber=1 scan=12991	28.552
08579:2	1	H.SVTTDLTSTK.A			526.777	2	1052.55	1052.55	0	-1.2	145	CRagged	402.78	402.78	402.78	5.13	1192	>AAB61574.1 podocalyxin-like protein [Homo sapiens]	1	230921_jc_podocalyxin_pngasef_impa_trypsin.ScanId;v=1;d1=10924.10924.2	controllerType=0 controllerNumber=1 scan=10924	24.7776
06294:2	1	K.AEHLTTPHP.T			501.752	2	1002.5	1002.5	0	-3	155	NRagged	644.94	644.94	644.94	7.45	1192	>AAB61574.1 podocalyxin-like protein [Homo sapiens]	1	230921_jc_podocalyxin_pngasef_impa_trypsin.ScanId;v=1;d1=8523.8523.2	controllerType=0 controllerNumber=1 scan=8523	20.304
07678:3	1	K.AEHLTT[+947.323]PHP.T	HexNAc(1)Hex(1)NeuAc(2)	T[+947]	650.612	3	1949.82	1949.82	0	-1.1	155	NRagged	143.23	130.8	43.12	2.1	1192	>AAB61574.1 podocalyxin-like protein [Homo sapiens]	1	230921_jc_podocalyxin_pngasef_impa_trypsin.ScanId;v=1;d1=9991.9991.3	controllerType=0 controllerNumber=1 scan=9991	23.0792
07701:3	1	K.AEHLTT[+656.228]PHP.T	HexNAc(1)Hex(1)NeuAc(1)	T[+656]	553.58	3	1658.73	1658.73	0	-1.3	155	NRagged	228.67	228.67	50.6	2.76	1192	>AAB61574.1 podocalyxin-like protein [Homo sapiens]	1	230921_jc_podocalyxin_pngasef_impa_trypsin.ScanId;v=1;d1=10015.10015.3	controllerType=0 controllerNumber=1 scan=10015	23.1197
05609:3	1	K.AEHLTT[+365.132]PHP.T	HexNAc(1)Hex(1)	T[+365]	456.548	3	1367.63	1367.63	0	-1.1	155	NRagged	249.42	248.8	83.96	2.83	1192	>AAB61574.1 podocalyxin-like protein [Homo sapiens]	1	230921_jc_podocalyxin_pngasef_impa_trypsin.ScanId;v=1;d1=7811.7811.3	controllerType=0 controllerNumber=1 scan=7811	18.8313
05595:3	1	K.AEHLTT[+365.132]PHP.T	HexNAc(1)Hex(1)	T[+365]	456.548	3	1367.63	1367.63	0	-1.6	155	NRagged	253.7	225.74	48.43	2.95	1192	>AAB61574.1 podocalyxin-like protein [Homo sapiens]	1	230921_jc_podocalyxin_pngasef_impa_trypsin.ScanId;v=1;d1=7796.7796.3	controllerType=0 controllerNumber=1 scan=7796	18.8014
09432:3	1	K.AEHLT[+1312.455]TPHP.T	HexNAc(2)Hex(2)NeuAc(2)	T[+1312]	772.322	3	2314.95	2314.96	0	-2	155	NRagged	378.54	311.14	2	5.14	1192	>AAB61574.1 podocalyxin-like protein [Homo sapiens]	1	230921_jc_podocalyxin_pngasef_impa_trypsin.ScanId;v=1;d1=11806.11806.3	controllerType=0 controllerNumber=1 scan=11806	26.3217
07621:2	1	K.AEHLTT[+1021.360]PHP.T	HexNAc(2)Hex(2)NeuAc(1)	T[+1021]	1012.43	2	2023.86	2023.86	0	-0.7	155	NRagged	401.8	311.98	5.67	5.78	1192	>AAB61574.1 podocalyxin-like protein [Homo sapiens]	1	230921_jc_podocalyxin_pngasef_impa_trypsin.ScanId;v=1;d1=9932.9932.2	controllerType=0 controllerNumber=1 scan=9932	22.9737
05666:2	1	K.AEHLTT[+365.132]PHP.T	HexNAc(1)Hex(1)	T[+365]	684.319	2	1367.63	1367.63	0	-0.9	155	NRagged	421.57	363.54	6.08	6.78	1192	>AAB61574.1 podocalyxin-like protein [Homo sapiens]	1	230921_jc_podocalyxin_pngasef_impa_trypsin.ScanId;v=1;d1=7870.7870.2	controllerType=0 controllerNumber=1 scan=7870	18.9524
07703:3	1	K.AEHLT[+947.323]TPHP.T	HexNAc(1)Hex(1)NeuAc(2)	T[+947]	650.611	3	1949.82	1949.82	0	-1.7	155	NRagged	421.61	334.27	0.8	5.27	1192	>AAB61574.1 podocalyxin-like protein [Homo sapiens]	1	230921_jc_podocalyxin_pngasef_impa_trypsin.ScanId;v=1;d1=10017.10017.3	controllerType=0 controllerNumber=1 scan=10017	23.1247
07668:3	1	K.AEHLT[+1021.360]TPHP.T	HexNAc(2)Hex(2)NeuAc(1)	T[+1021]	675.291	3	2023.86	2023.86	0	-0.7	155	NRagged	452.29	381.2	0.8	6.27	1192	>AAB61574.1 podocalyxin-like protein [Homo sapiens]	1	230921_jc_podocalyxin_pngasef_impa_trypsin.ScanId;v=1;d1=9981.9981.3	controllerType=0 controllerNumber=1 scan=9981	23.0616
05887:2	1	K.AEHLTT[+730.264]PHP.T	HexNAc(2)Hex(2)	T[+730]	866.885	2	1732.76	1732.76	0	-1.1	155	NRagged	481.28	387.63	1.83	6.85	1192	>AAB61574.1 podocalyxin-like protein [Homo sapiens]	1	230921_jc_podocalyxin_pngasef_impa_trypsin.ScanId;v=1;d1=8100.8100.2	controllerType=0 controllerNumber=1 scan=8100	19.4322
07676:3	1	K.AEHLT[+947.323]TPHP.T	HexNAc(1)Hex(1)NeuAc(2)	T[+947]	650.612	3	1949.82	1949.82	0	-1.1	155	NRagged	491.58	408.45	0.8	6.42	1192	>AAB61574.1 podocalyxin-like protein [Homo sapiens]	1	230921_jc_podocalyxin_pngasef_impa_trypsin.ScanId;v=1;d1=9989.9989.3	controllerType=0 controllerNumber=1 scan=9989	23.0772
07699:3	1	K.AEHLTT[+656.228]PHP.T	HexNAc(1)Hex(1)NeuAc(1)	T[+656]	553.58	3	1658.73	1658.73	0	-1.3	155	NRagged	507.94	435.85	3.81	6.42	1192	>AAB61574.1 podocalyxin-like protein [Homo sapiens]	1	230921_jc_podocalyxin_pngasef_impa_trypsin.ScanId;v=1;d1=10013.10013.3	controllerType=0 controllerNumber=1 scan=10013	23.1176
05896:3	1	K.AEHLTT[+730.264]PHP.T	HexNAc(2)Hex(2)	T[+730]	578.26	3	1732.76	1732.76	0	-0.4	155	NRagged	528.22	480.49	4.35	6.58	1192	>AAB61574.1 podocalyxin-like protein [Homo sapiens]	1	230921_jc_podocalyxin_pngasef_impa_trypsin.ScanId;v=1;d1=8110.8110.3	controllerType=0 controllerNumber=1 scan=8110	19.4538
05879:3	1	K.AEHLTT[+730.264]PHP.T	HexNAc(2)Hex(2)	T[+730]	578.259	3	1732.76	1732.76	0	-1.1	155	NRagged	551.6	524.54	4.25	6.58	1192	>AAB61574.1 podocalyxin-like protein [Homo sapiens]	1	230921_jc_podocalyxin_pngasef_impa_trypsin.ScanId;v=1;d1=8092.8092.3	controllerType=0 controllerNumber=1 scan=8092	19.4173
09313:3	1	K.AEHLTT[+1312.455]PHP.T	HexNAc(2)Hex(2)NeuAc(2)	T[+1312]	772.322	3	2314.95	2314.96	0	-1.5	155	NRagged	576.06	502.33	1.49	7.39	1192	>AAB61574.1 podocalyxin-like protein [Homo sapiens]	1	230921_jc_podocalyxin_pngasef_impa_trypsin.ScanId;v=1;d1=11683.11683.3	controllerType=0 controllerNumber=1 scan=11683	26.0858
07594:3	1	K.AEHLTT[+1021.360]PHP.T	HexNAc(2)Hex(2)NeuAc(1)	T[+1021]	675.291	3	2023.86	2023.86	0	-0.7	155	NRagged	590.87	510.92	5.91	7.39	1192	>AAB61574.1 podocalyxin-like protein [Homo sapiens]	1	230921_jc_podocalyxin_pngasef_impa_trypsin.ScanId;v=1;d1=9905.9905.3	controllerType=0 controllerNumber=1 scan=9905	22.9246
09281:3	1	K.AEHLTT[+1312.455]PHP.T	HexNAc(2)Hex(2)NeuAc(2)	T[+1312]	772.323	3	2314.95	2314.96	0	-1	155	NRagged	607.75	508.16	2.52	8.39	1192	>AAB61574.1 podocalyxin-like protein [Homo sapiens]	1	230921_jc_podocalyxin_pngasef_impa_trypsin.ScanId;v=1;d1=11650.11650.3	controllerType=0 controllerNumber=1 scan=11650	26.0285
05607:3	1	K.AEHLTT[+365.132]PHP.T	HexNAc(1)Hex(1)	T[+365]	456.548	3	1367.63	1367.63	0	-1.1	155	NRagged	632.34	621.76	5.75	8.39	1192	>AAB61574.1 podocalyxin-like protein [Homo sapiens]	1	230921_jc_podocalyxin_pngasef_impa_trypsin.ScanId;v=1;d1=7809.7809.3	controllerType=0 controllerNumber=1 scan=7809	18.8267
05593:3	1	K.AEHLTT[+365.132]PHP.T	HexNAc(1)Hex(1)	T[+365]	456.548	3	1367.63	1367.63	0	-1.6	155	NRagged	639.44	595.99	6.43	8.39	1192	>AAB61574.1 podocalyxin-like protein [Homo sapiens]	1	230921_jc_podocalyxin_pngasef_impa_trypsin.ScanId;v=1;d1=7794.7794.3	controllerType=0 controllerNumber=1 scan=7794	18.7962
05863:2	1	K.AEHLTT[+730.264]PHP.T	HexNAc(2)Hex(2)	T[+730]	866.885	2	1732.76	1732.76	0	-1.7	155	NRagged	641.76	519.14	5.71	8.56	1192	>AAB61574.1 podocalyxin-like protein [Homo sapiens]	1	230921_jc_podocalyxin_pngasef_impa_trypsin.ScanId;v=1;d1=8075.8075.2	controllerType=0 controllerNumber=1 scan=8075	19.381
12362:2	1	K.AEHLT[+979.313]T[+203.079]PHP.T	HexNAc(1)Hex(1)NeuGc(2),HexNAc(1)	T[+203][+979]	1092.95	2	2184.89	2184.89	0	-0.2	155	NRagged	68.61	68.61	0	2.62	1192	>AAB61574.1 podocalyxin-like protein [Homo sapiens]	1	230921_jc_podocalyxin_pngasef_impa_trypsin.ScanId;v=1;d1=14897.14897.2	controllerType=0 controllerNumber=1 scan=14897	32.4667
05898:3	1	K.AEHLT[+365.132]T[+365.132]PHP.T	HexNAc(1)Hex(1),HexNAc(1)Hex(1)	T[+365]*2	578.26	3	1732.76	1732.76	0	-0.4	155	NRagged	221.91	217.24	47.88	2.7	1192	>AAB61574.1 podocalyxin-like protein [Homo sapiens]	1	230921_jc_podocalyxin_pngasef_impa_trypsin.ScanId;v=1;d1=8112.8112.3	controllerType=0 controllerNumber=1 scan=8112	19.4582
05881:3	1	K.AEHLT[+365.132]T[+365.132]PHP.T	HexNAc(1)Hex(1),HexNAc(1)Hex(1)	T[+365]*2	578.259	3	1732.76	1732.76	0	-1.1	155	NRagged	235.42	206.59	52.26	2.7	1192	>AAB61574.1 podocalyxin-like protein [Homo sapiens]	1	230921_jc_podocalyxin_pngasef_impa_trypsin.ScanId;v=1;d1=8094.8094.3	controllerType=0 controllerNumber=1 scan=8094	19.4208
07585:3	1	K.AEHLT[+656.228]T[+947.323]PHP.T	HexNAc(1)Hex(1)NeuAc(1),HexNAc(1)Hex(1)NeuAc(2)	T[+656][+947]	869.355	3	2606.05	2606.05	0	-0.7	155	NRagged	389.74	354.32	0	5.59	1192	>AAB61574.1 podocalyxin-like protein [Homo sapiens]	1	230921_jc_podocalyxin_pngasef_impa_trypsin.ScanId;v=1;d1=9895.9895.3	controllerType=0 controllerNumber=1 scan=9895	22.908
06890:2	1	K.AEHLTTPHPT[+656.228].S	HexNAc(1)Hex(1)NeuAc(1)	T[+656]	880.389	2	1759.77	1759.78	0	-3.2	155	NRagged	103.35	18.07	1.92	2.37	1192	>AAB61574.1 podocalyxin-like protein [Homo sapiens]	1	230921_jc_podocalyxin_pngasef_impa_trypsin.ScanId;v=1;d1=9173.9173.2	controllerType=0 controllerNumber=1 scan=9173	21.4747
09229:2	1	K.AEHLT[+656.228]TPHPT.S	HexNAc(1)Hex(1)NeuAc(1)	T[+656]	880.39	2	1759.77	1759.78	0	-1.2	155	NRagged	126.37	67.7	1.24	2.91	1192	>AAB61574.1 podocalyxin-like protein [Homo sapiens]	1	230921_jc_podocalyxin_pngasef_impa_trypsin.ScanId;v=1;d1=11596.11596.2	controllerType=0 controllerNumber=1 scan=11596	25.9423
06260:2	1	K.AEHLTTPHPT[+672.223].S	HexNAc(1)Hex(1)NeuGc(1)	T[+672]	888.388	2	1775.77	1775.77	0	-1.5	155	NRagged	131.06	59.63	2.7	2.98	1192	>AAB61574.1 podocalyxin-like protein [Homo sapiens]	1	230921_jc_podocalyxin_pngasef_impa_trypsin.ScanId;v=1;d1=8488.8488.2	controllerType=0 controllerNumber=1 scan=8488	20.2327
07207:2	1	K.AEHLTTPHPT[+656.228].S	HexNAc(1)Hex(1)NeuAc(1)	T[+656]	880.39	2	1759.77	1759.78	0	-2.1	155	NRagged	131.19	34.01	1.52	2.4	1192	>AAB61574.1 podocalyxin-like protein [Homo sapiens]	1	230921_jc_podocalyxin_pngasef_impa_trypsin.ScanId;v=1;d1=9503.9503.2	controllerType=0 controllerNumber=1 scan=9503	22.1847
06905:2	1	K.AEHLTTPHPT[+656.228].S	HexNAc(1)Hex(1)NeuAc(1)	T[+656]	880.389	2	1759.77	1759.78	0	-3.3	155	NRagged	131.29	41.88	3.04	2.37	1192	>AAB61574.1 podocalyxin-like protein [Homo sapiens]	1	230921_jc_podocalyxin_pngasef_impa_trypsin.ScanId;v=1;d1=9189.9189.2	controllerType=0 controllerNumber=1 scan=9189	21.5012
08318:2	1	K.AEHLTTPHPT[+979.313].S	HexNAc(1)Hex(1)NeuGc(2)	T[+979]	1041.93	2	2082.86	2082.86	0	0.2	155	NRagged	133.51	133.25	0.11	4.03	1192	>AAB61574.1 podocalyxin-like protein [Homo sapiens]	1	230921_jc_podocalyxin_pngasef_impa_trypsin.ScanId;v=1;d1=10653.10653.2	controllerType=0 controllerNumber=1 scan=10653	24.2579
07211:2	1	K.AEHLTTPHPT[+656.228].S	HexNAc(1)Hex(1)NeuAc(1)	T[+656]	880.389	2	1759.77	1759.78	0	-2.3	155	NRagged	141.29	43.28	1.4	2.37	1192	>AAB61574.1 podocalyxin-like protein [Homo sapiens]	1	230921_jc_podocalyxin_pngasef_impa_trypsin.ScanId;v=1;d1=9508.9508.2	controllerType=0 controllerNumber=1 scan=9508	22.1907
09929:4	1	K.AEHLTTPHPTSPLSPR.Q			435.98	4	1740.9	1740.9	0	-2.2	155	Non	360.64	360.64	360.64	4.4	1192	>AAB61574.1 podocalyxin-like protein [Homo sapiens]	1	230921_jc_podocalyxin_pngasef_impa_trypsin.ScanId;v=1;d1=12323.12323.4	controllerType=0 controllerNumber=1 scan=12323	27.3475
09981:3	1	K.AEHLTTPHPTSPLSPR.Q			580.972	3	1740.9	1740.9	0	-0.8	155	Non	362.61	362.61	362.61	5.62	1192	>AAB61574.1 podocalyxin-like protein [Homo sapiens]	1	230921_jc_podocalyxin_pngasef_impa_trypsin.ScanId;v=1;d1=12377.12377.3	controllerType=0 controllerNumber=1 scan=12377	27.4529
09921:4	1	K.AEHLTTPHPTSPLSPR.Q			435.981	4	1740.9	1740.9	0	-1.5	155	Non	374.3	374.3	374.3	6.58	1192	>AAB61574.1 podocalyxin-like protein [Homo sapiens]	1	230921_jc_podocalyxin_pngasef_impa_trypsin.ScanId;v=1;d1=12314.12314.4	controllerType=0 controllerNumber=1 scan=12314	27.3308
10066:4	1	K.AEHLTTPHPTSPLSPR.Q			435.98	4	1740.9	1740.9	0	-1.7	155	Non	387.61	387.61	387.61	6.32	1192	>AAB61574.1 podocalyxin-like protein [Homo sapiens]	1	230921_jc_podocalyxin_pngasef_impa_trypsin.ScanId;v=1;d1=12465.12465.4	controllerType=0 controllerNumber=1 scan=12465	27.6097
10209:4	1	K.AEHLTTPHPTSPLSPR.Q			435.981	4	1740.9	1740.9	0	-1	155	Non	389.77	389.77	389.77	6.58	1192	>AAB61574.1 podocalyxin-like protein [Homo sapiens]	1	230921_jc_podocalyxin_pngasef_impa_trypsin.ScanId;v=1;d1=12613.12613.4	controllerType=0 controllerNumber=1 scan=12613	27.8669
10178:4	1	K.AEHLTTPHPTSPLSPR.Q			435.981	4	1740.9	1740.9	0	-1	155	Non	406.9	406.9	406.9	6.53	1192	>AAB61574.1 podocalyxin-like protein [Homo sapiens]	1	230921_jc_podocalyxin_pngasef_impa_trypsin.ScanId;v=1;d1=12581.12581.4	controllerType=0 controllerNumber=1 scan=12581	27.812
10180:3	1	K.AEHLTTPHPTSPLSPR.Q			580.972	3	1740.9	1740.9	0	-0.9	155	Non	416.46	416.46	416.46	5.84	1192	>AAB61574.1 podocalyxin-like protein [Homo sapiens]	1	230921_jc_podocalyxin_pngasef_impa_trypsin.ScanId;v=1;d1=12583.12583.3	controllerType=0 controllerNumber=1 scan=12583	27.8157
10036:4	1	K.AEHLTTPHPTSPLSPR.Q			435.981	4	1740.9	1740.9	0	-1.3	155	Non	434.25	434.25	434.25	6.53	1192	>AAB61574.1 podocalyxin-like protein [Homo sapiens]	1	230921_jc_podocalyxin_pngasef_impa_trypsin.ScanId;v=1;d1=12434.12434.4	controllerType=0 controllerNumber=1 scan=12434	27.5555
10024:3	1	K.AEHLTTPHPTSPLSPR.Q			580.972	3	1740.9	1740.9	0	-0.9	155	Non	435.63	435.63	435.63	5.62	1192	>AAB61574.1 podocalyxin-like protein [Homo sapiens]	1	230921_jc_podocalyxin_pngasef_impa_trypsin.ScanId;v=1;d1=12421.12421.3	controllerType=0 controllerNumber=1 scan=12421	27.5295
10149:3	1	K.AEHLTTPHPTSPLSPR.Q			580.971	3	1740.9	1740.9	0	-2	155	Non	509.58	509.58	509.58	6.77	1192	>AAB61574.1 podocalyxin-like protein [Homo sapiens]	1	230921_jc_podocalyxin_pngasef_impa_trypsin.ScanId;v=1;d1=12551.12551.3	controllerType=0 controllerNumber=1 scan=12551	27.7599
08290:3	1	K.AEHLTTPHPT[+730.264]SPLSPR.Q	HexNAc(2)Hex(2)	T[+730]	824.394	3	2471.17	2471.17	0	-0.4	155	Non	55.3	55.3	32.44	1.97	1192	>AAB61574.1 podocalyxin-like protein [Homo sapiens]	1	230921_jc_podocalyxin_pngasef_impa_trypsin.ScanId;v=1;d1=10624.10624.3	controllerType=0 controllerNumber=1 scan=10624	24.2028
10854:3	1	K.AEHLTT[+656.228]PHPTSPLSPR.Q	HexNAc(1)Hex(1)NeuAc(1)	T[+656]	799.714	3	2397.13	2397.13	0	-1.2	155	Non	72.3	72.3	26.43	1.97	1192	>AAB61574.1 podocalyxin-like protein [Homo sapiens]	1	230921_jc_podocalyxin_pngasef_impa_trypsin.ScanId;v=1;d1=13281.13281.3	controllerType=0 controllerNumber=1 scan=13281	29.1003
10812:3	1	K.AEHLTT[+672.223]PHPTSPLSPR.Q	HexNAc(1)Hex(1)NeuGc(1)	T[+672]	805.046	3	2413.12	2413.13	0	-0.9	155	Non	75.85	75.85	5.33	1.66	1192	>AAB61574.1 podocalyxin-like protein [Homo sapiens]	1	230921_jc_podocalyxin_pngasef_impa_trypsin.ScanId;v=1;d1=13237.13237.3	controllerType=0 controllerNumber=1 scan=13237	29.0203
10829:3	1	K.AEHLTT[+672.223]PHPTSPLSPR.Q	HexNAc(1)Hex(1)NeuGc(1)	T[+672]	805.046	3	2413.12	2413.13	0	-1.1	155	Non	99.19	99.19	1.9	2.3	1192	>AAB61574.1 podocalyxin-like protein [Homo sapiens]	1	230921_jc_podocalyxin_pngasef_impa_trypsin.ScanId;v=1;d1=13255.13255.3	controllerType=0 controllerNumber=1 scan=13255	29.0563
10882:3	1	K.AEHLTT[+656.228]PHPTSPLSPR.Q	HexNAc(1)Hex(1)NeuAc(1)	T[+656]	799.715	3	2397.13	2397.13	0	-0.6	155	Non	109.72	109.72	15.12	2.3	1192	>AAB61574.1 podocalyxin-like protein [Homo sapiens]	1	230921_jc_podocalyxin_pngasef_impa_trypsin.ScanId;v=1;d1=13310.13310.3	controllerType=0 controllerNumber=1 scan=13310	29.1622
09427:3	1	K.AEHLTTPHPT[+365.132]SPLSPR.Q	HexNAc(1)Hex(1)	T[+365]	702.682	3	2106.03	2106.03	0	-2	155	Non	229.75	229.75	22.28	3.17	1192	>AAB61574.1 podocalyxin-like protein [Homo sapiens]	1	230921_jc_podocalyxin_pngasef_impa_trypsin.ScanId;v=1;d1=11801.11801.3	controllerType=0 controllerNumber=1 scan=11801	26.3109
08308:3	1	K.AEHLTTPHPT[+730.264]SPLSPR.Q	HexNAc(2)Hex(2)	T[+730]	824.392	3	2471.16	2471.17	0	-2.7	155	Non	232.19	232.19	1.2	4.8	1192	>AAB61574.1 podocalyxin-like protein [Homo sapiens]	1	230921_jc_podocalyxin_pngasef_impa_trypsin.ScanId;v=1;d1=10643.10643.3	controllerType=0 controllerNumber=1 scan=10643	24.2402
08438:4	1	K.AEHLTTPHPT[+730.264]SPLSPR.Q	HexNAc(2)Hex(2)	T[+730]	618.546	4	2471.16	2471.17	0	-1.7	155	Non	248.83	248.83	1.2	5.02	1192	>AAB61574.1 podocalyxin-like protein [Homo sapiens]	1	230921_jc_podocalyxin_pngasef_impa_trypsin.ScanId;v=1;d1=10778.10778.4	controllerType=0 controllerNumber=1 scan=10778	24.4986
11716:4	1	K.AEHLTTPHPT[+963.318]SPLSPR.Q	HexNAc(1)Hex(1)NeuAc(1)NeuGc(1)	T[+963]	676.81	4	2704.22	2704.22	0	-1.2	155	Non	249.96	249.96	1.2	5.28	1192	>AAB61574.1 podocalyxin-like protein [Homo sapiens]	1	230921_jc_podocalyxin_pngasef_impa_trypsin.ScanId;v=1;d1=14178.14178.4	controllerType=0 controllerNumber=1 scan=14178	30.899
09803:3	1	K.AEHLTTPHPT[+1021.360]SPLSPR.Q	HexNAc(2)Hex(2)NeuAc(1)	T[+1021]	921.424	3	2762.26	2762.26	0	-1.6	155	Non	281.94	281.94	1.2	5.78	1192	>AAB61574.1 podocalyxin-like protein [Homo sapiens]	1	230921_jc_podocalyxin_pngasef_impa_trypsin.ScanId;v=1;d1=12192.12192.3	controllerType=0 controllerNumber=1 scan=12192	27.0962
09814:4	1	K.AEHLTT[+1312.455]PHPTSPLSPR.Q	HexNAc(2)Hex(2)NeuAc(2)	T[+1312]	764.094	4	3053.35	3053.36	0	-1.2	155	Non	298.66	298.66	2.06	4.04	1192	>AAB61574.1 podocalyxin-like protein [Homo sapiens]	1	230921_jc_podocalyxin_pngasef_impa_trypsin.ScanId;v=1;d1=12203.12203.4	controllerType=0 controllerNumber=1 scan=12203	27.1158
11718:4	1	K.AEHLTTPHPT[+963.318]SPLSPR.Q	HexNAc(1)Hex(1)NeuAc(1)NeuGc(1)	T[+963]	676.81	4	2704.22	2704.22	0	-1.2	155	Non	302.68	302.68	12.73	3.77	1192	>AAB61574.1 podocalyxin-like protein [Homo sapiens]	1	230921_jc_podocalyxin_pngasef_impa_trypsin.ScanId;v=1;d1=14180.14180.4	controllerType=0 controllerNumber=1 scan=14180	30.9042
10966:4	1	K.AEHLTTPHPT[+1312.455]SPLSPR.Q	HexNAc(2)Hex(2)NeuAc(2)	T[+1312]	764.094	4	3053.35	3053.36	0	-1.4	155	Non	303.9	303.9	2.87	4.04	1192	>AAB61574.1 podocalyxin-like protein [Homo sapiens]	1	230921_jc_podocalyxin_pngasef_impa_trypsin.ScanId;v=1;d1=13397.13397.4	controllerType=0 controllerNumber=1 scan=13397	29.3283
10340:3	1	K.AEHLTTPHPT[+672.223]SPLSPR.Q	HexNAc(1)Hex(1)NeuGc(1)	T[+672]	805.046	3	2413.12	2413.13	0	-0.8	155	Non	305.34	305.34	0	5.86	1192	>AAB61574.1 podocalyxin-like protein [Homo sapiens]	1	230921_jc_podocalyxin_pngasef_impa_trypsin.ScanId;v=1;d1=12748.12748.3	controllerType=0 controllerNumber=1 scan=12748	28.1087
11333:4	1	K.AEHLTTPHPT[+1312.455]SPLSPR.Q	HexNAc(2)Hex(2)NeuAc(2)	T[+1312]	764.095	4	3053.36	3053.36	0	-0.6	155	Non	308.98	308.98	6.85	3.77	1192	>AAB61574.1 podocalyxin-like protein [Homo sapiens]	1	230921_jc_podocalyxin_pngasef_impa_trypsin.ScanId;v=1;d1=13781.13781.4	controllerType=0 controllerNumber=1 scan=13781	30.1286
08440:4	1	K.AEHLTT[+730.264]PHPTSPLSPR.Q	HexNAc(2)Hex(2)	T[+730]	618.546	4	2471.16	2471.17	0	-1.7	155	Non	311.23	311.23	12.16	3.83	1192	>AAB61574.1 podocalyxin-like protein [Homo sapiens]	1	230921_jc_podocalyxin_pngasef_impa_trypsin.ScanId;v=1;d1=10780.10780.4	controllerType=0 controllerNumber=1 scan=10780	24.5028
09778:4	1	K.AEHLTTPHPT[+1312.455]SPLSPR.Q	HexNAc(2)Hex(2)NeuAc(2)	T[+1312]	764.094	4	3053.35	3053.36	0	-1.1	155	Non	313.37	313.37	21.87	4.04	1192	>AAB61574.1 podocalyxin-like protein [Homo sapiens]	1	230921_jc_podocalyxin_pngasef_impa_trypsin.ScanId;v=1;d1=12166.12166.4	controllerType=0 controllerNumber=1 scan=12166	27.0482
11024:4	1	K.AEHLTT[+947.323]PHPTSPLSPR.Q	HexNAc(1)Hex(1)NeuAc(2)	T[+947]	672.81	4	2688.22	2688.23	0	-3	155	Non	314.92	314.92	47.87	3.78	1192	>AAB61574.1 podocalyxin-like protein [Homo sapiens]	1	230921_jc_podocalyxin_pngasef_impa_trypsin.ScanId;v=1;d1=13459.13459.4	controllerType=0 controllerNumber=1 scan=13459	29.445
10940:4	1	K.AEHLTTPHPT[+1312.455]SPLSPR.Q	HexNAc(2)Hex(2)NeuAc(2)	T[+1312]	764.094	4	3053.36	3053.36	0	-0.7	155	Non	317.36	317.36	3.78	4.04	1192	>AAB61574.1 podocalyxin-like protein [Homo sapiens]	1	230921_jc_podocalyxin_pngasef_impa_trypsin.ScanId;v=1;d1=13370.13370.4	controllerType=0 controllerNumber=1 scan=13370	29.2809
08417:4	1	K.AEHLTT[+730.264]PHPTSPLSPR.Q	HexNAc(2)Hex(2)	T[+730]	618.547	4	2471.17	2471.17	0	-0.1	155	Non	318.83	318.83	12.16	4.09	1192	>AAB61574.1 podocalyxin-like protein [Homo sapiens]	1	230921_jc_podocalyxin_pngasef_impa_trypsin.ScanId;v=1;d1=10756.10756.4	controllerType=0 controllerNumber=1 scan=10756	24.4511
11331:4	1	K.AEHLTTPHPTS[+1312.455]PLSPR.Q	HexNAc(2)Hex(2)NeuAc(2)	S[+1312]	764.095	4	3053.36	3053.36	0	-0.6	155	Non	321.33	321.33	0	5.49	1192	>AAB61574.1 podocalyxin-like protein [Homo sapiens]	1	230921_jc_podocalyxin_pngasef_impa_trypsin.ScanId;v=1;d1=13779.13779.4	controllerType=0 controllerNumber=1 scan=13779	30.1235
11957:4	1	K.AEHLTTPHPT[+963.318]SPLSPR.Q	HexNAc(1)Hex(1)NeuAc(1)NeuGc(1)	T[+963]	676.81	4	2704.22	2704.22	0	-1.2	155	Non	325.15	325.15	50.35	4.28	1192	>AAB61574.1 podocalyxin-like protein [Homo sapiens]	1	230921_jc_podocalyxin_pngasef_impa_trypsin.ScanId;v=1;d1=14429.14429.4	controllerType=0 controllerNumber=1 scan=14429	31.4527
10972:4	1	K.AEHLTTPHPT[+672.223]SPLSPR.Q	HexNAc(1)Hex(1)NeuGc(1)	T[+672]	604.036	4	2413.12	2413.13	0	-1.1	155	Non	327.16	327.16	0	5.68	1192	>AAB61574.1 podocalyxin-like protein [Homo sapiens]	1	230921_jc_podocalyxin_pngasef_impa_trypsin.ScanId;v=1;d1=13403.13403.4	controllerType=0 controllerNumber=1 scan=13403	29.3376
09733:4	1	K.AEHLTT[+1021.360]PHPTSPLSPR.Q	HexNAc(2)Hex(2)NeuAc(1)	T[+1021]	691.32	4	2762.26	2762.26	0	-1	155	Non	328.78	328.78	8.26	4.28	1192	>AAB61574.1 podocalyxin-like protein [Homo sapiens]	1	230921_jc_podocalyxin_pngasef_impa_trypsin.ScanId;v=1;d1=12120.12120.4	controllerType=0 controllerNumber=1 scan=12120	26.9631
10920:4	1	K.AEHLTT[+963.318]PHPTSPLSPR.Q	HexNAc(1)Hex(1)NeuAc(1)NeuGc(1)	T[+963]	676.81	4	2704.22	2704.22	0	-0.9	155	Non	328.82	328.82	55.68	4.28	1192	>AAB61574.1 podocalyxin-like protein [Homo sapiens]	1	230921_jc_podocalyxin_pngasef_impa_trypsin.ScanId;v=1;d1=13349.13349.4	controllerType=0 controllerNumber=1 scan=13349	29.246
09720:4	1	K.AEHLTT[+1021.360]PHPTSPLSPR.Q	HexNAc(2)Hex(2)NeuAc(1)	T[+1021]	691.321	4	2762.26	2762.26	0	-0.4	155	Non	331.08	331.08	9.12	4.28	1192	>AAB61574.1 podocalyxin-like protein [Homo sapiens]	1	230921_jc_podocalyxin_pngasef_impa_trypsin.ScanId;v=1;d1=12106.12106.4	controllerType=0 controllerNumber=1 scan=12106	26.9363
08283:4	1	K.AEHLTT[+730.264]PHPTSPLSPR.Q	HexNAc(2)Hex(2)	T[+730]	618.547	4	2471.17	2471.17	0	-0.4	155	Non	333.18	333.18	12.16	4.34	1192	>AAB61574.1 podocalyxin-like protein [Homo sapiens]	1	230921_jc_podocalyxin_pngasef_impa_trypsin.ScanId;v=1;d1=10617.10617.4	controllerType=0 controllerNumber=1 scan=10617	24.1919
09401:3	1	K.AEHLTTPHPT[+365.132]SPLSPR.Q	HexNAc(1)Hex(1)	T[+365]	702.683	3	2106.03	2106.03	0	-0.4	155	Non	335.19	335.19	38.33	4.77	1192	>AAB61574.1 podocalyxin-like protein [Homo sapiens]	1	230921_jc_podocalyxin_pngasef_impa_trypsin.ScanId;v=1;d1=11774.11774.3	controllerType=0 controllerNumber=1 scan=11774	26.2631
11661:4	1	K.AEHLTTPHPT[+979.313]SPLSPR.Q	HexNAc(1)Hex(1)NeuGc(2)	T[+979]	680.808	4	2720.21	2720.22	0	-1.3	155	Non	336.12	336.12	1.2	5.68	1192	>AAB61574.1 podocalyxin-like protein [Homo sapiens]	1	230921_jc_podocalyxin_pngasef_impa_trypsin.ScanId;v=1;d1=14121.14121.4	controllerType=0 controllerNumber=1 scan=14121	30.7859
11207:4	1	K.AEHLTT[+1312.455]PHPTSPLSPR.Q	HexNAc(2)Hex(2)NeuAc(2)	T[+1312]	764.094	4	3053.35	3053.36	0	-1.2	155	Non	337.71	337.71	10.26	4.28	1192	>AAB61574.1 podocalyxin-like protein [Homo sapiens]	1	230921_jc_podocalyxin_pngasef_impa_trypsin.ScanId;v=1;d1=13650.13650.4	controllerType=0 controllerNumber=1 scan=13650	29.8529
10737:4	1	K.AEHLTT[+656.228]PHPTSPLSPR.Q	HexNAc(1)Hex(1)NeuAc(1)	T[+656]	600.036	4	2397.12	2397.13	0	-2.8	155	Non	343.62	343.62	1.24	4.08	1192	>AAB61574.1 podocalyxin-like protein [Homo sapiens]	1	230921_jc_podocalyxin_pngasef_impa_trypsin.ScanId;v=1;d1=13159.13159.4	controllerType=0 controllerNumber=1 scan=13159	28.861
11231:4	1	K.AEHLTT[+1312.455]PHPTSPLSPR.Q	HexNAc(2)Hex(2)NeuAc(2)	T[+1312]	764.095	4	3053.36	3053.36	0	-0.2	155	Non	346.6	346.6	10.26	4.34	1192	>AAB61574.1 podocalyxin-like protein [Homo sapiens]	1	230921_jc_podocalyxin_pngasef_impa_trypsin.ScanId;v=1;d1=13675.13675.4	controllerType=0 controllerNumber=1 scan=13675	29.9058
10974:4	1	K.AEHLTT[+672.223]PHPTSPLSPR.Q	HexNAc(1)Hex(1)NeuGc(1)	T[+672]	604.036	4	2413.12	2413.13	0	-1.1	155	Non	348.07	348.07	67.35	4.34	1192	>AAB61574.1 podocalyxin-like protein [Homo sapiens]	1	230921_jc_podocalyxin_pngasef_impa_trypsin.ScanId;v=1;d1=13405.13405.4	controllerType=0 controllerNumber=1 scan=13405	29.3422
08299:4	1	K.AEHLTT[+730.264]PHPTSPLSPR.Q	HexNAc(2)Hex(2)	T[+730]	618.546	4	2471.16	2471.17	0	-2.7	155	Non	350.97	350.97	7.47	4.08	1192	>AAB61574.1 podocalyxin-like protein [Homo sapiens]	1	230921_jc_podocalyxin_pngasef_impa_trypsin.ScanId;v=1;d1=10634.10634.4	controllerType=0 controllerNumber=1 scan=10634	24.2218
09746:3	1	K.AEHLTTPHPT[+1021.360]SPLSPR.Q	HexNAc(2)Hex(2)NeuAc(1)	T[+1021]	921.425	3	2762.26	2762.26	0	-1	155	Non	353.36	353.36	1.2	6.11	1192	>AAB61574.1 podocalyxin-like protein [Homo sapiens]	1	230921_jc_podocalyxin_pngasef_impa_trypsin.ScanId;v=1;d1=12133.12133.3	controllerType=0 controllerNumber=1 scan=12133	26.9882
10970:4	1	K.AEHLTT[+947.323]PHPTSPLSPR.Q	HexNAc(1)Hex(1)NeuAc(2)	T[+947]	672.811	4	2688.22	2688.23	0	-1.2	155	Non	355.08	355.08	42.88	4.34	1192	>AAB61574.1 podocalyxin-like protein [Homo sapiens]	1	230921_jc_podocalyxin_pngasef_impa_trypsin.ScanId;v=1;d1=13401.13401.4	controllerType=0 controllerNumber=1 scan=13401	29.3351
11514:4	1	K.AEHLTTPHPT[+979.313]SPLSPR.Q	HexNAc(1)Hex(1)NeuGc(2)	T[+979]	680.808	4	2720.21	2720.22	0	-2.6	155	Non	361.73	361.73	53.58	4.98	1192	>AAB61574.1 podocalyxin-like protein [Homo sapiens]	1	230921_jc_podocalyxin_pngasef_impa_trypsin.ScanId;v=1;d1=13969.13969.4	controllerType=0 controllerNumber=1 scan=13969	30.4944
11926:4	1	K.AEHLTTPHPT[+963.318]SPLSPR.Q	HexNAc(1)Hex(1)NeuAc(1)NeuGc(1)	T[+963]	676.81	4	2704.22	2704.22	0	-0.8	155	Non	368.76	368.76	49.49	5.19	1192	>AAB61574.1 podocalyxin-like protein [Homo sapiens]	1	230921_jc_podocalyxin_pngasef_impa_trypsin.ScanId;v=1;d1=14397.14397.4	controllerType=0 controllerNumber=1 scan=14397	31.3827
09373:4	1	K.AEHLT[+203.079]TPHPTSPLSPR.Q	HexNAc(1)	T[+203]	486.751	4	1943.98	1943.98	0	-0.8	155	Non	369.1	369.1	0.8	6.58	1192	>AAB61574.1 podocalyxin-like protein [Homo sapiens]	1	230921_jc_podocalyxin_pngasef_impa_trypsin.ScanId;v=1;d1=11745.11745.4	controllerType=0 controllerNumber=1 scan=11745	26.2017
08415:4	1	K.AEHLTTPHPT[+730.264]SPLSPR.Q	HexNAc(2)Hex(2)	T[+730]	618.547	4	2471.17	2471.17	0	-0.1	155	Non	376.95	376.95	1.2	6.58	1192	>AAB61574.1 podocalyxin-like protein [Homo sapiens]	1	230921_jc_podocalyxin_pngasef_impa_trypsin.ScanId;v=1;d1=10754.10754.4	controllerType=0 controllerNumber=1 scan=10754	24.446
12077:4	1	K.AEHLTTPHPT[+963.318]SPLSPR.Q	HexNAc(1)Hex(1)NeuAc(1)NeuGc(1)	T[+963]	676.81	4	2704.22	2704.22	0	-0.9	155	Non	380.39	380.39	56.27	5.24	1192	>AAB61574.1 podocalyxin-like protein [Homo sapiens]	1	230921_jc_podocalyxin_pngasef_impa_trypsin.ScanId;v=1;d1=14555.14555.4	controllerType=0 controllerNumber=1 scan=14555	31.7457
11499:4	1	K.AEHLTTPHPT[+979.313]SPLSPR.Q	HexNAc(1)Hex(1)NeuGc(2)	T[+979]	680.808	4	2720.21	2720.22	0	-1.9	155	Non	381.73	381.73	52.76	5.21	1192	>AAB61574.1 podocalyxin-like protein [Homo sapiens]	1	230921_jc_podocalyxin_pngasef_impa_trypsin.ScanId;v=1;d1=13953.13953.4	controllerType=0 controllerNumber=1 scan=13953	30.4641
11569:4	1	K.AEHLTTPHPT[+963.318]SPLSPR.Q	HexNAc(1)Hex(1)NeuAc(1)NeuGc(1)	T[+963]	676.809	4	2704.21	2704.22	0	-2.3	155	Non	387.78	387.78	52.39	4.98	1192	>AAB61574.1 podocalyxin-like protein [Homo sapiens]	1	230921_jc_podocalyxin_pngasef_impa_trypsin.ScanId;v=1;d1=14026.14026.4	controllerType=0 controllerNumber=1 scan=14026	30.5987
11953:4	1	K.AEHLTTPHPT[+947.323]SPLSPR.Q	HexNAc(1)Hex(1)NeuAc(2)	T[+947]	672.811	4	2688.22	2688.23	0	-1	155	Non	393.35	393.35	51.71	5.47	1192	>AAB61574.1 podocalyxin-like protein [Homo sapiens]	1	230921_jc_podocalyxin_pngasef_impa_trypsin.ScanId;v=1;d1=14425.14425.4	controllerType=0 controllerNumber=1 scan=14425	31.4452
12053:4	1	K.AEHLTTPHPT[+963.318]SPLSPR.Q	HexNAc(1)Hex(1)NeuAc(1)NeuGc(1)	T[+963]	676.809	4	2704.22	2704.22	0	-1.8	155	Non	394.93	394.93	57.48	4.98	1192	>AAB61574.1 podocalyxin-like protein [Homo sapiens]	1	230921_jc_podocalyxin_pngasef_impa_trypsin.ScanId;v=1;d1=14530.14530.4	controllerType=0 controllerNumber=1 scan=14530	31.6933
11599:4	1	K.AEHLTTPHPT[+963.318]SPLSPR.Q	HexNAc(1)Hex(1)NeuAc(1)NeuGc(1)	T[+963]	676.81	4	2704.22	2704.22	0	-1.5	155	Non	399.43	399.43	54.53	5.47	1192	>AAB61574.1 podocalyxin-like protein [Homo sapiens]	1	230921_jc_podocalyxin_pngasef_impa_trypsin.ScanId;v=1;d1=14057.14057.4	controllerType=0 controllerNumber=1 scan=14057	30.6521
10338:4	1	K.AEHLTTPHPT[+672.223]SPLSPR.Q	HexNAc(1)Hex(1)NeuGc(1)	T[+672]	604.036	4	2413.12	2413.13	0	-0.8	155	Non	402.64	402.64	49.37	5.19	1192	>AAB61574.1 podocalyxin-like protein [Homo sapiens]	1	230921_jc_podocalyxin_pngasef_impa_trypsin.ScanId;v=1;d1=12746.12746.4	controllerType=0 controllerNumber=1 scan=12746	28.1061
12047:4	1	K.AEHLTTPHPT[+947.323]SPLSPR.Q	HexNAc(1)Hex(1)NeuAc(2)	T[+947]	672.811	4	2688.22	2688.23	0	-1.8	155	Non	403.93	403.93	52.06	5.15	1192	>AAB61574.1 podocalyxin-like protein [Homo sapiens]	1	230921_jc_podocalyxin_pngasef_impa_trypsin.ScanId;v=1;d1=14524.14524.4	controllerType=0 controllerNumber=1 scan=14524	31.6838
11972:4	1	K.AEHLTTPHPT[+947.323]SPLSPR.Q	HexNAc(1)Hex(1)NeuAc(2)	T[+947]	672.811	4	2688.22	2688.23	0	-2.1	155	Non	405.77	405.77	23.8	5.15	1192	>AAB61574.1 podocalyxin-like protein [Homo sapiens]	1	230921_jc_podocalyxin_pngasef_impa_trypsin.ScanId;v=1;d1=14445.14445.4	controllerType=0 controllerNumber=1 scan=14445	31.4912
10901:4	1	K.AEHLTT[+656.228]PHPTSPLSPR.Q	HexNAc(1)Hex(1)NeuAc(1)	T[+656]	600.038	4	2397.13	2397.13	0	-0.9	155	Non	416.19	416.19	87.34	5.42	1192	>AAB61574.1 podocalyxin-like protein [Homo sapiens]	1	230921_jc_podocalyxin_pngasef_impa_trypsin.ScanId;v=1;d1=13330.13330.4	controllerType=0 controllerNumber=1 scan=13330	29.2059
10773:4	1	K.AEHLTTPHPT[+656.228]SPLSPR.Q	HexNAc(1)Hex(1)NeuAc(1)	T[+656]	600.037	4	2397.12	2397.13	0	-2.3	155	Non	428.25	428.25	2.89	5.15	1192	>AAB61574.1 podocalyxin-like protein [Homo sapiens]	1	230921_jc_podocalyxin_pngasef_impa_trypsin.ScanId;v=1;d1=13197.13197.4	controllerType=0 controllerNumber=1 scan=13197	28.9361
09406:4	1	K.AEHLT[+365.132]TPHPTSPLSPR.Q	HexNAc(1)Hex(1)	T[+365]	527.264	4	2106.03	2106.03	0	-0.4	155	Non	437.46	437.46	0.8	6.53	1192	>AAB61574.1 podocalyxin-like protein [Homo sapiens]	1	230921_jc_podocalyxin_pngasef_impa_trypsin.ScanId;v=1;d1=11779.11779.4	controllerType=0 controllerNumber=1 scan=11779	26.2729
09812:4	1	K.AEHLTTPHPT[+1312.455]SPLSPR.Q	HexNAc(2)Hex(2)NeuAc(2)	T[+1312]	764.094	4	3053.35	3053.36	0	-1.2	155	Non	457.48	457.48	0	6.45	1192	>AAB61574.1 podocalyxin-like protein [Homo sapiens]	1	230921_jc_podocalyxin_pngasef_impa_trypsin.ScanId;v=1;d1=12201.12201.4	controllerType=0 controllerNumber=1 scan=12201	27.1117
10964:4	1	K.AEHLTTPHPTS[+1312.455]PLSPR.Q	HexNAc(2)Hex(2)NeuAc(2)	S[+1312]	764.094	4	3053.35	3053.36	0	-1.4	155	Non	460.3	459.86	0	6.45	1192	>AAB61574.1 podocalyxin-like protein [Homo sapiens]	1	230921_jc_podocalyxin_pngasef_impa_trypsin.ScanId;v=1;d1=13395.13395.4	controllerType=0 controllerNumber=1 scan=13395	29.3235
09377:3	1	K.AEHLTT[+203.079]PHPTSPLSPR.Q	HexNAc(1)	T[+203]	648.665	3	1943.98	1943.98	0	-0.7	155	Non	462.09	462.09	58.17	6.88	1192	>AAB61574.1 podocalyxin-like protein [Homo sapiens]	1	230921_jc_podocalyxin_pngasef_impa_trypsin.ScanId;v=1;d1=11749.11749.3	controllerType=0 controllerNumber=1 scan=11749	26.21
12073:4	1	K.AEHLTTPHPT[+947.323]SPLSPR.Q	HexNAc(1)Hex(1)NeuAc(2)	T[+947]	672.811	4	2688.22	2688.23	0	-1	155	Non	463.21	463.21	57.8	6.45	1192	>AAB61574.1 podocalyxin-like protein [Homo sapiens]	1	230921_jc_podocalyxin_pngasef_impa_trypsin.ScanId;v=1;d1=14551.14551.4	controllerType=0 controllerNumber=1 scan=14551	31.7374
10932:3	1	K.AEHLTT[+672.223]PHPTSPLSPR.Q	HexNAc(1)Hex(1)NeuGc(1)	T[+672]	805.046	3	2413.12	2413.13	0	-1	155	Non	469.45	469.45	0	6.88	1192	>AAB61574.1 podocalyxin-like protein [Homo sapiens]	1	230921_jc_podocalyxin_pngasef_impa_trypsin.ScanId;v=1;d1=13362.13362.3	controllerType=0 controllerNumber=1 scan=13362	29.267
10930:4	1	K.AEHLTT[+672.223]PHPTSPLSPR.Q	HexNAc(1)Hex(1)NeuGc(1)	T[+672]	604.036	4	2413.12	2413.13	0	-1.1	155	Non	484.32	484.32	77.53	6.6	1192	>AAB61574.1 podocalyxin-like protein [Homo sapiens]	1	230921_jc_podocalyxin_pngasef_impa_trypsin.ScanId;v=1;d1=13360.13360.4	controllerType=0 controllerNumber=1 scan=13360	29.2645
10878:4	1	K.AEHLTT[+656.228]PHPTSPLSPR.Q	HexNAc(1)Hex(1)NeuAc(1)	T[+656]	600.038	4	2397.13	2397.13	0	-0.6	155	Non	490.19	490.19	52.42	6.6	1192	>AAB61574.1 podocalyxin-like protein [Homo sapiens]	1	230921_jc_podocalyxin_pngasef_impa_trypsin.ScanId;v=1;d1=13306.13306.4	controllerType=0 controllerNumber=1 scan=13306	29.1562
10313:4	1	K.AEHLTTPHPT[+672.223]SPLSPR.Q	HexNAc(1)Hex(1)NeuGc(1)	T[+672]	604.036	4	2413.12	2413.13	0	-1.1	155	Non	494.25	494.25	54.3	6.6	1192	>AAB61574.1 podocalyxin-like protein [Homo sapiens]	1	230921_jc_podocalyxin_pngasef_impa_trypsin.ScanId;v=1;d1=12720.12720.4	controllerType=0 controllerNumber=1 scan=12720	28.0615
10804:4	1	K.AEHLTT[+672.223]PHPTSPLSPR.Q	HexNAc(1)Hex(1)NeuGc(1)	T[+672]	604.036	4	2413.12	2413.13	0	-0.8	155	Non	500.19	500.19	84.45	6.6	1192	>AAB61574.1 podocalyxin-like protein [Homo sapiens]	1	230921_jc_podocalyxin_pngasef_impa_trypsin.ScanId;v=1;d1=13229.13229.4	controllerType=0 controllerNumber=1 scan=13229	29.0023
10825:4	1	K.AEHLTT[+672.223]PHPTSPLSPR.Q	HexNAc(1)Hex(1)NeuGc(1)	T[+672]	604.036	4	2413.12	2413.13	0	-1.1	155	Non	505.52	505.52	79.08	6.6	1192	>AAB61574.1 podocalyxin-like protein [Homo sapiens]	1	230921_jc_podocalyxin_pngasef_impa_trypsin.ScanId;v=1;d1=13251.13251.4	controllerType=0 controllerNumber=1 scan=13251	29.0505
10315:3	1	K.AEHLTTPHPT[+672.223]SPLSPR.Q	HexNAc(1)Hex(1)NeuGc(1)	T[+672]	805.046	3	2413.12	2413.13	0	-1.1	155	Non	506.64	506.64	0	7.03	1192	>AAB61574.1 podocalyxin-like protein [Homo sapiens]	1	230921_jc_podocalyxin_pngasef_impa_trypsin.ScanId;v=1;d1=12722.12722.3	controllerType=0 controllerNumber=1 scan=12722	28.064
11573:3	1	K.AEHLTTPHPT[+963.318]SPLSPR.Q	HexNAc(1)Hex(1)NeuAc(1)NeuGc(1)	T[+963]	902.076	3	2704.21	2704.22	0	-2.2	155	Non	507.24	503.93	1.2	6.77	1192	>AAB61574.1 podocalyxin-like protein [Homo sapiens]	1	230921_jc_podocalyxin_pngasef_impa_trypsin.ScanId;v=1;d1=14030.14030.3	controllerType=0 controllerNumber=1 scan=14030	30.605
10918:4	1	K.AEHLTTPHPT[+963.318]SPLSPR.Q	HexNAc(1)Hex(1)NeuAc(1)NeuGc(1)	T[+963]	676.81	4	2704.22	2704.22	0	-0.9	155	Non	507.68	507.68	1.2	6.6	1192	>AAB61574.1 podocalyxin-like protein [Homo sapiens]	1	230921_jc_podocalyxin_pngasef_impa_trypsin.ScanId;v=1;d1=13347.13347.4	controllerType=0 controllerNumber=1 scan=13347	29.2404
08288:3	1	K.AEHLTTPHPT[+730.264]SPLSPR.Q	HexNAc(2)Hex(2)	T[+730]	824.394	3	2471.17	2471.17	0	-0.4	155	Non	521.94	521.94	1.2	7.19	1192	>AAB61574.1 podocalyxin-like protein [Homo sapiens]	1	230921_jc_podocalyxin_pngasef_impa_trypsin.ScanId;v=1;d1=10622.10622.3	controllerType=0 controllerNumber=1 scan=10622	24.199
12044:3	1	K.AEHLTTPHPT[+947.323]SPLSPR.Q	HexNAc(1)Hex(1)NeuAc(2)	T[+947]	896.745	3	2688.22	2688.23	0	-1.9	155	Non	530.45	509.29	1.2	6.93	1192	>AAB61574.1 podocalyxin-like protein [Homo sapiens]	1	230921_jc_podocalyxin_pngasef_impa_trypsin.ScanId;v=1;d1=14521.14521.3	controllerType=0 controllerNumber=1 scan=14521	31.6804
11239:3	1	K.AEHLTTPHPT[+1312.455]SPLSPR.Q	HexNAc(2)Hex(2)NeuAc(2)	T[+1312]	1018.46	3	3053.36	3053.36	0	-0.1	155	Non	531.25	531.25	0	7.19	1192	>AAB61574.1 podocalyxin-like protein [Homo sapiens]	1	230921_jc_podocalyxin_pngasef_impa_trypsin.ScanId;v=1;d1=13683.13683.3	controllerType=0 controllerNumber=1 scan=13683	29.9196
09776:4	1	K.AEHLTTPHPTS[+1312.455]PLSPR.Q	HexNAc(2)Hex(2)NeuAc(2)	S[+1312]	764.094	4	3053.35	3053.36	0	-1.1	155	Non	539.01	529.09	0	6.76	1192	>AAB61574.1 podocalyxin-like protein [Homo sapiens]	1	230921_jc_podocalyxin_pngasef_impa_trypsin.ScanId;v=1;d1=12164.12164.4	controllerType=0 controllerNumber=1 scan=12164	27.0432
10985:3	1	K.AEHLTTPHPT[+947.323]SPLSPR.Q	HexNAc(1)Hex(1)NeuAc(2)	T[+947]	896.745	3	2688.22	2688.23	0	-2.4	155	Non	546.97	546.97	0.47	6.93	1192	>AAB61574.1 podocalyxin-like protein [Homo sapiens]	1	230921_jc_podocalyxin_pngasef_impa_trypsin.ScanId;v=1;d1=13417.13417.3	controllerType=0 controllerNumber=1 scan=13417	29.3676
09846:4	1	K.AEHLTTPHPT[+1021.360]SPLSPR.Q	HexNAc(2)Hex(2)NeuAc(1)	T[+1021]	691.32	4	2762.26	2762.26	0	-1.2	155	Non	551.22	551.22	1.2	6.76	1192	>AAB61574.1 podocalyxin-like protein [Homo sapiens]	1	230921_jc_podocalyxin_pngasef_impa_trypsin.ScanId;v=1;d1=12237.12237.4	controllerType=0 controllerNumber=1 scan=12237	27.1724
10121:4	1	K.AEHLTTPHPT[+203.079]SPLSPR.Q	HexNAc(1)	T[+203]	486.75	4	1943.98	1943.98	0	-1.6	155	Non	555.23	555.23	65.58	6.76	1192	>AAB61574.1 podocalyxin-like protein [Homo sapiens]	1	230921_jc_podocalyxin_pngasef_impa_trypsin.ScanId;v=1;d1=12521.12521.4	controllerType=0 controllerNumber=1 scan=12521	27.708
09252:4	1	K.AEHLTT[+365.132]PHPTSPLSPR.Q	HexNAc(1)Hex(1)	T[+365]	527.263	4	2106.03	2106.03	0	-1.5	155	Non	567.39	567.39	0	7.57	1192	>AAB61574.1 podocalyxin-like protein [Homo sapiens]	1	230921_jc_podocalyxin_pngasef_impa_trypsin.ScanId;v=1;d1=11620.11620.4	controllerType=0 controllerNumber=1 scan=11620	25.9831
09218:4	1	K.AEHLTT[+365.132]PHPTSPLSPR.Q	HexNAc(1)Hex(1)	T[+365]	527.264	4	2106.03	2106.03	0	-1.3	155	Non	567.81	567.81	75.69	7.57	1192	>AAB61574.1 podocalyxin-like protein [Homo sapiens]	1	230921_jc_podocalyxin_pngasef_impa_trypsin.ScanId;v=1;d1=11585.11585.4	controllerType=0 controllerNumber=1 scan=11585	25.9255
09105:4	1	K.AEHLTT[+365.132]PHPTSPLSPR.Q	HexNAc(1)Hex(1)	T[+365]	527.264	4	2106.03	2106.03	0	-0.8	155	Non	581.45	581.45	75.06	7.57	1192	>AAB61574.1 podocalyxin-like protein [Homo sapiens]	1	230921_jc_podocalyxin_pngasef_impa_trypsin.ScanId;v=1;d1=11468.11468.4	controllerType=0 controllerNumber=1 scan=11468	25.7109
10739:3	1	K.AEHLTTPHPTS[+656.228]PLSPR.Q	HexNAc(1)Hex(1)NeuAc(1)	S[+656]	799.713	3	2397.12	2397.13	0	-2.7	155	Non	594.87	594.87	0	7.74	1192	>AAB61574.1 podocalyxin-like protein [Homo sapiens]	1	230921_jc_podocalyxin_pngasef_impa_trypsin.ScanId;v=1;d1=13161.13161.3	controllerType=0 controllerNumber=1 scan=13161	28.8635
09879:4	1	K.AEHLTTPHPT[+1021.360]SPLSPR.Q	HexNAc(2)Hex(2)NeuAc(1)	T[+1021]	691.321	4	2762.26	2762.26	0	-0.6	155	Non	599.21	599.21	1.2	7.57	1192	>AAB61574.1 podocalyxin-like protein [Homo sapiens]	1	230921_jc_podocalyxin_pngasef_impa_trypsin.ScanId;v=1;d1=12271.12271.4	controllerType=0 controllerNumber=1 scan=12271	27.2396
12098:3	1	K.AEHLTTPHPT[+963.318]SPLSPR.Q	HexNAc(1)Hex(1)NeuAc(1)NeuGc(1)	T[+963]	902.078	3	2704.22	2704.22	0	-0.2	155	Non	600.18	600.18	1.2	9	1192	>AAB61574.1 podocalyxin-like protein [Homo sapiens]	1	230921_jc_podocalyxin_pngasef_impa_trypsin.ScanId;v=1;d1=14577.14577.3	controllerType=0 controllerNumber=1 scan=14577	31.7982
11702:3	1	K.AEHLTTPHPT[+963.318]SPLSPR.Q	HexNAc(1)Hex(1)NeuAc(1)NeuGc(1)	T[+963]	902.077	3	2704.22	2704.22	0	-1.9	155	Non	600.74	600.74	1.2	8.74	1192	>AAB61574.1 podocalyxin-like protein [Homo sapiens]	1	230921_jc_podocalyxin_pngasef_impa_trypsin.ScanId;v=1;d1=14164.14164.3	controllerType=0 controllerNumber=1 scan=14164	30.8675
09073:4	1	K.AEHLTT[+365.132]PHPTSPLSPR.Q	HexNAc(1)Hex(1)	T[+365]	527.264	4	2106.03	2106.03	0	-1.1	155	Non	603.42	603.42	86.2	8.57	1192	>AAB61574.1 podocalyxin-like protein [Homo sapiens]	1	230921_jc_podocalyxin_pngasef_impa_trypsin.ScanId;v=1;d1=11435.11435.4	controllerType=0 controllerNumber=1 scan=11435	25.6608
10928:4	1	K.AEHLTT[+672.223]PHPTSPLSPR.Q	HexNAc(1)Hex(1)NeuGc(1)	T[+672]	604.036	4	2413.12	2413.13	0	-1.1	155	Non	603.59	603.59	0	8.57	1192	>AAB61574.1 podocalyxin-like protein [Homo sapiens]	1	230921_jc_podocalyxin_pngasef_impa_trypsin.ScanId;v=1;d1=13358.13358.4	controllerType=0 controllerNumber=1 scan=13358	29.2607
10876:4	1	K.AEHLTT[+656.228]PHPTSPLSPR.Q	HexNAc(1)Hex(1)NeuAc(1)	T[+656]	600.038	4	2397.13	2397.13	0	-0.6	155	Non	605.53	605.53	0	8.57	1192	>AAB61574.1 podocalyxin-like protein [Homo sapiens]	1	230921_jc_podocalyxin_pngasef_impa_trypsin.ScanId;v=1;d1=13304.13304.4	controllerType=0 controllerNumber=1 scan=13304	29.151
10968:4	1	K.AEHLTTPHPT[+947.323]SPLSPR.Q	HexNAc(1)Hex(1)NeuAc(2)	T[+947]	672.811	4	2688.22	2688.23	0	-1.2	155	Non	613.81	613.81	1.2	8.57	1192	>AAB61574.1 podocalyxin-like protein [Homo sapiens]	1	230921_jc_podocalyxin_pngasef_impa_trypsin.ScanId;v=1;d1=13399.13399.4	controllerType=0 controllerNumber=1 scan=13399	29.3309
10880:3	1	K.AEHLTT[+656.228]PHPTSPLSPR.Q	HexNAc(1)Hex(1)NeuAc(1)	T[+656]	799.715	3	2397.13	2397.13	0	-0.6	155	Non	617.63	617.63	0	9	1192	>AAB61574.1 podocalyxin-like protein [Homo sapiens]	1	230921_jc_podocalyxin_pngasef_impa_trypsin.ScanId;v=1;d1=13308.13308.3	controllerType=0 controllerNumber=1 scan=13308	29.1587
11229:4	1	K.AEHLTTPHPT[+1312.455]SPLSPR.Q	HexNAc(2)Hex(2)NeuAc(2)	T[+1312]	764.095	4	3053.36	3053.36	0	-0.2	155	Non	622.34	622.34	0	8.57	1192	>AAB61574.1 podocalyxin-like protein [Homo sapiens]	1	230921_jc_podocalyxin_pngasef_impa_trypsin.ScanId;v=1;d1=13673.13673.4	controllerType=0 controllerNumber=1 scan=13673	29.9012
11517:3	1	K.AEHLTTPHPT[+979.313]SPLSPR.Q	HexNAc(1)Hex(1)NeuGc(2)	T[+979]	907.407	3	2720.21	2720.22	0	-3.5	155	Non	622.76	622.76	1.2	8.29	1192	>AAB61574.1 podocalyxin-like protein [Homo sapiens]	1	230921_jc_podocalyxin_pngasef_impa_trypsin.ScanId;v=1;d1=13972.13972.3	controllerType=0 controllerNumber=1 scan=13972	30.4997
10899:4	1	K.AEHLTT[+656.228]PHPTSPLSPR.Q	HexNAc(1)Hex(1)NeuAc(1)	T[+656]	600.038	4	2397.13	2397.13	0	-0.9	155	Non	630.32	630.32	0	8.57	1192	>AAB61574.1 podocalyxin-like protein [Homo sapiens]	1	230921_jc_podocalyxin_pngasef_impa_trypsin.ScanId;v=1;d1=13328.13328.4	controllerType=0 controllerNumber=1 scan=13328	29.2013
10967:3	1	K.AEHLTTPHPT[+947.323]SPLSPR.Q	HexNAc(1)Hex(1)NeuAc(2)	T[+947]	896.746	3	2688.22	2688.23	0	-1.2	155	Non	631.95	631.95	1.2	9	1192	>AAB61574.1 podocalyxin-like protein [Homo sapiens]	1	230921_jc_podocalyxin_pngasef_impa_trypsin.ScanId;v=1;d1=13398.13398.3	controllerType=0 controllerNumber=1 scan=13398	29.3308
10311:4	1	K.AEHLTTPHPT[+672.223]SPLSPR.Q	HexNAc(1)Hex(1)NeuGc(1)	T[+672]	604.036	4	2413.12	2413.13	0	-1.1	155	Non	638.64	638.64	0	8.57	1192	>AAB61574.1 podocalyxin-like protein [Homo sapiens]	1	230921_jc_podocalyxin_pngasef_impa_trypsin.ScanId;v=1;d1=12718.12718.4	controllerType=0 controllerNumber=1 scan=12718	28.0572
10938:4	1	K.AEHLTTPHPT[+1312.455]SPLSPR.Q	HexNAc(2)Hex(2)NeuAc(2)	T[+1312]	764.094	4	3053.36	3053.36	0	-0.7	155	Non	639.84	639.84	0	8.57	1192	>AAB61574.1 podocalyxin-like protein [Homo sapiens]	1	230921_jc_podocalyxin_pngasef_impa_trypsin.ScanId;v=1;d1=13368.13368.4	controllerType=0 controllerNumber=1 scan=13368	29.2781
10852:3	1	K.AEHLTT[+656.228]PHPTSPLSPR.Q	HexNAc(1)Hex(1)NeuAc(1)	T[+656]	799.714	3	2397.13	2397.13	0	-1.2	155	Non	641.79	641.79	0	9	1192	>AAB61574.1 podocalyxin-like protein [Homo sapiens]	1	230921_jc_podocalyxin_pngasef_impa_trypsin.ScanId;v=1;d1=13279.13279.3	controllerType=0 controllerNumber=1 scan=13279	29.0982
08297:4	1	K.AEHLTTPHPT[+730.264]SPLSPR.Q	HexNAc(2)Hex(2)	T[+730]	618.546	4	2471.16	2471.17	0	-2.7	155	Non	643.69	643.69	1.2	8.31	1192	>AAB61574.1 podocalyxin-like protein [Homo sapiens]	1	230921_jc_podocalyxin_pngasef_impa_trypsin.ScanId;v=1;d1=10632.10632.4	controllerType=0 controllerNumber=1 scan=10632	24.2175
12075:4	1	K.AEHLTTPHPT[+963.318]SPLSPR.Q	HexNAc(1)Hex(1)NeuAc(1)NeuGc(1)	T[+963]	676.81	4	2704.22	2704.22	0	-0.9	155	Non	653.87	653.87	1.2	9.57	1192	>AAB61574.1 podocalyxin-like protein [Homo sapiens]	1	230921_jc_podocalyxin_pngasef_impa_trypsin.ScanId;v=1;d1=14553.14553.4	controllerType=0 controllerNumber=1 scan=14553	31.743
10336:4	1	K.AEHLTTPHPT[+672.223]SPLSPR.Q	HexNAc(1)Hex(1)NeuGc(1)	T[+672]	604.036	4	2413.12	2413.13	0	-0.8	155	Non	660.1	660.1	0	9.57	1192	>AAB61574.1 podocalyxin-like protein [Homo sapiens]	1	230921_jc_podocalyxin_pngasef_impa_trypsin.ScanId;v=1;d1=12744.12744.4	controllerType=0 controllerNumber=1 scan=12744	28.102
12076:3	1	K.AEHLTTPHPT[+963.318]SPLSPR.Q	HexNAc(1)Hex(1)NeuAc(1)NeuGc(1)	T[+963]	902.078	3	2704.22	2704.22	0	-0.9	155	Non	667.98	667.98	1.2	10	1192	>AAB61574.1 podocalyxin-like protein [Homo sapiens]	1	230921_jc_podocalyxin_pngasef_impa_trypsin.ScanId;v=1;d1=14554.14554.3	controllerType=0 controllerNumber=1 scan=14554	31.7436
08281:4	1	K.AEHLTTPHPT[+730.264]SPLSPR.Q	HexNAc(2)Hex(2)	T[+730]	618.547	4	2471.17	2471.17	0	-0.4	155	Non	673.33	673.33	0	9.57	1192	>AAB61574.1 podocalyxin-like protein [Homo sapiens]	1	230921_jc_podocalyxin_pngasef_impa_trypsin.ScanId;v=1;d1=10615.10615.4	controllerType=0 controllerNumber=1 scan=10615	24.1873
11205:4	1	K.AEHLTTPHPTS[+1312.455]PLSPR.Q	HexNAc(2)Hex(2)NeuAc(2)	S[+1312]	764.094	4	3053.35	3053.36	0	-1.2	155	Non	684.98	684.98	1.2	9.57	1192	>AAB61574.1 podocalyxin-like protein [Homo sapiens]	1	230921_jc_podocalyxin_pngasef_impa_trypsin.ScanId;v=1;d1=13648.13648.4	controllerType=0 controllerNumber=1 scan=13648	29.8479
11215:3	1	K.AEHLTTPHPT[+1312.455]SPLSPR.Q	HexNAc(2)Hex(2)NeuAc(2)	T[+1312]	1018.46	3	3053.36	3053.36	0	-0.8	155	Non	687.35	650.45	0	10	1192	>AAB61574.1 podocalyxin-like protein [Homo sapiens]	1	230921_jc_podocalyxin_pngasef_impa_trypsin.ScanId;v=1;d1=13658.13658.3	controllerType=0 controllerNumber=1 scan=13658	29.8684
09216:4	1	K.AEHLTT[+365.132]PHPTSPLSPR.Q	HexNAc(1)Hex(1)	T[+365]	527.264	4	2106.03	2106.03	0	-1.3	155	Non	707.66	707.66	0	10.57	1192	>AAB61574.1 podocalyxin-like protein [Homo sapiens]	1	230921_jc_podocalyxin_pngasef_impa_trypsin.ScanId;v=1;d1=11583.11583.4	controllerType=0 controllerNumber=1 scan=11583	25.9238
[truncated: 3,417 more rows]

## Sheet: Filtered spectra
Query #:z	Protein Rank	Peptide < ProteinMetrics Confidential >	Glycans NHFAGNa	Modification Type(s)	Observed m/z	z	Observed (M+H)	Calc. mass (M+H)	Off-by-x error	Mass error (ppm)	Starting position	Cleavage	Score	Delta	Delta Mod	|Log Prob|	# of unique peptides	Protein Name	Protein DB number	Comment	Scan #	Scan Time
[truncated: 1,491 more rows]

[truncated: 1 more sheets: Validated glycopeptides]
