# Supplementary material for: Quantification and site-specific analysis of co-occupied N- and O-glycopeptides
Source: bioRxiv. 2024 Jul 7:2024.07.06.602348. Preprint. [Version 1] doi: 10.1101/2024.07.06.602348 (PMC11245114; doi:10.1101/2024.07.06.602348)
Supplement: Supplement 8 [file media-8.xlsx]

## Sheet: Legend
				Supplemental Table 7. SmE, trypsin, and PNGaseF digest of ConA-enriched HeLa lysate output and manually validated peptides. There are four tabs for all Byonic searches. The tab labeled as "Summary" describes the Byonic parameters used for the search, including the name of the RAW file searched and the proteome searched against. The second tab, "Spectra", represents the raw output of Byonic, where…
	Glycan Labels
	H	Hexose
	N	GalNAc
	A	NeuAc
	F	Fucose

## Sheet: Summary
Summary:
	1) Input data file: C:\Users\Big Boy\Downloads\240401_VRA_2mg_HeLaPeptide_SmETryp_ConA_PNGaseF_4uL.raw
	2) Protein database: C:\Users\Big Boy\Desktop\Proteomes\Human_Reviewed_NoIsoforms.fasta
	3) Parameter file: C:\Users\Big Boy\Desktop\Joann\240402_JC_ConAenriced_HeLa_PNGaseF_SmE_Trypsin_Byonic\objs\params.prf
	4) Date/Time: April 3, 2024 at 2:07:50 PM EDT
	5) RunTime: 1 days, 4 hours, 13 minutes, 1 seconds; on 16 cores
Summary Statistics:
	1) Reporting 1067 forward and 20 reverse proteins
	2) 3557 unique forward peptides
	3) 9440 spectra matched to forward peptides
	4) Estimated spectrum-level FDR on true proteins is 1.3%
Recorded protein search configuration:
Num	Rule	Value
0	Protein database	C:\Users\Big Boy\Desktop\Proteomes\Human_Reviewed_NoIsoforms.fasta
1	Spectrum-level FDR	Auto cut
2	Cleavage residues	RK;ST
3	Digest cutter	C-terminal & N-terminal cutter
4	Peptide termini	Fully specific
5	Maximum number of missed cleavages	6
6	Precursor tolerance	10.0 ppm
7	Fragment tolerance	ma:ftms 20.0 ppm, ma:itms 0.35 Da
8	Fragment tolerance version	2
9	Charges applied to charge-unassigned spectra:	1,2,3,4
10	Precursor mass max	7000.0
11	N-glycan search	None
12	O-glycan search	None
13	Off by x isotopes	-2,-1,0,+1,+2
14	Contaminants added	false
15	Decoys added	true
16	%Additional parameters:
17	Disulfide Enable	false
18	Trisulfide Enable	false
19	DSS Crosslink Enable	false
20	Custom Crosslink Enable	false
21	Wildcard Enable	0
22	Combyne cut off score	Auto
23	Protein FDR cutoff	1%
24	Focused DB created	false
25	Export mzIdentML	false
26	Score version	2
27	precursor_assignment_flags	1
28	po_NumberMonosReturn	1
29	Lock mass list	None
30	%Modification searches:
31	common_modifications_max	3
32	rare_modifications_max	1
33	%Fixed and variable modifications:
34	Carbamidomethyl / +57.021464 @ C | fixed
35	Deamidated / +0.984016 @ N | rare1
36	% Custom modification text below
37	%Glycan modifications:
38	% O-glycan 9 common.txt
39	HexNAc(1)Hex(1) @ OGlycan | common3
40	HexNAc(1) @ OGlycan | common3
41	HexNAc(2)Hex(1) @ OGlycan | common3
42	HexNAc(1)Hex(1)NeuAc(1) @ OGlycan | common3
43	HexNAc(1)Hex(1)NeuAc(2) @ OGlycan | common3
44	HexNAc(2)Hex(2)NeuAc(1) @ OGlycan | common3
45	HexNAc(2)Hex(2)NeuAc(2) @ OGlycan | common3
46	HexNAc(2)Hex(2) @ OGlycan | common3
47	% Custom modification text below
48	Show all N-glycopeptides	0
49	%Addition parameters:
50	Product Version	PMI-Byonic-Demo:v4.5.2
51	Registered to	Stacy Malaker Yale University

## Sheet: Spectra
Query #:z	Protein Rank	Peptide < ProteinMetrics Confidential >	Glycans NHFAGNa	Modification Type(s)	Observed m/z	z	Observed (M+H)	Calc. mass (M+H)	Off-by-x error	Mass error (ppm)	Starting position	Cleavage	Score	Delta	Delta Mod	|Log Prob|	# of unique peptides	Protein Name	Protein DB number	Comment	Scan #	Scan Time
19154:2	1	R.LDIDSPPITAR.N			599.327	2	1197.65	1197.65	0	-1	33	Non	57.29	12.56	12.56	0.36	41	>sp|P14618|KPYM_HUMAN Pyruvate kinase PKM OS=Homo sapiens OX=9606 GN=PKM PE=1 SV=4	2746	240401_vra_2mg_helapeptide_smetryp_cona_pngasef_4ul.ScanId;v=1;d1=23155.23155.2	controllerType=0 controllerNumber=1 scan=23155	44.2805
17347:2	1	R.NTGIIC[+57.021]TIGPASR.S		C[+57]	680.357	2	1359.71	1359.7	0	1	44	NRagged	526.66	312.03	312.03	8.25	41	>sp|P14618|KPYM_HUMAN Pyruvate kinase PKM OS=Homo sapiens OX=9606 GN=PKM PE=1 SV=4	2746	240401_vra_2mg_helapeptide_smetryp_cona_pngasef_4ul.ScanId;v=1;d1=21303.21303.2	controllerType=0 controllerNumber=1 scan=21303	41.9886
17282:2	1	R.NTGIIC[+57.021]TIGPASR.S		C[+57]	680.356	2	1359.71	1359.7	0	0.5	44	NRagged	542.51	374.35	374.35	9.76	41	>sp|P14618|KPYM_HUMAN Pyruvate kinase PKM OS=Homo sapiens OX=9606 GN=PKM PE=1 SV=4	2746	240401_vra_2mg_helapeptide_smetryp_cona_pngasef_4ul.ScanId;v=1;d1=21236.21236.2	controllerType=0 controllerNumber=1 scan=21236	41.8952
16739:5	1	K.EMIKSGMNVARLNFSHGTHEYHAETIKNVR.T			694.75	5	3469.72	3469.72	0	-0.1	63	NRagged	79.99	79.99	79.99	2.51	41	>sp|P14618|KPYM_HUMAN Pyruvate kinase PKM OS=Homo sapiens OX=9606 GN=PKM PE=1 SV=4	2746	240401_vra_2mg_helapeptide_smetryp_cona_pngasef_4ul.ScanId;v=1;d1=20679.20679.5	controllerType=0 controllerNumber=1 scan=20679	41.2097
16730:6	1	K.EMIKSGMNVARLNFSHGTHEYHAETIKNVR.T			579.126	6	3469.72	3469.72	0	0	63	NRagged	101.33	101.33	101.33	4.69	41	>sp|P14618|KPYM_HUMAN Pyruvate kinase PKM OS=Homo sapiens OX=9606 GN=PKM PE=1 SV=4	2746	240401_vra_2mg_helapeptide_smetryp_cona_pngasef_4ul.ScanId;v=1;d1=20670.20670.6	controllerType=0 controllerNumber=1 scan=20670	41.2003
16703:5	1	K.EMIKSGMNVARLNFSHGTHEYHAETIKNVR.T			694.75	5	3469.72	3469.72	0	0.1	63	NRagged	123.77	123.77	123.77	4.35	41	>sp|P14618|KPYM_HUMAN Pyruvate kinase PKM OS=Homo sapiens OX=9606 GN=PKM PE=1 SV=4	2746	240401_vra_2mg_helapeptide_smetryp_cona_pngasef_4ul.ScanId;v=1;d1=20642.20642.5	controllerType=0 controllerNumber=1 scan=20642	41.1602
16734:7	1	K.EMIKSGMNVARLNFSHGTHEYHAETIKNVR.T			496.538	7	3469.72	3469.72	0	-0.2	63	NRagged	148.57	148.57	148.57	6.29	41	>sp|P14618|KPYM_HUMAN Pyruvate kinase PKM OS=Homo sapiens OX=9606 GN=PKM PE=1 SV=4	2746	240401_vra_2mg_helapeptide_smetryp_cona_pngasef_4ul.ScanId;v=1;d1=20674.20674.7	controllerType=0 controllerNumber=1 scan=20674	41.2039
16694:6	1	K.EMIKSGMNVARLNFSHGTHEYHAETIKNVR.T			579.126	6	3469.72	3469.72	0	0.1	63	NRagged	245.94	245.94	245.94	8.37	41	>sp|P14618|KPYM_HUMAN Pyruvate kinase PKM OS=Homo sapiens OX=9606 GN=PKM PE=1 SV=4	2746	240401_vra_2mg_helapeptide_smetryp_cona_pngasef_4ul.ScanId;v=1;d1=20633.20633.6	controllerType=0 controllerNumber=1 scan=20633	41.1508
16698:7	1	K.EMIKSGMNVARLNFSHGTHEYHAETIKNVR.T			496.538	7	3469.72	3469.72	0	0.2	63	NRagged	295.77	295.77	295.77	9.28	41	>sp|P14618|KPYM_HUMAN Pyruvate kinase PKM OS=Homo sapiens OX=9606 GN=PKM PE=1 SV=4	2746	240401_vra_2mg_helapeptide_smetryp_cona_pngasef_4ul.ScanId;v=1;d1=20637.20637.7	controllerType=0 controllerNumber=1 scan=20637	41.1544
14589:5	1	K.SGMNVARLNFSHGTHEYHAETIKNVR.T			594.498	5	2968.46	2968.46	0	0.3	67	Specific	37.66	37.66	37.66	2.11	41	>sp|P14618|KPYM_HUMAN Pyruvate kinase PKM OS=Homo sapiens OX=9606 GN=PKM PE=1 SV=4	2746	240401_vra_2mg_helapeptide_smetryp_cona_pngasef_4ul.ScanId;v=1;d1=18466.18466.5	controllerType=0 controllerNumber=1 scan=18466	37.9968
14582:6	1	K.SGMNVARLNFSHGTHEYHAETIKNVR.T			495.583	6	2968.46	2968.46	0	0.3	67	Specific	232.56	232.56	232.56	7.97	41	>sp|P14618|KPYM_HUMAN Pyruvate kinase PKM OS=Homo sapiens OX=9606 GN=PKM PE=1 SV=4	2746	240401_vra_2mg_helapeptide_smetryp_cona_pngasef_4ul.ScanId;v=1;d1=18459.18459.6	controllerType=0 controllerNumber=1 scan=18459	37.9826
14504:4	1	K.SGMNVARLNFSHGTHEYHAETIKNVR.T			742.87	4	2968.46	2968.46	0	-0.2	67	Specific	269.27	263.15	263.15	6.64	41	>sp|P14618|KPYM_HUMAN Pyruvate kinase PKM OS=Homo sapiens OX=9606 GN=PKM PE=1 SV=4	2746	240401_vra_2mg_helapeptide_smetryp_cona_pngasef_4ul.ScanId;v=1;d1=18378.18378.4	controllerType=0 controllerNumber=1 scan=18378	37.8591
14414:6	1	K.SGMNVARLNFSHGTHEYHAETIKNVR.T			495.583	6	2968.46	2968.46	0	0.5	67	Specific	333.77	333.77	333.77	9.39	41	>sp|P14618|KPYM_HUMAN Pyruvate kinase PKM OS=Homo sapiens OX=9606 GN=PKM PE=1 SV=4	2746	240401_vra_2mg_helapeptide_smetryp_cona_pngasef_4ul.ScanId;v=1;d1=18286.18286.6	controllerType=0 controllerNumber=1 scan=18286	37.7314
14468:7	1	K.SGMNVARLNFSHGTHEYHAETIKNVR.T			424.929	7	2968.46	2968.46	0	0.4	67	Specific	345.99	345.99	345.99	9.75	41	>sp|P14618|KPYM_HUMAN Pyruvate kinase PKM OS=Homo sapiens OX=9606 GN=PKM PE=1 SV=4	2746	240401_vra_2mg_helapeptide_smetryp_cona_pngasef_4ul.ScanId;v=1;d1=18341.18341.7	controllerType=0 controllerNumber=1 scan=18341	37.7985
14477:4	1	K.SGMNVARLNFSHGTHEYHAETIKNVR.T			742.87	4	2968.46	2968.46	0	0.2	67	Specific	409.22	409.22	409.22	10.02	41	>sp|P14618|KPYM_HUMAN Pyruvate kinase PKM OS=Homo sapiens OX=9606 GN=PKM PE=1 SV=4	2746	240401_vra_2mg_helapeptide_smetryp_cona_pngasef_4ul.ScanId;v=1;d1=18350.18350.4	controllerType=0 controllerNumber=1 scan=18350	37.8107
14500:7	1	K.SGMNVARLNFSHGTHEYHAETIKNVR.T			424.929	7	2968.46	2968.46	0	0	67	Specific	420.83	420.83	420.83	12.48	41	>sp|P14618|KPYM_HUMAN Pyruvate kinase PKM OS=Homo sapiens OX=9606 GN=PKM PE=1 SV=4	2746	240401_vra_2mg_helapeptide_smetryp_cona_pngasef_4ul.ScanId;v=1;d1=18374.18374.7	controllerType=0 controllerNumber=1 scan=18374	37.8537
14459:6	1	K.SGMNVARLNFSHGTHEYHAETIKNVR.T			495.583	6	2968.46	2968.46	0	0.3	67	Specific	523.11	523.11	523.11	12.98	41	>sp|P14618|KPYM_HUMAN Pyruvate kinase PKM OS=Homo sapiens OX=9606 GN=PKM PE=1 SV=4	2746	240401_vra_2mg_helapeptide_smetryp_cona_pngasef_4ul.ScanId;v=1;d1=18332.18332.6	controllerType=0 controllerNumber=1 scan=18332	37.7905
14460:5	1	K.SGMNVARLNFSHGTHEYHAETIKNVR.T			594.498	5	2968.46	2968.46	0	0.3	67	Specific	708.16	708.16	708.16	17.1	41	>sp|P14618|KPYM_HUMAN Pyruvate kinase PKM OS=Homo sapiens OX=9606 GN=PKM PE=1 SV=4	2746	240401_vra_2mg_helapeptide_smetryp_cona_pngasef_4ul.ScanId;v=1;d1=18333.18333.5	controllerType=0 controllerNumber=1 scan=18333	37.7911
14416:5	1	K.SGMNVARLNFSHGTHEYHAETIKNVR.T			594.498	5	2968.46	2968.46	0	0.5	67	Specific	826.14	826.14	826.14	19.1	41	>sp|P14618|KPYM_HUMAN Pyruvate kinase PKM OS=Homo sapiens OX=9606 GN=PKM PE=1 SV=4	2746	240401_vra_2mg_helapeptide_smetryp_cona_pngasef_4ul.ScanId;v=1;d1=18288.18288.5	controllerType=0 controllerNumber=1 scan=18288	37.7331
10216:4	1	R.LNFSHGTHEYHAETIK.N			471.731	4	1883.9	1883.9	0	-0.1	74	Non	540.03	497.07	497.07	9.79	41	>sp|P14618|KPYM_HUMAN Pyruvate kinase PKM OS=Homo sapiens OX=9606 GN=PKM PE=1 SV=4	2746	240401_vra_2mg_helapeptide_smetryp_cona_pngasef_4ul.ScanId;v=1;d1=13957.13957.4	controllerType=0 controllerNumber=1 scan=13957	31.0907
10180:4	1	R.LNFSHGTHEYHAETIK.N			471.731	4	1883.9	1883.9	0	-0.5	74	Non	541.21	522.93	522.93	11.08	41	>sp|P14618|KPYM_HUMAN Pyruvate kinase PKM OS=Homo sapiens OX=9606 GN=PKM PE=1 SV=4	2746	240401_vra_2mg_helapeptide_smetryp_cona_pngasef_4ul.ScanId;v=1;d1=13920.13920.4	controllerType=0 controllerNumber=1 scan=13920	31.0445
10256:3	1	R.LNFSHGTHEYHAETIK.N			628.639	3	1883.9	1883.9	0	0.2	74	Non	541.66	394.33	394.33	9.53	41	>sp|P14618|KPYM_HUMAN Pyruvate kinase PKM OS=Homo sapiens OX=9606 GN=PKM PE=1 SV=4	2746	240401_vra_2mg_helapeptide_smetryp_cona_pngasef_4ul.ScanId;v=1;d1=13998.13998.3	controllerType=0 controllerNumber=1 scan=13998	31.1458
10206:3	1	R.LNFSHGTHEYHAETIK.N			628.638	3	1883.9	1883.9	0	-1.5	74	Non	817.88	676	676	16.75	41	>sp|P14618|KPYM_HUMAN Pyruvate kinase PKM OS=Homo sapiens OX=9606 GN=PKM PE=1 SV=4	2746	240401_vra_2mg_helapeptide_smetryp_cona_pngasef_4ul.ScanId;v=1;d1=13946.13946.3	controllerType=0 controllerNumber=1 scan=13946	31.0746
10858:4	1	R.LNFSHGTHEYHAETIKNVR.T			564.034	4	2253.12	2253.12	0	-0.3	74	NRagged	138.35	138.35	138.35	2.13	41	>sp|P14618|KPYM_HUMAN Pyruvate kinase PKM OS=Homo sapiens OX=9606 GN=PKM PE=1 SV=4	2746	240401_vra_2mg_helapeptide_smetryp_cona_pngasef_4ul.ScanId;v=1;d1=14621.14621.4	controllerType=0 controllerNumber=1 scan=14621	32.2315
10825:5	1	R.LNFSHGTHEYHAETIKNVR.T			451.429	5	2253.12	2253.12	0	0.6	74	NRagged	352.92	339.02	339.02	7.67	41	>sp|P14618|KPYM_HUMAN Pyruvate kinase PKM OS=Homo sapiens OX=9606 GN=PKM PE=1 SV=4	2746	240401_vra_2mg_helapeptide_smetryp_cona_pngasef_4ul.ScanId;v=1;d1=14587.14587.5	controllerType=0 controllerNumber=1 scan=14587	32.1867
10806:5	1	R.LNFSHGTHEYHAETIKNVR.T			451.43	5	2253.12	2253.12	0	1.1	74	NRagged	454.8	442.63	442.63	10.4	41	>sp|P14618|KPYM_HUMAN Pyruvate kinase PKM OS=Homo sapiens OX=9606 GN=PKM PE=1 SV=4	2746	240401_vra_2mg_helapeptide_smetryp_cona_pngasef_4ul.ScanId;v=1;d1=14567.14567.5	controllerType=0 controllerNumber=1 scan=14567	32.1533
34733:4	1	R.TATESFASDPILYRPVAVALDTKGPEIR.T			755.155	4	3017.6	3017.59	0	2	93	Specific	229.65	229.65	229.65	8.07	41	>sp|P14618|KPYM_HUMAN Pyruvate kinase PKM OS=Homo sapiens OX=9606 GN=PKM PE=1 SV=4	2746	240401_vra_2mg_helapeptide_smetryp_cona_pngasef_4ul.ScanId;v=1;d1=39035.39035.4	controllerType=0 controllerNumber=1 scan=39035	59.4234
07931:2	1	K.GSGTAEVELK.K			495.759	2	990.51	990.51	0	0.3	126	Non	337.31	145.2	145.2	4.64	41	>sp|P14618|KPYM_HUMAN Pyruvate kinase PKM OS=Homo sapiens OX=9606 GN=PKM PE=1 SV=4	2746	240401_vra_2mg_helapeptide_smetryp_cona_pngasef_4ul.ScanId;v=1;d1=11603.11603.2	controllerType=0 controllerNumber=1 scan=11603	27.6344
04870:2	1	K.GSGTAEVELKK.G			559.806	2	1118.6	1118.61	0	-0.8	126	Non	540.67	360.46	360.46	9.3	41	>sp|P14618|KPYM_HUMAN Pyruvate kinase PKM OS=Homo sapiens OX=9606 GN=PKM PE=1 SV=4	2746	240401_vra_2mg_helapeptide_smetryp_cona_pngasef_4ul.ScanId;v=1;d1=8439.8439.2	controllerType=0 controllerNumber=1 scan=8439	22.5806
06029:3	1	K.GSGTAEVELKKGA.T			416.225	3	1246.66	1246.66	0	-1.9	126	NRagged	244.79	105.6	105.6	2.04	41	>sp|P14618|KPYM_HUMAN Pyruvate kinase PKM OS=Homo sapiens OX=9606 GN=PKM PE=1 SV=4	2746	240401_vra_2mg_helapeptide_smetryp_cona_pngasef_4ul.ScanId;v=1;d1=9639.9639.3	controllerType=0 controllerNumber=1 scan=9639	24.4968
08981:3	1	K.GSGTAEVELKKGATLK.I			530.301	3	1588.89	1588.89	0	-0.7	126	Non	405.76	344.66	344.66	8.74	41	>sp|P14618|KPYM_HUMAN Pyruvate kinase PKM OS=Homo sapiens OX=9606 GN=PKM PE=1 SV=4	2746	240401_vra_2mg_helapeptide_smetryp_cona_pngasef_4ul.ScanId;v=1;d1=12685.12685.3	controllerType=0 controllerNumber=1 scan=12685	29.2282
08952:3	1	K.GSGTAEVELKKGATLK.I			530.302	3	1588.89	1588.89	0	-0.1	126	Non	467.63	371.75	371.75	10.05	41	>sp|P14618|KPYM_HUMAN Pyruvate kinase PKM OS=Homo sapiens OX=9606 GN=PKM PE=1 SV=4	2746	240401_vra_2mg_helapeptide_smetryp_cona_pngasef_4ul.ScanId;v=1;d1=12655.12655.3	controllerType=0 controllerNumber=1 scan=12655	29.1892
17422:2	1	K.ITLDNAYMEK.C			599.295	2	1197.58	1197.58	0	0.9	142	Non	277.68	104.66	104.66	3.21	41	>sp|P14618|KPYM_HUMAN Pyruvate kinase PKM OS=Homo sapiens OX=9606 GN=PKM PE=1 SV=4	2746	240401_vra_2mg_helapeptide_smetryp_cona_pngasef_4ul.ScanId;v=1;d1=21380.21380.2	controllerType=0 controllerNumber=1 scan=21380	42.0906
17381:2	1	K.ITLDNAYMEK.C			599.295	2	1197.58	1197.58	0	0.4	142	Non	410.08	194.88	194.88	5.8	41	>sp|P14618|KPYM_HUMAN Pyruvate kinase PKM OS=Homo sapiens OX=9606 GN=PKM PE=1 SV=4	2746	240401_vra_2mg_helapeptide_smetryp_cona_pngasef_4ul.ScanId;v=1;d1=21338.21338.2	controllerType=0 controllerNumber=1 scan=21338	42.0355
34079:2	1	K.IYVDDGLISLQVK.Q			731.911	2	1462.82	1462.82	0	0.2	174	Non	157.11	84.25	84.25	1.81	41	>sp|P14618|KPYM_HUMAN Pyruvate kinase PKM OS=Homo sapiens OX=9606 GN=PKM PE=1 SV=4	2746	240401_vra_2mg_helapeptide_smetryp_cona_pngasef_4ul.ScanId;v=1;d1=38371.38371.2	controllerType=0 controllerNumber=1 scan=38371	58.9429
33996:2	1	K.IYVDDGLISLQVK.Q			731.91	2	1462.81	1462.82	0	-1.5	174	Non	250.62	79.88	79.88	2.43	41	>sp|P14618|KPYM_HUMAN Pyruvate kinase PKM OS=Homo sapiens OX=9606 GN=PKM PE=1 SV=4	2746	240401_vra_2mg_helapeptide_smetryp_cona_pngasef_4ul.ScanId;v=1;d1=38287.38287.2	controllerType=0 controllerNumber=1 scan=38287	58.8813
28222:2	1	K.GADFLVTEVEN[+0.984]GGSLGSK.K		N[+1]	890.933	2	1780.86	1780.86	0	-0.1	189	Non	469.94	383.8	383.8	11.06	41	>sp|P14618|KPYM_HUMAN Pyruvate kinase PKM OS=Homo sapiens OX=9606 GN=PKM PE=1 SV=4	2746	240401_vra_2mg_helapeptide_smetryp_cona_pngasef_4ul.ScanId;v=1;d1=32420.32420.2	controllerType=0 controllerNumber=1 scan=32420	54.1964
28171:2	1	K.GADFLVTEVEN[+0.984]GGSLGSK.K		N[+1]	890.93	2	1780.85	1780.86	0	-4.3	189	Non	521.22	388.32	388.32	9.92	41	>sp|P14618|KPYM_HUMAN Pyruvate kinase PKM OS=Homo sapiens OX=9606 GN=PKM PE=1 SV=4	2746	240401_vra_2mg_helapeptide_smetryp_cona_pngasef_4ul.ScanId;v=1;d1=32368.32368.2	controllerType=0 controllerNumber=1 scan=32368	54.1551
51802:5	1	K.DIQDLKFGVEQDVDMVFASFIRKASDVHEVRK.V			745.186	5	3721.9	3721.9	0	0.5	225	Non	98.43	98.43	98.43	4.8	41	>sp|P14618|KPYM_HUMAN Pyruvate kinase PKM OS=Homo sapiens OX=9606 GN=PKM PE=1 SV=4	2746	240401_vra_2mg_helapeptide_smetryp_cona_pngasef_4ul.ScanId;v=1;d1=56371.56371.5	controllerType=0 controllerNumber=1 scan=56371	72.6137
51526:5	1	K.DIQDLKFGVEQDVDMVFASFIRKASDVHEVRK.V			745.186	5	3721.9	3721.9	0	0.6	225	Non	401.56	401.56	401.56	12.9	41	>sp|P14618|KPYM_HUMAN Pyruvate kinase PKM OS=Homo sapiens OX=9606 GN=PKM PE=1 SV=4	2746	240401_vra_2mg_helapeptide_smetryp_cona_pngasef_4ul.ScanId;v=1;d1=56091.56091.5	controllerType=0 controllerNumber=1 scan=56091	72.4075
51792:6	1	K.DIQDLKFGVEQDVDMVFASFIRKASDVHEVRK.V			621.157	6	3721.9	3721.9	0	0.5	225	Non	469.24	469.24	469.24	13.33	41	>sp|P14618|KPYM_HUMAN Pyruvate kinase PKM OS=Homo sapiens OX=9606 GN=PKM PE=1 SV=4	2746	240401_vra_2mg_helapeptide_smetryp_cona_pngasef_4ul.ScanId;v=1;d1=56361.56361.6	controllerType=0 controllerNumber=1 scan=56361	72.6075
51522:6	1	K.DIQDLKFGVEQDVDMVFASFIRKASDVHEVRK.V			621.157	6	3721.9	3721.9	0	0.7	225	Non	664.47	664.47	664.47	16.93	41	>sp|P14618|KPYM_HUMAN Pyruvate kinase PKM OS=Homo sapiens OX=9606 GN=PKM PE=1 SV=4	2746	240401_vra_2mg_helapeptide_smetryp_cona_pngasef_4ul.ScanId;v=1;d1=56087.56087.6	controllerType=0 controllerNumber=1 scan=56087	72.4043
55925:3	1	K.FGVEQDVDMVFASFIR.K			620.639	3	1859.9	1859.9	0	1.3	231	Non	272.57	239.47	239.47	4.97	41	>sp|P14618|KPYM_HUMAN Pyruvate kinase PKM OS=Homo sapiens OX=9606 GN=PKM PE=1 SV=4	2746	240401_vra_2mg_helapeptide_smetryp_cona_pngasef_4ul.ScanId;v=1;d1=60559.60559.3	controllerType=0 controllerNumber=1 scan=60559	75.8606
55855:2	1	K.FGVEQDVDMVFASFIR.K			930.456	2	1859.9	1859.9	0	2.6	231	Non	404.07	404.07	404.07	9.61	41	>sp|P14618|KPYM_HUMAN Pyruvate kinase PKM OS=Homo sapiens OX=9606 GN=PKM PE=1 SV=4	2746	240401_vra_2mg_helapeptide_smetryp_cona_pngasef_4ul.ScanId;v=1;d1=60488.60488.2	controllerType=0 controllerNumber=1 scan=60488	75.8089
55781:3	1	K.FGVEQDVDMVFASFIR.K			620.638	3	1859.9	1859.9	0	0.5	231	Non	471.92	471.92	471.92	10.08	41	>sp|P14618|KPYM_HUMAN Pyruvate kinase PKM OS=Homo sapiens OX=9606 GN=PKM PE=1 SV=4	2746	240401_vra_2mg_helapeptide_smetryp_cona_pngasef_4ul.ScanId;v=1;d1=60413.60413.3	controllerType=0 controllerNumber=1 scan=60413	75.7545
55785:2	1	K.FGVEQDVDMVFASFIR.K			930.454	2	1859.9	1859.9	0	0.8	231	Non	552.87	390.19	390.19	10.99	41	>sp|P14618|KPYM_HUMAN Pyruvate kinase PKM OS=Homo sapiens OX=9606 GN=PKM PE=1 SV=4	2746	240401_vra_2mg_helapeptide_smetryp_cona_pngasef_4ul.ScanId;v=1;d1=60417.60417.2	controllerType=0 controllerNumber=1 scan=60417	75.7563
48157:5	1	K.FGVEQDVDMVFASFIRKASDVHEVR.K			577.092	5	2881.43	2881.43	0	-0.4	231	Non	166.26	166.26	166.26	4.6	41	>sp|P14618|KPYM_HUMAN Pyruvate kinase PKM OS=Homo sapiens OX=9606 GN=PKM PE=1 SV=4	2746	240401_vra_2mg_helapeptide_smetryp_cona_pngasef_4ul.ScanId;v=1;d1=52667.52667.5	controllerType=0 controllerNumber=1 scan=52667	69.7397
47969:4	1	K.FGVEQDVDMVFASFIRKASDVHEVR.K			721.113	4	2881.43	2881.43	0	0	231	Non	211.58	201.19	201.19	5.24	41	>sp|P14618|KPYM_HUMAN Pyruvate kinase PKM OS=Homo sapiens OX=9606 GN=PKM PE=1 SV=4	2746	240401_vra_2mg_helapeptide_smetryp_cona_pngasef_4ul.ScanId;v=1;d1=52476.52476.4	controllerType=0 controllerNumber=1 scan=52476	69.5822
47952:4	1	K.FGVEQDVDMVFASFIRKASDVHEVR.K			721.113	4	2881.43	2881.43	0	0.3	231	Non	218.87	218.87	218.87	4.97	41	>sp|P14618|KPYM_HUMAN Pyruvate kinase PKM OS=Homo sapiens OX=9606 GN=PKM PE=1 SV=4	2746	240401_vra_2mg_helapeptide_smetryp_cona_pngasef_4ul.ScanId;v=1;d1=52458.52458.4	controllerType=0 controllerNumber=1 scan=52458	69.5649
47906:5	1	K.FGVEQDVDMVFASFIRKASDVHEVR.K			577.092	5	2881.43	2881.43	0	0.3	231	Non	677.04	677.04	677.04	15.68	41	>sp|P14618|KPYM_HUMAN Pyruvate kinase PKM OS=Homo sapiens OX=9606 GN=PKM PE=1 SV=4	2746	240401_vra_2mg_helapeptide_smetryp_cona_pngasef_4ul.ScanId;v=1;d1=52412.52412.5	controllerType=0 controllerNumber=1 scan=52412	69.5292
47861:5	1	K.FGVEQDVDMVFASFIRKASDVHEVR.K			577.092	5	2881.43	2881.43	0	-0.3	231	Non	748.59	748.59	748.59	16.48	41	>sp|P14618|KPYM_HUMAN Pyruvate kinase PKM OS=Homo sapiens OX=9606 GN=PKM PE=1 SV=4	2746	240401_vra_2mg_helapeptide_smetryp_cona_pngasef_4ul.ScanId;v=1;d1=52366.52366.5	controllerType=0 controllerNumber=1 scan=52366	69.4932
42775:6	1	K.FGVEQDVDMVFASFIRKASDVHEVRK.V			502.427	6	3009.53	3009.53	0	1	231	Non	42.63	42.63	42.63	3.08	41	>sp|P14618|KPYM_HUMAN Pyruvate kinase PKM OS=Homo sapiens OX=9606 GN=PKM PE=1 SV=4	2746	240401_vra_2mg_helapeptide_smetryp_cona_pngasef_4ul.ScanId;v=1;d1=47200.47200.6	controllerType=0 controllerNumber=1 scan=47200	65.5113
42654:4	1	K.FGVEQDVDMVFASFIRKASDVHEVRK.V			753.137	4	3009.53	3009.53	0	0.8	231	Non	374.42	374.42	374.42	9.52	41	>sp|P14618|KPYM_HUMAN Pyruvate kinase PKM OS=Homo sapiens OX=9606 GN=PKM PE=1 SV=4	2746	240401_vra_2mg_helapeptide_smetryp_cona_pngasef_4ul.ScanId;v=1;d1=47077.47077.4	controllerType=0 controllerNumber=1 scan=47077	65.4137
42668:6	1	K.FGVEQDVDMVFASFIRKASDVHEVRK.V			502.427	6	3009.53	3009.53	0	0.8	231	Non	668.64	668.64	668.64	16.43	41	>sp|P14618|KPYM_HUMAN Pyruvate kinase PKM OS=Homo sapiens OX=9606 GN=PKM PE=1 SV=4	2746	240401_vra_2mg_helapeptide_smetryp_cona_pngasef_4ul.ScanId;v=1;d1=47091.47091.6	controllerType=0 controllerNumber=1 scan=47091	65.4225
42599:5	1	K.FGVEQDVDMVFASFIRKASDVHEVRK.V			602.711	5	3009.53	3009.53	0	0.9	231	Non	686.01	686.01	686.01	16.31	41	>sp|P14618|KPYM_HUMAN Pyruvate kinase PKM OS=Homo sapiens OX=9606 GN=PKM PE=1 SV=4	2746	240401_vra_2mg_helapeptide_smetryp_cona_pngasef_4ul.ScanId;v=1;d1=47021.47021.5	controllerType=0 controllerNumber=1 scan=47021	65.3685
42646:5	1	K.FGVEQDVDMVFASFIRKASDVHEVRK.V			602.711	5	3009.53	3009.53	0	0.8	231	Non	752.26	752.26	752.26	18.31	41	>sp|P14618|KPYM_HUMAN Pyruvate kinase PKM OS=Homo sapiens OX=9606 GN=PKM PE=1 SV=4	2746	240401_vra_2mg_helapeptide_smetryp_cona_pngasef_4ul.ScanId;v=1;d1=47069.47069.5	controllerType=0 controllerNumber=1 scan=47069	65.4084
45962:4	1	K.FGVEQDVDMVFASFIRKASDVHEVRKVLGEK.G			884.716	4	3535.84	3535.84	0	1.1	231	Non	0.55	0.55	0.55	2.51	41	>sp|P14618|KPYM_HUMAN Pyruvate kinase PKM OS=Homo sapiens OX=9606 GN=PKM PE=1 SV=4	2746	240401_vra_2mg_helapeptide_smetryp_cona_pngasef_4ul.ScanId;v=1;d1=50437.50437.4	controllerType=0 controllerNumber=1 scan=50437	67.9652
46285:5	1	K.FGVEQDVDMVFASFIRKASDVHEVRKVLGEK.G			707.974	5	3535.84	3535.84	0	1.1	231	Non	215.7	215.7	215.7	7.51	41	>sp|P14618|KPYM_HUMAN Pyruvate kinase PKM OS=Homo sapiens OX=9606 GN=PKM PE=1 SV=4	2746	240401_vra_2mg_helapeptide_smetryp_cona_pngasef_4ul.ScanId;v=1;d1=50765.50765.5	controllerType=0 controllerNumber=1 scan=50765	68.2119
46021:4	1	K.FGVEQDVDMVFASFIRKASDVHEVRKVLGEK.G			884.715	4	3535.84	3535.84	0	0.9	231	Non	297.81	297.81	297.81	8.86	41	>sp|P14618|KPYM_HUMAN Pyruvate kinase PKM OS=Homo sapiens OX=9606 GN=PKM PE=1 SV=4	2746	240401_vra_2mg_helapeptide_smetryp_cona_pngasef_4ul.ScanId;v=1;d1=50497.50497.4	controllerType=0 controllerNumber=1 scan=50497	68.013
46322:7	1	K.FGVEQDVDMVFASFIRKASDVHEVRKVLGEK.G			505.983	7	3535.84	3535.84	0	1	231	Non	308.71	308.71	308.71	10.87	41	>sp|P14618|KPYM_HUMAN Pyruvate kinase PKM OS=Homo sapiens OX=9606 GN=PKM PE=1 SV=4	2746	240401_vra_2mg_helapeptide_smetryp_cona_pngasef_4ul.ScanId;v=1;d1=50802.50802.7	controllerType=0 controllerNumber=1 scan=50802	68.2374
46217:5	1	K.FGVEQDVDMVFASFIRKASDVHEVRKVLGEK.G			707.974	5	3535.84	3535.84	0	1.1	231	Non	412.82	412.82	412.82	12.9	41	>sp|P14618|KPYM_HUMAN Pyruvate kinase PKM OS=Homo sapiens OX=9606 GN=PKM PE=1 SV=4	2746	240401_vra_2mg_helapeptide_smetryp_cona_pngasef_4ul.ScanId;v=1;d1=50696.50696.5	controllerType=0 controllerNumber=1 scan=50696	68.1589
46219:6	1	K.FGVEQDVDMVFASFIRKASDVHEVRKVLGEK.G			590.146	6	3535.84	3535.84	0	1.2	231	Non	421.63	421.63	421.63	12.85	41	>sp|P14618|KPYM_HUMAN Pyruvate kinase PKM OS=Homo sapiens OX=9606 GN=PKM PE=1 SV=4	2746	240401_vra_2mg_helapeptide_smetryp_cona_pngasef_4ul.ScanId;v=1;d1=50698.50698.6	controllerType=0 controllerNumber=1 scan=50698	68.1617
45954:5	1	K.FGVEQDVDMVFASFIRKASDVHEVRKVLGEK.G			707.974	5	3535.84	3535.84	0	1.1	231	Non	505.95	505.95	505.95	13.28	41	>sp|P14618|KPYM_HUMAN Pyruvate kinase PKM OS=Homo sapiens OX=9606 GN=PKM PE=1 SV=4	2746	240401_vra_2mg_helapeptide_smetryp_cona_pngasef_4ul.ScanId;v=1;d1=50429.50429.5	controllerType=0 controllerNumber=1 scan=50429	67.9589
46152:6	1	K.FGVEQDVDMVFASFIRKASDVHEVRKVLGEK.G			590.145	6	3535.84	3535.84	0	-0.2	231	Non	523.95	523.95	523.95	13.4	41	>sp|P14618|KPYM_HUMAN Pyruvate kinase PKM OS=Homo sapiens OX=9606 GN=PKM PE=1 SV=4	2746	240401_vra_2mg_helapeptide_smetryp_cona_pngasef_4ul.ScanId;v=1;d1=50630.50630.6	controllerType=0 controllerNumber=1 scan=50630	68.109
45900:5	1	K.FGVEQDVDMVFASFIRKASDVHEVRKVLGEK.G			707.973	5	3535.83	3535.84	0	-0.5	231	Non	560.54	560.54	560.54	13.4	41	>sp|P14618|KPYM_HUMAN Pyruvate kinase PKM OS=Homo sapiens OX=9606 GN=PKM PE=1 SV=4	2746	240401_vra_2mg_helapeptide_smetryp_cona_pngasef_4ul.ScanId;v=1;d1=50374.50374.5	controllerType=0 controllerNumber=1 scan=50374	67.9118
45902:6	1	K.FGVEQDVDMVFASFIRKASDVHEVRKVLGEK.G			590.146	6	3535.84	3535.84	0	0.3	231	Non	580.78	580.78	580.78	14.93	41	>sp|P14618|KPYM_HUMAN Pyruvate kinase PKM OS=Homo sapiens OX=9606 GN=PKM PE=1 SV=4	2746	240401_vra_2mg_helapeptide_smetryp_cona_pngasef_4ul.ScanId;v=1;d1=50376.50376.6	controllerType=0 controllerNumber=1 scan=50376	67.9127
46026:7	1	K.FGVEQDVDMVFASFIRKASDVHEVRKVLGEK.G			505.983	7	3535.84	3535.84	0	0.8	231	Non	589.1	589.1	589.1	15.06	41	>sp|P14618|KPYM_HUMAN Pyruvate kinase PKM OS=Homo sapiens OX=9606 GN=PKM PE=1 SV=4	2746	240401_vra_2mg_helapeptide_smetryp_cona_pngasef_4ul.ScanId;v=1;d1=50502.50502.7	controllerType=0 controllerNumber=1 scan=50502	68.0155
45857:6	1	K.FGVEQDVDMVFASFIRKASDVHEVRKVLGEK.G			590.145	6	3535.83	3535.84	0	-0.8	231	Non	614.78	614.78	614.78	15.31	41	>sp|P14618|KPYM_HUMAN Pyruvate kinase PKM OS=Homo sapiens OX=9606 GN=PKM PE=1 SV=4	2746	240401_vra_2mg_helapeptide_smetryp_cona_pngasef_4ul.ScanId;v=1;d1=50330.50330.6	controllerType=0 controllerNumber=1 scan=50330	67.8749
45959:7	1	K.FGVEQDVDMVFASFIRKASDVHEVRKVLGEK.G			505.983	7	3535.84	3535.84	0	1.2	231	Non	667.04	667.04	667.04	16.74	41	>sp|P14618|KPYM_HUMAN Pyruvate kinase PKM OS=Homo sapiens OX=9606 GN=PKM PE=1 SV=4	2746	240401_vra_2mg_helapeptide_smetryp_cona_pngasef_4ul.ScanId;v=1;d1=50434.50434.7	controllerType=0 controllerNumber=1 scan=50434	67.9623
00419:2	1	R.KASDVHEVR.K			520.778	2	1040.55	1040.55	0	0.8	247	Non	92.64	68.82	68.82	1.33	41	>sp|P14618|KPYM_HUMAN Pyruvate kinase PKM OS=Homo sapiens OX=9606 GN=PKM PE=1 SV=4	2746	240401_vra_2mg_helapeptide_smetryp_cona_pngasef_4ul.ScanId;v=1;d1=3794.3794.2	controllerType=0 controllerNumber=1 scan=3794	14.2454
01462:2	1	K.IENHEGVR.R			477.244	2	953.48	953.48	0	0.2	271	Non	399.53	83.48	83.48	3.02	41	>sp|P14618|KPYM_HUMAN Pyruvate kinase PKM OS=Homo sapiens OX=9606 GN=PKM PE=1 SV=4	2746	240401_vra_2mg_helapeptide_smetryp_cona_pngasef_4ul.ScanId;v=1;d1=4911.4911.2	controllerType=0 controllerNumber=1 scan=4911	16.4662
01432:2	1	K.IENHEGVR.R			477.244	2	953.48	953.48	0	0.2	271	Non	546.01	186.01	186.01	5.89	41	>sp|P14618|KPYM_HUMAN Pyruvate kinase PKM OS=Homo sapiens OX=9606 GN=PKM PE=1 SV=4	2746	240401_vra_2mg_helapeptide_smetryp_cona_pngasef_4ul.ScanId;v=1;d1=4880.4880.2	controllerType=0 controllerNumber=1 scan=4880	16.4131
20818:2	1	R.GDLGIEIPAEK.V			571.307	2	1141.61	1141.61	0	-2.6	295	Non	502.6	210.09	210.09	5.62	41	>sp|P14618|KPYM_HUMAN Pyruvate kinase PKM OS=Homo sapiens OX=9606 GN=PKM PE=1 SV=4	2746	240401_vra_2mg_helapeptide_smetryp_cona_pngasef_4ul.ScanId;v=1;d1=24860.24860.2	controllerType=0 controllerNumber=1 scan=24860	46.3541
20898:2	1	R.GDLGIEIPAEK.V			571.308	2	1141.61	1141.61	0	-0.4	295	Non	546.97	210.85	210.85	8.02	41	>sp|P14618|KPYM_HUMAN Pyruvate kinase PKM OS=Homo sapiens OX=9606 GN=PKM PE=1 SV=4	2746	240401_vra_2mg_helapeptide_smetryp_cona_pngasef_4ul.ScanId;v=1;d1=24942.24942.2	controllerType=0 controllerNumber=1 scan=24942	46.4531
33666:5	1	R.GDLGIEIPAEKVFLAQKMMIGRC[+57.021]NR.A		C[+57]	570.103	5	2846.48	2846.48	0	0.4	295	Non	274.9	274.9	274.9	7.37	41	>sp|P14618|KPYM_HUMAN Pyruvate kinase PKM OS=Homo sapiens OX=9606 GN=PKM PE=1 SV=4	2746	240401_vra_2mg_helapeptide_smetryp_cona_pngasef_4ul.ScanId;v=1;d1=37952.37952.5	controllerType=0 controllerNumber=1 scan=37952	58.6371
33587:4	1	R.GDLGIEIPAEKVFLAQKMMIGRC[+57.021]NR.A		C[+57]	712.376	4	2846.48	2846.48	0	-1	295	Non	276.58	276.58	276.58	8.16	41	>sp|P14618|KPYM_HUMAN Pyruvate kinase PKM OS=Homo sapiens OX=9606 GN=PKM PE=1 SV=4	2746	240401_vra_2mg_helapeptide_smetryp_cona_pngasef_4ul.ScanId;v=1;d1=37872.37872.4	controllerType=0 controllerNumber=1 scan=37872	58.5781
33646:4	1	R.GDLGIEIPAEKVFLAQKMMIGRC[+57.021]NR.A		C[+57]	712.376	4	2846.48	2846.48	0	-0.1	295	Non	314.96	314.96	314.96	7.68	41	>sp|P14618|KPYM_HUMAN Pyruvate kinase PKM OS=Homo sapiens OX=9606 GN=PKM PE=1 SV=4	2746	240401_vra_2mg_helapeptide_smetryp_cona_pngasef_4ul.ScanId;v=1;d1=37932.37932.4	controllerType=0 controllerNumber=1 scan=37932	58.6213
15661:2	1	K.GDYPLEAVR.M			510.261	2	1019.51	1019.52	0	-0.7	368	Non	333.02	196.06	196.06	4.03	41	>sp|P14618|KPYM_HUMAN Pyruvate kinase PKM OS=Homo sapiens OX=9606 GN=PKM PE=1 SV=4	2746	240401_vra_2mg_helapeptide_smetryp_cona_pngasef_4ul.ScanId;v=1;d1=19569.19569.2	controllerType=0 controllerNumber=1 scan=19569	39.581
15628:2	1	K.GDYPLEAVR.M			510.262	2	1019.52	1019.52	0	1.9	368	Non	403.07	221.62	221.62	5.66	41	>sp|P14618|KPYM_HUMAN Pyruvate kinase PKM OS=Homo sapiens OX=9606 GN=PKM PE=1 SV=4	2746	240401_vra_2mg_helapeptide_smetryp_cona_pngasef_4ul.ScanId;v=1;d1=19535.19535.2	controllerType=0 controllerNumber=1 scan=19535	39.5235
53100:5	1	K.GDYPLEAVRMQHLIAREAEAAIYHLQLFEELRR.L			788.415	5	3938.05	3938.05	0	-0.3	368	Non	87.11	87.11	87.11	3.27	41	>sp|P14618|KPYM_HUMAN Pyruvate kinase PKM OS=Homo sapiens OX=9606 GN=PKM PE=1 SV=4	2746	240401_vra_2mg_helapeptide_smetryp_cona_pngasef_4ul.ScanId;v=1;d1=57690.57690.5	controllerType=0 controllerNumber=1 scan=57690	73.663
53109:7	1	K.GDYPLEAVRMQHLIAREAEAAIYHLQLFEELRR.L			563.442	7	3938.05	3938.05	0	-0.3	368	Non	110.81	110.81	110.81	4.83	41	>sp|P14618|KPYM_HUMAN Pyruvate kinase PKM OS=Homo sapiens OX=9606 GN=PKM PE=1 SV=4	2746	240401_vra_2mg_helapeptide_smetryp_cona_pngasef_4ul.ScanId;v=1;d1=57699.57699.7	controllerType=0 controllerNumber=1 scan=57699	73.6696
53097:6	1	K.GDYPLEAVRMQHLIAREAEAAIYHLQLFEELRR.L			657.181	6	3938.05	3938.05	0	-0.2	368	Non	186.41	186.41	186.41	5.81	41	>sp|P14618|KPYM_HUMAN Pyruvate kinase PKM OS=Homo sapiens OX=9606 GN=PKM PE=1 SV=4	2746	240401_vra_2mg_helapeptide_smetryp_cona_pngasef_4ul.ScanId;v=1;d1=57687.57687.6	controllerType=0 controllerNumber=1 scan=57687	73.6606
38044:3	1	R.EAEAAIYHLQLFEELR.R			644.667	3	1931.99	1931.99	0	-0.5	384	Non	693.24	683.43	683.43	13.83	41	>sp|P14618|KPYM_HUMAN Pyruvate kinase PKM OS=Homo sapiens OX=9606 GN=PKM PE=1 SV=4	2746	240401_vra_2mg_helapeptide_smetryp_cona_pngasef_4ul.ScanId;v=1;d1=42395.42395.3	controllerType=0 controllerNumber=1 scan=42395	61.9035
31488:4	1	R.EAEAAIYHLQLFEELRR.L			522.778	4	2088.09	2088.09	0	1.6	384	Non	293.58	293.58	293.58	6.12	41	>sp|P14618|KPYM_HUMAN Pyruvate kinase PKM OS=Homo sapiens OX=9606 GN=PKM PE=1 SV=4	2746	240401_vra_2mg_helapeptide_smetryp_cona_pngasef_4ul.ScanId;v=1;d1=35740.35740.4	controllerType=0 controllerNumber=1 scan=35740	56.9271
31384:4	1	R.EAEAAIYHLQLFEELRR.L			522.777	4	2088.09	2088.09	0	0.1	384	Non	365.97	365.97	365.97	8.03	41	>sp|P14618|KPYM_HUMAN Pyruvate kinase PKM OS=Homo sapiens OX=9606 GN=PKM PE=1 SV=4	2746	240401_vra_2mg_helapeptide_smetryp_cona_pngasef_4ul.ScanId;v=1;d1=35635.35635.4	controllerType=0 controllerNumber=1 scan=35635	56.8534
31118:4	1	R.EAEAAIYHLQLFEELRR.L			522.778	4	2088.09	2088.09	0	0.8	384	Non	592	581.03	581.03	12.45	41	>sp|P14618|KPYM_HUMAN Pyruvate kinase PKM OS=Homo sapiens OX=9606 GN=PKM PE=1 SV=4	2746	240401_vra_2mg_helapeptide_smetryp_cona_pngasef_4ul.ScanId;v=1;d1=35365.35365.4	controllerType=0 controllerNumber=1 scan=35365	56.6516
31177:3	1	R.EAEAAIYHLQLFEELRR.L			696.701	3	2088.09	2088.09	0	0.1	384	Non	659.36	516.6	516.6	14.32	41	>sp|P14618|KPYM_HUMAN Pyruvate kinase PKM OS=Homo sapiens OX=9606 GN=PKM PE=1 SV=4	2746	240401_vra_2mg_helapeptide_smetryp_cona_pngasef_4ul.ScanId;v=1;d1=35425.35425.3	controllerType=0 controllerNumber=1 scan=35425	56.6979
31064:4	1	R.EAEAAIYHLQLFEELRR.L			522.777	4	2088.09	2088.09	0	-0.7	384	Non	695.45	691.52	691.52	14.25	41	>sp|P14618|KPYM_HUMAN Pyruvate kinase PKM OS=Homo sapiens OX=9606 GN=PKM PE=1 SV=4	2746	240401_vra_2mg_helapeptide_smetryp_cona_pngasef_4ul.ScanId;v=1;d1=35310.35310.4	controllerType=0 controllerNumber=1 scan=35310	56.6143
31112:3	1	R.EAEAAIYHLQLFEELRR.L			696.701	3	2088.09	2088.09	0	0.9	384	Non	755.29	528.71	528.71	16.32	41	>sp|P14618|KPYM_HUMAN Pyruvate kinase PKM OS=Homo sapiens OX=9606 GN=PKM PE=1 SV=4	2746	240401_vra_2mg_helapeptide_smetryp_cona_pngasef_4ul.ScanId;v=1;d1=35359.35359.3	controllerType=0 controllerNumber=1 scan=35359	56.6482
18166:2	1	K.C[+57.021]C[+57.021]SGAIIVLTK.S		C[+57]*2	611.32	2	1221.63	1221.63	0	0.3	423	NRagged	226.59	103.07	103.07	2.45	41	>sp|P14618|KPYM_HUMAN Pyruvate kinase PKM OS=Homo sapiens OX=9606 GN=PKM PE=1 SV=4	2746	240401_vra_2mg_helapeptide_smetryp_cona_pngasef_4ul.ScanId;v=1;d1=22143.22143.2	controllerType=0 controllerNumber=1 scan=22143	43.068
18119:2	1	K.C[+57.021]C[+57.021]SGAIIVLTK.S		C[+57]*2	611.32	2	1221.63	1221.63	0	-0.5	423	NRagged	414.33	246.38	246.38	6.24	41	>sp|P14618|KPYM_HUMAN Pyruvate kinase PKM OS=Homo sapiens OX=9606 GN=PKM PE=1 SV=4	2746	240401_vra_2mg_helapeptide_smetryp_cona_pngasef_4ul.ScanId;v=1;d1=22095.22095.2	controllerType=0 controllerNumber=1 scan=22095	43.0033
17947:2	1	K.C[+57.021]C[+57.021]SGAIIVLTK.S		C[+57]*2	611.32	2	1221.63	1221.63	0	0.4	423	NRagged	716.73	531.04	531.04	14.96	41	>sp|P14618|KPYM_HUMAN Pyruvate kinase PKM OS=Homo sapiens OX=9606 GN=PKM PE=1 SV=4	2746	240401_vra_2mg_helapeptide_smetryp_cona_pngasef_4ul.ScanId;v=1;d1=21918.21918.2	controllerType=0 controllerNumber=1 scan=21918	42.7657
17977:2	1	K.C[+57.021]C[+57.021]SGAIIVLTK.S		C[+57]*2	611.32	2	1221.63	1221.63	0	-0.4	423	NRagged	728.92	557.01	557.01	14.76	41	>sp|P14618|KPYM_HUMAN Pyruvate kinase PKM OS=Homo sapiens OX=9606 GN=PKM PE=1 SV=4	2746	240401_vra_2mg_helapeptide_smetryp_cona_pngasef_4ul.ScanId;v=1;d1=21949.21949.2	controllerType=0 controllerNumber=1 scan=21949	42.7987
15938:2	1	C.SGAIIVLTK.S			451.289	2	901.571	901.572	0	-0.4	425	Specific	485.68	104.62	104.62	6.29	41	>sp|P14618|KPYM_HUMAN Pyruvate kinase PKM OS=Homo sapiens OX=9606 GN=PKM PE=1 SV=4	2746	240401_vra_2mg_helapeptide_smetryp_cona_pngasef_4ul.ScanId;v=1;d1=19854.19854.2	controllerType=0 controllerNumber=1 scan=19854	39.9674
15976:2	1	C.SGAIIVLTK.S			451.29	2	901.572	901.572	0	0.7	425	Specific	506.67	105.14	105.14	6.58	41	>sp|P14618|KPYM_HUMAN Pyruvate kinase PKM OS=Homo sapiens OX=9606 GN=PKM PE=1 SV=4	2746	240401_vra_2mg_helapeptide_smetryp_cona_pngasef_4ul.ScanId;v=1;d1=19893.19893.2	controllerType=0 controllerNumber=1 scan=19893	40.02
12505:3	1	C.SGAIIVLTKSGR.S			401.247	3	1201.73	1201.73	0	0.1	425	Specific	284.6	204.63	204.63	5.24	41	>sp|P14618|KPYM_HUMAN Pyruvate kinase PKM OS=Homo sapiens OX=9606 GN=PKM PE=1 SV=4	2746	240401_vra_2mg_helapeptide_smetryp_cona_pngasef_4ul.ScanId;v=1;d1=16316.16316.3	controllerType=0 controllerNumber=1 scan=16316	34.6695
12482:3	1	C.SGAIIVLTKSGR.S			401.247	3	1201.73	1201.73	0	0.1	425	Specific	373.54	255.35	255.35	7.54	41	>sp|P14618|KPYM_HUMAN Pyruvate kinase PKM OS=Homo sapiens OX=9606 GN=PKM PE=1 SV=4	2746	240401_vra_2mg_helapeptide_smetryp_cona_pngasef_4ul.ScanId;v=1;d1=16292.16292.3	controllerType=0 controllerNumber=1 scan=16292	34.6333
10723:4	1	C.SGAIIVLTKSGRSAHQVAR.Y			488.535	4	1951.12	1951.12	0	-0.9	425	CRagged	351.62	332.05	332.05	7.04	41	>sp|P14618|KPYM_HUMAN Pyruvate kinase PKM OS=Homo sapiens OX=9606 GN=PKM PE=1 SV=4	2746	240401_vra_2mg_helapeptide_smetryp_cona_pngasef_4ul.ScanId;v=1;d1=14481.14481.4	controllerType=0 controllerNumber=1 scan=14481	31.9982
12725:3	1	R.YRPRAPIIAVTR.N			471.621	3	1412.85	1412.85	0	0	444	Non	146.34	89.63	89.63	2.11	41	>sp|P14618|KPYM_HUMAN Pyruvate kinase PKM OS=Homo sapiens OX=9606 GN=PKM PE=1 SV=4	2746	240401_vra_2mg_helapeptide_smetryp_cona_pngasef_4ul.ScanId;v=1;d1=16543.16543.3	controllerType=0 controllerNumber=1 scan=16543	35.0443
12676:2	1	R.APIIAVTR.N			420.769	2	840.53	840.53	0	0.2	448	Non	165.7	95.72	95.72	1.49	41	>sp|P14618|KPYM_HUMAN Pyruvate kinase PKM OS=Homo sapiens OX=9606 GN=PKM PE=1 SV=4	2746	240401_vra_2mg_helapeptide_smetryp_cona_pngasef_4ul.ScanId;v=1;d1=16493.16493.2	controllerType=0 controllerNumber=1 scan=16493	34.9561
12605:2	1	R.APIIAVTR.N			420.768	2	840.529	840.53	0	-0.8	448	Non	309.43	175.32	175.32	5.03	41	>sp|P14618|KPYM_HUMAN Pyruvate kinase PKM OS=Homo sapiens OX=9606 GN=PKM PE=1 SV=4	2746	240401_vra_2mg_helapeptide_smetryp_cona_pngasef_4ul.ScanId;v=1;d1=16419.16419.2	controllerType=0 controllerNumber=1 scan=16419	34.8277
15830:2	1	R.VNFAMNVGK.A			490.255	2	979.503	979.503	0	0	490	Non	378.81	222.65	222.65	4.94	41	>sp|P14618|KPYM_HUMAN Pyruvate kinase PKM OS=Homo sapiens OX=9606 GN=PKM PE=1 SV=4	2746	240401_vra_2mg_helapeptide_smetryp_cona_pngasef_4ul.ScanId;v=1;d1=19743.19743.2	controllerType=0 controllerNumber=1 scan=19743	39.824
15795:2	1	R.VNFAMNVGK.A			490.255	2	979.503	979.503	0	0.4	490	Non	438.48	281.06	281.06	6.13	41	>sp|P14618|KPYM_HUMAN Pyruvate kinase PKM OS=Homo sapiens OX=9606 GN=PKM PE=1 SV=4	2746	240401_vra_2mg_helapeptide_smetryp_cona_pngasef_4ul.ScanId;v=1;d1=19707.19707.2	controllerType=0 controllerNumber=1 scan=19707	39.7798
21676:2	1	K.KGDVVIVL.T			421.771	2	842.534	842.535	0	-0.3	505	NRagged	264.68	128.03	128.03	2.62	41	>sp|P14618|KPYM_HUMAN Pyruvate kinase PKM OS=Homo sapiens OX=9606 GN=PKM PE=1 SV=4	2746	240401_vra_2mg_helapeptide_smetryp_cona_pngasef_4ul.ScanId;v=1;d1=25739.25739.2	controllerType=0 controllerNumber=1 scan=25739	47.4312
21630:2	1	K.KGDVVIVL.T			421.771	2	842.534	842.535	0	-0.3	505	NRagged	346.2	152.5	152.5	3.65	41	>sp|P14618|KPYM_HUMAN Pyruvate kinase PKM OS=Homo sapiens OX=9606 GN=PKM PE=1 SV=4	2746	240401_vra_2mg_helapeptide_smetryp_cona_pngasef_4ul.ScanId;v=1;d1=25692.25692.2	controllerType=0 controllerNumber=1 scan=25692	47.3758
26406:3	1	K.KGDVVIVLTGWR.P			448.266	3	1342.78	1342.78	0	0.1	505	Non	546.28	468.52	468.52	10.27	41	>sp|P14618|KPYM_HUMAN Pyruvate kinase PKM OS=Homo sapiens OX=9606 GN=PKM PE=1 SV=4	2746	240401_vra_2mg_helapeptide_smetryp_cona_pngasef_4ul.ScanId;v=1;d1=30570.30570.3	controllerType=0 controllerNumber=1 scan=30570	52.5028
26382:3	1	K.KGDVVIVLTGWR.P			448.266	3	1342.78	1342.78	0	-0.1	505	Non	572.7	464.91	464.91	10.44	41	>sp|P14618|KPYM_HUMAN Pyruvate kinase PKM OS=Homo sapiens OX=9606 GN=PKM PE=1 SV=4	2746	240401_vra_2mg_helapeptide_smetryp_cona_pngasef_4ul.ScanId;v=1;d1=30545.30545.3	controllerType=0 controllerNumber=1 scan=30545	52.4678
37134:3	1	K.KGDVVIVLTGWRPGSGF.T			596.665	3	1787.98	1787.98	0	-0.6	505	NRagged	444.47	385.03	385.03	9.82	41	>sp|P14618|KPYM_HUMAN Pyruvate kinase PKM OS=Homo sapiens OX=9606 GN=PKM PE=1 SV=4	2746	240401_vra_2mg_helapeptide_smetryp_cona_pngasef_4ul.ScanId;v=1;d1=41472.41472.3	controllerType=0 controllerNumber=1 scan=41472	61.2298
34300:3	1	K.KGDVVIVLTGWRPGSGFTN.T			668.362	3	2003.07	2003.07	0	-0.3	505	NRagged	300.57	300.57	300.57	5.88	41	>sp|P14618|KPYM_HUMAN Pyruvate kinase PKM OS=Homo sapiens OX=9606 GN=PKM PE=1 SV=4	2746	240401_vra_2mg_helapeptide_smetryp_cona_pngasef_4ul.ScanId;v=1;d1=38595.38595.3	controllerType=0 controllerNumber=1 scan=38595	59.1032
31459:3	1	K.KGDVVIVLTGWRPGSGFTNTMR.V			797.76	3	2391.26	2391.26	0	1.6	505	Non	215.93	181.19	181.19	3.6	41	>sp|P14618|KPYM_HUMAN Pyruvate kinase PKM OS=Homo sapiens OX=9606 GN=PKM PE=1 SV=4	2746	240401_vra_2mg_helapeptide_smetryp_cona_pngasef_4ul.ScanId;v=1;d1=35711.35711.3	controllerType=0 controllerNumber=1 scan=35711	56.907
31453:4	1	K.KGDVVIVLTGWRPGSGFTNTMR.V			598.571	4	2391.26	2391.26	0	1.5	505	Non	290.14	290.14	290.14	7.03	41	>sp|P14618|KPYM_HUMAN Pyruvate kinase PKM OS=Homo sapiens OX=9606 GN=PKM PE=1 SV=4	2746	240401_vra_2mg_helapeptide_smetryp_cona_pngasef_4ul.ScanId;v=1;d1=35705.35705.4	controllerType=0 controllerNumber=1 scan=35705	56.9027
31265:2	1	K.KGDVVIVLTGWRPGSGFTNTMR.V			1196.13	2	2391.26	2391.26	0	0.5	505	Non	396.54	239.87	239.87	6.75	41	>sp|P14618|KPYM_HUMAN Pyruvate kinase PKM OS=Homo sapiens OX=9606 GN=PKM PE=1 SV=4	2746	240401_vra_2mg_helapeptide_smetryp_cona_pngasef_4ul.ScanId;v=1;d1=35514.35514.2	controllerType=0 controllerNumber=1 scan=35514	56.7607
31186:2	1	K.KGDVVIVLTGWRPGSGFTNTMR.V			1196.13	2	2391.26	2391.26	0	0	505	Non	554.76	362.07	362.07	8.83	41	>sp|P14618|KPYM_HUMAN Pyruvate kinase PKM OS=Homo sapiens OX=9606 GN=PKM PE=1 SV=4	2746	240401_vra_2mg_helapeptide_smetryp_cona_pngasef_4ul.ScanId;v=1;d1=35434.35434.2	controllerType=0 controllerNumber=1 scan=35434	56.7029
30912:2	1	K.KGDVVIVLTGWRPGSGFTNTMR.V			1196.13	2	2391.26	2391.26	0	-0.7	505	Non	575.47	397.09	397.09	10.21	41	>sp|P14618|KPYM_HUMAN Pyruvate kinase PKM OS=Homo sapiens OX=9606 GN=PKM PE=1 SV=4	2746	240401_vra_2mg_helapeptide_smetryp_cona_pngasef_4ul.ScanId;v=1;d1=35156.35156.2	controllerType=0 controllerNumber=1 scan=35156	56.4991
31172:3	1	K.KGDVVIVLTGWRPGSGFTNTMR.V			797.758	3	2391.26	2391.26	0	0	505	Non	589.68	475.6	475.6	12.82	41	>sp|P14618|KPYM_HUMAN Pyruvate kinase PKM OS=Homo sapiens OX=9606 GN=PKM PE=1 SV=4	2746	240401_vra_2mg_helapeptide_smetryp_cona_pngasef_4ul.ScanId;v=1;d1=35420.35420.3	controllerType=0 controllerNumber=1 scan=35420	56.6956
30842:2	1	K.KGDVVIVLTGWRPGSGFTNTMR.V			1196.13	2	2391.26	2391.26	0	0	505	Non	612.35	439.14	439.14	12.33	41	>sp|P14618|KPYM_HUMAN Pyruvate kinase PKM OS=Homo sapiens OX=9606 GN=PKM PE=1 SV=4	2746	240401_vra_2mg_helapeptide_smetryp_cona_pngasef_4ul.ScanId;v=1;d1=35085.35085.2	controllerType=0 controllerNumber=1 scan=35085	56.453
31104:4	1	K.KGDVVIVLTGWRPGSGFTNTMR.V			598.571	4	2391.26	2391.26	0	1	505	Non	621.96	621.96	621.96	14.15	41	>sp|P14618|KPYM_HUMAN Pyruvate kinase PKM OS=Homo sapiens OX=9606 GN=PKM PE=1 SV=4	2746	240401_vra_2mg_helapeptide_smetryp_cona_pngasef_4ul.ScanId;v=1;d1=35351.35351.4	controllerType=0 controllerNumber=1 scan=35351	56.6418
31106:3	1	K.KGDVVIVLTGWRPGSGFTNTMR.V			797.759	3	2391.26	2391.26	0	1	505	Non	644.82	515.74	515.74	14.02	41	>sp|P14618|KPYM_HUMAN Pyruvate kinase PKM OS=Homo sapiens OX=9606 GN=PKM PE=1 SV=4	2746	240401_vra_2mg_helapeptide_smetryp_cona_pngasef_4ul.ScanId;v=1;d1=35353.35353.3	controllerType=0 controllerNumber=1 scan=35353	56.6444
31170:4	1	K.KGDVVIVLTGWRPGSGFTNTMR.V			598.571	4	2391.26	2391.26	0	0	505	Non	670.51	670.51	670.51	14.95	41	>sp|P14618|KPYM_HUMAN Pyruvate kinase PKM OS=Homo sapiens OX=9606 GN=PKM PE=1 SV=4	2746	240401_vra_2mg_helapeptide_smetryp_cona_pngasef_4ul.ScanId;v=1;d1=35418.35418.4	controllerType=0 controllerNumber=1 scan=35418	56.6917
30838:4	1	K.KGDVVIVLTGWRPGSGFTNTMR.V			598.571	4	2391.26	2391.26	0	0	505	Non	771.88	771.88	771.88	16.95	41	>sp|P14618|KPYM_HUMAN Pyruvate kinase PKM OS=Homo sapiens OX=9606 GN=PKM PE=1 SV=4	2746	240401_vra_2mg_helapeptide_smetryp_cona_pngasef_4ul.ScanId;v=1;d1=35081.35081.4	controllerType=0 controllerNumber=1 scan=35081	56.449
30780:4	1	K.KGDVVIVLTGWRPGSGFTNTMR.V			598.571	4	2391.26	2391.26	0	0.3	505	Non	825.52	825.2	825.2	18.15	41	>sp|P14618|KPYM_HUMAN Pyruvate kinase PKM OS=Homo sapiens OX=9606 GN=PKM PE=1 SV=4	2746	240401_vra_2mg_helapeptide_smetryp_cona_pngasef_4ul.ScanId;v=1;d1=35022.35022.4	controllerType=0 controllerNumber=1 scan=35022	56.401
30840:3	1	K.KGDVVIVLTGWRPGSGFTNTMR.V			797.758	3	2391.26	2391.26	0	0	505	Non	831.41	660.16	660.16	17.82	41	>sp|P14618|KPYM_HUMAN Pyruvate kinase PKM OS=Homo sapiens OX=9606 GN=PKM PE=1 SV=4	2746	240401_vra_2mg_helapeptide_smetryp_cona_pngasef_4ul.ScanId;v=1;d1=35083.35083.3	controllerType=0 controllerNumber=1 scan=35083	56.4522
30794:3	1	K.KGDVVIVLTGWRPGSGFTNTMR.V			797.759	3	2391.26	2391.26	0	0.3	505	Non	849.91	691	691	18.02	41	>sp|P14618|KPYM_HUMAN Pyruvate kinase PKM OS=Homo sapiens OX=9606 GN=PKM PE=1 SV=4	2746	240401_vra_2mg_helapeptide_smetryp_cona_pngasef_4ul.ScanId;v=1;d1=35036.35036.3	controllerType=0 controllerNumber=1 scan=35036	56.4096
32590:3	1	K.KGDVVIVLTGWRPGSGFTN[+0.984]TMR.V		N[+1]	798.085	3	2392.24	2392.24	0	-1.6	505	Non	97.03	6.13	6.13	0.94	41	>sp|P14618|KPYM_HUMAN Pyruvate kinase PKM OS=Homo sapiens OX=9606 GN=PKM PE=1 SV=4	2746	240401_vra_2mg_helapeptide_smetryp_cona_pngasef_4ul.ScanId;v=1;d1=36859.36859.3	controllerType=0 controllerNumber=1 scan=36859	57.7784
32238:4	1	K.KGDVVIVLTGWRPGSGFTN[+0.984]TMR.V		N[+1]	598.817	4	2392.25	2392.24	0	0.5	505	Non	297.81	177.66	177.66	6.62	41	>sp|P14618|KPYM_HUMAN Pyruvate kinase PKM OS=Homo sapiens OX=9606 GN=PKM PE=1 SV=4	2746	240401_vra_2mg_helapeptide_smetryp_cona_pngasef_4ul.ScanId;v=1;d1=36502.36502.4	controllerType=0 controllerNumber=1 scan=36502	57.4955
32524:3	1	K.KGDVVIVLTGWRPGSGFTN[+0.984]TMR.V		N[+1]	798.087	3	2392.25	2392.24	0	0.8	505	Non	363.78	260.61	260.61	6.84	41	>sp|P14618|KPYM_HUMAN Pyruvate kinase PKM OS=Homo sapiens OX=9606 GN=PKM PE=1 SV=4	2746	240401_vra_2mg_helapeptide_smetryp_cona_pngasef_4ul.ScanId;v=1;d1=36792.36792.3	controllerType=0 controllerNumber=1 scan=36792	57.73
32173:4	1	K.KGDVVIVLTGWRPGSGFTN[+0.984]TMR.V		N[+1]	598.817	4	2392.24	2392.24	0	0.3	505	Non	418	326.76	326.76	8.77	41	>sp|P14618|KPYM_HUMAN Pyruvate kinase PKM OS=Homo sapiens OX=9606 GN=PKM PE=1 SV=4	2746	240401_vra_2mg_helapeptide_smetryp_cona_pngasef_4ul.ScanId;v=1;d1=36436.36436.4	controllerType=0 controllerNumber=1 scan=36436	57.4474
32128:3	1	K.KGDVVIVLTGWRPGSGFTN[+0.984]TMR.V		N[+1]	798.087	3	2392.25	2392.24	0	0.6	505	Non	637.01	609.9	609.9	14.02	41	>sp|P14618|KPYM_HUMAN Pyruvate kinase PKM OS=Homo sapiens OX=9606 GN=PKM PE=1 SV=4	2746	240401_vra_2mg_helapeptide_smetryp_cona_pngasef_4ul.ScanId;v=1;d1=36390.36390.3	controllerType=0 controllerNumber=1 scan=36390	57.412
32185:3	1	K.KGDVVIVLTGWRPGSGFTN[+0.984]TMR.V		N[+1]	798.087	3	2392.24	2392.24	0	0.3	505	Non	682.91	595.31	595.31	15.02	41	>sp|P14618|KPYM_HUMAN Pyruvate kinase PKM OS=Homo sapiens OX=9606 GN=PKM PE=1 SV=4	2746	240401_vra_2mg_helapeptide_smetryp_cona_pngasef_4ul.ScanId;v=1;d1=36448.36448.3	controllerType=0 controllerNumber=1 scan=36448	57.4553
37940:2	1	K.GDVVIVLTGWRPGSGFTNTMR.V			1132.09	2	2263.17	2263.17	0	1.5	506	Non	335.48	220.88	220.88	5.39	41	>sp|P14618|KPYM_HUMAN Pyruvate kinase PKM OS=Homo sapiens OX=9606 GN=PKM PE=1 SV=4	2746	240401_vra_2mg_helapeptide_smetryp_cona_pngasef_4ul.ScanId;v=1;d1=42290.42290.2	controllerType=0 controllerNumber=1 scan=42290	61.8309
38009:2	1	K.GDVVIVLTGWRPGSGFTNTMR.V			1132.09	2	2263.16	2263.17	0	-0.6	506	Non	419.87	263.34	263.34	7.71	41	>sp|P14618|KPYM_HUMAN Pyruvate kinase PKM OS=Homo sapiens OX=9606 GN=PKM PE=1 SV=4	2746	240401_vra_2mg_helapeptide_smetryp_cona_pngasef_4ul.ScanId;v=1;d1=42360.42360.2	controllerType=0 controllerNumber=1 scan=42360	61.8796
38006:3	1	K.GDVVIVLTGWRPGSGFTNTMR.V			755.06	3	2263.16	2263.17	0	-0.4	506	Non	669.99	529.87	529.87	15.11	41	>sp|P14618|KPYM_HUMAN Pyruvate kinase PKM OS=Homo sapiens OX=9606 GN=PKM PE=1 SV=4	2746	240401_vra_2mg_helapeptide_smetryp_cona_pngasef_4ul.ScanId;v=1;d1=42357.42357.3	controllerType=0 controllerNumber=1 scan=42357	61.8774
37937:3	1	K.GDVVIVLTGWRPGSGFTNTMR.V			755.061	3	2263.17	2263.17	0	1.4	506	Non	703.64	518.31	518.31	15.98	41	>sp|P14618|KPYM_HUMAN Pyruvate kinase PKM OS=Homo sapiens OX=9606 GN=PKM PE=1 SV=4	2746	240401_vra_2mg_helapeptide_smetryp_cona_pngasef_4ul.ScanId;v=1;d1=42287.42287.3	controllerType=0 controllerNumber=1 scan=42287	61.8288
09129:3	2	M.GKVKVGVN[+0.984]GFGR.I		N[+1]	406.903	3	1218.69	1218.7	0	-0.7	2	Non	48.36	1.65	1.65	0.41	38	>sp|P04406|G3P_HUMAN Glyceraldehyde-3-phosphate dehydrogenase OS=Homo sapiens OX=9606 GN=GAPDH PE=1 SV=3	2050	240401_vra_2mg_helapeptide_smetryp_cona_pngasef_4ul.ScanId;v=1;d1=12837.12837.3	controllerType=0 controllerNumber=1 scan=12837	29.4385
09724:3	2	M.GKVKVGVN[+0.984]GFGR.I		N[+1]	406.903	3	1218.69	1218.7	0	-0.7	2	Non	276.32	172.85	172.85	4.43	38	>sp|P04406|G3P_HUMAN Glyceraldehyde-3-phosphate dehydrogenase OS=Homo sapiens OX=9606 GN=GAPDH PE=1 SV=3	2050	240401_vra_2mg_helapeptide_smetryp_cona_pngasef_4ul.ScanId;v=1;d1=13449.13449.3	controllerType=0 controllerNumber=1 scan=13449	30.3152
09102:3	2	M.GKVKVGVN[+0.984]GFGR.I		N[+1]	406.903	3	1218.69	1218.7	0	-0.5	2	Non	326.92	231.54	231.54	5.77	38	>sp|P04406|G3P_HUMAN Glyceraldehyde-3-phosphate dehydrogenase OS=Homo sapiens OX=9606 GN=GAPDH PE=1 SV=3	2050	240401_vra_2mg_helapeptide_smetryp_cona_pngasef_4ul.ScanId;v=1;d1=12809.12809.3	controllerType=0 controllerNumber=1 scan=12809	29.3945
16729:4	2	M.GKVKVGVNGFGRIGRLVTR.A			504.06	4	2013.22	2013.22	0	-0.5	2	Non	99.69	99.69	99.69	3.28	38	>sp|P04406|G3P_HUMAN Glyceraldehyde-3-phosphate dehydrogenase OS=Homo sapiens OX=9606 GN=GAPDH PE=1 SV=3	2050	240401_vra_2mg_helapeptide_smetryp_cona_pngasef_4ul.ScanId;v=1;d1=20669.20669.4	controllerType=0 controllerNumber=1 scan=20669	41.1997
16688:4	2	M.GKVKVGVNGFGRIGRLVTR.A			504.06	4	2013.22	2013.22	0	0.3	2	Non	167.87	167.87	167.87	5.18	38	>sp|P04406|G3P_HUMAN Glyceraldehyde-3-phosphate dehydrogenase OS=Homo sapiens OX=9606 GN=GAPDH PE=1 SV=3	2050	240401_vra_2mg_helapeptide_smetryp_cona_pngasef_4ul.ScanId;v=1;d1=20627.20627.4	controllerType=0 controllerNumber=1 scan=20627	41.1398
16727:5	2	M.GKVKVGVNGFGRIGRLVTR.A			403.45	5	2013.22	2013.22	0	-0.4	2	Non	182.85	182.85	182.85	5.11	38	>sp|P04406|G3P_HUMAN Glyceraldehyde-3-phosphate dehydrogenase OS=Homo sapiens OX=9606 GN=GAPDH PE=1 SV=3	2050	240401_vra_2mg_helapeptide_smetryp_cona_pngasef_4ul.ScanId;v=1;d1=20667.20667.5	controllerType=0 controllerNumber=1 scan=20667	41.1981
16691:5	2	M.GKVKVGVNGFGRIGRLVTR.A			403.45	5	2013.22	2013.22	0	0.3	2	Non	290.03	284.45	284.45	8.7	38	>sp|P04406|G3P_HUMAN Glyceraldehyde-3-phosphate dehydrogenase OS=Homo sapiens OX=9606 GN=GAPDH PE=1 SV=3	2050	240401_vra_2mg_helapeptide_smetryp_cona_pngasef_4ul.ScanId;v=1;d1=20630.20630.5	controllerType=0 controllerNumber=1 scan=20630	41.1484
16550:5	2	M.GKVKVGVNGFGRIGRLVTR.A			403.45	5	2013.22	2013.22	0	0.8	2	Non	292.14	257.37	257.37	7.46	38	>sp|P04406|G3P_HUMAN Glyceraldehyde-3-phosphate dehydrogenase OS=Homo sapiens OX=9606 GN=GAPDH PE=1 SV=3	2050	240401_vra_2mg_helapeptide_smetryp_cona_pngasef_4ul.ScanId;v=1;d1=20485.20485.5	controllerType=0 controllerNumber=1 scan=20485	40.9453
16538:5	2	M.GKVKVGVNGFGRIGRLVTR.A			403.45	5	2013.22	2013.22	0	0.3	2	Non	294.14	261.78	261.78	7.45	38	>sp|P04406|G3P_HUMAN Glyceraldehyde-3-phosphate dehydrogenase OS=Homo sapiens OX=9606 GN=GAPDH PE=1 SV=3	2050	240401_vra_2mg_helapeptide_smetryp_cona_pngasef_4ul.ScanId;v=1;d1=20472.20472.5	controllerType=0 controllerNumber=1 scan=20472	40.9261
18230:4	2	M.GKVKVGVN[+0.984]GFGRIGRLVTR.A		N[+1]	504.306	4	2014.2	2014.2	0	-0.7	2	Non	85.05	85.05	85.05	2.42	38	>sp|P04406|G3P_HUMAN Glyceraldehyde-3-phosphate dehydrogenase OS=Homo sapiens OX=9606 GN=GAPDH PE=1 SV=3	2050	240401_vra_2mg_helapeptide_smetryp_cona_pngasef_4ul.ScanId;v=1;d1=22209.22209.4	controllerType=0 controllerNumber=1 scan=22209	43.1565
18226:5	2	M.GKVKVGVN[+0.984]GFGRIGRLVTR.A		N[+1]	403.646	5	2014.2	2014.2	0	-0.7	2	Non	150.4	109.54	109.54	3.14	38	>sp|P04406|G3P_HUMAN Glyceraldehyde-3-phosphate dehydrogenase OS=Homo sapiens OX=9606 GN=GAPDH PE=1 SV=3	2050	240401_vra_2mg_helapeptide_smetryp_cona_pngasef_4ul.ScanId;v=1;d1=22205.22205.5	controllerType=0 controllerNumber=1 scan=22205	43.1522
17968:4	2	M.GKVKVGVN[+0.984]GFGRIGRLVTR.A		N[+1]	504.306	4	2014.2	2014.2	0	-0.5	2	Non	237.01	221.64	221.64	6.73	38	>sp|P04406|G3P_HUMAN Glyceraldehyde-3-phosphate dehydrogenase OS=Homo sapiens OX=9606 GN=GAPDH PE=1 SV=3	2050	240401_vra_2mg_helapeptide_smetryp_cona_pngasef_4ul.ScanId;v=1;d1=21940.21940.4	controllerType=0 controllerNumber=1 scan=21940	42.7914
17917:5	2	M.GKVKVGVN[+0.984]GFGRIGRLVTR.A		N[+1]	403.646	5	2014.2	2014.2	0	-0.4	2	Non	238.61	235.66	235.66	6.63	38	>sp|P04406|G3P_HUMAN Glyceraldehyde-3-phosphate dehydrogenase OS=Homo sapiens OX=9606 GN=GAPDH PE=1 SV=3	2050	240401_vra_2mg_helapeptide_smetryp_cona_pngasef_4ul.ScanId;v=1;d1=21888.21888.5	controllerType=0 controllerNumber=1 scan=21888	42.7356
17919:4	2	M.GKVKVGVN[+0.984]GFGRIGRLVTR.A		N[+1]	504.306	4	2014.2	2014.2	0	-0.5	2	Non	240.61	240.61	240.61	8.12	38	>sp|P04406|G3P_HUMAN Glyceraldehyde-3-phosphate dehydrogenase OS=Homo sapiens OX=9606 GN=GAPDH PE=1 SV=3	2050	240401_vra_2mg_helapeptide_smetryp_cona_pngasef_4ul.ScanId;v=1;d1=21890.21890.4	controllerType=0 controllerNumber=1 scan=21890	42.739
18205:5	2	M.GKVKVGVN[+0.984]GFGRIGRLVTR.A		N[+1]	403.647	5	2014.2	2014.2	0	0.8	2	Non	246.3	206.75	206.75	6.97	38	>sp|P04406|G3P_HUMAN Glyceraldehyde-3-phosphate dehydrogenase OS=Homo sapiens OX=9606 GN=GAPDH PE=1 SV=3	2050	240401_vra_2mg_helapeptide_smetryp_cona_pngasef_4ul.ScanId;v=1;d1=22183.22183.5	controllerType=0 controllerNumber=1 scan=22183	43.1247
17876:5	2	M.GKVKVGVN[+0.984]GFGRIGRLVTR.A		N[+1]	403.646	5	2014.2	2014.2	0	-0.2	2	Non	256.83	234.08	234.08	7.39	38	>sp|P04406|G3P_HUMAN Glyceraldehyde-3-phosphate dehydrogenase OS=Homo sapiens OX=9606 GN=GAPDH PE=1 SV=3	2050	240401_vra_2mg_helapeptide_smetryp_cona_pngasef_4ul.ScanId;v=1;d1=21846.21846.5	controllerType=0 controllerNumber=1 scan=21846	42.6855
17704:5	2	M.GKVKVGVN[+0.984]GFGRIGRLVTR.A		N[+1]	403.647	5	2014.2	2014.2	0	0.6	2	Non	288.57	255.43	255.43	7.76	38	>sp|P04406|G3P_HUMAN Glyceraldehyde-3-phosphate dehydrogenase OS=Homo sapiens OX=9606 GN=GAPDH PE=1 SV=3	2050	240401_vra_2mg_helapeptide_smetryp_cona_pngasef_4ul.ScanId;v=1;d1=21669.21669.5	controllerType=0 controllerNumber=1 scan=21669	42.4734
17842:3	2	M.GKVKVGVN[+0.984]GFGRIGRLVTR.A		N[+1]	672.073	3	2014.2	2014.2	0	0.5	2	Non	305.01	215.19	215.19	8.54	38	>sp|P04406|G3P_HUMAN Glyceraldehyde-3-phosphate dehydrogenase OS=Homo sapiens OX=9606 GN=GAPDH PE=1 SV=3	2050	240401_vra_2mg_helapeptide_smetryp_cona_pngasef_4ul.ScanId;v=1;d1=21811.21811.3	controllerType=0 controllerNumber=1 scan=21811	42.6422
17812:3	2	M.GKVKVGVN[+0.984]GFGRIGRLVTR.A		N[+1]	672.072	3	2014.2	2014.2	0	-0.3	2	Non	315.86	299.95	299.95	8.46	38	>sp|P04406|G3P_HUMAN Glyceraldehyde-3-phosphate dehydrogenase OS=Homo sapiens OX=9606 GN=GAPDH PE=1 SV=3	2050	240401_vra_2mg_helapeptide_smetryp_cona_pngasef_4ul.ScanId;v=1;d1=21780.21780.3	controllerType=0 controllerNumber=1 scan=21780	42.6044
17726:5	2	M.GKVKVGVN[+0.984]GFGRIGRLVTR.A		N[+1]	403.646	5	2014.2	2014.2	0	-0.2	2	Non	323.07	286.39	286.39	8.83	38	>sp|P04406|G3P_HUMAN Glyceraldehyde-3-phosphate dehydrogenase OS=Homo sapiens OX=9606 GN=GAPDH PE=1 SV=3	2050	240401_vra_2mg_helapeptide_smetryp_cona_pngasef_4ul.ScanId;v=1;d1=21692.21692.5	controllerType=0 controllerNumber=1 scan=21692	42.5034
17730:4	2	M.GKVKVGVN[+0.984]GFGRIGRLVTR.A		N[+1]	504.306	4	2014.2	2014.2	0	-0.1	2	Non	327.07	260	260	8.61	38	>sp|P04406|G3P_HUMAN Glyceraldehyde-3-phosphate dehydrogenase OS=Homo sapiens OX=9606 GN=GAPDH PE=1 SV=3	2050	240401_vra_2mg_helapeptide_smetryp_cona_pngasef_4ul.ScanId;v=1;d1=21696.21696.4	controllerType=0 controllerNumber=1 scan=21696	42.5081
17754:4	2	M.GKVKVGVN[+0.984]GFGRIGRLVTR.A		N[+1]	504.306	4	2014.2	2014.2	0	-0.5	2	Non	329.48	263.35	263.35	8.65	38	>sp|P04406|G3P_HUMAN Glyceraldehyde-3-phosphate dehydrogenase OS=Homo sapiens OX=9606 GN=GAPDH PE=1 SV=3	2050	240401_vra_2mg_helapeptide_smetryp_cona_pngasef_4ul.ScanId;v=1;d1=21721.21721.4	controllerType=0 controllerNumber=1 scan=21721	42.5398
12644:2	2	K.VGVN[+0.984]GFGR.I		N[+1]	403.711	2	806.415	806.415	0	-0.5	6	Non	298.6	127.78	127.78	3.08	38	>sp|P04406|G3P_HUMAN Glyceraldehyde-3-phosphate dehydrogenase OS=Homo sapiens OX=9606 GN=GAPDH PE=1 SV=3	2050	240401_vra_2mg_helapeptide_smetryp_cona_pngasef_4ul.ScanId;v=1;d1=16459.16459.2	controllerType=0 controllerNumber=1 scan=16459	34.8893
12660:2	2	K.VGVN[+0.984]GFGR.I		N[+1]	403.711	2	806.415	806.415	0	-1	6	Non	318.33	154.21	154.21	3.77	38	>sp|P04406|G3P_HUMAN Glyceraldehyde-3-phosphate dehydrogenase OS=Homo sapiens OX=9606 GN=GAPDH PE=1 SV=3	2050	240401_vra_2mg_helapeptide_smetryp_cona_pngasef_4ul.ScanId;v=1;d1=16476.16476.2	controllerType=0 controllerNumber=1 scan=16476	34.9297
11362:2	2	K.VGVN[+0.984]GFGR.I		N[+1]	403.711	2	806.415	806.415	0	-1	6	Non	356.05	200.56	200.56	4.82	38	>sp|P04406|G3P_HUMAN Glyceraldehyde-3-phosphate dehydrogenase OS=Homo sapiens OX=9606 GN=GAPDH PE=1 SV=3	2050	240401_vra_2mg_helapeptide_smetryp_cona_pngasef_4ul.ScanId;v=1;d1=15139.15139.2	controllerType=0 controllerNumber=1 scan=15139	32.9353
11323:2	2	K.VGVN[+0.984]GFGR.I		N[+1]	403.711	2	806.414	806.415	0	-1.2	6	Non	374.56	186.98	186.98	4.46	38	>sp|P04406|G3P_HUMAN Glyceraldehyde-3-phosphate dehydrogenase OS=Homo sapiens OX=9606 GN=GAPDH PE=1 SV=3	2050	240401_vra_2mg_helapeptide_smetryp_cona_pngasef_4ul.ScanId;v=1;d1=15099.15099.2	controllerType=0 controllerNumber=1 scan=15099	32.8799
10822:2	2	R.LVTRAAFN.S			446.256	2	891.504	891.505	0	-0.6	17	NRagged	267.47	115.96	115.96	2	38	>sp|P04406|G3P_HUMAN Glyceraldehyde-3-phosphate dehydrogenase OS=Homo sapiens OX=9606 GN=GAPDH PE=1 SV=3	2050	240401_vra_2mg_helapeptide_smetryp_cona_pngasef_4ul.ScanId;v=1;d1=14584.14584.2	controllerType=0 controllerNumber=1 scan=14584	32.1838
10799:2	2	R.LVTRAAFN.S			446.256	2	891.505	891.505	0	0.5	17	NRagged	330.27	158.76	158.76	3.08	38	>sp|P04406|G3P_HUMAN Glyceraldehyde-3-phosphate dehydrogenase OS=Homo sapiens OX=9606 GN=GAPDH PE=1 SV=3	2050	240401_vra_2mg_helapeptide_smetryp_cona_pngasef_4ul.ScanId;v=1;d1=14560.14560.2	controllerType=0 controllerNumber=1 scan=14560	32.1445
55300:4	2	R.AAFNSGKVDIVAINDPFIDLNYMVYMFQYDSTHGK.F			996.732	4	3983.91	3983.9	0	1.8	21	Non	18	18	18	2.19	38	>sp|P04406|G3P_HUMAN Glyceraldehyde-3-phosphate dehydrogenase OS=Homo sapiens OX=9606 GN=GAPDH PE=1 SV=3	2050	240401_vra_2mg_helapeptide_smetryp_cona_pngasef_4ul.ScanId;v=1;d1=59925.59925.4	controllerType=0 controllerNumber=1 scan=59925	75.3986
55237:4	2	R.AAFNSGKVDIVAINDPFIDLNYMVYMFQYDSTHGK.F			996.731	4	3983.9	3983.9	0	0.6	21	Non	188.52	188.52	188.52	5.84	38	>sp|P04406|G3P_HUMAN Glyceraldehyde-3-phosphate dehydrogenase OS=Homo sapiens OX=9606 GN=GAPDH PE=1 SV=3	2050	240401_vra_2mg_helapeptide_smetryp_cona_pngasef_4ul.ScanId;v=1;d1=59861.59861.4	controllerType=0 controllerNumber=1 scan=59861	75.3502
53035:5	2	R.AAFNSGKVDIVAINDPFIDLNYMVYMFQYDSTHGKFHGTVK.A			931.458	5	4653.26	4653.26	0	0.5	21	Non	20.21	20.21	8	3.16	38	>sp|P04406|G3P_HUMAN Glyceraldehyde-3-phosphate dehydrogenase OS=Homo sapiens OX=9606 GN=GAPDH PE=1 SV=3	2050	240401_vra_2mg_helapeptide_smetryp_cona_pngasef_4ul.ScanId;v=1;d1=57624.57624.5	controllerType=0 controllerNumber=1 scan=57624	73.6101
52977:5	2	R.AAFNSGKVDIVAINDPFIDLNYMVYMFQYDSTHGKFHGTVK.A			931.458	5	4653.26	4653.26	0	1	21	Non	41.62	41.62	28.99	3.76	38	>sp|P04406|G3P_HUMAN Glyceraldehyde-3-phosphate dehydrogenase OS=Homo sapiens OX=9606 GN=GAPDH PE=1 SV=3	2050	240401_vra_2mg_helapeptide_smetryp_cona_pngasef_4ul.ScanId;v=1;d1=57565.57565.5	controllerType=0 controllerNumber=1 scan=57565	73.5603
53060:7	2	R.AAFNSGKVDIVAINDPFIDLNYMVYMFQYDSTHGKFHGTVK.A			665.615	7	4653.26	4653.26	0	0.4	21	Non	136.05	136.05	24.41	4.53	38	>sp|P04406|G3P_HUMAN Glyceraldehyde-3-phosphate dehydrogenase OS=Homo sapiens OX=9606 GN=GAPDH PE=1 SV=3	2050	240401_vra_2mg_helapeptide_smetryp_cona_pngasef_4ul.ScanId;v=1;d1=57649.57649.7	controllerType=0 controllerNumber=1 scan=57649	73.6294
53002:7	2	R.AAFNSGKVDIVAINDPFIDLNYMVYMFQYDSTHGKFHGTVK.A			665.615	7	4653.26	4653.26	0	1	21	Non	306.26	306.26	29.29	8.42	38	>sp|P04406|G3P_HUMAN Glyceraldehyde-3-phosphate dehydrogenase OS=Homo sapiens OX=9606 GN=GAPDH PE=1 SV=3	2050	240401_vra_2mg_helapeptide_smetryp_cona_pngasef_4ul.ScanId;v=1;d1=57590.57590.7	controllerType=0 controllerNumber=1 scan=57590	73.5813
53034:6	2	R.AAFNSGKVDIVAINDPFIDLNYMVYMFQYDSTHGKFHGTVK.A			776.383	6	4653.26	4653.26	0	0.5	21	Non	488.3	488.3	41.37	12.96	38	>sp|P04406|G3P_HUMAN Glyceraldehyde-3-phosphate dehydrogenase OS=Homo sapiens OX=9606 GN=GAPDH PE=1 SV=3	2050	240401_vra_2mg_helapeptide_smetryp_cona_pngasef_4ul.ScanId;v=1;d1=57623.57623.6	controllerType=0 controllerNumber=1 scan=57623	73.6079
52976:6	2	R.AAFNSGKVDIVAINDPFIDLNYMVYMFQYDSTHGKFHGTVK.A			776.383	6	4653.26	4653.26	0	1	21	Non	750.04	750.04	48.25	18.5	38	>sp|P04406|G3P_HUMAN Glyceraldehyde-3-phosphate dehydrogenase OS=Homo sapiens OX=9606 GN=GAPDH PE=1 SV=3	2050	240401_vra_2mg_helapeptide_smetryp_cona_pngasef_4ul.ScanId;v=1;d1=57564.57564.6	controllerType=0 controllerNumber=1 scan=57564	73.5581
57092:3	2	K.VDIVAINDPFIDLNYMVYMFQYDSTHGK.F			1103.53	3	3308.57	3308.56	0	0.6	28	Non	8.46	8.46	8.46	2.16	38	>sp|P04406|G3P_HUMAN Glyceraldehyde-3-phosphate dehydrogenase OS=Homo sapiens OX=9606 GN=GAPDH PE=1 SV=3	2050	240401_vra_2mg_helapeptide_smetryp_cona_pngasef_4ul.ScanId;v=1;d1=61743.61743.3	controllerType=0 controllerNumber=1 scan=61743	76.7134
54202:5	2	K.VDIVAINDPFIDLNYMVYMFQYDSTHGKFHGTVK.A			796.391	5	3977.93	3977.92	0	0.3	28	Non	653.44	653.44	653.44	16.03	38	>sp|P04406|G3P_HUMAN Glyceraldehyde-3-phosphate dehydrogenase OS=Homo sapiens OX=9606 GN=GAPDH PE=1 SV=3	2050	240401_vra_2mg_helapeptide_smetryp_cona_pngasef_4ul.ScanId;v=1;d1=58810.58810.5	controllerType=0 controllerNumber=1 scan=58810	74.5389
40952:3	2	K.IKWGDAGAEYVVESTGVFTTMEK.A			840.082	3	2518.23	2518.22	0	5.4	85	Non	165.49	165.49	165.49	2.66	38	>sp|P04406|G3P_HUMAN Glyceraldehyde-3-phosphate dehydrogenase OS=Homo sapiens OX=9606 GN=GAPDH PE=1 SV=3	2050	240401_vra_2mg_helapeptide_smetryp_cona_pngasef_4ul.ScanId;v=1;d1=45347.45347.3	controllerType=0 controllerNumber=1 scan=45347	64.1102
40024:4	2	K.IKWGDAGAEYVVESTGVFTTMEKAGAHLQGGAK.R			852.929	4	3408.7	3408.69	0	1.7	85	Non	38.08	38.08	38.08	2.52	38	>sp|P04406|G3P_HUMAN Glyceraldehyde-3-phosphate dehydrogenase OS=Homo sapiens OX=9606 GN=GAPDH PE=1 SV=3	2050	240401_vra_2mg_helapeptide_smetryp_cona_pngasef_4ul.ScanId;v=1;d1=44405.44405.4	controllerType=0 controllerNumber=1 scan=44405	63.3897
40096:5	2	K.IKWGDAGAEYVVESTGVFTTMEKAGAHLQGGAK.R			682.545	5	3408.7	3408.69	0	1.9	85	Non	203.71	203.71	203.71	6.66	38	>sp|P04406|G3P_HUMAN Glyceraldehyde-3-phosphate dehydrogenase OS=Homo sapiens OX=9606 GN=GAPDH PE=1 SV=3	2050	240401_vra_2mg_helapeptide_smetryp_cona_pngasef_4ul.ScanId;v=1;d1=44478.44478.5	controllerType=0 controllerNumber=1 scan=44478	63.4408
40025:5	2	K.IKWGDAGAEYVVESTGVFTTMEKAGAHLQGGAK.R			682.545	5	3408.7	3408.69	0	1.8	85	Non	232.54	232.54	232.54	8.38	38	>sp|P04406|G3P_HUMAN Glyceraldehyde-3-phosphate dehydrogenase OS=Homo sapiens OX=9606 GN=GAPDH PE=1 SV=3	2050	240401_vra_2mg_helapeptide_smetryp_cona_pngasef_4ul.ScanId;v=1;d1=44406.44406.5	controllerType=0 controllerNumber=1 scan=44406	63.3902
39949:4	2	K.IKWGDAGAEYVVESTGVFTTMEKAGAHLQGGAK.R			852.929	4	3408.7	3408.69	0	1.9	85	Non	297.9	297.9	297.9	8.59	38	>sp|P04406|G3P_HUMAN Glyceraldehyde-3-phosphate dehydrogenase OS=Homo sapiens OX=9606 GN=GAPDH PE=1 SV=3	2050	240401_vra_2mg_helapeptide_smetryp_cona_pngasef_4ul.ScanId;v=1;d1=44329.44329.4	controllerType=0 controllerNumber=1 scan=44329	63.3357
39745:3	2	K.IKWGDAGAEYVVESTGVFTTMEKAGAHLQGGAK.R			1136.9	3	3408.69	3408.69	0	-0.1	85	Non	333.32	333.32	333.32	8.93	38	>sp|P04406|G3P_HUMAN Glyceraldehyde-3-phosphate dehydrogenase OS=Homo sapiens OX=9606 GN=GAPDH PE=1 SV=3	2050	240401_vra_2mg_helapeptide_smetryp_cona_pngasef_4ul.ScanId;v=1;d1=44122.44122.3	controllerType=0 controllerNumber=1 scan=44122	63.1853
39685:3	2	K.IKWGDAGAEYVVESTGVFTTMEKAGAHLQGGAK.R			1136.9	3	3408.69	3408.69	0	0.8	85	Non	512.96	512.96	512.96	13.1	38	>sp|P04406|G3P_HUMAN Glyceraldehyde-3-phosphate dehydrogenase OS=Homo sapiens OX=9606 GN=GAPDH PE=1 SV=3	2050	240401_vra_2mg_helapeptide_smetryp_cona_pngasef_4ul.ScanId;v=1;d1=44061.44061.3	controllerType=0 controllerNumber=1 scan=44061	63.1392
39684:4	2	K.IKWGDAGAEYVVESTGVFTTMEKAGAHLQGGAK.R			852.928	4	3408.69	3408.69	0	0.9	85	Non	726.05	726.05	726.05	17.75	38	>sp|P04406|G3P_HUMAN Glyceraldehyde-3-phosphate dehydrogenase OS=Homo sapiens OX=9606 GN=GAPDH PE=1 SV=3	2050	240401_vra_2mg_helapeptide_smetryp_cona_pngasef_4ul.ScanId;v=1;d1=44060.44060.4	controllerType=0 controllerNumber=1 scan=44060	63.1389
39625:4	2	K.IKWGDAGAEYVVESTGVFTTMEKAGAHLQGGAK.R			852.928	4	3408.69	3408.69	0	0.6	85	Non	791.81	739.44	739.44	18.75	38	>sp|P04406|G3P_HUMAN Glyceraldehyde-3-phosphate dehydrogenase OS=Homo sapiens OX=9606 GN=GAPDH PE=1 SV=3	2050	240401_vra_2mg_helapeptide_smetryp_cona_pngasef_4ul.ScanId;v=1;d1=44000.44000.4	controllerType=0 controllerNumber=1 scan=44000	63.0923
39678:5	2	K.IKWGDAGAEYVVESTGVFTTMEKAGAHLQGGAK.R			682.544	5	3408.69	3408.69	0	0.9	85	Non	848.5	848.5	848.5	19.88	38	>sp|P04406|G3P_HUMAN Glyceraldehyde-3-phosphate dehydrogenase OS=Homo sapiens OX=9606 GN=GAPDH PE=1 SV=3	2050	240401_vra_2mg_helapeptide_smetryp_cona_pngasef_4ul.ScanId;v=1;d1=44054.44054.5	controllerType=0 controllerNumber=1 scan=44054	63.1325
39617:5	2	K.IKWGDAGAEYVVESTGVFTTMEKAGAHLQGGAK.R			682.544	5	3408.69	3408.69	0	0.6	85	Non	885.05	885.05	885.05	20.88	38	>sp|P04406|G3P_HUMAN Glyceraldehyde-3-phosphate dehydrogenase OS=Homo sapiens OX=9606 GN=GAPDH PE=1 SV=3	2050	240401_vra_2mg_helapeptide_smetryp_cona_pngasef_4ul.ScanId;v=1;d1=43992.43992.5	controllerType=0 controllerNumber=1 scan=43992	63.0874
41038:4	2	K.WGDAGAEYVVESTGVFTTMEKAGAHLQGGAK.R			792.635	4	3167.52	3167.51	0	2.1	87	Non	27.42	27.42	27.42	1.93	38	>sp|P04406|G3P_HUMAN Glyceraldehyde-3-phosphate dehydrogenase OS=Homo sapiens OX=9606 GN=GAPDH PE=1 SV=3	2050	240401_vra_2mg_helapeptide_smetryp_cona_pngasef_4ul.ScanId;v=1;d1=45435.45435.4	controllerType=0 controllerNumber=1 scan=45435	64.1911
40858:3	2	K.WGDAGAEYVVESTGVFTTMEKAGAHLQGGAK.R			1056.51	3	3167.51	3167.51	0	0.5	87	Non	234.89	234.89	234.89	7.93	38	>sp|P04406|G3P_HUMAN Glyceraldehyde-3-phosphate dehydrogenase OS=Homo sapiens OX=9606 GN=GAPDH PE=1 SV=3	2050	240401_vra_2mg_helapeptide_smetryp_cona_pngasef_4ul.ScanId;v=1;d1=45252.45252.3	controllerType=0 controllerNumber=1 scan=45252	64.0404
40803:3	2	K.WGDAGAEYVVESTGVFTTMEKAGAHLQGGAK.R			1056.51	3	3167.51	3167.51	0	0.2	87	Non	474.09	474.09	474.09	12.77	38	>sp|P04406|G3P_HUMAN Glyceraldehyde-3-phosphate dehydrogenase OS=Homo sapiens OX=9606 GN=GAPDH PE=1 SV=3	2050	240401_vra_2mg_helapeptide_smetryp_cona_pngasef_4ul.ScanId;v=1;d1=45196.45196.3	controllerType=0 controllerNumber=1 scan=45196	63.9923
40796:4	2	K.WGDAGAEYVVESTGVFTTMEKAGAHLQGGAK.R			792.633	4	3167.51	3167.51	0	0.2	87	Non	723.71	723.71	723.71	17.49	38	>sp|P04406|G3P_HUMAN Glyceraldehyde-3-phosphate dehydrogenase OS=Homo sapiens OX=9606 GN=GAPDH PE=1 SV=3	2050	240401_vra_2mg_helapeptide_smetryp_cona_pngasef_4ul.ScanId;v=1;d1=45189.45189.4	controllerType=0 controllerNumber=1 scan=45189	63.9861
40740:4	2	K.WGDAGAEYVVESTGVFTTMEKAGAHLQGGAK.R			792.634	4	3167.51	3167.51	0	1.2	87	Non	752.25	752.25	752.25	18.17	38	>sp|P04406|G3P_HUMAN Glyceraldehyde-3-phosphate dehydrogenase OS=Homo sapiens OX=9606 GN=GAPDH PE=1 SV=3	2050	240401_vra_2mg_helapeptide_smetryp_cona_pngasef_4ul.ScanId;v=1;d1=45132.45132.4	controllerType=0 controllerNumber=1 scan=45132	63.9415
36798:5	2	K.WGDAGAEYVVESTGVFTTMEKAGAHLQGGAKR.V			665.529	5	3323.61	3323.61	0	0.6	87	Non	124.95	124.95	124.95	5.63	38	>sp|P04406|G3P_HUMAN Glyceraldehyde-3-phosphate dehydrogenase OS=Homo sapiens OX=9606 GN=GAPDH PE=1 SV=3	2050	240401_vra_2mg_helapeptide_smetryp_cona_pngasef_4ul.ScanId;v=1;d1=41131.41131.5	controllerType=0 controllerNumber=1 scan=41131	60.9753
36469:4	2	K.WGDAGAEYVVESTGVFTTMEKAGAHLQGGAKR.V			831.658	4	3323.61	3323.61	0	-0.2	87	Non	321.67	321.67	321.67	9.41	38	>sp|P04406|G3P_HUMAN Glyceraldehyde-3-phosphate dehydrogenase OS=Homo sapiens OX=9606 GN=GAPDH PE=1 SV=3	2050	240401_vra_2mg_helapeptide_smetryp_cona_pngasef_4ul.ScanId;v=1;d1=40796.40796.4	controllerType=0 controllerNumber=1 scan=40796	60.7024
36510:4	2	K.WGDAGAEYVVESTGVFTTMEKAGAHLQGGAKR.V			831.659	4	3323.62	3323.61	0	1.5	87	Non	655.6	655.6	655.6	16.61	38	>sp|P04406|G3P_HUMAN Glyceraldehyde-3-phosphate dehydrogenase OS=Homo sapiens OX=9606 GN=GAPDH PE=1 SV=3	2050	240401_vra_2mg_helapeptide_smetryp_cona_pngasef_4ul.ScanId;v=1;d1=40838.40838.4	controllerType=0 controllerNumber=1 scan=40838	60.734
36489:5	2	K.WGDAGAEYVVESTGVFTTMEKAGAHLQGGAKR.V			665.529	5	3323.62	3323.61	0	1.5	87	Non	889.27	889.27	889.27	20.74	38	>sp|P04406|G3P_HUMAN Glyceraldehyde-3-phosphate dehydrogenase OS=Homo sapiens OX=9606 GN=GAPDH PE=1 SV=3	2050	240401_vra_2mg_helapeptide_smetryp_cona_pngasef_4ul.ScanId;v=1;d1=40817.40817.5	controllerType=0 controllerNumber=1 scan=40817	60.7184
36435:5	2	K.WGDAGAEYVVESTGVFTTMEKAGAHLQGGAKR.V			665.528	5	3323.61	3323.61	0	-0.1	87	Non	889.65	889.65	889.65	20.86	38	>sp|P04406|G3P_HUMAN Glyceraldehyde-3-phosphate dehydrogenase OS=Homo sapiens OX=9606 GN=GAPDH PE=1 SV=3	2050	240401_vra_2mg_helapeptide_smetryp_cona_pngasef_4ul.ScanId;v=1;d1=40762.40762.5	controllerType=0 controllerNumber=1 scan=40762	60.6764
00434:2	2	K.AGAHLQGGAK.R			455.249	2	909.491	909.49	0	0.9	108	Non	219.8	148.99	148.99	2.35	38	>sp|P04406|G3P_HUMAN Glyceraldehyde-3-phosphate dehydrogenase OS=Homo sapiens OX=9606 GN=GAPDH PE=1 SV=3	2050	240401_vra_2mg_helapeptide_smetryp_cona_pngasef_4ul.ScanId;v=1;d1=3820.3820.2	controllerType=0 controllerNumber=1 scan=3820	14.2988
00432:2	2	K.AGAHLQGGAK.R			455.249	2	909.49	909.49	0	0	108	Non	299.8	187.39	187.39	4.72	38	>sp|P04406|G3P_HUMAN Glyceraldehyde-3-phosphate dehydrogenase OS=Homo sapiens OX=9606 GN=GAPDH PE=1 SV=3	2050	240401_vra_2mg_helapeptide_smetryp_cona_pngasef_4ul.ScanId;v=1;d1=3817.3817.2	controllerType=0 controllerNumber=1 scan=3817	14.293
00494:2	2	K.AGAHLQGGAK.R			455.249	2	909.49	909.49	0	0	108	Non	623.57	287.17	287.17	9.17	38	>sp|P04406|G3P_HUMAN Glyceraldehyde-3-phosphate dehydrogenase OS=Homo sapiens OX=9606 GN=GAPDH PE=1 SV=3	2050	240401_vra_2mg_helapeptide_smetryp_cona_pngasef_4ul.ScanId;v=1;d1=3892.3892.2	controllerType=0 controllerNumber=1 scan=3892	14.4505
00488:2	2	K.AGAHLQGGAK.R			455.249	2	909.49	909.49	0	0	108	Non	633.34	315.86	315.86	9.05	38	>sp|P04406|G3P_HUMAN Glyceraldehyde-3-phosphate dehydrogenase OS=Homo sapiens OX=9606 GN=GAPDH PE=1 SV=3	2050	240401_vra_2mg_helapeptide_smetryp_cona_pngasef_4ul.ScanId;v=1;d1=3885.3885.2	controllerType=0 controllerNumber=1 scan=3885	14.4382
25380:4	2	K.RVIISAPSADAPMFVMGVNHEK.Y			593.058	4	2369.21	2369.21	0	-1	118	Non	652.67	652.67	652.67	14.07	38	>sp|P04406|G3P_HUMAN Glyceraldehyde-3-phosphate dehydrogenase OS=Homo sapiens OX=9606 GN=GAPDH PE=1 SV=3	2050	240401_vra_2mg_helapeptide_smetryp_cona_pngasef_4ul.ScanId;v=1;d1=29522.29522.4	controllerType=0 controllerNumber=1 scan=29522	51.4189
30066:3	2	R.VIISAPSADAPMFVMGVNHEK.Y			738.375	3	2213.11	2213.11	0	0	119	Non	382.41	382.41	382.41	10.77	38	>sp|P04406|G3P_HUMAN Glyceraldehyde-3-phosphate dehydrogenase OS=Homo sapiens OX=9606 GN=GAPDH PE=1 SV=3	2050	240401_vra_2mg_helapeptide_smetryp_cona_pngasef_4ul.ScanId;v=1;d1=34296.34296.3	controllerType=0 controllerNumber=1 scan=34296	55.7971
30012:3	2	R.VIISAPSADAPMFVMGVNHEK.Y			738.375	3	2213.11	2213.11	0	-0.2	119	Non	537.09	537.09	537.09	11.31	38	>sp|P04406|G3P_HUMAN Glyceraldehyde-3-phosphate dehydrogenase OS=Homo sapiens OX=9606 GN=GAPDH PE=1 SV=3	2050	240401_vra_2mg_helapeptide_smetryp_cona_pngasef_4ul.ScanId;v=1;d1=34241.34241.3	controllerType=0 controllerNumber=1 scan=34241	55.7537
29423:4	2	R.VIISAPSADAPMFVMGVNHEKYDNSLK.I			734.124	4	2933.47	2933.45	0	6.5	119	Non	725.63	725.63	725.63	15.41	38	>sp|P04406|G3P_HUMAN Glyceraldehyde-3-phosphate dehydrogenase OS=Homo sapiens OX=9606 GN=GAPDH PE=1 SV=3	2050	240401_vra_2mg_helapeptide_smetryp_cona_pngasef_4ul.ScanId;v=1;d1=33641.33641.4	controllerType=0 controllerNumber=1 scan=33641	55.2356
29434:4	2	R.VIISAPSADAPMFVMGVNHEKYDNSLK.I			734.121	4	2933.46	2933.45	0	2.4	119	Non	780.4	780.4	780.4	17.3	38	>sp|P04406|G3P_HUMAN Glyceraldehyde-3-phosphate dehydrogenase OS=Homo sapiens OX=9606 GN=GAPDH PE=1 SV=3	2050	240401_vra_2mg_helapeptide_smetryp_cona_pngasef_4ul.ScanId;v=1;d1=33653.33653.4	controllerType=0 controllerNumber=1 scan=33653	55.2463
22453:3	2	N.SLKIISNASC[+57.021]TTNC[+57.021]LAPLAK.V		C[+57]*2	721.383	3	2162.13	2162.13	0	1.4	143	CRagged	138.3	138.3	138.3	2.49	38	>sp|P04406|G3P_HUMAN Glyceraldehyde-3-phosphate dehydrogenase OS=Homo sapiens OX=9606 GN=GAPDH PE=1 SV=3	2050	240401_vra_2mg_helapeptide_smetryp_cona_pngasef_4ul.ScanId;v=1;d1=26534.26534.3	controllerType=0 controllerNumber=1 scan=26534	48.3472
22411:3	2	N.SLKIISNASC[+57.021]TTNC[+57.021]LAPLAK.V		C[+57]*2	721.382	3	2162.13	2162.13	0	0.9	143	CRagged	367.99	339.09	339.09	8.29	38	>sp|P04406|G3P_HUMAN Glyceraldehyde-3-phosphate dehydrogenase OS=Homo sapiens OX=9606 GN=GAPDH PE=1 SV=3	2050	240401_vra_2mg_helapeptide_smetryp_cona_pngasef_4ul.ScanId;v=1;d1=26491.26491.3	controllerType=0 controllerNumber=1 scan=26491	48.2841
18931:2	2	K.IISNASC[+57.021]TTNC[+57.021]LAPLAK.V		C[+57]*2	917.464	2	1833.92	1833.92	0	0.8	146	Non	413.17	369.34	369.34	10.03	38	>sp|P04406|G3P_HUMAN Glyceraldehyde-3-phosphate dehydrogenase OS=Homo sapiens OX=9606 GN=GAPDH PE=1 SV=3	2050	240401_vra_2mg_helapeptide_smetryp_cona_pngasef_4ul.ScanId;v=1;d1=22927.22927.2	controllerType=0 controllerNumber=1 scan=22927	44.0072
18886:2	2	K.IISNASC[+57.021]TTNC[+57.021]LAPLAK.V		C[+57]*2	917.464	2	1833.92	1833.92	0	1	146	Non	496.58	450.84	450.84	11.57	38	>sp|P04406|G3P_HUMAN Glyceraldehyde-3-phosphate dehydrogenase OS=Homo sapiens OX=9606 GN=GAPDH PE=1 SV=3	2050	240401_vra_2mg_helapeptide_smetryp_cona_pngasef_4ul.ScanId;v=1;d1=22881.22881.2	controllerType=0 controllerNumber=1 scan=22881	43.9581
13391:2	2	A.SC[+57.021]TTNC[+57.021]LAPLAK.V		C[+57]*2	668.323	2	1335.64	1335.64	0	-0.9	151	CRagged	94.6	94.6	94.6	0.65	38	>sp|P04406|G3P_HUMAN Glyceraldehyde-3-phosphate dehydrogenase OS=Homo sapiens OX=9606 GN=GAPDH PE=1 SV=3	2050	240401_vra_2mg_helapeptide_smetryp_cona_pngasef_4ul.ScanId;v=1;d1=17231.17231.2	controllerType=0 controllerNumber=1 scan=17231	36.1506
13351:2	2	A.SC[+57.021]TTNC[+57.021]LAPLAK.V		C[+57]*2	668.323	2	1335.64	1335.64	0	-0.9	151	CRagged	135.82	132.98	132.98	1.3	38	>sp|P04406|G3P_HUMAN Glyceraldehyde-3-phosphate dehydrogenase OS=Homo sapiens OX=9606 GN=GAPDH PE=1 SV=3	2050	240401_vra_2mg_helapeptide_smetryp_cona_pngasef_4ul.ScanId;v=1;d1=17190.17190.2	controllerType=0 controllerNumber=1 scan=17190	36.0906
51863:3	2	K.VIHDNFGIVEGLMTTVHAITATQK.T			865.793	3	2595.36	2595.36	0	1.4	163	NRagged	13.8	13.8	13.8	0.69	38	>sp|P04406|G3P_HUMAN Glyceraldehyde-3-phosphate dehydrogenase OS=Homo sapiens OX=9606 GN=GAPDH PE=1 SV=3	2050	240401_vra_2mg_helapeptide_smetryp_cona_pngasef_4ul.ScanId;v=1;d1=56433.56433.3	controllerType=0 controllerNumber=1 scan=56433	72.6608
48577:3	2	K.VIHDNFGIVEGLMTTVHAITATQK.T			865.792	3	2595.36	2595.36	0	0.2	163	NRagged	239.81	217.77	217.77	6.73	38	>sp|P04406|G3P_HUMAN Glyceraldehyde-3-phosphate dehydrogenase OS=Homo sapiens OX=9606 GN=GAPDH PE=1 SV=3	2050	240401_vra_2mg_helapeptide_smetryp_cona_pngasef_4ul.ScanId;v=1;d1=53094.53094.3	controllerType=0 controllerNumber=1 scan=53094	70.08
48530:2	2	K.VIHDNFGIVEGLMTTVHAITATQK.T			1298.18	2	2595.36	2595.36	0	0.5	163	NRagged	400.05	400.05	400.05	11.52	38	>sp|P04406|G3P_HUMAN Glyceraldehyde-3-phosphate dehydrogenase OS=Homo sapiens OX=9606 GN=GAPDH PE=1 SV=3	2050	240401_vra_2mg_helapeptide_smetryp_cona_pngasef_4ul.ScanId;v=1;d1=53046.53046.2	controllerType=0 controllerNumber=1 scan=53046	70.0424
48508:3	2	K.VIHDNFGIVEGLMTTVHAITATQK.T			865.792	3	2595.36	2595.36	0	0.6	163	NRagged	447.7	447.7	447.7	11.9	38	>sp|P04406|G3P_HUMAN Glyceraldehyde-3-phosphate dehydrogenase OS=Homo sapiens OX=9606 GN=GAPDH PE=1 SV=3	2050	240401_vra_2mg_helapeptide_smetryp_cona_pngasef_4ul.ScanId;v=1;d1=53024.53024.3	controllerType=0 controllerNumber=1 scan=53024	70.0268
48217:2	2	K.VIHDNFGIVEGLMTTVHAITATQK.T			1298.18	2	2595.36	2595.36	0	0.5	163	NRagged	622.63	537.4	537.4	14.34	38	>sp|P04406|G3P_HUMAN Glyceraldehyde-3-phosphate dehydrogenase OS=Homo sapiens OX=9606 GN=GAPDH PE=1 SV=3	2050	240401_vra_2mg_helapeptide_smetryp_cona_pngasef_4ul.ScanId;v=1;d1=52728.52728.2	controllerType=0 controllerNumber=1 scan=52728	69.7906
51796:4	2	K.VIHDNFGIVEGLMTTVHAITATQK.T			649.596	4	2595.36	2595.36	0	0.9	163	NRagged	636.01	636.01	636.01	14.68	38	>sp|P04406|G3P_HUMAN Glyceraldehyde-3-phosphate dehydrogenase OS=Homo sapiens OX=9606 GN=GAPDH PE=1 SV=3	2050	240401_vra_2mg_helapeptide_smetryp_cona_pngasef_4ul.ScanId;v=1;d1=56365.56365.4	controllerType=0 controllerNumber=1 scan=56365	72.6094
48267:2	2	K.VIHDNFGIVEGLMTTVHAITATQK.T			1298.18	2	2595.36	2595.36	0	0	163	NRagged	680.64	631.65	631.65	15.15	38	>sp|P04406|G3P_HUMAN Glyceraldehyde-3-phosphate dehydrogenase OS=Homo sapiens OX=9606 GN=GAPDH PE=1 SV=3	2050	240401_vra_2mg_helapeptide_smetryp_cona_pngasef_4ul.ScanId;v=1;d1=52779.52779.2	controllerType=0 controllerNumber=1 scan=52779	69.8302
48507:4	2	K.VIHDNFGIVEGLMTTVHAITATQK.T			649.596	4	2595.36	2595.36	0	0.6	163	NRagged	701.85	701.85	701.85	16.68	38	>sp|P04406|G3P_HUMAN Glyceraldehyde-3-phosphate dehydrogenase OS=Homo sapiens OX=9606 GN=GAPDH PE=1 SV=3	2050	240401_vra_2mg_helapeptide_smetryp_cona_pngasef_4ul.ScanId;v=1;d1=53023.53023.4	controllerType=0 controllerNumber=1 scan=53023	70.0246
48258:3	2	K.VIHDNFGIVEGLMTTVHAITATQK.T			865.792	3	2595.36	2595.36	0	0	163	NRagged	703.51	671.02	671.02	16.35	38	>sp|P04406|G3P_HUMAN Glyceraldehyde-3-phosphate dehydrogenase OS=Homo sapiens OX=9606 GN=GAPDH PE=1 SV=3	2050	240401_vra_2mg_helapeptide_smetryp_cona_pngasef_4ul.ScanId;v=1;d1=52770.52770.3	controllerType=0 controllerNumber=1 scan=52770	69.8242
48574:4	2	K.VIHDNFGIVEGLMTTVHAITATQK.T			649.596	4	2595.36	2595.36	0	0.2	163	NRagged	757.71	757.71	757.71	17.68	38	>sp|P04406|G3P_HUMAN Glyceraldehyde-3-phosphate dehydrogenase OS=Homo sapiens OX=9606 GN=GAPDH PE=1 SV=3	2050	240401_vra_2mg_helapeptide_smetryp_cona_pngasef_4ul.ScanId;v=1;d1=53091.53091.4	controllerType=0 controllerNumber=1 scan=53091	70.0772
51732:4	2	K.VIHDNFGIVEGLMTTVHAITATQK.T			649.596	4	2595.36	2595.36	0	1.3	163	NRagged	761.68	761.68	761.68	17.36	38	>sp|P04406|G3P_HUMAN Glyceraldehyde-3-phosphate dehydrogenase OS=Homo sapiens OX=9606 GN=GAPDH PE=1 SV=3	2050	240401_vra_2mg_helapeptide_smetryp_cona_pngasef_4ul.ScanId;v=1;d1=56300.56300.4	controllerType=0 controllerNumber=1 scan=56300	72.5598
48193:3	2	K.VIHDNFGIVEGLMTTVHAITATQK.T			865.792	3	2595.36	2595.36	0	0.5	163	NRagged	785.72	753.07	753.07	17.55	38	>sp|P04406|G3P_HUMAN Glyceraldehyde-3-phosphate dehydrogenase OS=Homo sapiens OX=9606 GN=GAPDH PE=1 SV=3	2050	240401_vra_2mg_helapeptide_smetryp_cona_pngasef_4ul.ScanId;v=1;d1=52704.52704.3	controllerType=0 controllerNumber=1 scan=52704	69.7732
48257:4	2	K.VIHDNFGIVEGLMTTVHAITATQK.T			649.596	4	2595.36	2595.36	0	0.1	163	NRagged	959.88	954.03	954.03	21.48	38	>sp|P04406|G3P_HUMAN Glyceraldehyde-3-phosphate dehydrogenase OS=Homo sapiens OX=9606 GN=GAPDH PE=1 SV=3	2050	240401_vra_2mg_helapeptide_smetryp_cona_pngasef_4ul.ScanId;v=1;d1=52769.52769.4	controllerType=0 controllerNumber=1 scan=52769	69.822
48192:4	2	K.VIHDNFGIVEGLMTTVHAITATQK.T			649.596	4	2595.36	2595.36	0	0.6	163	NRagged	974.68	949.39	949.39	21.68	38	>sp|P04406|G3P_HUMAN Glyceraldehyde-3-phosphate dehydrogenase OS=Homo sapiens OX=9606 GN=GAPDH PE=1 SV=3	2050	240401_vra_2mg_helapeptide_smetryp_cona_pngasef_4ul.ScanId;v=1;d1=52703.52703.4	controllerType=0 controllerNumber=1 scan=52703	69.771
52145:4	2	K.VIHDN[+0.984]FGIVEGLMTTVHAITATQK.T		N[+1]	649.844	4	2596.35	2596.34	0	3.8	163	NRagged	130.21	94.17	94.17	2.1	38	>sp|P04406|G3P_HUMAN Glyceraldehyde-3-phosphate dehydrogenase OS=Homo sapiens OX=9606 GN=GAPDH PE=1 SV=3	2050	240401_vra_2mg_helapeptide_smetryp_cona_pngasef_4ul.ScanId;v=1;d1=56719.56719.4	controllerType=0 controllerNumber=1 scan=56719	72.8851
45460:5	2	K.VIHDNFGIVEGLMTTVHAITATQKTVDGPSGK.L			668.15	5	3336.72	3336.73	0	-0.7	163	Non	106.74	106.74	106.74	5.21	38	>sp|P04406|G3P_HUMAN Glyceraldehyde-3-phosphate dehydrogenase OS=Homo sapiens OX=9606 GN=GAPDH PE=1 SV=3	2050	240401_vra_2mg_helapeptide_smetryp_cona_pngasef_4ul.ScanId;v=1;d1=49927.49927.5	controllerType=0 controllerNumber=1 scan=49927	67.5759
45051:3	2	K.VIHDNFGIVEGLMTTVHAITATQKTVDGPSGK.L			1112.91	3	3336.73	3336.73	0	0.2	163	Non	206.62	206.62	206.62	6.95	38	>sp|P04406|G3P_HUMAN Glyceraldehyde-3-phosphate dehydrogenase OS=Homo sapiens OX=9606 GN=GAPDH PE=1 SV=3	2050	240401_vra_2mg_helapeptide_smetryp_cona_pngasef_4ul.ScanId;v=1;d1=49512.49512.3	controllerType=0 controllerNumber=1 scan=49512	67.2557
47205:4	2	K.VIHDNFGIVEGLMTTVHAITATQKTVDGPSGK.L			834.937	4	3336.72	3336.73	0	-0.3	163	Non	279	279	279	10.17	38	>sp|P04406|G3P_HUMAN Glyceraldehyde-3-phosphate dehydrogenase OS=Homo sapiens OX=9606 GN=GAPDH PE=1 SV=3	2050	240401_vra_2mg_helapeptide_smetryp_cona_pngasef_4ul.ScanId;v=1;d1=51700.51700.4	controllerType=0 controllerNumber=1 scan=51700	68.9685
44362:3	2	K.VIHDNFGIVEGLMTTVHAITATQKTVDGPSGK.L			1112.91	3	3336.73	3336.73	0	1.4	163	Non	373.9	373.9	373.9	11.07	38	>sp|P04406|G3P_HUMAN Glyceraldehyde-3-phosphate dehydrogenase OS=Homo sapiens OX=9606 GN=GAPDH PE=1 SV=3	2050	240401_vra_2mg_helapeptide_smetryp_cona_pngasef_4ul.ScanId;v=1;d1=48811.48811.3	controllerType=0 controllerNumber=1 scan=48811	66.7254
44753:3	2	K.VIHDNFGIVEGLMTTVHAITATQKTVDGPSGK.L			1112.91	3	3336.72	3336.73	0	-1.3	163	Non	378.76	378.76	378.76	10.77	38	>sp|P04406|G3P_HUMAN Glyceraldehyde-3-phosphate dehydrogenase OS=Homo sapiens OX=9606 GN=GAPDH PE=1 SV=3	2050	240401_vra_2mg_helapeptide_smetryp_cona_pngasef_4ul.ScanId;v=1;d1=49209.49209.3	controllerType=0 controllerNumber=1 scan=49209	67.0365
47141:4	2	K.VIHDNFGIVEGLMTTVHAITATQKTVDGPSGK.L			834.938	4	3336.73	3336.73	0	0.8	163	Non	456.02	456.02	456.02	13.24	38	>sp|P04406|G3P_HUMAN Glyceraldehyde-3-phosphate dehydrogenase OS=Homo sapiens OX=9606 GN=GAPDH PE=1 SV=3	2050	240401_vra_2mg_helapeptide_smetryp_cona_pngasef_4ul.ScanId;v=1;d1=51635.51635.4	controllerType=0 controllerNumber=1 scan=51635	68.9166
44717:3	2	K.VIHDNFGIVEGLMTTVHAITATQKTVDGPSGK.L			1112.91	3	3336.72	3336.73	0	-1.4	163	Non	485.32	485.32	485.32	12.53	38	>sp|P04406|G3P_HUMAN Glyceraldehyde-3-phosphate dehydrogenase OS=Homo sapiens OX=9606 GN=GAPDH PE=1 SV=3	2050	240401_vra_2mg_helapeptide_smetryp_cona_pngasef_4ul.ScanId;v=1;d1=49172.49172.3	controllerType=0 controllerNumber=1 scan=49172	67.0114
44982:4	2	K.VIHDNFGIVEGLMTTVHAITATQKTVDGPSGK.L			834.937	4	3336.73	3336.73	0	-0.1	163	Non	493.61	493.61	493.61	13.15	38	>sp|P04406|G3P_HUMAN Glyceraldehyde-3-phosphate dehydrogenase OS=Homo sapiens OX=9606 GN=GAPDH PE=1 SV=3	2050	240401_vra_2mg_helapeptide_smetryp_cona_pngasef_4ul.ScanId;v=1;d1=49442.49442.4	controllerType=0 controllerNumber=1 scan=49442	67.2006
45048:4	2	K.VIHDNFGIVEGLMTTVHAITATQKTVDGPSGK.L			834.937	4	3336.73	3336.73	0	0.2	163	Non	496.44	496.44	496.44	13.35	38	>sp|P04406|G3P_HUMAN Glyceraldehyde-3-phosphate dehydrogenase OS=Homo sapiens OX=9606 GN=GAPDH PE=1 SV=3	2050	240401_vra_2mg_helapeptide_smetryp_cona_pngasef_4ul.ScanId;v=1;d1=49509.49509.4	controllerType=0 controllerNumber=1 scan=49509	67.2508
44463:3	2	K.VIHDNFGIVEGLMTTVHAITATQKTVDGPSGK.L			1112.91	3	3336.73	3336.73	0	0.8	163	Non	585.65	585.65	585.65	14.68	38	>sp|P04406|G3P_HUMAN Glyceraldehyde-3-phosphate dehydrogenase OS=Homo sapiens OX=9606 GN=GAPDH PE=1 SV=3	2050	240401_vra_2mg_helapeptide_smetryp_cona_pngasef_4ul.ScanId;v=1;d1=48914.48914.3	controllerType=0 controllerNumber=1 scan=48914	66.8096
47203:5	2	K.VIHDNFGIVEGLMTTVHAITATQKTVDGPSGK.L			668.151	5	3336.72	3336.73	0	-0.2	163	Non	668.1	668.1	668.1	16.82	38	>sp|P04406|G3P_HUMAN Glyceraldehyde-3-phosphate dehydrogenase OS=Homo sapiens OX=9606 GN=GAPDH PE=1 SV=3	2050	240401_vra_2mg_helapeptide_smetryp_cona_pngasef_4ul.ScanId;v=1;d1=51698.51698.5	controllerType=0 controllerNumber=1 scan=51698	68.9666
44984:5	2	K.VIHDNFGIVEGLMTTVHAITATQKTVDGPSGK.L			668.151	5	3336.72	3336.73	0	-0.2	163	Non	671.14	671.14	671.14	16.82	38	>sp|P04406|G3P_HUMAN Glyceraldehyde-3-phosphate dehydrogenase OS=Homo sapiens OX=9606 GN=GAPDH PE=1 SV=3	2050	240401_vra_2mg_helapeptide_smetryp_cona_pngasef_4ul.ScanId;v=1;d1=49444.49444.5	controllerType=0 controllerNumber=1 scan=49444	67.2042
44716:4	2	K.VIHDNFGIVEGLMTTVHAITATQKTVDGPSGK.L			834.936	4	3336.72	3336.73	0	-1.3	163	Non	675.02	675.02	675.02	16.27	38	>sp|P04406|G3P_HUMAN Glyceraldehyde-3-phosphate dehydrogenase OS=Homo sapiens OX=9606 GN=GAPDH PE=1 SV=3	2050	240401_vra_2mg_helapeptide_smetryp_cona_pngasef_4ul.ScanId;v=1;d1=49171.49171.4	controllerType=0 controllerNumber=1 scan=49171	67.0092
44919:5	2	K.VIHDNFGIVEGLMTTVHAITATQKTVDGPSGK.L			668.15	5	3336.72	3336.73	0	-0.7	163	Non	681.48	681.48	681.48	16.82	38	>sp|P04406|G3P_HUMAN Glyceraldehyde-3-phosphate dehydrogenase OS=Homo sapiens OX=9606 GN=GAPDH PE=1 SV=3	2050	240401_vra_2mg_helapeptide_smetryp_cona_pngasef_4ul.ScanId;v=1;d1=49378.49378.5	controllerType=0 controllerNumber=1 scan=49378	67.1559
44343:4	2	K.VIHDNFGIVEGLMTTVHAITATQKTVDGPSGK.L			834.938	4	3336.73	3336.73	0	1.4	163	Non	755.38	755.38	755.38	18.57	38	>sp|P04406|G3P_HUMAN Glyceraldehyde-3-phosphate dehydrogenase OS=Homo sapiens OX=9606 GN=GAPDH PE=1 SV=3	2050	240401_vra_2mg_helapeptide_smetryp_cona_pngasef_4ul.ScanId;v=1;d1=48792.48792.4	controllerType=0 controllerNumber=1 scan=48792	66.7114
47139:5	2	K.VIHDNFGIVEGLMTTVHAITATQKTVDGPSGK.L			668.151	5	3336.73	3336.73	0	0.7	163	Non	811.31	799.64	799.64	20.02	38	>sp|P04406|G3P_HUMAN Glyceraldehyde-3-phosphate dehydrogenase OS=Homo sapiens OX=9606 GN=GAPDH PE=1 SV=3	2050	240401_vra_2mg_helapeptide_smetryp_cona_pngasef_4ul.ScanId;v=1;d1=51633.51633.5	controllerType=0 controllerNumber=1 scan=51633	68.914
44651:4	2	K.VIHDNFGIVEGLMTTVHAITATQKTVDGPSGK.L			834.937	4	3336.72	3336.73	0	-0.4	163	Non	834.96	834.96	834.96	19.69	38	>sp|P04406|G3P_HUMAN Glyceraldehyde-3-phosphate dehydrogenase OS=Homo sapiens OX=9606 GN=GAPDH PE=1 SV=3	2050	240401_vra_2mg_helapeptide_smetryp_cona_pngasef_4ul.ScanId;v=1;d1=49105.49105.4	controllerType=0 controllerNumber=1 scan=49105	66.9592
44345:5	2	K.VIHDNFGIVEGLMTTVHAITATQKTVDGPSGK.L			668.152	5	3336.73	3336.73	0	1.4	163	Non	852.39	852.39	852.39	20.7	38	>sp|P04406|G3P_HUMAN Glyceraldehyde-3-phosphate dehydrogenase OS=Homo sapiens OX=9606 GN=GAPDH PE=1 SV=3	2050	240401_vra_2mg_helapeptide_smetryp_cona_pngasef_4ul.ScanId;v=1;d1=48794.48794.5	controllerType=0 controllerNumber=1 scan=48794	66.7123
44589:5	2	K.VIHDNFGIVEGLMTTVHAITATQKTVDGPSGK.L			668.151	5	3336.73	3336.73	0	0.4	163	Non	967.9	967.9	967.9	23.02	38	>sp|P04406|G3P_HUMAN Glyceraldehyde-3-phosphate dehydrogenase OS=Homo sapiens OX=9606 GN=GAPDH PE=1 SV=3	2050	240401_vra_2mg_helapeptide_smetryp_cona_pngasef_4ul.ScanId;v=1;d1=49042.49042.5	controllerType=0 controllerNumber=1 scan=49042	66.9092
44286:5	2	K.VIHDNFGIVEGLMTTVHAITATQKTVDGPSGK.L			668.151	5	3336.72	3336.73	0	-0.5	163	Non	1000.27	959.03	959.03	23.82	38	>sp|P04406|G3P_HUMAN Glyceraldehyde-3-phosphate dehydrogenase OS=Homo sapiens OX=9606 GN=GAPDH PE=1 SV=3	2050	240401_vra_2mg_helapeptide_smetryp_cona_pngasef_4ul.ScanId;v=1;d1=48734.48734.5	controllerType=0 controllerNumber=1 scan=48734	66.6653
44404:4	2	K.VIHDNFGIVEGLMTTVHAITATQKTVDGPSGK.L			834.937	4	3336.72	3336.73	0	-0.4	163	Non	1005.4	1004.09	1004.09	23.69	38	>sp|P04406|G3P_HUMAN Glyceraldehyde-3-phosphate dehydrogenase OS=Homo sapiens OX=9606 GN=GAPDH PE=1 SV=3	2050	240401_vra_2mg_helapeptide_smetryp_cona_pngasef_4ul.ScanId;v=1;d1=48854.48854.4	controllerType=0 controllerNumber=1 scan=48854	66.7598
44653:5	2	K.VIHDNFGIVEGLMTTVHAITATQKTVDGPSGK.L			668.151	5	3336.72	3336.73	0	-0.4	163	Non	1009.14	1009.14	1009.14	23.82	38	>sp|P04406|G3P_HUMAN Glyceraldehyde-3-phosphate dehydrogenase OS=Homo sapiens OX=9606 GN=GAPDH PE=1 SV=3	2050	240401_vra_2mg_helapeptide_smetryp_cona_pngasef_4ul.ScanId;v=1;d1=49107.49107.5	controllerType=0 controllerNumber=1 scan=49107	66.9629
47603:4	2	K.VIHDN[+0.984]FGIVEGLMTTVHAITATQKTVDGPSGK.L		N[+1]	835.186	4	3337.72	3337.71	0	3.3	163	Non	112.12	112.12	112.12	3.19	38	>sp|P04406|G3P_HUMAN Glyceraldehyde-3-phosphate dehydrogenase OS=Homo sapiens OX=9606 GN=GAPDH PE=1 SV=3	2050	240401_vra_2mg_helapeptide_smetryp_cona_pngasef_4ul.ScanId;v=1;d1=52104.52104.4	controllerType=0 controllerNumber=1 scan=52104	69.2736
44190:4	2	K.VIHDN[+0.984]FGIVEGLMTTVHAITATQKTVDGPSGK.L		N[+1]	835.187	4	3337.73	3337.71	0	4.8	163	Non	144.38	144.38	144.38	4.45	38	>sp|P04406|G3P_HUMAN Glyceraldehyde-3-phosphate dehydrogenase OS=Homo sapiens OX=9606 GN=GAPDH PE=1 SV=3	2050	240401_vra_2mg_helapeptide_smetryp_cona_pngasef_4ul.ScanId;v=1;d1=48636.48636.4	controllerType=0 controllerNumber=1 scan=48636	66.5839
48161:5	2	K.VIHDN[+0.984]FGIVEGLMTTVHAITATQKTVDGPSGK.L		N[+1]	668.35	5	3337.72	3337.71	0	3.1	163	Non	164.04	164.04	164.04	5.33	38	>sp|P04406|G3P_HUMAN Glyceraldehyde-3-phosphate dehydrogenase OS=Homo sapiens OX=9606 GN=GAPDH PE=1 SV=3	2050	240401_vra_2mg_helapeptide_smetryp_cona_pngasef_4ul.ScanId;v=1;d1=52671.52671.5	controllerType=0 controllerNumber=1 scan=52671	69.7431
47467:4	2	K.VIHDN[+0.984]FGIVEGLMTTVHAITATQKTVDGPSGK.L		N[+1]	835.183	4	3337.71	3337.71	0	0.7	163	Non	222.2	222.2	222.2	8.38	38	>sp|P04406|G3P_HUMAN Glyceraldehyde-3-phosphate dehydrogenase OS=Homo sapiens OX=9606 GN=GAPDH PE=1 SV=3	2050	240401_vra_2mg_helapeptide_smetryp_cona_pngasef_4ul.ScanId;v=1;d1=51966.51966.4	controllerType=0 controllerNumber=1 scan=51966	69.1718
47461:5	2	K.VIHDN[+0.984]FGIVEGLMTTVHAITATQKTVDGPSGK.L		N[+1]	668.348	5	3337.71	3337.71	0	0.8	163	Non	823.64	823.64	823.64	20.02	38	>sp|P04406|G3P_HUMAN Glyceraldehyde-3-phosphate dehydrogenase OS=Homo sapiens OX=9606 GN=GAPDH PE=1 SV=3	2050	240401_vra_2mg_helapeptide_smetryp_cona_pngasef_4ul.ScanId;v=1;d1=51960.51960.5	controllerType=0 controllerNumber=1 scan=51960	69.1658
03397:2	2	T.TVHAITATQK.T			535.304	2	1069.6	1069.6	0	0.3	177	Specific	175.92	40.1	40.1	1.82	38	>sp|P04406|G3P_HUMAN Glyceraldehyde-3-phosphate dehydrogenase OS=Homo sapiens OX=9606 GN=GAPDH PE=1 SV=3	2050	240401_vra_2mg_helapeptide_smetryp_cona_pngasef_4ul.ScanId;v=1;d1=6916.6916.2	controllerType=0 controllerNumber=1 scan=6916	20.0075
03377:2	2	T.TVHAITATQK.T			535.303	2	1069.6	1069.6	0	-0.7	177	Specific	329.06	164.6	164.6	5.23	38	>sp|P04406|G3P_HUMAN Glyceraldehyde-3-phosphate dehydrogenase OS=Homo sapiens OX=9606 GN=GAPDH PE=1 SV=3	2050	240401_vra_2mg_helapeptide_smetryp_cona_pngasef_4ul.ScanId;v=1;d1=6895.6895.2	controllerType=0 controllerNumber=1 scan=6895	19.9782
20690:2	2	R.GALQNIIPASTGAAK.A			706.399	2	1411.79	1411.79	0	0.1	201	Non	328.94	260.53	260.53	7.04	38	>sp|P04406|G3P_HUMAN Glyceraldehyde-3-phosphate dehydrogenase OS=Homo sapiens OX=9606 GN=GAPDH PE=1 SV=3	2050	240401_vra_2mg_helapeptide_smetryp_cona_pngasef_4ul.ScanId;v=1;d1=24729.24729.2	controllerType=0 controllerNumber=1 scan=24729	46.1915
20640:2	2	R.GALQNIIPASTGAAK.A			706.399	2	1411.79	1411.79	0	0.1	201	Non	456.27	308.89	308.89	8.95	38	>sp|P04406|G3P_HUMAN Glyceraldehyde-3-phosphate dehydrogenase OS=Homo sapiens OX=9606 GN=GAPDH PE=1 SV=3	2050	240401_vra_2mg_helapeptide_smetryp_cona_pngasef_4ul.ScanId;v=1;d1=24678.24678.2	controllerType=0 controllerNumber=1 scan=24678	46.1369
20386:2	2	R.GALQNIIPASTGAAK.A			706.399	2	1411.79	1411.79	0	0.4	201	Non	459.84	299.38	299.38	8.97	38	>sp|P04406|G3P_HUMAN Glyceraldehyde-3-phosphate dehydrogenase OS=Homo sapiens OX=9606 GN=GAPDH PE=1 SV=3	2050	240401_vra_2mg_helapeptide_smetryp_cona_pngasef_4ul.ScanId;v=1;d1=24418.24418.2	controllerType=0 controllerNumber=1 scan=24418	45.8405
20444:2	2	R.GALQNIIPASTGAAK.A			706.399	2	1411.79	1411.79	0	-0.4	201	Non	505.63	356.02	356.02	9.43	38	>sp|P04406|G3P_HUMAN Glyceraldehyde-3-phosphate dehydrogenase OS=Homo sapiens OX=9606 GN=GAPDH PE=1 SV=3	2050	240401_vra_2mg_helapeptide_smetryp_cona_pngasef_4ul.ScanId;v=1;d1=24477.24477.2	controllerType=0 controllerNumber=1 scan=24477	45.9039
34753:4	2	K.AVGKVIPELN[+0.984]GKLTGMAFRVPTANV.S		N[+1]	646.612	4	2583.42	2583.43	0	-3.1	216	NRagged	21.61	21.61	21.61	0.51	38	>sp|P04406|G3P_HUMAN Glyceraldehyde-3-phosphate dehydrogenase OS=Homo sapiens OX=9606 GN=GAPDH PE=1 SV=3	2050	240401_vra_2mg_helapeptide_smetryp_cona_pngasef_4ul.ScanId;v=1;d1=39055.39055.4	controllerType=0 controllerNumber=1 scan=39055	59.4367
11666:2	2	K.VIPELNGK.L			435.258	2	869.508	869.509	0	-0.9	220	Non	322.35	167.05	167.05	3.4	38	>sp|P04406|G3P_HUMAN Glyceraldehyde-3-phosphate dehydrogenase OS=Homo sapiens OX=9606 GN=GAPDH PE=1 SV=3	2050	240401_vra_2mg_helapeptide_smetryp_cona_pngasef_4ul.ScanId;v=1;d1=15451.15451.2	controllerType=0 controllerNumber=1 scan=15451	33.3596
11688:2	2	K.VIPELNGK.L			435.258	2	869.508	869.509	0	-0.9	220	Non	324.62	152.66	152.66	3.22	38	>sp|P04406|G3P_HUMAN Glyceraldehyde-3-phosphate dehydrogenase OS=Homo sapiens OX=9606 GN=GAPDH PE=1 SV=3	2050	240401_vra_2mg_helapeptide_smetryp_cona_pngasef_4ul.ScanId;v=1;d1=15474.15474.2	controllerType=0 controllerNumber=1 scan=15474	33.3949
12679:2	2	K.VIPELN[+0.984]GK.L		N[+1]	435.75	2	870.493	870.493	0	0	220	Non	304.74	168.34	168.34	4.25	38	>sp|P04406|G3P_HUMAN Glyceraldehyde-3-phosphate dehydrogenase OS=Homo sapiens OX=9606 GN=GAPDH PE=1 SV=3	2050	240401_vra_2mg_helapeptide_smetryp_cona_pngasef_4ul.ScanId;v=1;d1=16496.16496.2	controllerType=0 controllerNumber=1 scan=16496	34.9611
13160:2	2	K.VIPELN[+0.984]GK.L		N[+1]	435.75	2	870.494	870.493	0	0.7	220	Non	311.07	179.3	179.3	3.87	38	>sp|P04406|G3P_HUMAN Glyceraldehyde-3-phosphate dehydrogenase OS=Homo sapiens OX=9606 GN=GAPDH PE=1 SV=3	2050	240401_vra_2mg_helapeptide_smetryp_cona_pngasef_4ul.ScanId;v=1;d1=16993.16993.2	controllerType=0 controllerNumber=1 scan=16993	35.7942
12703:2	2	K.VIPELN[+0.984]GK.L		N[+1]	435.75	2	870.493	870.493	0	0	220	Non	323.61	188.43	188.43	5.09	38	>sp|P04406|G3P_HUMAN Glyceraldehyde-3-phosphate dehydrogenase OS=Homo sapiens OX=9606 GN=GAPDH PE=1 SV=3	2050	240401_vra_2mg_helapeptide_smetryp_cona_pngasef_4ul.ScanId;v=1;d1=16521.16521.2	controllerType=0 controllerNumber=1 scan=16521	35.0131
13183:2	2	K.VIPELN[+0.984]GK.L		N[+1]	435.75	2	870.494	870.493	0	0.7	220	Non	327.94	170.33	170.33	4.78	38	>sp|P04406|G3P_HUMAN Glyceraldehyde-3-phosphate dehydrogenase OS=Homo sapiens OX=9606 GN=GAPDH PE=1 SV=3	2050	240401_vra_2mg_helapeptide_smetryp_cona_pngasef_4ul.ScanId;v=1;d1=17017.17017.2	controllerType=0 controllerNumber=1 scan=17017	35.8272
28457:2	2	K.LTGMAFRVPTANV.S			688.871	2	1376.74	1376.74	0	0	228	NRagged	648.52	467.56	467.56	12.13	38	>sp|P04406|G3P_HUMAN Glyceraldehyde-3-phosphate dehydrogenase OS=Homo sapiens OX=9606 GN=GAPDH PE=1 SV=3	2050	240401_vra_2mg_helapeptide_smetryp_cona_pngasef_4ul.ScanId;v=1;d1=32659.32659.2	controllerType=0 controllerNumber=1 scan=32659	54.3974
28408:2	2	K.LTGMAFRVPTANV.S			688.871	2	1376.74	1376.74	0	0	228	NRagged	652.88	481	481	13.13	38	>sp|P04406|G3P_HUMAN Glyceraldehyde-3-phosphate dehydrogenase OS=Homo sapiens OX=9606 GN=GAPDH PE=1 SV=3	2050	240401_vra_2mg_helapeptide_smetryp_cona_pngasef_4ul.ScanId;v=1;d1=32609.32609.2	controllerType=0 controllerNumber=1 scan=32609	54.3546
22711:3	2	R.VPTANVSVVDLTC[+57.021]R.L		C[+57]	510.937	3	1530.8	1530.79	0	0.7	235	Non	268.16	197.14	197.14	4.21	38	>sp|P04406|G3P_HUMAN Glyceraldehyde-3-phosphate dehydrogenase OS=Homo sapiens OX=9606 GN=GAPDH PE=1 SV=3	2050	240401_vra_2mg_helapeptide_smetryp_cona_pngasef_4ul.ScanId;v=1;d1=26798.26798.3	controllerType=0 controllerNumber=1 scan=26798	48.6345
22682:2	2	R.VPTANVSVVDLTC[+57.021]R.L		C[+57]	765.901	2	1530.8	1530.79	0	0.7	235	Non	662.51	487.93	487.93	14.31	38	>sp|P04406|G3P_HUMAN Glyceraldehyde-3-phosphate dehydrogenase OS=Homo sapiens OX=9606 GN=GAPDH PE=1 SV=3	2050	240401_vra_2mg_helapeptide_smetryp_cona_pngasef_4ul.ScanId;v=1;d1=26769.26769.2	controllerType=0 controllerNumber=1 scan=26769	48.6097
22644:2	2	R.VPTANVSVVDLTC[+57.021]R.L		C[+57]	765.901	2	1530.8	1530.79	0	0.4	235	Non	679.67	490.16	490.16	14.31	38	>sp|P04406|G3P_HUMAN Glyceraldehyde-3-phosphate dehydrogenase OS=Homo sapiens OX=9606 GN=GAPDH PE=1 SV=3	2050	240401_vra_2mg_helapeptide_smetryp_cona_pngasef_4ul.ScanId;v=1;d1=26730.26730.2	controllerType=0 controllerNumber=1 scan=26730	48.572
12509:2	2	V.SVVDLTC[+57.021]R.L		C[+57]	475.243	2	949.478	949.477	0	0.8	241	CRagged	167.07	34.2	34.2	0.42	38	>sp|P04406|G3P_HUMAN Glyceraldehyde-3-phosphate dehydrogenase OS=Homo sapiens OX=9606 GN=GAPDH PE=1 SV=3	2050	240401_vra_2mg_helapeptide_smetryp_cona_pngasef_4ul.ScanId;v=1;d1=16320.16320.2	controllerType=0 controllerNumber=1 scan=16320	34.6759
15865:5	2	V.SVVDLTC[+57.021]RLEKPAKYDDIKK.V		C[+57]	476.461	5	2378.27	2378.27	0	0	241	CRagged	65.83	47.16	47.16	1.73	38	>sp|P04406|G3P_HUMAN Glyceraldehyde-3-phosphate dehydrogenase OS=Homo sapiens OX=9606 GN=GAPDH PE=1 SV=3	2050	240401_vra_2mg_helapeptide_smetryp_cona_pngasef_4ul.ScanId;v=1;d1=19779.19779.5	controllerType=0 controllerNumber=1 scan=19779	39.8722
15903:5	2	V.SVVDLTC[+57.021]RLEKPAKYDDIKK.V		C[+57]	476.461	5	2378.28	2378.27	0	0.7	241	CRagged	155.16	155.16	155.16	3.48	38	>sp|P04406|G3P_HUMAN Glyceraldehyde-3-phosphate dehydrogenase OS=Homo sapiens OX=9606 GN=GAPDH PE=1 SV=3	2050	240401_vra_2mg_helapeptide_smetryp_cona_pngasef_4ul.ScanId;v=1;d1=19818.19818.5	controllerType=0 controllerNumber=1 scan=19818	39.9216
06891:3	2	R.LEKPAKYDDIK.K			440.579	3	1319.72	1319.72	0	0.8	249	Non	182.43	76.9	76.9	1.48	38	>sp|P04406|G3P_HUMAN Glyceraldehyde-3-phosphate dehydrogenase OS=Homo sapiens OX=9606 GN=GAPDH PE=1 SV=3	2050	240401_vra_2mg_helapeptide_smetryp_cona_pngasef_4ul.ScanId;v=1;d1=10529.10529.3	controllerType=0 controllerNumber=1 scan=10529	25.9052
06921:3	2	R.LEKPAKYDDIK.K			440.578	3	1319.72	1319.72	0	-0.1	249	Non	261.03	146.29	146.29	3.56	38	>sp|P04406|G3P_HUMAN Glyceraldehyde-3-phosphate dehydrogenase OS=Homo sapiens OX=9606 GN=GAPDH PE=1 SV=3	2050	240401_vra_2mg_helapeptide_smetryp_cona_pngasef_4ul.ScanId;v=1;d1=10560.10560.3	controllerType=0 controllerNumber=1 scan=10560	25.9519
05159:3	2	R.LEKPAKYDDIKK.V			483.278	3	1447.82	1447.82	0	3.1	249	Non	225.32	170.72	170.72	2.68	38	>sp|P04406|G3P_HUMAN Glyceraldehyde-3-phosphate dehydrogenase OS=Homo sapiens OX=9606 GN=GAPDH PE=1 SV=3	2050	240401_vra_2mg_helapeptide_smetryp_cona_pngasef_4ul.ScanId;v=1;d1=8739.8739.3	controllerType=0 controllerNumber=1 scan=8739	23.1055
05138:3	2	R.LEKPAKYDDIKK.V			483.277	3	1447.82	1447.82	0	-0.2	249	Non	346.48	282.12	282.12	5.67	38	>sp|P04406|G3P_HUMAN Glyceraldehyde-3-phosphate dehydrogenase OS=Homo sapiens OX=9606 GN=GAPDH PE=1 SV=3	2050	240401_vra_2mg_helapeptide_smetryp_cona_pngasef_4ul.ScanId;v=1;d1=8717.8717.3	controllerType=0 controllerNumber=1 scan=8717	23.0688
29337:2	2	K.GILGYTEHQVVSSDFN.S			883.424	2	1765.84	1765.84	0	1.2	272	NRagged	169.72	167.74	167.74	2.51	38	>sp|P04406|G3P_HUMAN Glyceraldehyde-3-phosphate dehydrogenase OS=Homo sapiens OX=9606 GN=GAPDH PE=1 SV=3	2050	240401_vra_2mg_helapeptide_smetryp_cona_pngasef_4ul.ScanId;v=1;d1=33554.33554.2	controllerType=0 controllerNumber=1 scan=33554	55.1432
29279:2	2	K.GILGYTEHQVVSSDFN.S			883.423	2	1765.84	1765.84	0	-0.2	272	NRagged	276.66	196.17	196.17	4.44	38	>sp|P04406|G3P_HUMAN Glyceraldehyde-3-phosphate dehydrogenase OS=Homo sapiens OX=9606 GN=GAPDH PE=1 SV=3	2050	240401_vra_2mg_helapeptide_smetryp_cona_pngasef_4ul.ScanId;v=1;d1=33495.33495.2	controllerType=0 controllerNumber=1 scan=33495	55.098
28940:2	2	K.GILGYTEHQVVSSDFN.S			883.425	2	1765.84	1765.84	0	2.2	272	NRagged	363.74	312.4	312.4	5.9	38	>sp|P04406|G3P_HUMAN Glyceraldehyde-3-phosphate dehydrogenase OS=Homo sapiens OX=9606 GN=GAPDH PE=1 SV=3	2050	240401_vra_2mg_helapeptide_smetryp_cona_pngasef_4ul.ScanId;v=1;d1=33150.33150.2	controllerType=0 controllerNumber=1 scan=33150	54.7893
28878:2	2	K.GILGYTEHQVVSSDFN.S			883.423	2	1765.84	1765.84	0	0.1	272	NRagged	433.97	402.96	402.96	8.92	38	>sp|P04406|G3P_HUMAN Glyceraldehyde-3-phosphate dehydrogenase OS=Homo sapiens OX=9606 GN=GAPDH PE=1 SV=3	2050	240401_vra_2mg_helapeptide_smetryp_cona_pngasef_4ul.ScanId;v=1;d1=33087.33087.2	controllerType=0 controllerNumber=1 scan=33087	54.743
33342:2	2	K.LISWYDNEFGYSNR.V			882.405	2	1763.8	1763.8	0	0.8	310	Non	482.5	367.81	367.81	9.3	38	>sp|P04406|G3P_HUMAN Glyceraldehyde-3-phosphate dehydrogenase OS=Homo sapiens OX=9606 GN=GAPDH PE=1 SV=3	2050	240401_vra_2mg_helapeptide_smetryp_cona_pngasef_4ul.ScanId;v=1;d1=37624.37624.2	controllerType=0 controllerNumber=1 scan=37624	58.4119
33284:2	2	K.LISWYDNEFGYSNR.V			882.406	2	1763.8	1763.8	0	1.4	310	Non	567.13	458.35	458.35	10.65	38	>sp|P04406|G3P_HUMAN Glyceraldehyde-3-phosphate dehydrogenase OS=Homo sapiens OX=9606 GN=GAPDH PE=1 SV=3	2050	240401_vra_2mg_helapeptide_smetryp_cona_pngasef_4ul.ScanId;v=1;d1=37565.37565.2	controllerType=0 controllerNumber=1 scan=37565	58.3619
48200:4	2	K.LISWYDNEFGYSNRVVDLMAHMASKE.-			769.614	4	3075.43	3075.43	0	0.2	310	Non	166.19	166.19	166.19	5.13	38	>sp|P04406|G3P_HUMAN Glyceraldehyde-3-phosphate dehydrogenase OS=Homo sapiens OX=9606 GN=GAPDH PE=1 SV=3	2050	240401_vra_2mg_helapeptide_smetryp_cona_pngasef_4ul.ScanId;v=1;d1=52711.52711.4	controllerType=0 controllerNumber=1 scan=52711	69.7779
48136:4	2	K.LISWYDNEFGYSNRVVDLMAHMASKE.-			769.614	4	3075.43	3075.43	0	-0.2	310	Non	176.33	176.33	176.33	5.35	38	>sp|P04406|G3P_HUMAN Glyceraldehyde-3-phosphate dehydrogenase OS=Homo sapiens OX=9606 GN=GAPDH PE=1 SV=3	2050	240401_vra_2mg_helapeptide_smetryp_cona_pngasef_4ul.ScanId;v=1;d1=52646.52646.4	controllerType=0 controllerNumber=1 scan=52646	69.7231
02006:2	3	R.ELQGN[+0.984]C[+57.021]SR.L		C[+57], N[+1]	482.711	2	964.415	964.415	0	-0.2	110	Non	336.9	266.26	266.26	5.36	33	>sp|Q07954|LRP1_HUMAN Prolow-density lipoprotein receptor-related protein 1 OS=Homo sapiens OX=9606 GN=LRP1 PE=1 SV=2	5558	240401_vra_2mg_helapeptide_smetryp_cona_pngasef_4ul.ScanId;v=1;d1=5474.5474.2	controllerType=0 controllerNumber=1 scan=5474	17.4261
01975:2	3	R.ELQGN[+0.984]C[+57.021]SR.L		C[+57], N[+1]	482.712	2	964.416	964.415	0	0.5	110	Non	340.74	274.12	274.12	5.83	33	>sp|Q07954|LRP1_HUMAN Prolow-density lipoprotein receptor-related protein 1 OS=Homo sapiens OX=9606 GN=LRP1 PE=1 SV=2	5558	240401_vra_2mg_helapeptide_smetryp_cona_pngasef_4ul.ScanId;v=1;d1=5442.5442.2	controllerType=0 controllerNumber=1 scan=5442	17.3718
21792:4	3	R.LGC[+57.021]QHHC[+57.021]VPTLDGPTC[+57.021]YC[+57.021]N[+0.984]SSFQLQADGK.T		C[+57]*4, N[+1]	838.613	4	3351.43	3351.43	0	0.7	118	NRagged	77.07	77.07	77.07	3.28	33	>sp|Q07954|LRP1_HUMAN Prolow-density lipoprotein receptor-related protein 1 OS=Homo sapiens OX=9606 GN=LRP1 PE=1 SV=2	5558	240401_vra_2mg_helapeptide_smetryp_cona_pngasef_4ul.ScanId;v=1;d1=25858.25858.4	controllerType=0 controllerNumber=1 scan=25858	47.5738
21747:4	3	R.LGC[+57.021]QHHC[+57.021]VPTLDGPTC[+57.021]YC[+57.021]N[+0.984]SSFQLQADGK.T		C[+57]*4, N[+1]	838.612	4	3351.43	3351.43	0	-0.8	118	NRagged	405.15	405.15	405.15	12.43	33	>sp|Q07954|LRP1_HUMAN Prolow-density lipoprotein receptor-related protein 1 OS=Homo sapiens OX=9606 GN=LRP1 PE=1 SV=2	5558	240401_vra_2mg_helapeptide_smetryp_cona_pngasef_4ul.ScanId;v=1;d1=25812.25812.4	controllerType=0 controllerNumber=1 scan=25812	47.5197
02445:2	3	R.C[+57.021]DMDGQN[+0.984]R.T		C[+57], N[+1]	498.679	2	996.351	996.351	0	-0.2	351	NRagged	127.02	127.02	127.02	2.01	33	>sp|Q07954|LRP1_HUMAN Prolow-density lipoprotein receptor-related protein 1 OS=Homo sapiens OX=9606 GN=LRP1 PE=1 SV=2	5558	240401_vra_2mg_helapeptide_smetryp_cona_pngasef_4ul.ScanId;v=1;d1=5928.5928.2	controllerType=0 controllerNumber=1 scan=5928	18.2088
15252:3	3	R.VNRFN[+0.984]STEYQVVTR.V		N[+1]	571.957	3	1713.86	1713.86	0	0.6	442	Non	34.5	4.13	4.13	0.59	33	>sp|Q07954|LRP1_HUMAN Prolow-density lipoprotein receptor-related protein 1 OS=Homo sapiens OX=9606 GN=LRP1 PE=1 SV=2	5558	240401_vra_2mg_helapeptide_smetryp_cona_pngasef_4ul.ScanId;v=1;d1=19148.19148.3	controllerType=0 controllerNumber=1 scan=19148	38.9569
15153:3	3	R.VNRFN[+0.984]STEYQVVTR.V		N[+1]	571.957	3	1713.86	1713.86	0	0	442	Non	452.94	331.92	42.23	7.97	33	>sp|Q07954|LRP1_HUMAN Prolow-density lipoprotein receptor-related protein 1 OS=Homo sapiens OX=9606 GN=LRP1 PE=1 SV=2	5558	240401_vra_2mg_helapeptide_smetryp_cona_pngasef_4ul.ScanId;v=1;d1=19046.19046.3	controllerType=0 controllerNumber=1 scan=19046	38.8162
16449:2	3	R.FN[+0.984]STEYQVVTR.V		N[+1]	672.825	2	1344.64	1344.64	0	-0.4	445	Non	586.16	281.52	281.52	9.07	33	>sp|Q07954|LRP1_HUMAN Prolow-density lipoprotein receptor-related protein 1 OS=Homo sapiens OX=9606 GN=LRP1 PE=1 SV=2	5558	240401_vra_2mg_helapeptide_smetryp_cona_pngasef_4ul.ScanId;v=1;d1=20381.20381.2	controllerType=0 controllerNumber=1 scan=20381	40.7871
16416:2	3	R.FN[+0.984]STEYQVVTR.V		N[+1]	672.826	2	1344.64	1344.64	0	1.1	445	Non	621.51	302.55	302.55	10.45	33	>sp|Q07954|LRP1_HUMAN Prolow-density lipoprotein receptor-related protein 1 OS=Homo sapiens OX=9606 GN=LRP1 PE=1 SV=2	5558	240401_vra_2mg_helapeptide_smetryp_cona_pngasef_4ul.ScanId;v=1;d1=20347.20347.2	controllerType=0 controllerNumber=1 scan=20347	40.7352
21931:2	3	R.IETILLN[+0.984]GTDR.K		N[+1]	623.338	2	1245.67	1245.67	0	0.7	723	Non	425	97.69	97.69	5.43	33	>sp|Q07954|LRP1_HUMAN Prolow-density lipoprotein receptor-related protein 1 OS=Homo sapiens OX=9606 GN=LRP1 PE=1 SV=2	5558	240401_vra_2mg_helapeptide_smetryp_cona_pngasef_4ul.ScanId;v=1;d1=26000.26000.2	controllerType=0 controllerNumber=1 scan=26000	47.7454
21890:2	3	R.IETILLN[+0.984]GTDR.K		N[+1]	623.337	2	1245.67	1245.67	0	-0.8	723	Non	519.97	147.2	147.2	6.52	33	>sp|Q07954|LRP1_HUMAN Prolow-density lipoprotein receptor-related protein 1 OS=Homo sapiens OX=9606 GN=LRP1 PE=1 SV=2	5558	240401_vra_2mg_helapeptide_smetryp_cona_pngasef_4ul.ScanId;v=1;d1=25958.25958.2	controllerType=0 controllerNumber=1 scan=25958	47.6943
16176:3	3	R.IETILLN[+0.984]GTDRK.I		N[+1]	458.593	3	1373.76	1373.76	0	-0.2	723	Non	114.1	62.94	62.94	1.43	33	>sp|Q07954|LRP1_HUMAN Prolow-density lipoprotein receptor-related protein 1 OS=Homo sapiens OX=9606 GN=LRP1 PE=1 SV=2	5558	240401_vra_2mg_helapeptide_smetryp_cona_pngasef_4ul.ScanId;v=1;d1=20098.20098.3	controllerType=0 controllerNumber=1 scan=20098	40.3059
16142:3	3	R.IETILLN[+0.984]GTDRK.I		N[+1]	458.593	3	1373.76	1373.76	0	0.3	723	Non	284.82	213.5	213.5	5.88	33	>sp|Q07954|LRP1_HUMAN Prolow-density lipoprotein receptor-related protein 1 OS=Homo sapiens OX=9606 GN=LRP1 PE=1 SV=2	5558	240401_vra_2mg_helapeptide_smetryp_cona_pngasef_4ul.ScanId;v=1;d1=20063.20063.3	controllerType=0 controllerNumber=1 scan=20063	40.2451
09814:4	3	K.ANKWTGHN[+0.984]VTVVQR.T		N[+1]	403.465	4	1610.84	1610.84	0	-1.7	1504	NRagged	126.31	113.17	94.92	1.95	33	>sp|Q07954|LRP1_HUMAN Prolow-density lipoprotein receptor-related protein 1 OS=Homo sapiens OX=9606 GN=LRP1 PE=1 SV=2	5558	240401_vra_2mg_helapeptide_smetryp_cona_pngasef_4ul.ScanId;v=1;d1=13542.13542.4	controllerType=0 controllerNumber=1 scan=13542	30.4659
09851:2	3	K.ANKWTGHN[+0.984]VTVVQR.T		N[+1]	805.923	2	1610.84	1610.84	0	-1.3	1504	NRagged	239.23	190.28	184.97	3.12	33	>sp|Q07954|LRP1_HUMAN Prolow-density lipoprotein receptor-related protein 1 OS=Homo sapiens OX=9606 GN=LRP1 PE=1 SV=2	5558	240401_vra_2mg_helapeptide_smetryp_cona_pngasef_4ul.ScanId;v=1;d1=13580.13580.2	controllerType=0 controllerNumber=1 scan=13580	30.5186
11085:3	3	K.WTGHN[+0.984]VTVVQR.T		N[+1]	433.226	3	1297.66	1297.66	0	-1.2	1507	NRagged	72.15	20.32	20.32	0.41	33	>sp|Q07954|LRP1_HUMAN Prolow-density lipoprotein receptor-related protein 1 OS=Homo sapiens OX=9606 GN=LRP1 PE=1 SV=2	5558	240401_vra_2mg_helapeptide_smetryp_cona_pngasef_4ul.ScanId;v=1;d1=14854.14854.3	controllerType=0 controllerNumber=1 scan=14854	32.5478
11029:3	3	K.WTGHN[+0.984]VTVVQR.T		N[+1]	433.226	3	1297.66	1297.66	0	-1.2	1507	NRagged	165.69	149.39	149.39	1.95	33	>sp|Q07954|LRP1_HUMAN Prolow-density lipoprotein receptor-related protein 1 OS=Homo sapiens OX=9606 GN=LRP1 PE=1 SV=2	5558	240401_vra_2mg_helapeptide_smetryp_cona_pngasef_4ul.ScanId;v=1;d1=14797.14797.3	controllerType=0 controllerNumber=1 scan=14797	32.4745
10880:3	3	K.WTGHN[+0.984]VTVVQR.T		N[+1]	433.226	3	1297.66	1297.66	0	-0.8	1507	NRagged	364.27	322.69	322.69	6.67	33	>sp|Q07954|LRP1_HUMAN Prolow-density lipoprotein receptor-related protein 1 OS=Homo sapiens OX=9606 GN=LRP1 PE=1 SV=2	5558	240401_vra_2mg_helapeptide_smetryp_cona_pngasef_4ul.ScanId;v=1;d1=14644.14644.3	controllerType=0 controllerNumber=1 scan=14644	32.2606
10844:3	3	K.WTGHN[+0.984]VTVVQR.T		N[+1]	433.226	3	1297.66	1297.66	0	-0.8	1507	NRagged	471.04	437.02	437.02	10.16	33	>sp|Q07954|LRP1_HUMAN Prolow-density lipoprotein receptor-related protein 1 OS=Homo sapiens OX=9606 GN=LRP1 PE=1 SV=2	5558	240401_vra_2mg_helapeptide_smetryp_cona_pngasef_4ul.ScanId;v=1;d1=14607.14607.3	controllerType=0 controllerNumber=1 scan=14607	32.2142
10885:2	3	K.WTGHN[+0.984]VTVVQR.T		N[+1]	649.336	2	1297.66	1297.66	0	-0.8	1507	NRagged	637.84	412.55	412.55	11.19	33	>sp|Q07954|LRP1_HUMAN Prolow-density lipoprotein receptor-related protein 1 OS=Homo sapiens OX=9606 GN=LRP1 PE=1 SV=2	5558	240401_vra_2mg_helapeptide_smetryp_cona_pngasef_4ul.ScanId;v=1;d1=14649.14649.2	controllerType=0 controllerNumber=1 scan=14649	32.2715
10852:2	3	K.WTGHN[+0.984]VTVVQR.T		N[+1]	649.336	2	1297.66	1297.66	0	-0.6	1507	NRagged	716.68	455.48	455.48	13.71	33	>sp|Q07954|LRP1_HUMAN Prolow-density lipoprotein receptor-related protein 1 OS=Homo sapiens OX=9606 GN=LRP1 PE=1 SV=2	5558	240401_vra_2mg_helapeptide_smetryp_cona_pngasef_4ul.ScanId;v=1;d1=14615.14615.2	controllerType=0 controllerNumber=1 scan=14615	32.2247
06190:4	3	K.LHKDN[+0.984]TTC[+57.021]YEFKK.F		C[+57], N[+1]	421.955	4	1684.8	1684.8	0	-2	1571	Non	190.75	70.53	70.53	0.69	33	>sp|Q07954|LRP1_HUMAN Prolow-density lipoprotein receptor-related protein 1 OS=Homo sapiens OX=9606 GN=LRP1 PE=1 SV=2	5558	240401_vra_2mg_helapeptide_smetryp_cona_pngasef_4ul.ScanId;v=1;d1=9806.9806.4	controllerType=0 controllerNumber=1 scan=9806	24.7616
06228:4	3	K.LHKDN[+0.984]TTC[+57.021]YEFKK.F		C[+57], N[+1]	421.955	4	1684.8	1684.8	0	-1	1571	Non	198.78	146.53	146.53	1.91	33	>sp|Q07954|LRP1_HUMAN Prolow-density lipoprotein receptor-related protein 1 OS=Homo sapiens OX=9606 GN=LRP1 PE=1 SV=2	5558	240401_vra_2mg_helapeptide_smetryp_cona_pngasef_4ul.ScanId;v=1;d1=9845.9845.4	controllerType=0 controllerNumber=1 scan=9845	24.8154
06233:3	3	K.LHKDN[+0.984]TTC[+57.021]YEFKK.F		C[+57], N[+1]	562.272	3	1684.8	1684.8	0	0.7	1571	Non	239.98	205.49	205.49	4.18	33	>sp|Q07954|LRP1_HUMAN Prolow-density lipoprotein receptor-related protein 1 OS=Homo sapiens OX=9606 GN=LRP1 PE=1 SV=2	5558	240401_vra_2mg_helapeptide_smetryp_cona_pngasef_4ul.ScanId;v=1;d1=9850.9850.3	controllerType=0 controllerNumber=1 scan=9850	24.8214
06202:3	3	K.LHKDN[+0.984]TTC[+57.021]YEFKK.F		C[+57], N[+1]	562.27	3	1684.8	1684.8	0	-2.1	1571	Non	342.83	324.47	324.47	4.49	33	>sp|Q07954|LRP1_HUMAN Prolow-density lipoprotein receptor-related protein 1 OS=Homo sapiens OX=9606 GN=LRP1 PE=1 SV=2	5558	240401_vra_2mg_helapeptide_smetryp_cona_pngasef_4ul.ScanId;v=1;d1=9818.9818.3	controllerType=0 controllerNumber=1 scan=9818	24.7785
13481:2	3	K.DN[+0.984]TTC[+57.021]YEFK.K		C[+57], N[+1]	589.738	2	1178.47	1178.47	0	0.8	1574	Non	362.79	263.7	263.7	6.59	33	>sp|Q07954|LRP1_HUMAN Prolow-density lipoprotein receptor-related protein 1 OS=Homo sapiens OX=9606 GN=LRP1 PE=1 SV=2	5558	240401_vra_2mg_helapeptide_smetryp_cona_pngasef_4ul.ScanId;v=1;d1=17324.17324.2	controllerType=0 controllerNumber=1 scan=17324	36.2909
13449:2	3	K.DN[+0.984]TTC[+57.021]YEFK.K		C[+57], N[+1]	589.738	2	1178.47	1178.47	0	0.9	1574	Non	383.63	279.98	279.98	6.99	33	>sp|Q07954|LRP1_HUMAN Prolow-density lipoprotein receptor-related protein 1 OS=Homo sapiens OX=9606 GN=LRP1 PE=1 SV=2	5558	240401_vra_2mg_helapeptide_smetryp_cona_pngasef_4ul.ScanId;v=1;d1=17291.17291.2	controllerType=0 controllerNumber=1 scan=17291	36.2427
09151:3	3	K.DN[+0.984]TTC[+57.021]YEFKK.F		C[+57], N[+1]	436.192	3	1306.56	1306.56	0	-0.9	1574	Non	283.39	271.21	271.21	5	33	>sp|Q07954|LRP1_HUMAN Prolow-density lipoprotein receptor-related protein 1 OS=Homo sapiens OX=9606 GN=LRP1 PE=1 SV=2	5558	240401_vra_2mg_helapeptide_smetryp_cona_pngasef_4ul.ScanId;v=1;d1=12860.12860.3	controllerType=0 controllerNumber=1 scan=12860	29.4713
09119:3	3	K.DN[+0.984]TTC[+57.021]YEFKK.F		C[+57], N[+1]	436.192	3	1306.56	1306.56	0	-0.2	1574	Non	390.29	302.25	302.25	6.92	33	>sp|Q07954|LRP1_HUMAN Prolow-density lipoprotein receptor-related protein 1 OS=Homo sapiens OX=9606 GN=LRP1 PE=1 SV=2	5558	240401_vra_2mg_helapeptide_smetryp_cona_pngasef_4ul.ScanId;v=1;d1=12827.12827.3	controllerType=0 controllerNumber=1 scan=12827	29.4212
09121:2	3	K.DN[+0.984]TTC[+57.021]YEFKK.F		C[+57], N[+1]	653.784	2	1306.56	1306.56	0	-0.2	1574	Non	524.51	249.78	249.78	6.61	33	>sp|Q07954|LRP1_HUMAN Prolow-density lipoprotein receptor-related protein 1 OS=Homo sapiens OX=9606 GN=LRP1 PE=1 SV=2	5558	240401_vra_2mg_helapeptide_smetryp_cona_pngasef_4ul.ScanId;v=1;d1=12829.12829.2	controllerType=0 controllerNumber=1 scan=12829	29.4258
09099:2	3	K.DN[+0.984]TTC[+57.021]YEFKK.F		C[+57], N[+1]	653.784	2	1306.56	1306.56	0	-0.2	1574	Non	613.25	398.06	398.06	11.2	33	>sp|Q07954|LRP1_HUMAN Prolow-density lipoprotein receptor-related protein 1 OS=Homo sapiens OX=9606 GN=LRP1 PE=1 SV=2	5558	240401_vra_2mg_helapeptide_smetryp_cona_pngasef_4ul.ScanId;v=1;d1=12806.12806.2	controllerType=0 controllerNumber=1 scan=12806	29.3903
47339:3	3	R.AFIN[+0.984]GTGVETVVSADLPNAHGLAVDWVSR.N		N[+1]	999.508	3	2996.51	2996.51	0	-0.3	1642	Non	400.71	400.71	146.21	12.43	33	>sp|Q07954|LRP1_HUMAN Prolow-density lipoprotein receptor-related protein 1 OS=Homo sapiens OX=9606 GN=LRP1 PE=1 SV=2	5558	240401_vra_2mg_helapeptide_smetryp_cona_pngasef_4ul.ScanId;v=1;d1=51836.51836.3	controllerType=0 controllerNumber=1 scan=51836	69.0683
47286:3	3	R.AFIN[+0.984]GTGVETVVSADLPNAHGLAVDWVSR.N		N[+1]	999.507	3	2996.51	2996.51	0	-1.8	1642	Non	444.38	444.38	167.93	12.18	33	>sp|Q07954|LRP1_HUMAN Prolow-density lipoprotein receptor-related protein 1 OS=Homo sapiens OX=9606 GN=LRP1 PE=1 SV=2	5558	240401_vra_2mg_helapeptide_smetryp_cona_pngasef_4ul.ScanId;v=1;d1=51782.51782.3	controllerType=0 controllerNumber=1 scan=51782	69.024
07434:2	3	R.TLLFSGQK.G			447.257	2	893.507	893.509	0	-2.4	1735	CRagged	211.71	24.8	24.8	0.38	33	>sp|Q07954|LRP1_HUMAN Prolow-density lipoprotein receptor-related protein 1 OS=Homo sapiens OX=9606 GN=LRP1 PE=1 SV=2	5558	240401_vra_2mg_helapeptide_smetryp_cona_pngasef_4ul.ScanId;v=1;d1=11089.11089.2	controllerType=0 controllerNumber=1 scan=11089	26.7802
19604:3	3	K.LYWISSGN[+0.984]HTINR.C		N[+1]	521.264	3	1561.78	1561.78	0	0.5	1756	Non	263.69	131.38	21.08	3.61	33	>sp|Q07954|LRP1_HUMAN Prolow-density lipoprotein receptor-related protein 1 OS=Homo sapiens OX=9606 GN=LRP1 PE=1 SV=2	5558	240401_vra_2mg_helapeptide_smetryp_cona_pngasef_4ul.ScanId;v=1;d1=23617.23617.3	controllerType=0 controllerNumber=1 scan=23617	44.8919
19561:3	3	K.LYWISSGN[+0.984]HTINR.C		N[+1]	521.264	3	1561.78	1561.78	0	0.5	1756	Non	393.63	305.76	82.43	7.13	33	>sp|Q07954|LRP1_HUMAN Prolow-density lipoprotein receptor-related protein 1 OS=Homo sapiens OX=9606 GN=LRP1 PE=1 SV=2	5558	240401_vra_2mg_helapeptide_smetryp_cona_pngasef_4ul.ScanId;v=1;d1=23573.23573.3	controllerType=0 controllerNumber=1 scan=23573	44.8342
19448:2	3	K.LYWISSGN[+0.984]HTINR.C		N[+1]	781.391	2	1561.78	1561.78	0	-0.3	1756	Non	614.34	448.98	86.99	11.7	33	>sp|Q07954|LRP1_HUMAN Prolow-density lipoprotein receptor-related protein 1 OS=Homo sapiens OX=9606 GN=LRP1 PE=1 SV=2	5558	240401_vra_2mg_helapeptide_smetryp_cona_pngasef_4ul.ScanId;v=1;d1=23457.23457.2	controllerType=0 controllerNumber=1 scan=23457	44.6793
19421:2	3	K.LYWISSGN[+0.984]HTINR.C		N[+1]	781.392	2	1561.78	1561.78	0	0.4	1756	Non	688.53	509.64	114.78	12.65	33	>sp|Q07954|LRP1_HUMAN Prolow-density lipoprotein receptor-related protein 1 OS=Homo sapiens OX=9606 GN=LRP1 PE=1 SV=2	5558	240401_vra_2mg_helapeptide_smetryp_cona_pngasef_4ul.ScanId;v=1;d1=23429.23429.2	controllerType=0 controllerNumber=1 scan=23429	44.6406
19405:3	3	K.LYWISSGN[+0.984]HTINR.C		N[+1]	521.263	3	1561.78	1561.78	0	-0.1	1756	Non	694.68	668.73	123.82	14.11	33	>sp|Q07954|LRP1_HUMAN Prolow-density lipoprotein receptor-related protein 1 OS=Homo sapiens OX=9606 GN=LRP1 PE=1 SV=2	5558	240401_vra_2mg_helapeptide_smetryp_cona_pngasef_4ul.ScanId;v=1;d1=23413.23413.3	controllerType=0 controllerNumber=1 scan=23413	44.6233
19383:3	3	K.LYWISSGN[+0.984]HTINR.C		N[+1]	521.263	3	1561.78	1561.78	0	-0.5	1756	Non	722.19	676.78	128.38	15.11	33	>sp|Q07954|LRP1_HUMAN Prolow-density lipoprotein receptor-related protein 1 OS=Homo sapiens OX=9606 GN=LRP1 PE=1 SV=2	5558	240401_vra_2mg_helapeptide_smetryp_cona_pngasef_4ul.ScanId;v=1;d1=23390.23390.3	controllerType=0 controllerNumber=1 scan=23390	44.593
13084:2	3	R.N[+0.984]STTLVMHMK.V		N[+1]	581.784	2	1162.56	1162.56	0	0.5	1825	Non	589.55	295.37	295.37	8.74	33	>sp|Q07954|LRP1_HUMAN Prolow-density lipoprotein receptor-related protein 1 OS=Homo sapiens OX=9606 GN=LRP1 PE=1 SV=2	5558	240401_vra_2mg_helapeptide_smetryp_cona_pngasef_4ul.ScanId;v=1;d1=16915.16915.2	controllerType=0 controllerNumber=1 scan=16915	35.6687
13060:2	3	R.N[+0.984]STTLVMHMK.V		N[+1]	581.784	2	1162.56	1162.56	0	0.5	1825	Non	654.72	327.15	327.15	12.32	33	>sp|Q07954|LRP1_HUMAN Prolow-density lipoprotein receptor-related protein 1 OS=Homo sapiens OX=9606 GN=LRP1 PE=1 SV=2	5558	240401_vra_2mg_helapeptide_smetryp_cona_pngasef_4ul.ScanId;v=1;d1=16890.16890.2	controllerType=0 controllerNumber=1 scan=16890	35.6309
08007:3	3	R.GSKDN[+0.984]ATDSVPLR.T		N[+1]	454.228	3	1360.67	1360.67	0	-1.1	2123	NRagged	129.87	129.87	129.87	3.02	33	>sp|Q07954|LRP1_HUMAN Prolow-density lipoprotein receptor-related protein 1 OS=Homo sapiens OX=9606 GN=LRP1 PE=1 SV=2	5558	240401_vra_2mg_helapeptide_smetryp_cona_pngasef_4ul.ScanId;v=1;d1=11682.11682.3	controllerType=0 controllerNumber=1 scan=11682	27.7686
07996:3	3	R.GSKDN[+0.984]ATDSVPLR.T		N[+1]	454.228	3	1360.67	1360.67	0	-1.1	2123	NRagged	201.33	189.32	189.32	3.57	33	>sp|Q07954|LRP1_HUMAN Prolow-density lipoprotein receptor-related protein 1 OS=Homo sapiens OX=9606 GN=LRP1 PE=1 SV=2	5558	240401_vra_2mg_helapeptide_smetryp_cona_pngasef_4ul.ScanId;v=1;d1=11670.11670.3	controllerType=0 controllerNumber=1 scan=11670	27.7458
08055:2	3	R.GSKDN[+0.984]ATDSVPLR.T		N[+1]	680.838	2	1360.67	1360.67	0	-0.9	2123	NRagged	265.12	103.68	103.68	2.47	33	>sp|Q07954|LRP1_HUMAN Prolow-density lipoprotein receptor-related protein 1 OS=Homo sapiens OX=9606 GN=LRP1 PE=1 SV=2	5558	240401_vra_2mg_helapeptide_smetryp_cona_pngasef_4ul.ScanId;v=1;d1=11731.11731.2	controllerType=0 controllerNumber=1 scan=11731	27.8455
08030:2	3	R.GSKDN[+0.984]ATDSVPLR.T		N[+1]	680.838	2	1360.67	1360.67	0	-1	2123	NRagged	378.5	251.34	251.34	5.35	33	>sp|Q07954|LRP1_HUMAN Prolow-density lipoprotein receptor-related protein 1 OS=Homo sapiens OX=9606 GN=LRP1 PE=1 SV=2	5558	240401_vra_2mg_helapeptide_smetryp_cona_pngasef_4ul.ScanId;v=1;d1=11705.11705.2	controllerType=0 controllerNumber=1 scan=11705	27.8
12125:2	3	K.DN[+0.984]ATDSVPLR.T		N[+1]	544.764	2	1088.52	1088.52	0	-0.7	2126	NRagged	90.99	74.79	74.79	0.56	33	>sp|Q07954|LRP1_HUMAN Prolow-density lipoprotein receptor-related protein 1 OS=Homo sapiens OX=9606 GN=LRP1 PE=1 SV=2	5558	240401_vra_2mg_helapeptide_smetryp_cona_pngasef_4ul.ScanId;v=1;d1=15924.15924.2	controllerType=0 controllerNumber=1 scan=15924	34.0689
11983:2	3	K.DN[+0.984]ATDSVPLR.T		N[+1]	544.764	2	1088.52	1088.52	0	-0.5	2126	NRagged	528.38	313.85	313.85	8.53	33	>sp|Q07954|LRP1_HUMAN Prolow-density lipoprotein receptor-related protein 1 OS=Homo sapiens OX=9606 GN=LRP1 PE=1 SV=2	5558	240401_vra_2mg_helapeptide_smetryp_cona_pngasef_4ul.ScanId;v=1;d1=15778.15778.2	controllerType=0 controllerNumber=1 scan=15778	33.8413
11956:2	3	K.DN[+0.984]ATDSVPLR.T		N[+1]	544.765	2	1088.52	1088.52	0	0.1	2126	NRagged	556.59	293.31	293.31	8.39	33	>sp|Q07954|LRP1_HUMAN Prolow-density lipoprotein receptor-related protein 1 OS=Homo sapiens OX=9606 GN=LRP1 PE=1 SV=2	5558	240401_vra_2mg_helapeptide_smetryp_cona_pngasef_4ul.ScanId;v=1;d1=15750.15750.2	controllerType=0 controllerNumber=1 scan=15750	33.7976
03509:3	3	R.C[+57.021]RDGTC[+57.021]IGN[+0.984]SSR.C		C[+57]*2, N[+1]	461.863	3	1383.57	1383.57	0	-0.1	2612	Non	69.35	69.35	69.35	1.06	33	>sp|Q07954|LRP1_HUMAN Prolow-density lipoprotein receptor-related protein 1 OS=Homo sapiens OX=9606 GN=LRP1 PE=1 SV=2	5558	240401_vra_2mg_helapeptide_smetryp_cona_pngasef_4ul.ScanId;v=1;d1=7032.7032.3	controllerType=0 controllerNumber=1 scan=7032	20.1936
03383:2	3	R.C[+57.021]RDGTC[+57.021]IGN[+0.984]SSR.C		C[+57]*2, N[+1]	692.291	2	1383.57	1383.57	0	0	2612	Non	300.4	151.86	151.86	3.76	33	>sp|Q07954|LRP1_HUMAN Prolow-density lipoprotein receptor-related protein 1 OS=Homo sapiens OX=9606 GN=LRP1 PE=1 SV=2	5558	240401_vra_2mg_helapeptide_smetryp_cona_pngasef_4ul.ScanId;v=1;d1=6902.6902.2	controllerType=0 controllerNumber=1 scan=6902	19.9865
03363:2	3	R.C[+57.021]RDGTC[+57.021]IGN[+0.984]SSR.C		C[+57]*2, N[+1]	692.291	2	1383.57	1383.57	0	0.1	2612	Non	365.91	195.34	195.34	4.72	33	>sp|Q07954|LRP1_HUMAN Prolow-density lipoprotein receptor-related protein 1 OS=Homo sapiens OX=9606 GN=LRP1 PE=1 SV=2	5558	240401_vra_2mg_helapeptide_smetryp_cona_pngasef_4ul.ScanId;v=1;d1=6881.6881.2	controllerType=0 controllerNumber=1 scan=6881	19.9507
03382:3	3	R.C[+57.021]RDGTC[+57.021]IGN[+0.984]SSR.C		C[+57]*2, N[+1]	461.863	3	1383.57	1383.57	0	0.1	2612	Non	376.82	376.82	376.82	7.65	33	>sp|Q07954|LRP1_HUMAN Prolow-density lipoprotein receptor-related protein 1 OS=Homo sapiens OX=9606 GN=LRP1 PE=1 SV=2	5558	240401_vra_2mg_helapeptide_smetryp_cona_pngasef_4ul.ScanId;v=1;d1=6901.6901.3	controllerType=0 controllerNumber=1 scan=6901	19.9856
03358:3	3	R.C[+57.021]RDGTC[+57.021]IGN[+0.984]SSR.C		C[+57]*2, N[+1]	461.863	3	1383.57	1383.57	0	0.1	2612	Non	454.57	454.57	454.57	9.65	33	>sp|Q07954|LRP1_HUMAN Prolow-density lipoprotein receptor-related protein 1 OS=Homo sapiens OX=9606 GN=LRP1 PE=1 SV=2	5558	240401_vra_2mg_helapeptide_smetryp_cona_pngasef_4ul.ScanId;v=1;d1=6876.6876.3	controllerType=0 controllerNumber=1 scan=6876	19.9427
04462:2	3	R.DGTC[+57.021]IGN[+0.984]SSR.C		C[+57], N[+1]	534.224	2	1067.44	1067.44	0	-1	2614	Non	240.41	158.68	158.68	2.96	33	>sp|Q07954|LRP1_HUMAN Prolow-density lipoprotein receptor-related protein 1 OS=Homo sapiens OX=9606 GN=LRP1 PE=1 SV=2	5558	240401_vra_2mg_helapeptide_smetryp_cona_pngasef_4ul.ScanId;v=1;d1=8016.8016.2	controllerType=0 controllerNumber=1 scan=8016	21.7719
05592:2	3	R.DGTC[+57.021]IGN[+0.984]SSR.C		C[+57], N[+1]	534.225	2	1067.44	1067.44	0	0.1	2614	Non	334.19	185.08	185.08	4.99	33	>sp|Q07954|LRP1_HUMAN Prolow-density lipoprotein receptor-related protein 1 OS=Homo sapiens OX=9606 GN=LRP1 PE=1 SV=2	5558	240401_vra_2mg_helapeptide_smetryp_cona_pngasef_4ul.ScanId;v=1;d1=9189.9189.2	controllerType=0 controllerNumber=1 scan=9189	23.8199
05577:2	3	R.DGTC[+57.021]IGN[+0.984]SSR.C		C[+57], N[+1]	534.224	2	1067.44	1067.44	0	-0.8	2614	Non	424.02	215.37	215.37	6.06	33	>sp|Q07954|LRP1_HUMAN Prolow-density lipoprotein receptor-related protein 1 OS=Homo sapiens OX=9606 GN=LRP1 PE=1 SV=2	5558	240401_vra_2mg_helapeptide_smetryp_cona_pngasef_4ul.ScanId;v=1;d1=9173.9173.2	controllerType=0 controllerNumber=1 scan=9173	23.7952
04516:2	3	R.DGTC[+57.021]IGN[+0.984]SSR.C		C[+57], N[+1]	534.225	2	1067.44	1067.44	0	0.1	2614	Non	437.37	246.7	246.7	6.85	33	>sp|Q07954|LRP1_HUMAN Prolow-density lipoprotein receptor-related protein 1 OS=Homo sapiens OX=9606 GN=LRP1 PE=1 SV=2	5558	240401_vra_2mg_helapeptide_smetryp_cona_pngasef_4ul.ScanId;v=1;d1=8072.8072.2	controllerType=0 controllerNumber=1 scan=8072	21.868
03726:3	3	K.FC[+57.021]SEAQFEC[+57.021]QNHR.C		C[+57]*2	571.569	3	1712.69	1712.69	0	1.5	2733	Non	54.62	38.39	38.39	0.39	33	>sp|Q07954|LRP1_HUMAN Prolow-density lipoprotein receptor-related protein 1 OS=Homo sapiens OX=9606 GN=LRP1 PE=1 SV=2	5558	240401_vra_2mg_helapeptide_smetryp_cona_pngasef_4ul.ScanId;v=1;d1=7256.7256.3	controllerType=0 controllerNumber=1 scan=7256	20.5467
03703:3	3	K.FC[+57.021]SEAQFEC[+57.021]QNHR.C		C[+57]*2	571.57	3	1712.69	1712.69	0	2.2	2733	Non	56.92	44.58	44.58	0.37	33	>sp|Q07954|LRP1_HUMAN Prolow-density lipoprotein receptor-related protein 1 OS=Homo sapiens OX=9606 GN=LRP1 PE=1 SV=2	5558	240401_vra_2mg_helapeptide_smetryp_cona_pngasef_4ul.ScanId;v=1;d1=7232.7232.3	controllerType=0 controllerNumber=1 scan=7232	20.5073
13859:2	3	K.C[+57.021]N[+0.984]ASSQFLC[+57.021]SSGR.C		C[+57]*2, N[+1]	737.807	2	1474.61	1474.6	0	1.1	2904	Non	340.54	334.54	334.54	6.4	33	>sp|Q07954|LRP1_HUMAN Prolow-density lipoprotein receptor-related protein 1 OS=Homo sapiens OX=9606 GN=LRP1 PE=1 SV=2	5558	240401_vra_2mg_helapeptide_smetryp_cona_pngasef_4ul.ScanId;v=1;d1=17714.17714.2	controllerType=0 controllerNumber=1 scan=17714	36.8946
13825:2	3	K.C[+57.021]N[+0.984]ASSQFLC[+57.021]SSGR.C		C[+57]*2, N[+1]	737.807	2	1474.61	1474.6	0	0.7	2904	Non	496.85	459.64	459.64	9.79	33	>sp|Q07954|LRP1_HUMAN Prolow-density lipoprotein receptor-related protein 1 OS=Homo sapiens OX=9606 GN=LRP1 PE=1 SV=2	5558	240401_vra_2mg_helapeptide_smetryp_cona_pngasef_4ul.ScanId;v=1;d1=17679.17679.2	controllerType=0 controllerNumber=1 scan=17679	36.8406
21908:3	3	R.KLNLDGSN[+0.984]YTLLK.Q		N[+1]	493.94	3	1479.81	1479.81	0	0.3	3041	Non	201.77	130.96	91.79	2.19	33	>sp|Q07954|LRP1_HUMAN Prolow-density lipoprotein receptor-related protein 1 OS=Homo sapiens OX=9606 GN=LRP1 PE=1 SV=2	5558	240401_vra_2mg_helapeptide_smetryp_cona_pngasef_4ul.ScanId;v=1;d1=25977.25977.3	controllerType=0 controllerNumber=1 scan=25977	47.7248
21868:3	3	R.KLNLDGSN[+0.984]YTLLK.Q		N[+1]	493.94	3	1479.81	1479.81	0	-0.1	3041	Non	422.68	307.83	244.74	6.92	33	>sp|Q07954|LRP1_HUMAN Prolow-density lipoprotein receptor-related protein 1 OS=Homo sapiens OX=9606 GN=LRP1 PE=1 SV=2	5558	240401_vra_2mg_helapeptide_smetryp_cona_pngasef_4ul.ScanId;v=1;d1=25936.25936.3	controllerType=0 controllerNumber=1 scan=25936	47.675
12995:3	3	R.MHLN[+0.984]GSNVQVLHR.T		N[+1]	502.593	3	1505.77	1505.76	0	1	3086	NRagged	238.65	204.38	24.26	4.49	33	>sp|Q07954|LRP1_HUMAN Prolow-density lipoprotein receptor-related protein 1 OS=Homo sapiens OX=9606 GN=LRP1 PE=1 SV=2	5558	240401_vra_2mg_helapeptide_smetryp_cona_pngasef_4ul.ScanId;v=1;d1=16823.16823.3	controllerType=0 controllerNumber=1 scan=16823	35.5158
12968:3	3	R.MHLN[+0.984]GSNVQVLHR.T		N[+1]	502.593	3	1505.76	1505.76	0	0.2	3086	NRagged	665.03	575.6	136.36	13.77	33	>sp|Q07954|LRP1_HUMAN Prolow-density lipoprotein receptor-related protein 1 OS=Homo sapiens OX=9606 GN=LRP1 PE=1 SV=2	5558	240401_vra_2mg_helapeptide_smetryp_cona_pngasef_4ul.ScanId;v=1;d1=16795.16795.3	controllerType=0 controllerNumber=1 scan=16795	35.4754
15270:2	3	R.TC[+57.021]VSN[+0.984]C[+57.021]TASQFVC[+57.021]K.N		C[+57]*3, N[+1]	831.851	2	1662.69	1662.69	0	1.4	3329	CRagged	51.57	49.99	49.99	1.9	33	>sp|Q07954|LRP1_HUMAN Prolow-density lipoprotein receptor-related protein 1 OS=Homo sapiens OX=9606 GN=LRP1 PE=1 SV=2	5558	240401_vra_2mg_helapeptide_smetryp_cona_pngasef_4ul.ScanId;v=1;d1=19166.19166.2	controllerType=0 controllerNumber=1 scan=19166	38.9834
15213:2	3	R.TC[+57.021]VSN[+0.984]C[+57.021]TASQFVC[+57.021]K.N		C[+57]*3, N[+1]	831.85	2	1662.69	1662.69	0	0.3	3329	CRagged	220.02	220.02	220.02	6.13	33	>sp|Q07954|LRP1_HUMAN Prolow-density lipoprotein receptor-related protein 1 OS=Homo sapiens OX=9606 GN=LRP1 PE=1 SV=2	5558	240401_vra_2mg_helapeptide_smetryp_cona_pngasef_4ul.ScanId;v=1;d1=19108.19108.2	controllerType=0 controllerNumber=1 scan=19108	38.8998
15086:3	3	R.TC[+57.021]VSN[+0.984]C[+57.021]TASQFVC[+57.021]K.N		C[+57]*3, N[+1]	554.903	3	1662.69	1662.69	0	0.7	3329	CRagged	234.46	206.44	206.44	4.47	33	>sp|Q07954|LRP1_HUMAN Prolow-density lipoprotein receptor-related protein 1 OS=Homo sapiens OX=9606 GN=LRP1 PE=1 SV=2	5558	240401_vra_2mg_helapeptide_smetryp_cona_pngasef_4ul.ScanId;v=1;d1=18977.18977.3	controllerType=0 controllerNumber=1 scan=18977	38.7284
15100:3	3	R.TC[+57.021]VSN[+0.984]C[+57.021]TASQFVC[+57.021]K.N		C[+57]*3, N[+1]	554.902	3	1662.69	1662.69	0	0.4	3329	CRagged	261.43	251.25	251.25	4.91	33	>sp|Q07954|LRP1_HUMAN Prolow-density lipoprotein receptor-related protein 1 OS=Homo sapiens OX=9606 GN=LRP1 PE=1 SV=2	5558	240401_vra_2mg_helapeptide_smetryp_cona_pngasef_4ul.ScanId;v=1;d1=18992.18992.3	controllerType=0 controllerNumber=1 scan=18992	38.749
15061:2	3	R.TC[+57.021]VSN[+0.984]C[+57.021]TASQFVC[+57.021]K.N		C[+57]*3, N[+1]	831.85	2	1662.69	1662.69	0	0.4	3329	CRagged	554.25	437.11	437.11	10.09	33	>sp|Q07954|LRP1_HUMAN Prolow-density lipoprotein receptor-related protein 1 OS=Homo sapiens OX=9606 GN=LRP1 PE=1 SV=2	5558	240401_vra_2mg_helapeptide_smetryp_cona_pngasef_4ul.ScanId;v=1;d1=18951.18951.2	controllerType=0 controllerNumber=1 scan=18951	38.6859
15068:2	3	R.TC[+57.021]VSN[+0.984]C[+57.021]TASQFVC[+57.021]K.N		C[+57]*3, N[+1]	831.851	2	1662.69	1662.69	0	1	3329	CRagged	592.54	455.75	455.75	12.31	33	>sp|Q07954|LRP1_HUMAN Prolow-density lipoprotein receptor-related protein 1 OS=Homo sapiens OX=9606 GN=LRP1 PE=1 SV=2	5558	240401_vra_2mg_helapeptide_smetryp_cona_pngasef_4ul.ScanId;v=1;d1=18959.18959.2	controllerType=0 controllerNumber=1 scan=18959	38.7012
12714:3	3	R.TC[+57.021]VSN[+0.984]C[+57.021]TASQFVC[+57.021]KNDK.C		C[+57]*3, N[+1]	673.958	3	2019.86	2019.86	0	0.8	3329	CRagged	307.81	278.35	201.5	7.48	33	>sp|Q07954|LRP1_HUMAN Prolow-density lipoprotein receptor-related protein 1 OS=Homo sapiens OX=9606 GN=LRP1 PE=1 SV=2	5558	240401_vra_2mg_helapeptide_smetryp_cona_pngasef_4ul.ScanId;v=1;d1=16532.16532.3	controllerType=0 controllerNumber=1 scan=16532	35.028
11892:2	3	K.LTSC[+57.021]ATN[+0.984]ASIC[+57.021]GDEAR.C		C[+57]*2, N[+1]	863.872	2	1726.74	1726.74	0	-0.3	3782	Non	547.67	425.86	425.86	11.45	33	>sp|Q07954|LRP1_HUMAN Prolow-density lipoprotein receptor-related protein 1 OS=Homo sapiens OX=9606 GN=LRP1 PE=1 SV=2	5558	240401_vra_2mg_helapeptide_smetryp_cona_pngasef_4ul.ScanId;v=1;d1=15684.15684.2	controllerType=0 controllerNumber=1 scan=15684	33.6867
11856:2	3	K.LTSC[+57.021]ATN[+0.984]ASIC[+57.021]GDEAR.C		C[+57]*2, N[+1]	863.873	2	1726.74	1726.74	0	0.6	3782	Non	749.61	544.87	544.87	15.95	33	>sp|Q07954|LRP1_HUMAN Prolow-density lipoprotein receptor-related protein 1 OS=Homo sapiens OX=9606 GN=LRP1 PE=1 SV=2	5558	240401_vra_2mg_helapeptide_smetryp_cona_pngasef_4ul.ScanId;v=1;d1=15647.15647.2	controllerType=0 controllerNumber=1 scan=15647	33.6352
10695:2	3	R.FGTC[+57.021]SQLC[+57.021]N[+0.984]NTK.G		C[+57]*2, N[+1]	715.806	2	1430.6	1430.6	0	-0.1	3831	Non	259.33	220.16	19.24	4.94	33	>sp|Q07954|LRP1_HUMAN Prolow-density lipoprotein receptor-related protein 1 OS=Homo sapiens OX=9606 GN=LRP1 PE=1 SV=2	5558	240401_vra_2mg_helapeptide_smetryp_cona_pngasef_4ul.ScanId;v=1;d1=14452.14452.2	controllerType=0 controllerNumber=1 scan=14452	31.9344
10587:2	3	R.FGTC[+57.021]SQLC[+57.021]N[+0.984]NTK.G		C[+57]*2, N[+1]	715.806	2	1430.6	1430.6	0	0	3831	Non	776.58	539.01	56.38	14.94	33	>sp|Q07954|LRP1_HUMAN Prolow-density lipoprotein receptor-related protein 1 OS=Homo sapiens OX=9606 GN=LRP1 PE=1 SV=2	5558	240401_vra_2mg_helapeptide_smetryp_cona_pngasef_4ul.ScanId;v=1;d1=14340.14340.2	controllerType=0 controllerNumber=1 scan=14340	31.706
10578:2	3	R.FGTC[+57.021]SQLC[+57.021]N[+0.984]NTK.G		C[+57]*2, N[+1]	715.806	2	1430.6	1430.6	0	0.6	3831	Non	807.03	570.28	52.68	16.25	33	>sp|Q07954|LRP1_HUMAN Prolow-density lipoprotein receptor-related protein 1 OS=Homo sapiens OX=9606 GN=LRP1 PE=1 SV=2	5558	240401_vra_2mg_helapeptide_smetryp_cona_pngasef_4ul.ScanId;v=1;d1=14330.14330.2	controllerType=0 controllerNumber=1 scan=14330	31.6893
15725:2	3	R.GVTHLN[+0.984]ISGLK.M		N[+1]	570.325	2	1139.64	1139.64	0	0	3948	Non	546	308.37	308.37	8.65	33	>sp|Q07954|LRP1_HUMAN Prolow-density lipoprotein receptor-related protein 1 OS=Homo sapiens OX=9606 GN=LRP1 PE=1 SV=2	5558	240401_vra_2mg_helapeptide_smetryp_cona_pngasef_4ul.ScanId;v=1;d1=19635.19635.2	controllerType=0 controllerNumber=1 scan=19635	39.6728
15703:2	3	R.GVTHLN[+0.984]ISGLK.M		N[+1]	570.325	2	1139.64	1139.64	0	0.4	3948	Non	580.08	300.15	300.15	10.14	33	>sp|Q07954|LRP1_HUMAN Prolow-density lipoprotein receptor-related protein 1 OS=Homo sapiens OX=9606 GN=LRP1 PE=1 SV=2	5558	240401_vra_2mg_helapeptide_smetryp_cona_pngasef_4ul.ScanId;v=1;d1=19612.19612.2	controllerType=0 controllerNumber=1 scan=19612	39.645
14135:2	3	R.LN[+0.984]GTDPIVAADSK.R		N[+1]	651.331	2	1301.65	1301.66	0	-3.4	4074	Non	239.19	190.11	190.11	2.61	33	>sp|Q07954|LRP1_HUMAN Prolow-density lipoprotein receptor-related protein 1 OS=Homo sapiens OX=9606 GN=LRP1 PE=1 SV=2	5558	240401_vra_2mg_helapeptide_smetryp_cona_pngasef_4ul.ScanId;v=1;d1=17998.17998.2	controllerType=0 controllerNumber=1 scan=17998	37.2993
11011:3	3	R.LN[+0.984]GTDPIVAADSKR.G		N[+1]	486.591	3	1457.76	1457.76	0	-0.1	4074	Non	131.98	97.98	97.98	2.01	33	>sp|Q07954|LRP1_HUMAN Prolow-density lipoprotein receptor-related protein 1 OS=Homo sapiens OX=9606 GN=LRP1 PE=1 SV=2	5558	240401_vra_2mg_helapeptide_smetryp_cona_pngasef_4ul.ScanId;v=1;d1=14778.14778.3	controllerType=0 controllerNumber=1 scan=14778	32.4526
11719:2	3	R.LN[+0.984]GTDPIVAADSKR.G		N[+1]	729.383	2	1457.76	1457.76	0	-0.2	4074	Non	428	176.18	176.18	6.49	33	>sp|Q07954|LRP1_HUMAN Prolow-density lipoprotein receptor-related protein 1 OS=Homo sapiens OX=9606 GN=LRP1 PE=1 SV=2	5558	240401_vra_2mg_helapeptide_smetryp_cona_pngasef_4ul.ScanId;v=1;d1=15506.15506.2	controllerType=0 controllerNumber=1 scan=15506	33.4431
11697:2	3	R.LN[+0.984]GTDPIVAADSKR.G		N[+1]	729.383	2	1457.76	1457.76	0	-0.1	4074	Non	576.37	278.48	278.48	7.98	33	>sp|Q07954|LRP1_HUMAN Prolow-density lipoprotein receptor-related protein 1 OS=Homo sapiens OX=9606 GN=LRP1 PE=1 SV=2	5558	240401_vra_2mg_helapeptide_smetryp_cona_pngasef_4ul.ScanId;v=1;d1=15483.15483.2	controllerType=0 controllerNumber=1 scan=15483	33.4069
11711:3	3	R.LN[+0.984]GTDPIVAADSKR.G		N[+1]	486.591	3	1457.76	1457.76	0	-0.3	4074	Non	726.88	523.73	523.73	15.11	33	>sp|Q07954|LRP1_HUMAN Prolow-density lipoprotein receptor-related protein 1 OS=Homo sapiens OX=9606 GN=LRP1 PE=1 SV=2	5558	240401_vra_2mg_helapeptide_smetryp_cona_pngasef_4ul.ScanId;v=1;d1=15498.15498.3	controllerType=0 controllerNumber=1 scan=15498	33.4293
11679:3	3	R.LN[+0.984]GTDPIVAADSKR.G		N[+1]	486.591	3	1457.76	1457.76	0	-0.1	4074	Non	767.82	548.59	548.59	16.11	33	>sp|Q07954|LRP1_HUMAN Prolow-density lipoprotein receptor-related protein 1 OS=Homo sapiens OX=9606 GN=LRP1 PE=1 SV=2	5558	240401_vra_2mg_helapeptide_smetryp_cona_pngasef_4ul.ScanId;v=1;d1=15465.15465.3	controllerType=0 controllerNumber=1 scan=15465	33.3784
28319:5	3	K.FGHSPLVN[+0.984]LTGGLSHASDVVLYHQHK.Q		N[+1]	563.695	5	2814.44	2814.43	0	4.3	4118	Non	140.17	140.17	140.17	2.8	33	>sp|Q07954|LRP1_HUMAN Prolow-density lipoprotein receptor-related protein 1 OS=Homo sapiens OX=9606 GN=LRP1 PE=1 SV=2	5558	240401_vra_2mg_helapeptide_smetryp_cona_pngasef_4ul.ScanId;v=1;d1=32518.32518.5	controllerType=0 controllerNumber=1 scan=32518	54.2751
28368:5	3	K.FGHSPLVN[+0.984]LTGGLSHASDVVLYHQHK.Q		N[+1]	563.692	5	2814.43	2814.43	0	0.3	4118	Non	183.98	181.76	181.76	4.3	33	>sp|Q07954|LRP1_HUMAN Prolow-density lipoprotein receptor-related protein 1 OS=Homo sapiens OX=9606 GN=LRP1 PE=1 SV=2	5558	240401_vra_2mg_helapeptide_smetryp_cona_pngasef_4ul.ScanId;v=1;d1=32568.32568.5	controllerType=0 controllerNumber=1 scan=32568	54.3183
04492:2	3	K.QSGDVTC[+57.021]N[+0.984]C[+57.021]TDGR.V		C[+57]*2, N[+1]	735.783	2	1470.56	1470.56	0	0.2	4357	Non	586.95	522.7	522.7	12.31	33	>sp|Q07954|LRP1_HUMAN Prolow-density lipoprotein receptor-related protein 1 OS=Homo sapiens OX=9606 GN=LRP1 PE=1 SV=2	5558	240401_vra_2mg_helapeptide_smetryp_cona_pngasef_4ul.ScanId;v=1;d1=8047.8047.2	controllerType=0 controllerNumber=1 scan=8047	21.8244
04473:2	3	K.QSGDVTC[+57.021]N[+0.984]C[+57.021]TDGR.V		C[+57]*2, N[+1]	735.783	2	1470.56	1470.56	0	-0.4	4357	Non	659.86	622.85	622.85	14.11	33	>sp|Q07954|LRP1_HUMAN Prolow-density lipoprotein receptor-related protein 1 OS=Homo sapiens OX=9606 GN=LRP1 PE=1 SV=2	5558	240401_vra_2mg_helapeptide_smetryp_cona_pngasef_4ul.ScanId;v=1;d1=8027.8027.2	controllerType=0 controllerNumber=1 scan=8027	21.7864
25525:2	4	R.GNPTVEVDLFTSK.G			703.862	2	1406.72	1406.72	0	0.1	16	Non	423.46	27.4	27.4	4.63	42	>sp|P06733|ENOA_HUMAN Alpha-enolase OS=Homo sapiens OX=9606 GN=ENO1 PE=1 SV=2	2172	240401_vra_2mg_helapeptide_smetryp_cona_pngasef_4ul.ScanId;v=1;d1=29670.29670.2	controllerType=0 controllerNumber=1 scan=29670	51.5522
25572:2	4	R.GNPTVEVDLFTSK.G			703.862	2	1406.72	1406.72	0	-0.2	16	Non	440.7	24.82	24.82	4.94	42	>sp|P06733|ENOA_HUMAN Alpha-enolase OS=Homo sapiens OX=9606 GN=ENO1 PE=1 SV=2	2172	240401_vra_2mg_helapeptide_smetryp_cona_pngasef_4ul.ScanId;v=1;d1=29718.29718.2	controllerType=0 controllerNumber=1 scan=29718	51.5956
34388:2	4	R.AAVPSGASTGIYEALELR.D			902.975	2	1804.94	1804.94	0	-0.7	33	Non	318.95	237.37	237.37	6.99	42	>sp|P06733|ENOA_HUMAN Alpha-enolase OS=Homo sapiens OX=9606 GN=ENO1 PE=1 SV=2	2172	240401_vra_2mg_helapeptide_smetryp_cona_pngasef_4ul.ScanId;v=1;d1=38685.38685.2	controllerType=0 controllerNumber=1 scan=38685	59.1721
34318:2	4	R.AAVPSGASTGIYEALELR.D			902.976	2	1804.94	1804.94	0	0.4	33	Non	355.69	283.03	283.03	7.36	42	>sp|P06733|ENOA_HUMAN Alpha-enolase OS=Homo sapiens OX=9606 GN=ENO1 PE=1 SV=2	2172	240401_vra_2mg_helapeptide_smetryp_cona_pngasef_4ul.ScanId;v=1;d1=38614.38614.2	controllerType=0 controllerNumber=1 scan=38614	59.1194
23276:4	4	R.AAVPSGASTGIYEALELRDNDKTR.Y			634.327	4	2534.29	2534.28	0	1.3	33	Non	592.48	592.48	592.48	14.2	42	>sp|P06733|ENOA_HUMAN Alpha-enolase OS=Homo sapiens OX=9606 GN=ENO1 PE=1 SV=2	2172	240401_vra_2mg_helapeptide_smetryp_cona_pngasef_4ul.ScanId;v=1;d1=27377.27377.4	controllerType=0 controllerNumber=1 scan=27377	49.3133
23239:4	4	R.AAVPSGASTGIYEALELRDNDKTR.Y			634.327	4	2534.28	2534.28	0	0.2	33	Non	620.69	610.08	610.08	15.52	42	>sp|P06733|ENOA_HUMAN Alpha-enolase OS=Homo sapiens OX=9606 GN=ENO1 PE=1 SV=2	2172	240401_vra_2mg_helapeptide_smetryp_cona_pngasef_4ul.ScanId;v=1;d1=27339.27339.4	controllerType=0 controllerNumber=1 scan=27339	49.276
00834:2	4	K.AVEHINK.T			405.727	2	810.447	810.447	0	0.1	65	NRagged	247.94	25.06	25.06	1.52	42	>sp|P06733|ENOA_HUMAN Alpha-enolase OS=Homo sapiens OX=9606 GN=ENO1 PE=1 SV=2	2172	240401_vra_2mg_helapeptide_smetryp_cona_pngasef_4ul.ScanId;v=1;d1=4254.4254.2	controllerType=0 controllerNumber=1 scan=4254	15.1899
00848:2	4	K.AVEHINK.T			405.727	2	810.447	810.447	0	-0.4	65	NRagged	280.49	43.46	43.46	2.07	42	>sp|P06733|ENOA_HUMAN Alpha-enolase OS=Homo sapiens OX=9606 GN=ENO1 PE=1 SV=2	2172	240401_vra_2mg_helapeptide_smetryp_cona_pngasef_4ul.ScanId;v=1;d1=4269.4269.2	controllerType=0 controllerNumber=1 scan=4269	15.2199
10502:4	4	K.AVEHINKTIAPALVSKK.L			455.525	4	1819.08	1819.08	0	-0.8	65	Non	86.76	86.76	86.76	2.05	42	>sp|P06733|ENOA_HUMAN Alpha-enolase OS=Homo sapiens OX=9606 GN=ENO1 PE=1 SV=2	2172	240401_vra_2mg_helapeptide_smetryp_cona_pngasef_4ul.ScanId;v=1;d1=14251.14251.4	controllerType=0 controllerNumber=1 scan=14251	31.5262
10469:4	4	K.AVEHINKTIAPALVSKK.L			455.526	4	1819.08	1819.08	0	0.3	65	Non	102.64	102.64	102.64	2.49	42	>sp|P06733|ENOA_HUMAN Alpha-enolase OS=Homo sapiens OX=9606 GN=ENO1 PE=1 SV=2	2172	240401_vra_2mg_helapeptide_smetryp_cona_pngasef_4ul.ScanId;v=1;d1=14217.14217.4	controllerType=0 controllerNumber=1 scan=14217	31.4696
12592:2	4	K.TIAPALVSK.K			450.281	2	899.555	899.556	0	-0.8	72	CRagged	289.55	11.15	11.15	2.44	42	>sp|P06733|ENOA_HUMAN Alpha-enolase OS=Homo sapiens OX=9606 GN=ENO1 PE=1 SV=2	2172	240401_vra_2mg_helapeptide_smetryp_cona_pngasef_4ul.ScanId;v=1;d1=16406.16406.2	controllerType=0 controllerNumber=1 scan=16406	34.8086
12559:2	4	K.TIAPALVSK.K			450.282	2	899.556	899.556	0	-0.1	72	CRagged	369.24	15.22	15.22	3.65	42	>sp|P06733|ENOA_HUMAN Alpha-enolase OS=Homo sapiens OX=9606 GN=ENO1 PE=1 SV=2	2172	240401_vra_2mg_helapeptide_smetryp_cona_pngasef_4ul.ScanId;v=1;d1=16372.16372.2	controllerType=0 controllerNumber=1 scan=16372	34.7533
12439:2	4	K.TIAPALVSK.K			450.281	2	899.556	899.556	0	-0.4	72	CRagged	412.38	51.65	51.65	4.35	42	>sp|P06733|ENOA_HUMAN Alpha-enolase OS=Homo sapiens OX=9606 GN=ENO1 PE=1 SV=2	2172	240401_vra_2mg_helapeptide_smetryp_cona_pngasef_4ul.ScanId;v=1;d1=16248.16248.2	controllerType=0 controllerNumber=1 scan=16248	34.5585
12415:2	4	K.TIAPALVSK.K			450.281	2	899.555	899.556	0	-1	72	CRagged	421.48	57.53	57.53	3.91	42	>sp|P06733|ENOA_HUMAN Alpha-enolase OS=Homo sapiens OX=9606 GN=ENO1 PE=1 SV=2	2172	240401_vra_2mg_helapeptide_smetryp_cona_pngasef_4ul.ScanId;v=1;d1=16223.16223.2	controllerType=0 controllerNumber=1 scan=16223	34.5161
08467:2	4	K.TIAPALVSKK.L			514.329	2	1027.65	1027.65	0	-0.3	72	CRagged	445.99	208.44	208.44	7.79	42	>sp|P06733|ENOA_HUMAN Alpha-enolase OS=Homo sapiens OX=9606 GN=ENO1 PE=1 SV=2	2172	240401_vra_2mg_helapeptide_smetryp_cona_pngasef_4ul.ScanId;v=1;d1=12156.12156.2	controllerType=0 controllerNumber=1 scan=12156	28.4709
08436:2	4	K.TIAPALVSKK.L			514.329	2	1027.65	1027.65	0	0.1	72	CRagged	487.84	203.98	203.98	7.9	42	>sp|P06733|ENOA_HUMAN Alpha-enolase OS=Homo sapiens OX=9606 GN=ENO1 PE=1 SV=2	2172	240401_vra_2mg_helapeptide_smetryp_cona_pngasef_4ul.ScanId;v=1;d1=12124.12124.2	controllerType=0 controllerNumber=1 scan=12124	28.4274
03538:2	4	K.KLNVTEQEK.I			544.801	2	1088.59	1088.59	0	0.3	81	Non	482.31	190.22	190.22	6.16	42	>sp|P06733|ENOA_HUMAN Alpha-enolase OS=Homo sapiens OX=9606 GN=ENO1 PE=1 SV=2	2172	240401_vra_2mg_helapeptide_smetryp_cona_pngasef_4ul.ScanId;v=1;d1=7062.7062.2	controllerType=0 controllerNumber=1 scan=7062	20.2427
03507:2	4	K.KLNVTEQEK.I			544.801	2	1088.59	1088.59	0	0.1	81	Non	615.89	257.99	257.99	8.81	42	>sp|P06733|ENOA_HUMAN Alpha-enolase OS=Homo sapiens OX=9606 GN=ENO1 PE=1 SV=2	2172	240401_vra_2mg_helapeptide_smetryp_cona_pngasef_4ul.ScanId;v=1;d1=7030.7030.2	controllerType=0 controllerNumber=1 scan=7030	20.191
06513:2	4	K.KLNVTEQEKIDK.L			722.905	2	1444.8	1444.8	0	1.1	81	Non	406.41	204.22	204.22	6.28	42	>sp|P06733|ENOA_HUMAN Alpha-enolase OS=Homo sapiens OX=9606 GN=ENO1 PE=1 SV=2	2172	240401_vra_2mg_helapeptide_smetryp_cona_pngasef_4ul.ScanId;v=1;d1=10139.10139.2	controllerType=0 controllerNumber=1 scan=10139	25.3127
06519:2	4	K.KLNVTEQEKIDK.L			722.904	2	1444.8	1444.8	0	-0.5	81	Non	455.3	228.58	228.58	5.6	42	>sp|P06733|ENOA_HUMAN Alpha-enolase OS=Homo sapiens OX=9606 GN=ENO1 PE=1 SV=2	2172	240401_vra_2mg_helapeptide_smetryp_cona_pngasef_4ul.ScanId;v=1;d1=10146.10146.2	controllerType=0 controllerNumber=1 scan=10146	25.3236
06490:3	4	K.KLNVTEQEKIDK.L			482.272	3	1444.8	1444.8	0	1	81	Non	520.49	358.57	358.57	9.08	42	>sp|P06733|ENOA_HUMAN Alpha-enolase OS=Homo sapiens OX=9606 GN=ENO1 PE=1 SV=2	2172	240401_vra_2mg_helapeptide_smetryp_cona_pngasef_4ul.ScanId;v=1;d1=10116.10116.3	controllerType=0 controllerNumber=1 scan=10116	25.2746
06517:3	4	K.KLNVTEQEKIDK.L			482.272	3	1444.8	1444.8	0	-0.4	81	Non	573.84	402.44	402.44	10.51	42	>sp|P06733|ENOA_HUMAN Alpha-enolase OS=Homo sapiens OX=9606 GN=ENO1 PE=1 SV=2	2172	240401_vra_2mg_helapeptide_smetryp_cona_pngasef_4ul.ScanId;v=1;d1=10144.10144.3	controllerType=0 controllerNumber=1 scan=10144	25.3207
05625:2	4	K.LNVTEQEK.I			480.753	2	960.5	960.5	0	-0.1	82	Non	346.32	41.56	41.56	2.12	42	>sp|P06733|ENOA_HUMAN Alpha-enolase OS=Homo sapiens OX=9606 GN=ENO1 PE=1 SV=2	2172	240401_vra_2mg_helapeptide_smetryp_cona_pngasef_4ul.ScanId;v=1;d1=9223.9223.2	controllerType=0 controllerNumber=1 scan=9223	23.8731
05597:2	4	K.LNVTEQEK.I			480.753	2	960.499	960.5	0	-0.3	82	Non	361.5	45.2	45.2	2.51	42	>sp|P06733|ENOA_HUMAN Alpha-enolase OS=Homo sapiens OX=9606 GN=ENO1 PE=1 SV=2	2172	240401_vra_2mg_helapeptide_smetryp_cona_pngasef_4ul.ScanId;v=1;d1=9194.9194.2	controllerType=0 controllerNumber=1 scan=9194	23.8273
08504:3	4	K.LNVTEQEKIDK.L			439.573	3	1316.71	1316.71	0	-0.2	82	Non	183.89	120.3	120.3	2.2	42	>sp|P06733|ENOA_HUMAN Alpha-enolase OS=Homo sapiens OX=9606 GN=ENO1 PE=1 SV=2	2172	240401_vra_2mg_helapeptide_smetryp_cona_pngasef_4ul.ScanId;v=1;d1=12194.12194.3	controllerType=0 controllerNumber=1 scan=12194	28.5242
34907:5	4	K.LMIEMDGTENKSKFGANAILGVSLAVC[+57.021]KAGAVEK.G		C[+57]	711.172	5	3551.83	3551.83	0	1.7	93	Non	95.8	95.8	95.8	4.23	42	>sp|P06733|ENOA_HUMAN Alpha-enolase OS=Homo sapiens OX=9606 GN=ENO1 PE=1 SV=2	2172	240401_vra_2mg_helapeptide_smetryp_cona_pngasef_4ul.ScanId;v=1;d1=39211.39211.5	controllerType=0 controllerNumber=1 scan=39211	59.5563
24472:2	4	K.SKFGANAILGV.S			538.809	2	1076.61	1076.61	0	0.8	104	Specific	342.45	168.61	168.61	4.33	42	>sp|P06733|ENOA_HUMAN Alpha-enolase OS=Homo sapiens OX=9606 GN=ENO1 PE=1 SV=2	2172	240401_vra_2mg_helapeptide_smetryp_cona_pngasef_4ul.ScanId;v=1;d1=28596.28596.2	controllerType=0 controllerNumber=1 scan=28596	50.4942
24509:2	4	K.SKFGANAILGV.S			538.808	2	1076.61	1076.61	0	-0.1	104	Specific	373.87	295.03	295.03	5.14	42	>sp|P06733|ENOA_HUMAN Alpha-enolase OS=Homo sapiens OX=9606 GN=ENO1 PE=1 SV=2	2172	240401_vra_2mg_helapeptide_smetryp_cona_pngasef_4ul.ScanId;v=1;d1=28634.28634.2	controllerType=0 controllerNumber=1 scan=28634	50.5318
27797:3	4	K.SKFGANAILGVSLAVC[+57.021]KAGAVEK.G		C[+57]	764.091	3	2290.26	2290.26	0	0	104	CRagged	114.71	100.65	100.65	2.43	42	>sp|P06733|ENOA_HUMAN Alpha-enolase OS=Homo sapiens OX=9606 GN=ENO1 PE=1 SV=2	2172	240401_vra_2mg_helapeptide_smetryp_cona_pngasef_4ul.ScanId;v=1;d1=31987.31987.3	controllerType=0 controllerNumber=1 scan=31987	53.8209
27778:4	4	K.SKFGANAILGVSLAVC[+57.021]KAGAVEK.G		C[+57]	573.32	4	2290.26	2290.26	0	-0.1	104	CRagged	590.54	502.3	502.3	12.7	42	>sp|P06733|ENOA_HUMAN Alpha-enolase OS=Homo sapiens OX=9606 GN=ENO1 PE=1 SV=2	2172	240401_vra_2mg_helapeptide_smetryp_cona_pngasef_4ul.ScanId;v=1;d1=31968.31968.4	controllerType=0 controllerNumber=1 scan=31968	53.8034
27752:4	4	K.SKFGANAILGVSLAVC[+57.021]KAGAVEK.G		C[+57]	573.32	4	2290.26	2290.26	0	0.4	104	CRagged	654.3	496.2	496.2	14.9	42	>sp|P06733|ENOA_HUMAN Alpha-enolase OS=Homo sapiens OX=9606 GN=ENO1 PE=1 SV=2	2172	240401_vra_2mg_helapeptide_smetryp_cona_pngasef_4ul.ScanId;v=1;d1=31941.31941.4	controllerType=0 controllerNumber=1 scan=31941	53.7814
33778:5	4	K.SKFGANAILGVSLAVC[+57.021]KAGAVEKGVPLYR.H		C[+57]	595.936	5	2975.65	2975.65	0	0.7	104	CRagged	479.32	479.32	479.32	12.84	42	>sp|P06733|ENOA_HUMAN Alpha-enolase OS=Homo sapiens OX=9606 GN=ENO1 PE=1 SV=2	2172	240401_vra_2mg_helapeptide_smetryp_cona_pngasef_4ul.ScanId;v=1;d1=38066.38066.5	controllerType=0 controllerNumber=1 scan=38066	58.7203
33712:5	4	K.SKFGANAILGVSLAVC[+57.021]KAGAVEKGVPLYR.H		C[+57]	595.936	5	2975.65	2975.65	0	0.8	104	CRagged	510.21	510.21	510.21	13	42	>sp|P06733|ENOA_HUMAN Alpha-enolase OS=Homo sapiens OX=9606 GN=ENO1 PE=1 SV=2	2172	240401_vra_2mg_helapeptide_smetryp_cona_pngasef_4ul.ScanId;v=1;d1=37999.37999.5	controllerType=0 controllerNumber=1 scan=37999	58.6703
33706:4	4	K.SKFGANAILGVSLAVC[+57.021]KAGAVEKGVPLYR.H		C[+57]	744.668	4	2975.65	2975.65	0	0.8	104	CRagged	596.43	581.82	581.82	14.32	42	>sp|P06733|ENOA_HUMAN Alpha-enolase OS=Homo sapiens OX=9606 GN=ENO1 PE=1 SV=2	2172	240401_vra_2mg_helapeptide_smetryp_cona_pngasef_4ul.ScanId;v=1;d1=37993.37993.4	controllerType=0 controllerNumber=1 scan=37993	58.6672
33806:3	4	K.SKFGAN[+0.984]AILGVSLAVC[+57.021]KAGAVEKGVPLYR.H		C[+57], N[+1]	992.889	3	2976.65	2976.63	0	6.5	104	CRagged	61.41	61.41	61.41	1.53	42	>sp|P06733|ENOA_HUMAN Alpha-enolase OS=Homo sapiens OX=9606 GN=ENO1 PE=1 SV=2	2172	240401_vra_2mg_helapeptide_smetryp_cona_pngasef_4ul.ScanId;v=1;d1=38094.38094.3	controllerType=0 controllerNumber=1 scan=38094	58.741
65658:2	4	K.FGANAILGVSLAVC[+57.021]K.A		C[+57]	760.419	2	1519.83	1519.83	0	0.7	106	Non	72.2	43.82	43.82	1.53	42	>sp|P06733|ENOA_HUMAN Alpha-enolase OS=Homo sapiens OX=9606 GN=ENO1 PE=1 SV=2	2172	240401_vra_2mg_helapeptide_smetryp_cona_pngasef_4ul.ScanId;v=1;d1=70637.70637.2	controllerType=0 controllerNumber=1 scan=70637	88.3931
65761:2	4	K.FGANAILGVSLAVC[+57.021]K.A		C[+57]	760.419	2	1519.83	1519.83	0	0.1	106	Non	94.38	94.38	94.38	2.02	42	>sp|P06733|ENOA_HUMAN Alpha-enolase OS=Homo sapiens OX=9606 GN=ENO1 PE=1 SV=2	2172	240401_vra_2mg_helapeptide_smetryp_cona_pngasef_4ul.ScanId;v=1;d1=70751.70751.2	controllerType=0 controllerNumber=1 scan=70751	88.5918
65614:2	4	K.FGANAILGVSLAVC[+57.021]K.A		C[+57]	760.423	2	1519.84	1519.83	0	6.1	106	Non	94.62	69.78	69.78	0.52	42	>sp|P06733|ENOA_HUMAN Alpha-enolase OS=Homo sapiens OX=9606 GN=ENO1 PE=1 SV=2	2172	240401_vra_2mg_helapeptide_smetryp_cona_pngasef_4ul.ScanId;v=1;d1=70588.70588.2	controllerType=0 controllerNumber=1 scan=70588	88.3071
63324:2	4	K.FGANAILGVSLAVC[+57.021]K.A		C[+57]	760.418	2	1519.83	1519.83	0	-0.9	106	Non	104.01	76.3	76.3	1.5	42	>sp|P06733|ENOA_HUMAN Alpha-enolase OS=Homo sapiens OX=9606 GN=ENO1 PE=1 SV=2	2172	240401_vra_2mg_helapeptide_smetryp_cona_pngasef_4ul.ScanId;v=1;d1=68125.68125.2	controllerType=0 controllerNumber=1 scan=68125	84.2437
63358:2	4	K.FGANAILGVSLAVC[+57.021]K.A		C[+57]	760.42	2	1519.83	1519.83	0	2.4	106	Non	104.44	65.68	65.68	0.9	42	>sp|P06733|ENOA_HUMAN Alpha-enolase OS=Homo sapiens OX=9606 GN=ENO1 PE=1 SV=2	2172	240401_vra_2mg_helapeptide_smetryp_cona_pngasef_4ul.ScanId;v=1;d1=68160.68160.2	controllerType=0 controllerNumber=1 scan=68160	84.3007
66069:2	4	K.FGANAILGVSLAVC[+57.021]K.A		C[+57]	760.419	2	1519.83	1519.83	0	-0.1	106	Non	114.61	110.53	110.53	2.1	42	>sp|P06733|ENOA_HUMAN Alpha-enolase OS=Homo sapiens OX=9606 GN=ENO1 PE=1 SV=2	2172	240401_vra_2mg_helapeptide_smetryp_cona_pngasef_4ul.ScanId;v=1;d1=71089.71089.2	controllerType=0 controllerNumber=1 scan=71089	89.1708
66241:2	4	K.FGANAILGVSLAVC[+57.021]K.A		C[+57]	760.418	2	1519.83	1519.83	0	-1.6	106	Non	116.14	98.59	98.59	1.45	42	>sp|P06733|ENOA_HUMAN Alpha-enolase OS=Homo sapiens OX=9606 GN=ENO1 PE=1 SV=2	2172	240401_vra_2mg_helapeptide_smetryp_cona_pngasef_4ul.ScanId;v=1;d1=71285.71285.2	controllerType=0 controllerNumber=1 scan=71285	89.5235
62490:2	4	K.FGANAILGVSLAVC[+57.021]K.A		C[+57]	760.424	2	1519.84	1519.83	0	6.5	106	Non	128.58	102.64	102.64	1.33	42	>sp|P06733|ENOA_HUMAN Alpha-enolase OS=Homo sapiens OX=9606 GN=ENO1 PE=1 SV=2	2172	240401_vra_2mg_helapeptide_smetryp_cona_pngasef_4ul.ScanId;v=1;d1=67263.67263.2	controllerType=0 controllerNumber=1 scan=67263	82.8751
64852:2	4	K.FGANAILGVSLAVC[+57.021]K.A		C[+57]	760.42	2	1519.83	1519.83	0	2.1	106	Non	129.29	103.87	103.87	1.57	42	>sp|P06733|ENOA_HUMAN Alpha-enolase OS=Homo sapiens OX=9606 GN=ENO1 PE=1 SV=2	2172	240401_vra_2mg_helapeptide_smetryp_cona_pngasef_4ul.ScanId;v=1;d1=69767.69767.2	controllerType=0 controllerNumber=1 scan=69767	86.9139
66005:2	4	K.FGANAILGVSLAVC[+57.021]K.A		C[+57]	760.419	2	1519.83	1519.83	0	0.9	106	Non	133.08	84.88	84.88	2.02	42	>sp|P06733|ENOA_HUMAN Alpha-enolase OS=Homo sapiens OX=9606 GN=ENO1 PE=1 SV=2	2172	240401_vra_2mg_helapeptide_smetryp_cona_pngasef_4ul.ScanId;v=1;d1=71017.71017.2	controllerType=0 controllerNumber=1 scan=71017	89.0404
60557:2	4	K.FGANAILGVSLAVC[+57.021]K.A		C[+57]	760.42	2	1519.83	1519.83	0	2.2	106	Non	139.61	58.7	58.7	1.49	42	>sp|P06733|ENOA_HUMAN Alpha-enolase OS=Homo sapiens OX=9606 GN=ENO1 PE=1 SV=2	2172	240401_vra_2mg_helapeptide_smetryp_cona_pngasef_4ul.ScanId;v=1;d1=65272.65272.2	controllerType=0 controllerNumber=1 scan=65272	79.9494
65485:2	4	K.FGANAILGVSLAVC[+57.021]K.A		C[+57]	760.415	2	1519.82	1519.83	0	-4.6	106	Non	141.1	107.65	107.65	1.53	42	>sp|P06733|ENOA_HUMAN Alpha-enolase OS=Homo sapiens OX=9606 GN=ENO1 PE=1 SV=2	2172	240401_vra_2mg_helapeptide_smetryp_cona_pngasef_4ul.ScanId;v=1;d1=70447.70447.2	controllerType=0 controllerNumber=1 scan=70447	88.0639
65274:2	4	K.FGANAILGVSLAVC[+57.021]K.A		C[+57]	760.418	2	1519.83	1519.83	0	-1.6	106	Non	146.25	113.2	113.2	2.11	42	>sp|P06733|ENOA_HUMAN Alpha-enolase OS=Homo sapiens OX=9606 GN=ENO1 PE=1 SV=2	2172	240401_vra_2mg_helapeptide_smetryp_cona_pngasef_4ul.ScanId;v=1;d1=70221.70221.2	controllerType=0 controllerNumber=1 scan=70221	87.6824
64638:2	4	K.FGANAILGVSLAVC[+57.021]K.A		C[+57]	760.415	2	1519.82	1519.83	0	-4.5	106	Non	151.65	117.62	117.62	1.42	42	>sp|P06733|ENOA_HUMAN Alpha-enolase OS=Homo sapiens OX=9606 GN=ENO1 PE=1 SV=2	2172	240401_vra_2mg_helapeptide_smetryp_cona_pngasef_4ul.ScanId;v=1;d1=69542.69542.2	controllerType=0 controllerNumber=1 scan=69542	86.541
64827:2	4	K.FGANAILGVSLAVC[+57.021]K.A		C[+57]	760.418	2	1519.83	1519.83	0	-0.4	106	Non	152.57	146.55	146.55	2.51	42	>sp|P06733|ENOA_HUMAN Alpha-enolase OS=Homo sapiens OX=9606 GN=ENO1 PE=1 SV=2	2172	240401_vra_2mg_helapeptide_smetryp_cona_pngasef_4ul.ScanId;v=1;d1=69741.69741.2	controllerType=0 controllerNumber=1 scan=69741	86.8708
66229:2	4	K.FGANAILGVSLAVC[+57.021]K.A		C[+57]	760.421	2	1519.83	1519.83	0	3	106	Non	154.68	154.68	154.68	2.36	42	>sp|P06733|ENOA_HUMAN Alpha-enolase OS=Homo sapiens OX=9606 GN=ENO1 PE=1 SV=2	2172	240401_vra_2mg_helapeptide_smetryp_cona_pngasef_4ul.ScanId;v=1;d1=71271.71271.2	controllerType=0 controllerNumber=1 scan=71271	89.4983
61894:2	4	K.FGANAILGVSLAVC[+57.021]K.A		C[+57]	760.421	2	1519.83	1519.83	0	3	106	Non	154.72	78.36	78.36	1.28	42	>sp|P06733|ENOA_HUMAN Alpha-enolase OS=Homo sapiens OX=9606 GN=ENO1 PE=1 SV=2	2172	240401_vra_2mg_helapeptide_smetryp_cona_pngasef_4ul.ScanId;v=1;d1=66648.66648.2	controllerType=0 controllerNumber=1 scan=66648	81.9143
64710:2	4	K.FGANAILGVSLAVC[+57.021]K.A		C[+57]	760.419	2	1519.83	1519.83	0	-0.1	106	Non	167.91	111.86	111.86	2.1	42	>sp|P06733|ENOA_HUMAN Alpha-enolase OS=Homo sapiens OX=9606 GN=ENO1 PE=1 SV=2	2172	240401_vra_2mg_helapeptide_smetryp_cona_pngasef_4ul.ScanId;v=1;d1=69618.69618.2	controllerType=0 controllerNumber=1 scan=69618	86.6658
61426:2	4	K.FGANAILGVSLAVC[+57.021]K.A		C[+57]	760.421	2	1519.83	1519.83	0	2.6	106	Non	174.31	129.73	129.73	2.1	42	>sp|P06733|ENOA_HUMAN Alpha-enolase OS=Homo sapiens OX=9606 GN=ENO1 PE=1 SV=2	2172	240401_vra_2mg_helapeptide_smetryp_cona_pngasef_4ul.ScanId;v=1;d1=66165.66165.2	controllerType=0 controllerNumber=1 scan=66165	81.1617
61574:2	4	K.FGANAILGVSLAVC[+57.021]K.A		C[+57]	760.418	2	1519.83	1519.83	0	-0.6	106	Non	175.04	106.12	106.12	2.35	42	>sp|P06733|ENOA_HUMAN Alpha-enolase OS=Homo sapiens OX=9606 GN=ENO1 PE=1 SV=2	2172	240401_vra_2mg_helapeptide_smetryp_cona_pngasef_4ul.ScanId;v=1;d1=66318.66318.2	controllerType=0 controllerNumber=1 scan=66318	81.3936
66142:2	4	K.FGANAILGVSLAVC[+57.021]K.A		C[+57]	760.418	2	1519.83	1519.83	0	-1.4	106	Non	192.62	128.18	128.18	2.15	42	>sp|P06733|ENOA_HUMAN Alpha-enolase OS=Homo sapiens OX=9606 GN=ENO1 PE=1 SV=2	2172	240401_vra_2mg_helapeptide_smetryp_cona_pngasef_4ul.ScanId;v=1;d1=71173.71173.2	controllerType=0 controllerNumber=1 scan=71173	89.3223
65496:2	4	K.FGANAILGVSLAVC[+57.021]K.A		C[+57]	760.418	2	1519.83	1519.83	0	-0.9	106	Non	202.39	193.84	193.84	3.3	42	>sp|P06733|ENOA_HUMAN Alpha-enolase OS=Homo sapiens OX=9606 GN=ENO1 PE=1 SV=2	2172	240401_vra_2mg_helapeptide_smetryp_cona_pngasef_4ul.ScanId;v=1;d1=70459.70459.2	controllerType=0 controllerNumber=1 scan=70459	88.0848
61620:2	4	K.FGANAILGVSLAVC[+57.021]K.A		C[+57]	760.417	2	1519.83	1519.83	0	-2.8	106	Non	228.14	133.44	133.44	2.51	42	>sp|P06733|ENOA_HUMAN Alpha-enolase OS=Homo sapiens OX=9606 GN=ENO1 PE=1 SV=2	2172	240401_vra_2mg_helapeptide_smetryp_cona_pngasef_4ul.ScanId;v=1;d1=66365.66365.2	controllerType=0 controllerNumber=1 scan=66365	81.4619
64332:2	4	K.FGANAILGVSLAVC[+57.021]K.A		C[+57]	760.419	2	1519.83	1519.83	0	0.5	106	Non	232.74	214.09	214.09	5	42	>sp|P06733|ENOA_HUMAN Alpha-enolase OS=Homo sapiens OX=9606 GN=ENO1 PE=1 SV=2	2172	240401_vra_2mg_helapeptide_smetryp_cona_pngasef_4ul.ScanId;v=1;d1=69222.69222.2	controllerType=0 controllerNumber=1 scan=69222	86.0159
64404:2	4	K.FGANAILGVSLAVC[+57.021]K.A		C[+57]	760.424	2	1519.84	1519.83	0	7.1	106	Non	234.9	188.75	188.75	3.4	42	>sp|P06733|ENOA_HUMAN Alpha-enolase OS=Homo sapiens OX=9606 GN=ENO1 PE=1 SV=2	2172	240401_vra_2mg_helapeptide_smetryp_cona_pngasef_4ul.ScanId;v=1;d1=69298.69298.2	controllerType=0 controllerNumber=1 scan=69298	86.1411
65745:2	4	K.FGANAILGVSLAVC[+57.021]K.A		C[+57]	760.419	2	1519.83	1519.83	0	0.3	106	Non	245.21	173.7	173.7	4.59	42	>sp|P06733|ENOA_HUMAN Alpha-enolase OS=Homo sapiens OX=9606 GN=ENO1 PE=1 SV=2	2172	240401_vra_2mg_helapeptide_smetryp_cona_pngasef_4ul.ScanId;v=1;d1=70733.70733.2	controllerType=0 controllerNumber=1 scan=70733	88.5596
61359:2	4	K.FGANAILGVSLAVC[+57.021]K.A		C[+57]	760.42	2	1519.83	1519.83	0	2.4	106	Non	260.57	195.24	195.24	4.41	42	>sp|P06733|ENOA_HUMAN Alpha-enolase OS=Homo sapiens OX=9606 GN=ENO1 PE=1 SV=2	2172	240401_vra_2mg_helapeptide_smetryp_cona_pngasef_4ul.ScanId;v=1;d1=66096.66096.2	controllerType=0 controllerNumber=1 scan=66096	81.0587
61932:2	4	K.FGANAILGVSLAVC[+57.021]K.A		C[+57]	760.419	2	1519.83	1519.83	0	0	106	Non	266.71	246.59	246.59	5.3	42	>sp|P06733|ENOA_HUMAN Alpha-enolase OS=Homo sapiens OX=9606 GN=ENO1 PE=1 SV=2	2172	240401_vra_2mg_helapeptide_smetryp_cona_pngasef_4ul.ScanId;v=1;d1=66687.66687.2	controllerType=0 controllerNumber=1 scan=66687	81.9771
65039:2	4	K.FGANAILGVSLAVC[+57.021]K.A		C[+57]	760.419	2	1519.83	1519.83	0	0.5	106	Non	267.27	239.56	239.56	5.9	42	>sp|P06733|ENOA_HUMAN Alpha-enolase OS=Homo sapiens OX=9606 GN=ENO1 PE=1 SV=2	2172	240401_vra_2mg_helapeptide_smetryp_cona_pngasef_4ul.ScanId;v=1;d1=69967.69967.2	controllerType=0 controllerNumber=1 scan=69967	87.2508
62775:2	4	K.FGANAILGVSLAVC[+57.021]K.A		C[+57]	760.42	2	1519.83	1519.83	0	1.7	106	Non	281.96	199.27	199.27	4.92	42	>sp|P06733|ENOA_HUMAN Alpha-enolase OS=Homo sapiens OX=9606 GN=ENO1 PE=1 SV=2	2172	240401_vra_2mg_helapeptide_smetryp_cona_pngasef_4ul.ScanId;v=1;d1=67557.67557.2	controllerType=0 controllerNumber=1 scan=67557	83.3413
63941:2	4	K.FGAN[+0.984]AILGVSLAVC[+57.021]K.A		C[+57], N[+1]	760.917	2	1520.83	1520.81	0	8.8	106	Non	92.93	84.44	84.44	0.64	42	>sp|P06733|ENOA_HUMAN Alpha-enolase OS=Homo sapiens OX=9606 GN=ENO1 PE=1 SV=2	2172	240401_vra_2mg_helapeptide_smetryp_cona_pngasef_4ul.ScanId;v=1;d1=68817.68817.2	controllerType=0 controllerNumber=1 scan=68817	85.3645
65559:2	4	K.FGAN[+0.984]AILGVSLAVC[+57.021]K.A		C[+57], N[+1]	760.918	2	1520.83	1520.81	0	10	106	Non	117.17	113.47	113.47	1.24	42	>sp|P06733|ENOA_HUMAN Alpha-enolase OS=Homo sapiens OX=9606 GN=ENO1 PE=1 SV=2	2172	240401_vra_2mg_helapeptide_smetryp_cona_pngasef_4ul.ScanId;v=1;d1=70528.70528.2	controllerType=0 controllerNumber=1 scan=70528	88.2045
64950:2	4	K.FGAN[+0.984]AILGVSLAVC[+57.021]K.A		C[+57], N[+1]	760.917	2	1520.83	1520.81	0	7.8	106	Non	128.79	128.79	128.79	1.53	42	>sp|P06733|ENOA_HUMAN Alpha-enolase OS=Homo sapiens OX=9606 GN=ENO1 PE=1 SV=2	2172	240401_vra_2mg_helapeptide_smetryp_cona_pngasef_4ul.ScanId;v=1;d1=69872.69872.2	controllerType=0 controllerNumber=1 scan=69872	87.0905
63242:2	4	K.FGAN[+0.984]AILGVSLAVC[+57.021]K.A		C[+57], N[+1]	760.918	2	1520.83	1520.81	0	10	106	Non	221.48	153.06	153.06	2.32	42	>sp|P06733|ENOA_HUMAN Alpha-enolase OS=Homo sapiens OX=9606 GN=ENO1 PE=1 SV=2	2172	240401_vra_2mg_helapeptide_smetryp_cona_pngasef_4ul.ScanId;v=1;d1=68040.68040.2	controllerType=0 controllerNumber=1 scan=68040	84.1086
64433:2	4	K.FGAN[+0.984]AILGVSLAVC[+57.021]K.A		C[+57], N[+1]	760.917	2	1520.83	1520.81	0	8.5	106	Non	221.81	221.81	221.81	3.64	42	>sp|P06733|ENOA_HUMAN Alpha-enolase OS=Homo sapiens OX=9606 GN=ENO1 PE=1 SV=2	2172	240401_vra_2mg_helapeptide_smetryp_cona_pngasef_4ul.ScanId;v=1;d1=69328.69328.2	controllerType=0 controllerNumber=1 scan=69328	86.1911
38375:4	4	K.FGANAILGVSLAVC[+57.021]KAGAVEKGVPLYR.H		C[+57]	690.886	4	2760.52	2760.52	0	-0.4	106	Non	72.01	72.01	72.01	2.5	42	>sp|P06733|ENOA_HUMAN Alpha-enolase OS=Homo sapiens OX=9606 GN=ENO1 PE=1 SV=2	2172	240401_vra_2mg_helapeptide_smetryp_cona_pngasef_4ul.ScanId;v=1;d1=42731.42731.4	controllerType=0 controllerNumber=1 scan=42731	62.1404
38161:4	4	K.FGANAILGVSLAVC[+57.021]KAGAVEKGVPLYR.H		C[+57]	690.882	4	2760.51	2760.52	0	-5.6	106	Non	566.2	566.2	566.2	11.04	42	>sp|P06733|ENOA_HUMAN Alpha-enolase OS=Homo sapiens OX=9606 GN=ENO1 PE=1 SV=2	2172	240401_vra_2mg_helapeptide_smetryp_cona_pngasef_4ul.ScanId;v=1;d1=42514.42514.4	controllerType=0 controllerNumber=1 scan=42514	61.9809
07162:2	4	V.SLAVC[+57.021]KAGAVEK.G		C[+57]	616.837	2	1232.67	1232.67	0	-0.5	115	CRagged	309.17	123.41	123.41	3.65	42	>sp|P06733|ENOA_HUMAN Alpha-enolase OS=Homo sapiens OX=9606 GN=ENO1 PE=1 SV=2	2172	240401_vra_2mg_helapeptide_smetryp_cona_pngasef_4ul.ScanId;v=1;d1=10808.10808.2	controllerType=0 controllerNumber=1 scan=10808	26.3221
07152:3	4	V.SLAVC[+57.021]KAGAVEK.G		C[+57]	411.56	3	1232.67	1232.67	0	-0.6	115	CRagged	354.19	75.56	75.56	3.62	42	>sp|P06733|ENOA_HUMAN Alpha-enolase OS=Homo sapiens OX=9606 GN=ENO1 PE=1 SV=2	2172	240401_vra_2mg_helapeptide_smetryp_cona_pngasef_4ul.ScanId;v=1;d1=10798.10798.3	controllerType=0 controllerNumber=1 scan=10798	26.2965
07118:3	4	V.SLAVC[+57.021]KAGAVEK.G		C[+57]	411.561	3	1232.67	1232.67	0	0.4	115	CRagged	510.86	243.41	243.41	7.92	42	>sp|P06733|ENOA_HUMAN Alpha-enolase OS=Homo sapiens OX=9606 GN=ENO1 PE=1 SV=2	2172	240401_vra_2mg_helapeptide_smetryp_cona_pngasef_4ul.ScanId;v=1;d1=10763.10763.3	controllerType=0 controllerNumber=1 scan=10763	26.2498
07125:2	4	V.SLAVC[+57.021]KAGAVEK.G		C[+57]	616.837	2	1232.67	1232.67	0	0.5	115	CRagged	520.59	248.27	248.27	6.68	42	>sp|P06733|ENOA_HUMAN Alpha-enolase OS=Homo sapiens OX=9606 GN=ENO1 PE=1 SV=2	2172	240401_vra_2mg_helapeptide_smetryp_cona_pngasef_4ul.ScanId;v=1;d1=10770.10770.2	controllerType=0 controllerNumber=1 scan=10770	26.257
15940:4	4	V.SLAVC[+57.021]KAGAVEKGVPLYR.H		C[+57]	480.27	4	1918.06	1918.06	0	-0.7	115	CRagged	296.06	244.95	244.95	5.92	42	>sp|P06733|ENOA_HUMAN Alpha-enolase OS=Homo sapiens OX=9606 GN=ENO1 PE=1 SV=2	2172	240401_vra_2mg_helapeptide_smetryp_cona_pngasef_4ul.ScanId;v=1;d1=19856.19856.4	controllerType=0 controllerNumber=1 scan=19856	39.9697
15910:4	4	V.SLAVC[+57.021]KAGAVEKGVPLYR.H		C[+57]	480.27	4	1918.06	1918.06	0	1	115	CRagged	459.43	413.48	413.48	10.48	42	>sp|P06733|ENOA_HUMAN Alpha-enolase OS=Homo sapiens OX=9606 GN=ENO1 PE=1 SV=2	2172	240401_vra_2mg_helapeptide_smetryp_cona_pngasef_4ul.ScanId;v=1;d1=19825.19825.4	controllerType=0 controllerNumber=1 scan=19825	39.9303
11265:3	4	K.AGAVEKGVPLYR.H			420.575	3	1259.71	1259.71	0	-1.1	121	Non	114.03	114.03	114.03	1.94	42	>sp|P06733|ENOA_HUMAN Alpha-enolase OS=Homo sapiens OX=9606 GN=ENO1 PE=1 SV=2	2172	240401_vra_2mg_helapeptide_smetryp_cona_pngasef_4ul.ScanId;v=1;d1=15039.15039.3	controllerType=0 controllerNumber=1 scan=15039	32.7987
51804:3	4	K.LAMQEFMILPVGAANFR.E			636.667	3	1907.99	1907.99	0	-0.1	163	Non	117.38	117.38	117.38	2.12	42	>sp|P06733|ENOA_HUMAN Alpha-enolase OS=Homo sapiens OX=9606 GN=ENO1 PE=1 SV=2	2172	240401_vra_2mg_helapeptide_smetryp_cona_pngasef_4ul.ScanId;v=1;d1=56373.56373.3	controllerType=0 controllerNumber=1 scan=56373	72.6155
51790:2	4	K.LAMQEFMILPVGAANFR.E			954.497	2	1907.99	1907.99	0	-0.3	163	Non	201.51	201.51	201.51	3.78	42	>sp|P06733|ENOA_HUMAN Alpha-enolase OS=Homo sapiens OX=9606 GN=ENO1 PE=1 SV=2	2172	240401_vra_2mg_helapeptide_smetryp_cona_pngasef_4ul.ScanId;v=1;d1=56359.56359.2	controllerType=0 controllerNumber=1 scan=56359	72.6059
51723:2	4	K.LAMQEFMILPVGAANFR.E			954.496	2	1907.99	1907.99	0	-0.8	163	Non	377.36	357.05	357.05	7.26	42	>sp|P06733|ENOA_HUMAN Alpha-enolase OS=Homo sapiens OX=9606 GN=ENO1 PE=1 SV=2	2172	240401_vra_2mg_helapeptide_smetryp_cona_pngasef_4ul.ScanId;v=1;d1=56291.56291.2	controllerType=0 controllerNumber=1 scan=56291	72.5549
55172:5	4	K.LAMQEFMILPVGAANFREAMRIGAEVYHNLKNVIK.E			795.625	5	3974.09	3974.1	0	-0.4	163	Non	25.35	25.35	25.35	2.25	42	>sp|P06733|ENOA_HUMAN Alpha-enolase OS=Homo sapiens OX=9606 GN=ENO1 PE=1 SV=2	2172	240401_vra_2mg_helapeptide_smetryp_cona_pngasef_4ul.ScanId;v=1;d1=59795.59795.5	controllerType=0 controllerNumber=1 scan=59795	75.3008
54982:5	4	K.LAMQEFMILPVGAANFREAMRIGAEVYHNLKNVIK.E			795.626	5	3974.1	3974.1	0	1.2	163	Non	137.55	137.55	137.55	4.44	42	>sp|P06733|ENOA_HUMAN Alpha-enolase OS=Homo sapiens OX=9606 GN=ENO1 PE=1 SV=2	2172	240401_vra_2mg_helapeptide_smetryp_cona_pngasef_4ul.ScanId;v=1;d1=59602.59602.5	controllerType=0 controllerNumber=1 scan=59602	75.1507
55176:6	4	K.LAMQEFMILPVGAANFREAMRIGAEVYHNLKNVIK.E			663.188	6	3974.09	3974.1	0	-0.5	163	Non	239.77	239.77	239.77	7.12	42	>sp|P06733|ENOA_HUMAN Alpha-enolase OS=Homo sapiens OX=9606 GN=ENO1 PE=1 SV=2	2172	240401_vra_2mg_helapeptide_smetryp_cona_pngasef_4ul.ScanId;v=1;d1=59799.59799.6	controllerType=0 controllerNumber=1 scan=59799	75.3032
54980:6	4	K.LAMQEFMILPVGAANFREAMRIGAEVYHNLKNVIK.E			663.19	6	3974.1	3974.1	0	1.2	163	Non	377.03	377.03	377.03	9.83	42	>sp|P06733|ENOA_HUMAN Alpha-enolase OS=Homo sapiens OX=9606 GN=ENO1 PE=1 SV=2	2172	240401_vra_2mg_helapeptide_smetryp_cona_pngasef_4ul.ScanId;v=1;d1=59600.59600.6	controllerType=0 controllerNumber=1 scan=59600	75.1498
54485:7	4	K.LAMQEFMILPVGAANFREAMRIGAEVYHNLKNVIKEK.Y			605.47	7	4232.25	4231.23	1	2.3	163	Non	37.91	37.91	37.91	2.11	42	>sp|P06733|ENOA_HUMAN Alpha-enolase OS=Homo sapiens OX=9606 GN=ENO1 PE=1 SV=2	2172	240401_vra_2mg_helapeptide_smetryp_cona_pngasef_4ul.ScanId;v=1;d1=59097.59097.7	controllerType=0 controllerNumber=1 scan=59097	74.7598
54554:7	4	K.LAMQEFMILPVGAANFREAMRIGAEVYHNLKNVIKEK.Y			605.469	7	4232.24	4231.23	1	0.3	163	Non	67.64	67.64	67.64	3.08	42	>sp|P06733|ENOA_HUMAN Alpha-enolase OS=Homo sapiens OX=9606 GN=ENO1 PE=1 SV=2	2172	240401_vra_2mg_helapeptide_smetryp_cona_pngasef_4ul.ScanId;v=1;d1=59167.59167.7	controllerType=0 controllerNumber=1 scan=59167	74.8136
54334:6	4	K.LAMQEFMILPVGAANFREAMRIGAEVYHNLKNVIKEK.Y			706.045	6	4231.23	4231.23	0	-0.1	163	Non	179.17	179.17	155.85	5.01	42	>sp|P06733|ENOA_HUMAN Alpha-enolase OS=Homo sapiens OX=9606 GN=ENO1 PE=1 SV=2	2172	240401_vra_2mg_helapeptide_smetryp_cona_pngasef_4ul.ScanId;v=1;d1=58944.58944.6	controllerType=0 controllerNumber=1 scan=58944	74.6428
54336:7	4	K.LAMQEFMILPVGAANFREAMRIGAEVYHNLKNVIKEK.Y			605.325	7	4231.23	4231.23	0	-0.2	163	Non	270.65	270.65	116.43	8.65	42	>sp|P06733|ENOA_HUMAN Alpha-enolase OS=Homo sapiens OX=9606 GN=ENO1 PE=1 SV=2	2172	240401_vra_2mg_helapeptide_smetryp_cona_pngasef_4ul.ScanId;v=1;d1=58946.58946.7	controllerType=0 controllerNumber=1 scan=58946	74.6453
10644:2	4	R.IGAEVYHNLK.N			572.311	2	1143.62	1143.62	0	-0.5	184	Non	517.67	210.13	210.13	5.72	42	>sp|P06733|ENOA_HUMAN Alpha-enolase OS=Homo sapiens OX=9606 GN=ENO1 PE=1 SV=2	2172	240401_vra_2mg_helapeptide_smetryp_cona_pngasef_4ul.ScanId;v=1;d1=14399.14399.2	controllerType=0 controllerNumber=1 scan=14399	31.8353
28092:2	4	K.DATNVGDEGGFAPNILENK.E			980.967	2	1960.93	1960.92	0	0.7	203	Non	278.24	258.19	258.19	6.66	42	>sp|P06733|ENOA_HUMAN Alpha-enolase OS=Homo sapiens OX=9606 GN=ENO1 PE=1 SV=2	2172	240401_vra_2mg_helapeptide_smetryp_cona_pngasef_4ul.ScanId;v=1;d1=32288.32288.2	controllerType=0 controllerNumber=1 scan=32288	54.0918
42260:4	4	K.TAIGKAGYTDKVVIGMDVAASEFFRSGKYDLDFK.S			925.724	4	3699.87	3699.87	0	0.5	229	Specific	25.58	25.58	25.58	3.48	42	>sp|P06733|ENOA_HUMAN Alpha-enolase OS=Homo sapiens OX=9606 GN=ENO1 PE=1 SV=2	2172	240401_vra_2mg_helapeptide_smetryp_cona_pngasef_4ul.ScanId;v=1;d1=46677.46677.4	controllerType=0 controllerNumber=1 scan=46677	65.1127
42319:5	4	K.TAIGKAGYTDKVVIGMDVAASEFFRSGKYDLDFK.S			740.781	5	3699.88	3699.87	0	1.1	229	Specific	313.76	313.76	313.76	10.2	42	>sp|P06733|ENOA_HUMAN Alpha-enolase OS=Homo sapiens OX=9606 GN=ENO1 PE=1 SV=2	2172	240401_vra_2mg_helapeptide_smetryp_cona_pngasef_4ul.ScanId;v=1;d1=46737.46737.5	controllerType=0 controllerNumber=1 scan=46737	65.1548
42247:5	4	K.TAIGKAGYTDKVVIGMDVAASEFFRSGKYDLDFK.S			740.781	5	3699.87	3699.87	0	0.6	229	Specific	436.39	436.39	436.39	12.95	42	>sp|P06733|ENOA_HUMAN Alpha-enolase OS=Homo sapiens OX=9606 GN=ENO1 PE=1 SV=2	2172	240401_vra_2mg_helapeptide_smetryp_cona_pngasef_4ul.ScanId;v=1;d1=46664.46664.5	controllerType=0 controllerNumber=1 scan=46664	65.1047
46356:4	4	K.AGYTDKVVIGMDVAASEFFRSGKYDLDFK.S			808.154	4	3229.59	3229.59	0	2.3	234	NRagged	265.23	265.23	265.23	8.86	42	>sp|P06733|ENOA_HUMAN Alpha-enolase OS=Homo sapiens OX=9606 GN=ENO1 PE=1 SV=2	2172	240401_vra_2mg_helapeptide_smetryp_cona_pngasef_4ul.ScanId;v=1;d1=50837.50837.4	controllerType=0 controllerNumber=1 scan=50837	68.2655
46290:4	4	K.AGYTDKVVIGMDVAASEFFRSGKYDLDFK.S			808.154	4	3229.59	3229.59	0	1.8	234	NRagged	398.29	398.29	398.29	12.96	42	>sp|P06733|ENOA_HUMAN Alpha-enolase OS=Homo sapiens OX=9606 GN=ENO1 PE=1 SV=2	2172	240401_vra_2mg_helapeptide_smetryp_cona_pngasef_4ul.ScanId;v=1;d1=50770.50770.4	controllerType=0 controllerNumber=1 scan=50770	68.2153
46359:5	4	K.AGYTDKVVIGMDVAASEFFRSGKYDLDFK.S			646.725	5	3229.6	3229.59	0	2.5	234	NRagged	404.2	404.2	404.2	12.62	42	>sp|P06733|ENOA_HUMAN Alpha-enolase OS=Homo sapiens OX=9606 GN=ENO1 PE=1 SV=2	2172	240401_vra_2mg_helapeptide_smetryp_cona_pngasef_4ul.ScanId;v=1;d1=50840.50840.5	controllerType=0 controllerNumber=1 scan=50840	68.2675
46293:5	4	K.AGYTDKVVIGMDVAASEFFRSGKYDLDFK.S			646.725	5	3229.59	3229.59	0	1.8	234	NRagged	461.94	461.94	461.94	13.37	42	>sp|P06733|ENOA_HUMAN Alpha-enolase OS=Homo sapiens OX=9606 GN=ENO1 PE=1 SV=2	2172	240401_vra_2mg_helapeptide_smetryp_cona_pngasef_4ul.ScanId;v=1;d1=50773.50773.5	controllerType=0 controllerNumber=1 scan=50773	68.2173
12778:2	4	R.SGKYDLDFK.S			536.769	2	1072.53	1072.53	0	0.5	254	Specific	310.18	139.66	139.66	3.27	42	>sp|P06733|ENOA_HUMAN Alpha-enolase OS=Homo sapiens OX=9606 GN=ENO1 PE=1 SV=2	2172	240401_vra_2mg_helapeptide_smetryp_cona_pngasef_4ul.ScanId;v=1;d1=16598.16598.2	controllerType=0 controllerNumber=1 scan=16598	35.1352
12751:2	4	R.SGKYDLDFK.S			536.769	2	1072.53	1072.53	0	0.7	254	Specific	330.39	135.18	135.18	3.12	42	>sp|P06733|ENOA_HUMAN Alpha-enolase OS=Homo sapiens OX=9606 GN=ENO1 PE=1 SV=2	2172	240401_vra_2mg_helapeptide_smetryp_cona_pngasef_4ul.ScanId;v=1;d1=16570.16570.2	controllerType=0 controllerNumber=1 scan=16570	35.0884
13889:3	4	R.SGKYDLDFKSPDDPSR.Y			609.624	3	1826.86	1826.86	0	0.9	254	CRagged	182.29	173.14	173.14	2.46	42	>sp|P06733|ENOA_HUMAN Alpha-enolase OS=Homo sapiens OX=9606 GN=ENO1 PE=1 SV=2	2172	240401_vra_2mg_helapeptide_smetryp_cona_pngasef_4ul.ScanId;v=1;d1=17745.17745.3	controllerType=0 controllerNumber=1 scan=17745	36.9371
13868:3	4	R.SGKYDLDFKSPDDPSR.Y			609.624	3	1826.86	1826.86	0	0.7	254	CRagged	415.91	371.44	371.44	7.88	42	>sp|P06733|ENOA_HUMAN Alpha-enolase OS=Homo sapiens OX=9606 GN=ENO1 PE=1 SV=2	2172	240401_vra_2mg_helapeptide_smetryp_cona_pngasef_4ul.ScanId;v=1;d1=17723.17723.3	controllerType=0 controllerNumber=1 scan=17723	36.9075
13856:4	4	R.SGKYDLDFKSPDDPSR.Y			457.47	4	1826.86	1826.86	0	0.6	254	CRagged	521.43	480.54	480.54	11.37	42	>sp|P06733|ENOA_HUMAN Alpha-enolase OS=Homo sapiens OX=9606 GN=ENO1 PE=1 SV=2	2172	240401_vra_2mg_helapeptide_smetryp_cona_pngasef_4ul.ScanId;v=1;d1=17711.17711.4	controllerType=0 controllerNumber=1 scan=17711	36.8909
28979:4	4	K.AVNEKSC[+57.021]NC[+57.021]LLLKVNQIGSVTESLQAC[+57.021]K.L		C[+57]*3	791.654	4	3163.59	3163.59	0	0.6	331	Non	83.57	83.57	83.57	4.95	42	>sp|P06733|ENOA_HUMAN Alpha-enolase OS=Homo sapiens OX=9606 GN=ENO1 PE=1 SV=2	2172	240401_vra_2mg_helapeptide_smetryp_cona_pngasef_4ul.ScanId;v=1;d1=33189.33189.4	controllerType=0 controllerNumber=1 scan=33189	54.8222
18476:2	4	K.VNQIGSVTESLQAC[+57.021]K.L		C[+57]	817.415	2	1633.82	1633.82	0	0.4	344	Non	353.31	205.46	205.46	7.08	42	>sp|P06733|ENOA_HUMAN Alpha-enolase OS=Homo sapiens OX=9606 GN=ENO1 PE=1 SV=2	2172	240401_vra_2mg_helapeptide_smetryp_cona_pngasef_4ul.ScanId;v=1;d1=22461.22461.2	controllerType=0 controllerNumber=1 scan=22461	43.4572
18443:2	4	K.VNQIGSVTESLQAC[+57.021]K.L		C[+57]	817.414	2	1633.82	1633.82	0	-0.3	344	Non	543.23	322.96	322.96	9.69	42	>sp|P06733|ENOA_HUMAN Alpha-enolase OS=Homo sapiens OX=9606 GN=ENO1 PE=1 SV=2	2172	240401_vra_2mg_helapeptide_smetryp_cona_pngasef_4ul.ScanId;v=1;d1=22427.22427.2	controllerType=0 controllerNumber=1 scan=22427	43.4212
18532:2	4	K.LAQANGWGVMVSHR.S			763.382	2	1525.76	1525.77	0	-8.2	359	NRagged	376.3	199.17	199.17	3	42	>sp|P06733|ENOA_HUMAN Alpha-enolase OS=Homo sapiens OX=9606 GN=ENO1 PE=1 SV=2	2172	240401_vra_2mg_helapeptide_smetryp_cona_pngasef_4ul.ScanId;v=1;d1=22518.22518.2	controllerType=0 controllerNumber=1 scan=22518	43.527
17492:3	4	K.LAQANGWGVMVSHR.S			509.261	3	1525.77	1525.77	0	-0.3	359	NRagged	730.61	515.55	515.55	14.7	42	>sp|P06733|ENOA_HUMAN Alpha-enolase OS=Homo sapiens OX=9606 GN=ENO1 PE=1 SV=2	2172	240401_vra_2mg_helapeptide_smetryp_cona_pngasef_4ul.ScanId;v=1;d1=21452.21452.3	controllerType=0 controllerNumber=1 scan=21452	42.1907
17466:3	4	K.LAQANGWGVMVSHR.S			509.262	3	1525.77	1525.77	0	2.4	359	NRagged	768.94	529.04	529.04	15.05	42	>sp|P06733|ENOA_HUMAN Alpha-enolase OS=Homo sapiens OX=9606 GN=ENO1 PE=1 SV=2	2172	240401_vra_2mg_helapeptide_smetryp_cona_pngasef_4ul.ScanId;v=1;d1=21425.21425.3	controllerType=0 controllerNumber=1 scan=21425	42.1528
18697:3	4	K.LAQAN[+0.984]GWGVMVSHR.S		N[+1]	509.589	3	1526.75	1526.75	0	-0.7	359	NRagged	59.99	49.8	49.8	1.14	42	>sp|P06733|ENOA_HUMAN Alpha-enolase OS=Homo sapiens OX=9606 GN=ENO1 PE=1 SV=2	2172	240401_vra_2mg_helapeptide_smetryp_cona_pngasef_4ul.ScanId;v=1;d1=22687.22687.3	controllerType=0 controllerNumber=1 scan=22687	43.7272
18937:3	4	K.LAQAN[+0.984]GWGVMVSHR.S		N[+1]	509.589	3	1526.75	1526.75	0	0.3	359	NRagged	174.05	171.4	171.4	2.51	42	>sp|P06733|ENOA_HUMAN Alpha-enolase OS=Homo sapiens OX=9606 GN=ENO1 PE=1 SV=2	2172	240401_vra_2mg_helapeptide_smetryp_cona_pngasef_4ul.ScanId;v=1;d1=22933.22933.3	controllerType=0 controllerNumber=1 scan=22933	44.0143
19337:3	4	K.LAQAN[+0.984]GWGVMVSHR.S		N[+1]	509.589	3	1526.75	1526.75	0	-0.1	359	NRagged	181.71	181.71	181.71	2.51	42	>sp|P06733|ENOA_HUMAN Alpha-enolase OS=Homo sapiens OX=9606 GN=ENO1 PE=1 SV=2	2172	240401_vra_2mg_helapeptide_smetryp_cona_pngasef_4ul.ScanId;v=1;d1=23343.23343.3	controllerType=0 controllerNumber=1 scan=23343	44.537
18563:2	4	K.LAQAN[+0.984]GWGVMVSHR.S		N[+1]	763.88	2	1526.75	1526.75	0	-0.1	359	NRagged	443.99	300.48	300.48	6.8	42	>sp|P06733|ENOA_HUMAN Alpha-enolase OS=Homo sapiens OX=9606 GN=ENO1 PE=1 SV=2	2172	240401_vra_2mg_helapeptide_smetryp_cona_pngasef_4ul.ScanId;v=1;d1=22550.22550.2	controllerType=0 controllerNumber=1 scan=22550	43.5643
18510:3	4	K.LAQAN[+0.984]GWGVMVSHR.S		N[+1]	509.589	3	1526.75	1526.75	0	0.3	359	NRagged	775.59	661.4	661.4	15.9	42	>sp|P06733|ENOA_HUMAN Alpha-enolase OS=Homo sapiens OX=9606 GN=ENO1 PE=1 SV=2	2172	240401_vra_2mg_helapeptide_smetryp_cona_pngasef_4ul.ScanId;v=1;d1=22496.22496.3	controllerType=0 controllerNumber=1 scan=22496	43.4993
18481:3	4	K.LAQAN[+0.984]GWGVMVSHR.S		N[+1]	509.589	3	1526.75	1526.75	0	0.5	359	NRagged	796.45	697.36	697.36	15.9	42	>sp|P06733|ENOA_HUMAN Alpha-enolase OS=Homo sapiens OX=9606 GN=ENO1 PE=1 SV=2	2172	240401_vra_2mg_helapeptide_smetryp_cona_pngasef_4ul.ScanId;v=1;d1=22466.22466.3	controllerType=0 controllerNumber=1 scan=22466	43.4635
23282:5	4	K.TGAPC[+57.021]RSERLAKYNQLLRIEEELGSK.A		C[+57]	604.523	5	3018.58	3018.58	0	1.5	395	CRagged	239.82	166.79	166.79	6.69	42	>sp|P06733|ENOA_HUMAN Alpha-enolase OS=Homo sapiens OX=9606 GN=ENO1 PE=1 SV=2	2172	240401_vra_2mg_helapeptide_smetryp_cona_pngasef_4ul.ScanId;v=1;d1=27383.27383.5	controllerType=0 controllerNumber=1 scan=27383	49.3173
23213:5	4	K.TGAPC[+57.021]RSERLAKYN[+0.984]QLLRIEEELGSK.A		C[+57], N[+1]	604.722	5	3019.58	3019.56	0	6.6	395	CRagged	136.73	107.08	107.08	2.51	42	>sp|P06733|ENOA_HUMAN Alpha-enolase OS=Homo sapiens OX=9606 GN=ENO1 PE=1 SV=2	2172	240401_vra_2mg_helapeptide_smetryp_cona_pngasef_4ul.ScanId;v=1;d1=27312.27312.5	controllerType=0 controllerNumber=1 scan=27312	49.249
21957:5	4	K.TGAPC[+57.021]RSERLAKYNQLLRIEEELGSKAK.F		C[+57]	644.348	5	3217.71	3217.71	0	0.3	395	CRagged	38.23	17.56	17.56	2.47	42	>sp|P06733|ENOA_HUMAN Alpha-enolase OS=Homo sapiens OX=9606 GN=ENO1 PE=1 SV=2	2172	240401_vra_2mg_helapeptide_smetryp_cona_pngasef_4ul.ScanId;v=1;d1=26027.26027.5	controllerType=0 controllerNumber=1 scan=26027	47.7749
22003:6	4	K.TGAPC[+57.021]RSERLAKYNQLLRIEEELGSKAK.F		C[+57]	537.124	6	3217.71	3217.71	0	-0.5	395	CRagged	115.87	115.87	115.87	5.31	42	>sp|P06733|ENOA_HUMAN Alpha-enolase OS=Homo sapiens OX=9606 GN=ENO1 PE=1 SV=2	2172	240401_vra_2mg_helapeptide_smetryp_cona_pngasef_4ul.ScanId;v=1;d1=26074.26074.6	controllerType=0 controllerNumber=1 scan=26074	47.8245
23607:5	4	R.SERLAKYNQLLRIEEELGSKAK.F			515.89	5	2575.42	2575.42	0	1	401	CRagged	290	230.85	230.85	6.9	42	>sp|P06733|ENOA_HUMAN Alpha-enolase OS=Homo sapiens OX=9606 GN=ENO1 PE=1 SV=2	2172	240401_vra_2mg_helapeptide_smetryp_cona_pngasef_4ul.ScanId;v=1;d1=27714.27714.5	controllerType=0 controllerNumber=1 scan=27714	49.6427
25882:5	4	R.SERLAKYNQLLRIEEELGSKAKFAGR.N			602.135	5	3006.65	3006.65	0	-0.6	401	CRagged	296.62	265.6	265.6	8.39	42	>sp|P06733|ENOA_HUMAN Alpha-enolase OS=Homo sapiens OX=9606 GN=ENO1 PE=1 SV=2	2172	240401_vra_2mg_helapeptide_smetryp_cona_pngasef_4ul.ScanId;v=1;d1=30035.30035.5	controllerType=0 controllerNumber=1 scan=30035	51.9618
25933:5	4	R.SERLAKYNQLLRIEEELGSKAKFAGR.N			602.136	5	3006.65	3006.65	0	0.4	401	CRagged	353.76	353.76	353.76	9.67	42	>sp|P06733|ENOA_HUMAN Alpha-enolase OS=Homo sapiens OX=9606 GN=ENO1 PE=1 SV=2	2172	240401_vra_2mg_helapeptide_smetryp_cona_pngasef_4ul.ScanId;v=1;d1=30087.30087.5	controllerType=0 controllerNumber=1 scan=30087	52.0229
25934:6	4	R.SERLAKYNQLLRIEEELGSKAKFAGR.N			501.948	6	3006.65	3006.65	0	0.3	401	CRagged	393.22	369.71	369.71	10.81	42	>sp|P06733|ENOA_HUMAN Alpha-enolase OS=Homo sapiens OX=9606 GN=ENO1 PE=1 SV=2	2172	240401_vra_2mg_helapeptide_smetryp_cona_pngasef_4ul.ScanId;v=1;d1=30088.30088.6	controllerType=0 controllerNumber=1 scan=30088	52.0235
25895:6	4	R.SERLAKYNQLLRIEEELGSKAKFAGR.N			501.947	6	3006.65	3006.65	0	-0.5	401	CRagged	492.22	473.41	473.41	13.13	42	>sp|P06733|ENOA_HUMAN Alpha-enolase OS=Homo sapiens OX=9606 GN=ENO1 PE=1 SV=2	2172	240401_vra_2mg_helapeptide_smetryp_cona_pngasef_4ul.ScanId;v=1;d1=30048.30048.6	controllerType=0 controllerNumber=1 scan=30048	51.9712
10259:2	4	K.YNQLLR.I			403.729	2	806.451	806.452	0	-1	407	Non	221.67	89.17	89.17	1.47	42	>sp|P06733|ENOA_HUMAN Alpha-enolase OS=Homo sapiens OX=9606 GN=ENO1 PE=1 SV=2	2172	240401_vra_2mg_helapeptide_smetryp_cona_pngasef_4ul.ScanId;v=1;d1=14001.14001.2	controllerType=0 controllerNumber=1 scan=14001	31.1532
10112:2	4	K.YNQLLR.I			403.73	2	806.452	806.452	0	0.8	407	Non	347.44	146.44	146.44	3.79	42	>sp|P06733|ENOA_HUMAN Alpha-enolase OS=Homo sapiens OX=9606 GN=ENO1 PE=1 SV=2	2172	240401_vra_2mg_helapeptide_smetryp_cona_pngasef_4ul.ScanId;v=1;d1=13849.13849.2	controllerType=0 controllerNumber=1 scan=13849	30.9317
10119:2	4	K.YNQLLR.I			403.73	2	806.452	806.452	0	0.3	407	Non	375.71	133.05	133.05	3.78	42	>sp|P06733|ENOA_HUMAN Alpha-enolase OS=Homo sapiens OX=9606 GN=ENO1 PE=1 SV=2	2172	240401_vra_2mg_helapeptide_smetryp_cona_pngasef_4ul.ScanId;v=1;d1=13857.13857.2	controllerType=0 controllerNumber=1 scan=13857	30.948
06399:2	4	R.IEEELGSK.A			452.735	2	904.462	904.462	0	0.1	413	Non	445.25	34.72	34.72	3.63	42	>sp|P06733|ENOA_HUMAN Alpha-enolase OS=Homo sapiens OX=9606 GN=ENO1 PE=1 SV=2	2172	240401_vra_2mg_helapeptide_smetryp_cona_pngasef_4ul.ScanId;v=1;d1=10022.10022.2	controllerType=0 controllerNumber=1 scan=10022	25.1154
06371:2	4	R.IEEELGSK.A			452.735	2	904.462	904.462	0	-0.1	413	Non	504.08	26.31	26.31	3.63	42	>sp|P06733|ENOA_HUMAN Alpha-enolase OS=Homo sapiens OX=9606 GN=ENO1 PE=1 SV=2	2172	240401_vra_2mg_helapeptide_smetryp_cona_pngasef_4ul.ScanId;v=1;d1=9993.9993.2	controllerType=0 controllerNumber=1 scan=9993	25.0698
06361:2	5	R.AGQSAAGAAPGGGVDTR.D			721.853	2	1442.7	1442.7	0	0.3	8	Non	102.41	55.89	55.89	2.11	40	>sp|P21333|FLNA_HUMAN Filamin-A OS=Homo sapiens OX=9606 GN=FLNA PE=1 SV=4	3120	240401_vra_2mg_helapeptide_smetryp_cona_pngasef_4ul.ScanId;v=1;d1=9982.9982.2	controllerType=0 controllerNumber=1 scan=9982	25.0479
06342:2	5	R.AGQSAAGAAPGGGVDTR.D			721.853	2	1442.7	1442.7	0	0.2	8	Non	276.09	209.4	209.4	6.43	40	>sp|P21333|FLNA_HUMAN Filamin-A OS=Homo sapiens OX=9606 GN=FLNA PE=1 SV=4	3120	240401_vra_2mg_helapeptide_smetryp_cona_pngasef_4ul.ScanId;v=1;d1=9962.9962.2	controllerType=0 controllerNumber=1 scan=9962	25.0069
07350:2	5	K.IQQNTFTR.W			504.267	2	1007.53	1007.53	0	-1.1	44	Non	366.46	141.16	141.16	3.98	40	>sp|P21333|FLNA_HUMAN Filamin-A OS=Homo sapiens OX=9606 GN=FLNA PE=1 SV=4	3120	240401_vra_2mg_helapeptide_smetryp_cona_pngasef_4ul.ScanId;v=1;d1=11002.11002.2	controllerType=0 controllerNumber=1 scan=11002	26.6363
07372:2	5	K.IQQNTFTR.W			504.266	2	1007.53	1007.53	0	-1.3	44	Non	402.01	146.03	146.03	4.27	40	>sp|P21333|FLNA_HUMAN Filamin-A OS=Homo sapiens OX=9606 GN=FLNA PE=1 SV=4	3120	240401_vra_2mg_helapeptide_smetryp_cona_pngasef_4ul.ScanId;v=1;d1=11025.11025.2	controllerType=0 controllerNumber=1 scan=11025	26.6717
46226:2	5	R.LIALLEVLSQK.K			613.89	2	1226.77	1226.77	0	1	77	Non	572.18	300	300	8.77	40	>sp|P21333|FLNA_HUMAN Filamin-A OS=Homo sapiens OX=9606 GN=FLNA PE=1 SV=4	3120	240401_vra_2mg_helapeptide_smetryp_cona_pngasef_4ul.ScanId;v=1;d1=50705.50705.2	controllerType=0 controllerNumber=1 scan=50705	68.1666
46154:2	5	R.LIALLEVLSQK.K			613.889	2	1226.77	1226.77	0	-0.4	77	Non	603.17	294.51	294.51	10.7	40	>sp|P21333|FLNA_HUMAN Filamin-A OS=Homo sapiens OX=9606 GN=FLNA PE=1 SV=4	3120	240401_vra_2mg_helapeptide_smetryp_cona_pngasef_4ul.ScanId;v=1;d1=50632.50632.2	controllerType=0 controllerNumber=1 scan=50632	68.1127
45898:2	5	R.LIALLEVLSQK.K			613.89	2	1226.77	1226.77	0	0.5	77	Non	657.55	307.84	307.84	12.07	40	>sp|P21333|FLNA_HUMAN Filamin-A OS=Homo sapiens OX=9606 GN=FLNA PE=1 SV=4	3120	240401_vra_2mg_helapeptide_smetryp_cona_pngasef_4ul.ScanId;v=1;d1=50372.50372.2	controllerType=0 controllerNumber=1 scan=50372	67.9109
45871:2	5	R.LIALLEVLSQK.K			613.89	2	1226.77	1226.77	0	0.1	77	Non	660.89	302.99	302.99	11.88	40	>sp|P21333|FLNA_HUMAN Filamin-A OS=Homo sapiens OX=9606 GN=FLNA PE=1 SV=4	3120	240401_vra_2mg_helapeptide_smetryp_cona_pngasef_4ul.ScanId;v=1;d1=50344.50344.2	controllerType=0 controllerNumber=1 scan=50344	67.8852
35624:3	5	R.LIALLEVLSQKK.M			452.293	3	1354.87	1354.87	0	-0.6	77	Non	607.22	451.63	451.63	12.76	40	>sp|P21333|FLNA_HUMAN Filamin-A OS=Homo sapiens OX=9606 GN=FLNA PE=1 SV=4	3120	240401_vra_2mg_helapeptide_smetryp_cona_pngasef_4ul.ScanId;v=1;d1=39939.39939.3	controllerType=0 controllerNumber=1 scan=39939	60.0991
35533:3	5	R.LIALLEVLSQKK.M			452.294	3	1354.87	1354.87	0	0	77	Non	719.9	510.34	510.34	14.76	40	>sp|P21333|FLNA_HUMAN Filamin-A OS=Homo sapiens OX=9606 GN=FLNA PE=1 SV=4	3120	240401_vra_2mg_helapeptide_smetryp_cona_pngasef_4ul.ScanId;v=1;d1=39847.39847.3	controllerType=0 controllerNumber=1 scan=39847	60.0276
35247:3	5	R.LIALLEVLSQKK.M			452.294	3	1354.87	1354.87	0	-0.2	77	Non	766.68	549.75	549.75	15.76	40	>sp|P21333|FLNA_HUMAN Filamin-A OS=Homo sapiens OX=9606 GN=FLNA PE=1 SV=4	3120	240401_vra_2mg_helapeptide_smetryp_cona_pngasef_4ul.ScanId;v=1;d1=39557.39557.3	controllerType=0 controllerNumber=1 scan=39557	59.8181
35191:3	5	R.LIALLEVLSQKK.M			452.293	3	1354.87	1354.87	0	-1.3	77	Non	784.21	572.71	572.71	15.34	40	>sp|P21333|FLNA_HUMAN Filamin-A OS=Homo sapiens OX=9606 GN=FLNA PE=1 SV=4	3120	240401_vra_2mg_helapeptide_smetryp_cona_pngasef_4ul.ScanId;v=1;d1=39500.39500.3	controllerType=0 controllerNumber=1 scan=39500	59.774
22049:2	5	R.LLGWIQNK.L			486.287	2	971.567	971.567	0	-0.6	172	Non	435.05	222.95	222.95	5.97	40	>sp|P21333|FLNA_HUMAN Filamin-A OS=Homo sapiens OX=9606 GN=FLNA PE=1 SV=4	3120	240401_vra_2mg_helapeptide_smetryp_cona_pngasef_4ul.ScanId;v=1;d1=26121.26121.2	controllerType=0 controllerNumber=1 scan=26121	47.8726
22083:2	5	R.LLGWIQNK.L			486.287	2	971.567	971.567	0	-0.6	172	Non	448.55	221.71	221.71	5.78	40	>sp|P21333|FLNA_HUMAN Filamin-A OS=Homo sapiens OX=9606 GN=FLNA PE=1 SV=4	3120	240401_vra_2mg_helapeptide_smetryp_cona_pngasef_4ul.ScanId;v=1;d1=26156.26156.2	controllerType=0 controllerNumber=1 scan=26156	47.9134
16844:2	5	R.AYGPGIEPTGNMVK.K			717.359	2	1433.71	1433.71	0	0.3	286	Non	204.92	113.33	113.33	2.07	40	>sp|P21333|FLNA_HUMAN Filamin-A OS=Homo sapiens OX=9606 GN=FLNA PE=1 SV=4	3120	240401_vra_2mg_helapeptide_smetryp_cona_pngasef_4ul.ScanId;v=1;d1=20787.20787.2	controllerType=0 controllerNumber=1 scan=20787	41.3433
06101:3	5	K.KRAEFTVETR.S			412.894	3	1236.67	1236.67	0	-0.9	300	NRagged	295.63	180.64	180.64	4.97	40	>sp|P21333|FLNA_HUMAN Filamin-A OS=Homo sapiens OX=9606 GN=FLNA PE=1 SV=4	3120	240401_vra_2mg_helapeptide_smetryp_cona_pngasef_4ul.ScanId;v=1;d1=9714.9714.3	controllerType=0 controllerNumber=1 scan=9714	24.6205
06077:3	5	K.KRAEFTVETR.S			412.894	3	1236.67	1236.67	0	-1.2	300	NRagged	325.94	174.14	174.14	4.75	40	>sp|P21333|FLNA_HUMAN Filamin-A OS=Homo sapiens OX=9606 GN=FLNA PE=1 SV=4	3120	240401_vra_2mg_helapeptide_smetryp_cona_pngasef_4ul.ScanId;v=1;d1=9689.9689.3	controllerType=0 controllerNumber=1 scan=9689	24.5876
29939:3	5	R.TFSVWYVPEVTGTHK.V			584.298	3	1750.88	1750.88	0	0.6	341	CRagged	168.63	141.94	141.94	2.74	40	>sp|P21333|FLNA_HUMAN Filamin-A OS=Homo sapiens OX=9606 GN=FLNA PE=1 SV=4	3120	240401_vra_2mg_helapeptide_smetryp_cona_pngasef_4ul.ScanId;v=1;d1=34166.34166.3	controllerType=0 controllerNumber=1 scan=34166	55.685
29727:2	5	R.TFSVWYVPEVTGTHK.V			875.944	2	1750.88	1750.88	0	0.2	341	CRagged	201.44	173.75	173.75	3.29	40	>sp|P21333|FLNA_HUMAN Filamin-A OS=Homo sapiens OX=9606 GN=FLNA PE=1 SV=4	3120	240401_vra_2mg_helapeptide_smetryp_cona_pngasef_4ul.ScanId;v=1;d1=33951.33951.2	controllerType=0 controllerNumber=1 scan=33951	55.5106
29648:2	5	R.TFSVWYVPEVTGTHK.V			875.944	2	1750.88	1750.88	0	0.1	341	CRagged	329.44	260.07	260.07	6.13	40	>sp|P21333|FLNA_HUMAN Filamin-A OS=Homo sapiens OX=9606 GN=FLNA PE=1 SV=4	3120	240401_vra_2mg_helapeptide_smetryp_cona_pngasef_4ul.ScanId;v=1;d1=33871.33871.2	controllerType=0 controllerNumber=1 scan=33871	55.4519
29642:3	5	R.TFSVWYVPEVTGTHK.V			584.298	3	1750.88	1750.88	0	0.1	341	CRagged	596.8	540.29	540.29	12.5	40	>sp|P21333|FLNA_HUMAN Filamin-A OS=Homo sapiens OX=9606 GN=FLNA PE=1 SV=4	3120	240401_vra_2mg_helapeptide_smetryp_cona_pngasef_4ul.ScanId;v=1;d1=33865.33865.3	controllerType=0 controllerNumber=1 scan=33865	55.4483
29602:3	5	R.TFSVWYVPEVTGTHK.V			584.297	3	1750.88	1750.88	0	-1.5	341	CRagged	706.36	603.9	603.9	15.08	40	>sp|P21333|FLNA_HUMAN Filamin-A OS=Homo sapiens OX=9606 GN=FLNA PE=1 SV=4	3120	240401_vra_2mg_helapeptide_smetryp_cona_pngasef_4ul.ScanId;v=1;d1=33824.33824.3	controllerType=0 controllerNumber=1 scan=33824	55.4134
34815:5	5	R.TFSVWYVPEVTGTHKVTVLFAGQHIAK.S			603.928	5	3015.61	3015.61	0	0.1	341	Specific	82.74	82.74	82.74	4.01	40	>sp|P21333|FLNA_HUMAN Filamin-A OS=Homo sapiens OX=9606 GN=FLNA PE=1 SV=4	3120	240401_vra_2mg_helapeptide_smetryp_cona_pngasef_4ul.ScanId;v=1;d1=39118.39118.5	controllerType=0 controllerNumber=1 scan=39118	59.4856
34453:4	5	R.TFSVWYVPEVTGTHKVTVLFAGQHIAK.S			754.657	4	3015.61	3015.61	0	-1	341	Specific	230.08	230.08	230.08	7.35	40	>sp|P21333|FLNA_HUMAN Filamin-A OS=Homo sapiens OX=9606 GN=FLNA PE=1 SV=4	3120	240401_vra_2mg_helapeptide_smetryp_cona_pngasef_4ul.ScanId;v=1;d1=38751.38751.4	controllerType=0 controllerNumber=1 scan=38751	59.2194
34533:4	5	R.TFSVWYVPEVTGTHKVTVLFAGQHIAK.S			754.658	4	3015.61	3015.61	0	0.1	341	Specific	231.37	231.37	231.37	7.77	40	>sp|P21333|FLNA_HUMAN Filamin-A OS=Homo sapiens OX=9606 GN=FLNA PE=1 SV=4	3120	240401_vra_2mg_helapeptide_smetryp_cona_pngasef_4ul.ScanId;v=1;d1=38832.38832.4	controllerType=0 controllerNumber=1 scan=38832	59.2756
34611:5	5	R.TFSVWYVPEVTGTHKVTVLFAGQHIAK.S			603.927	5	3015.61	3015.61	0	-0.7	341	Specific	268	268	268	8.27	40	>sp|P21333|FLNA_HUMAN Filamin-A OS=Homo sapiens OX=9606 GN=FLNA PE=1 SV=4	3120	240401_vra_2mg_helapeptide_smetryp_cona_pngasef_4ul.ScanId;v=1;d1=38911.38911.5	controllerType=0 controllerNumber=1 scan=38911	59.3307
34115:3	5	R.TFSVWYVPEVTGTHKVTVLFAGQHIAK.S			1005.88	3	3015.61	3015.61	0	0.5	341	Specific	440.11	440.11	440.11	12.45	40	>sp|P21333|FLNA_HUMAN Filamin-A OS=Homo sapiens OX=9606 GN=FLNA PE=1 SV=4	3120	240401_vra_2mg_helapeptide_smetryp_cona_pngasef_4ul.ScanId;v=1;d1=38408.38408.3	controllerType=0 controllerNumber=1 scan=38408	58.9689
34245:5	5	R.TFSVWYVPEVTGTHKVTVLFAGQHIAK.S			603.928	5	3015.61	3015.61	0	0.4	341	Specific	521.43	521.43	521.43	13.1	40	>sp|P21333|FLNA_HUMAN Filamin-A OS=Homo sapiens OX=9606 GN=FLNA PE=1 SV=4	3120	240401_vra_2mg_helapeptide_smetryp_cona_pngasef_4ul.ScanId;v=1;d1=38540.38540.5	controllerType=0 controllerNumber=1 scan=38540	59.0645
34309:5	5	R.TFSVWYVPEVTGTHKVTVLFAGQHIAK.S			603.928	5	3015.61	3015.61	0	-0.2	341	Specific	570.96	570.96	570.96	13.11	40	>sp|P21333|FLNA_HUMAN Filamin-A OS=Homo sapiens OX=9606 GN=FLNA PE=1 SV=4	3120	240401_vra_2mg_helapeptide_smetryp_cona_pngasef_4ul.ScanId;v=1;d1=38605.38605.5	controllerType=0 controllerNumber=1 scan=38605	59.1116
34107:4	5	R.TFSVWYVPEVTGTHKVTVLFAGQHIAK.S			754.658	4	3015.61	3015.61	0	0.5	341	Specific	585.05	585.05	585.05	14.31	40	>sp|P21333|FLNA_HUMAN Filamin-A OS=Homo sapiens OX=9606 GN=FLNA PE=1 SV=4	3120	240401_vra_2mg_helapeptide_smetryp_cona_pngasef_4ul.ScanId;v=1;d1=38400.38400.4	controllerType=0 controllerNumber=1 scan=38400	58.9605
34046:3	5	R.TFSVWYVPEVTGTHKVTVLFAGQHIAK.S			1005.87	3	3015.61	3015.61	0	0	341	Specific	646.83	646.83	646.83	14.9	40	>sp|P21333|FLNA_HUMAN Filamin-A OS=Homo sapiens OX=9606 GN=FLNA PE=1 SV=4	3120	240401_vra_2mg_helapeptide_smetryp_cona_pngasef_4ul.ScanId;v=1;d1=38338.38338.3	controllerType=0 controllerNumber=1 scan=38338	58.9174
34039:4	5	R.TFSVWYVPEVTGTHKVTVLFAGQHIAK.S			754.658	4	3015.61	3015.61	0	0	341	Specific	689.28	689.28	689.28	16.11	40	>sp|P21333|FLNA_HUMAN Filamin-A OS=Homo sapiens OX=9606 GN=FLNA PE=1 SV=4	3120	240401_vra_2mg_helapeptide_smetryp_cona_pngasef_4ul.ScanId;v=1;d1=38331.38331.4	controllerType=0 controllerNumber=1 scan=38331	58.9123
33928:5	5	R.TFSVWYVPEVTGTHKVTVLFAGQHIAK.S			603.927	5	3015.61	3015.61	0	-0.7	341	Specific	821.6	806.82	806.82	19.24	40	>sp|P21333|FLNA_HUMAN Filamin-A OS=Homo sapiens OX=9606 GN=FLNA PE=1 SV=4	3120	240401_vra_2mg_helapeptide_smetryp_cona_pngasef_4ul.ScanId;v=1;d1=38218.38218.5	controllerType=0 controllerNumber=1 scan=38218	58.8304
33972:5	5	R.TFSVWYVPEVTGTHKVTVLFAGQHIAK.S			603.928	5	3015.61	3015.61	0	-0.2	341	Specific	844.86	828.92	828.92	19.24	40	>sp|P21333|FLNA_HUMAN Filamin-A OS=Homo sapiens OX=9606 GN=FLNA PE=1 SV=4	3120	240401_vra_2mg_helapeptide_smetryp_cona_pngasef_4ul.ScanId;v=1;d1=38263.38263.5	controllerType=0 controllerNumber=1 scan=38263	58.8653
40745:4	5	R.TFSVWYVPEVTGTHKVTVLFAGQHIAKSPFEVYVDK.S			1020.79	4	4080.13	4080.13	0	0.7	341	Specific	85.24	85.24	85.24	4.76	40	>sp|P21333|FLNA_HUMAN Filamin-A OS=Homo sapiens OX=9606 GN=FLNA PE=1 SV=4	3120	240401_vra_2mg_helapeptide_smetryp_cona_pngasef_4ul.ScanId;v=1;d1=45137.45137.4	controllerType=0 controllerNumber=1 scan=45137	63.9451
40799:4	5	R.TFSVWYVPEVTGTHKVTVLFAGQHIAKSPFEVYVDK.S			1020.79	4	4080.13	4080.13	0	0.6	341	Specific	88.81	88.81	88.81	4.35	40	>sp|P21333|FLNA_HUMAN Filamin-A OS=Homo sapiens OX=9606 GN=FLNA PE=1 SV=4	3120	240401_vra_2mg_helapeptide_smetryp_cona_pngasef_4ul.ScanId;v=1;d1=45192.45192.4	controllerType=0 controllerNumber=1 scan=45192	63.9899
40798:5	5	R.TFSVWYVPEVTGTHKVTVLFAGQHIAKSPFEVYVDK.S			816.832	5	4080.13	4080.13	0	0.6	341	Specific	260.5	260.5	260.5	8.97	40	>sp|P21333|FLNA_HUMAN Filamin-A OS=Homo sapiens OX=9606 GN=FLNA PE=1 SV=4	3120	240401_vra_2mg_helapeptide_smetryp_cona_pngasef_4ul.ScanId;v=1;d1=45191.45191.5	controllerType=0 controllerNumber=1 scan=45191	63.9896
40738:5	5	R.TFSVWYVPEVTGTHKVTVLFAGQHIAKSPFEVYVDK.S			816.832	5	4080.13	4080.13	0	0.7	341	Specific	315.31	315.31	315.31	9.19	40	>sp|P21333|FLNA_HUMAN Filamin-A OS=Homo sapiens OX=9606 GN=FLNA PE=1 SV=4	3120	240401_vra_2mg_helapeptide_smetryp_cona_pngasef_4ul.ScanId;v=1;d1=45130.45130.5	controllerType=0 controllerNumber=1 scan=45130	63.9407
40800:6	5	R.TFSVWYVPEVTGTHKVTVLFAGQHIAKSPFEVYVDK.S			680.861	6	4080.13	4080.13	0	0.7	341	Specific	518.22	518.22	518.22	13.1	40	>sp|P21333|FLNA_HUMAN Filamin-A OS=Homo sapiens OX=9606 GN=FLNA PE=1 SV=4	3120	240401_vra_2mg_helapeptide_smetryp_cona_pngasef_4ul.ScanId;v=1;d1=45193.45193.6	controllerType=0 controllerNumber=1 scan=45193	63.9904
40752:6	5	R.TFSVWYVPEVTGTHKVTVLFAGQHIAKSPFEVYVDK.S			680.861	6	4080.13	4080.13	0	0.7	341	Specific	643.43	643.43	643.43	15.54	40	>sp|P21333|FLNA_HUMAN Filamin-A OS=Homo sapiens OX=9606 GN=FLNA PE=1 SV=4	3120	240401_vra_2mg_helapeptide_smetryp_cona_pngasef_4ul.ScanId;v=1;d1=45144.45144.6	controllerType=0 controllerNumber=1 scan=45144	63.949
13097:4	5	V.TGTHKVTVLFAGQHIAK.S			452.76	4	1808.02	1808.02	0	-0.4	351	Specific	144	136.81	136.81	2.51	40	>sp|P21333|FLNA_HUMAN Filamin-A OS=Homo sapiens OX=9606 GN=FLNA PE=1 SV=4	3120	240401_vra_2mg_helapeptide_smetryp_cona_pngasef_4ul.ScanId;v=1;d1=16928.16928.4	controllerType=0 controllerNumber=1 scan=16928	35.6884
13077:4	5	V.TGTHKVTVLFAGQHIAK.S			452.76	4	1808.02	1808.02	0	0	351	Specific	250	192.2	192.2	5.5	40	>sp|P21333|FLNA_HUMAN Filamin-A OS=Homo sapiens OX=9606 GN=FLNA PE=1 SV=4	3120	240401_vra_2mg_helapeptide_smetryp_cona_pngasef_4ul.ScanId;v=1;d1=16907.16907.4	controllerType=0 controllerNumber=1 scan=16907	35.6554
16509:3	5	K.VTVLFAGQHIAK.S			428.587	3	1283.75	1283.75	0	0.5	356	NRagged	139.37	89.96	89.96	1.6	40	>sp|P21333|FLNA_HUMAN Filamin-A OS=Homo sapiens OX=9606 GN=FLNA PE=1 SV=4	3120	240401_vra_2mg_helapeptide_smetryp_cona_pngasef_4ul.ScanId;v=1;d1=20442.20442.3	controllerType=0 controllerNumber=1 scan=20442	40.8761
16454:3	5	K.VTVLFAGQHIAK.S			428.587	3	1283.75	1283.75	0	-0.5	356	NRagged	269.92	228.41	228.41	5.18	40	>sp|P21333|FLNA_HUMAN Filamin-A OS=Homo sapiens OX=9606 GN=FLNA PE=1 SV=4	3120	240401_vra_2mg_helapeptide_smetryp_cona_pngasef_4ul.ScanId;v=1;d1=20386.20386.3	controllerType=0 controllerNumber=1 scan=20386	40.7934
16358:2	5	K.VTVLFAGQHIAK.S			642.377	2	1283.75	1283.75	0	-0.1	356	NRagged	405.99	163.89	163.89	5.88	40	>sp|P21333|FLNA_HUMAN Filamin-A OS=Homo sapiens OX=9606 GN=FLNA PE=1 SV=4	3120	240401_vra_2mg_helapeptide_smetryp_cona_pngasef_4ul.ScanId;v=1;d1=20287.20287.2	controllerType=0 controllerNumber=1 scan=20287	40.6491
16318:3	5	K.VTVLFAGQHIAK.S			428.587	3	1283.75	1283.75	0	0	356	NRagged	525.15	420.43	420.43	10.23	40	>sp|P21333|FLNA_HUMAN Filamin-A OS=Homo sapiens OX=9606 GN=FLNA PE=1 SV=4	3120	240401_vra_2mg_helapeptide_smetryp_cona_pngasef_4ul.ScanId;v=1;d1=20246.20246.3	controllerType=0 controllerNumber=1 scan=20246	40.578
16327:2	5	K.VTVLFAGQHIAK.S			642.377	2	1283.75	1283.75	0	0.2	356	NRagged	563.8	293.05	293.05	8.64	40	>sp|P21333|FLNA_HUMAN Filamin-A OS=Homo sapiens OX=9606 GN=FLNA PE=1 SV=4	3120	240401_vra_2mg_helapeptide_smetryp_cona_pngasef_4ul.ScanId;v=1;d1=20255.20255.2	controllerType=0 controllerNumber=1 scan=20255	40.5987
16292:3	5	K.VTVLFAGQHIAK.S			428.587	3	1283.75	1283.75	0	-0.5	356	NRagged	589.43	438.53	438.53	11.57	40	>sp|P21333|FLNA_HUMAN Filamin-A OS=Homo sapiens OX=9606 GN=FLNA PE=1 SV=4	3120	240401_vra_2mg_helapeptide_smetryp_cona_pngasef_4ul.ScanId;v=1;d1=20219.20219.3	controllerType=0 controllerNumber=1 scan=20219	40.5292
13280:2	5	K.VTAQGPGLEPSGNIANK.T			826.934	2	1652.86	1652.86	0	0.5	384	NRagged	158.9	143.29	143.29	2.42	40	>sp|P21333|FLNA_HUMAN Filamin-A OS=Homo sapiens OX=9606 GN=FLNA PE=1 SV=4	3120	240401_vra_2mg_helapeptide_smetryp_cona_pngasef_4ul.ScanId;v=1;d1=17117.17117.2	controllerType=0 controllerNumber=1 scan=17117	35.9806
13260:2	5	K.VTAQGPGLEPSGNIANK.T			826.935	2	1652.86	1652.86	0	1.8	384	NRagged	307.21	285.46	285.46	5.66	40	>sp|P21333|FLNA_HUMAN Filamin-A OS=Homo sapiens OX=9606 GN=FLNA PE=1 SV=4	3120	240401_vra_2mg_helapeptide_smetryp_cona_pngasef_4ul.ScanId;v=1;d1=17096.17096.2	controllerType=0 controllerNumber=1 scan=17096	35.9533
10343:2	5	K.GTVEPQLEAR.G			550.29	2	1099.57	1099.57	0	-0.4	428	Non	307.33	168.51	168.51	3.95	40	>sp|P21333|FLNA_HUMAN Filamin-A OS=Homo sapiens OX=9606 GN=FLNA PE=1 SV=4	3120	240401_vra_2mg_helapeptide_smetryp_cona_pngasef_4ul.ScanId;v=1;d1=14087.14087.2	controllerType=0 controllerNumber=1 scan=14087	31.2666
10297:2	5	K.GTVEPQLEAR.G			550.291	2	1099.57	1099.57	0	0.3	428	Non	469.47	304.43	304.43	7.04	40	>sp|P21333|FLNA_HUMAN Filamin-A OS=Homo sapiens OX=9606 GN=FLNA PE=1 SV=4	3120	240401_vra_2mg_helapeptide_smetryp_cona_pngasef_4ul.ScanId;v=1;d1=14040.14040.2	controllerType=0 controllerNumber=1 scan=14040	31.2065
27910:4	5	R.C[+57.021]SYQPTMEGVHTVHVTFAGVPIPR.S		C[+57]	671.582	4	2683.31	2683.31	0	-1.4	444	NRagged	110.56	110.56	110.56	2.5	40	>sp|P21333|FLNA_HUMAN Filamin-A OS=Homo sapiens OX=9606 GN=FLNA PE=1 SV=4	3120	240401_vra_2mg_helapeptide_smetryp_cona_pngasef_4ul.ScanId;v=1;d1=32102.32102.4	controllerType=0 controllerNumber=1 scan=32102	53.9363
17952:2	5	V.TITWGGQNIGR.S			601.817	2	1202.63	1202.63	0	-0.1	553	Specific	215.43	98.97	98.97	1.87	40	>sp|P21333|FLNA_HUMAN Filamin-A OS=Homo sapiens OX=9606 GN=FLNA PE=1 SV=4	3120	240401_vra_2mg_helapeptide_smetryp_cona_pngasef_4ul.ScanId;v=1;d1=21923.21923.2	controllerType=0 controllerNumber=1 scan=21923	42.771
14470:3	5	K.TGVAVNKPAEFTVDAK.H			549.63	3	1646.88	1646.87	0	0.2	685	CRagged	231.52	206.06	206.06	5.68	40	>sp|P21333|FLNA_HUMAN Filamin-A OS=Homo sapiens OX=9606 GN=FLNA PE=1 SV=4	3120	240401_vra_2mg_helapeptide_smetryp_cona_pngasef_4ul.ScanId;v=1;d1=18343.18343.3	controllerType=0 controllerNumber=1 scan=18343	37.8009
14427:3	5	K.TGVAVNKPAEFTVDAK.H			549.63	3	1646.88	1646.87	0	0.7	685	CRagged	610.14	487.93	487.93	13.29	40	>sp|P21333|FLNA_HUMAN Filamin-A OS=Homo sapiens OX=9606 GN=FLNA PE=1 SV=4	3120	240401_vra_2mg_helapeptide_smetryp_cona_pngasef_4ul.ScanId;v=1;d1=18299.18299.3	controllerType=0 controllerNumber=1 scan=18299	37.7449
32832:3	5	K.HTAMVSWGGVSIPNSPFR.V			648.326	3	1942.96	1942.96	0	1.4	743	Non	156.09	156.09	156.09	2.52	40	>sp|P21333|FLNA_HUMAN Filamin-A OS=Homo sapiens OX=9606 GN=FLNA PE=1 SV=4	3120	240401_vra_2mg_helapeptide_smetryp_cona_pngasef_4ul.ScanId;v=1;d1=37105.37105.3	controllerType=0 controllerNumber=1 scan=37105	57.9677
65042:3	5	R.GAGSYTIMVLFADQATPTSPIR.V			766.059	3	2296.16	2296.16	0	-1	842	Non	0.22	0.22	0.22	0.66	40	>sp|P21333|FLNA_HUMAN Filamin-A OS=Homo sapiens OX=9606 GN=FLNA PE=1 SV=4	3120	240401_vra_2mg_helapeptide_smetryp_cona_pngasef_4ul.ScanId;v=1;d1=69970.69970.3	controllerType=0 controllerNumber=1 scan=69970	87.2556
65558:3	5	R.GAGSYTIMVLFADQATPTSPIR.V			766.058	3	2296.16	2296.16	0	-2.5	842	Non	7.64	7.64	7.64	0.43	40	>sp|P21333|FLNA_HUMAN Filamin-A OS=Homo sapiens OX=9606 GN=FLNA PE=1 SV=4	3120	240401_vra_2mg_helapeptide_smetryp_cona_pngasef_4ul.ScanId;v=1;d1=70527.70527.3	controllerType=0 controllerNumber=1 scan=70527	88.2029
62981:3	5	R.GAGSYTIMVLFADQATPTSPIR.V			766.061	3	2296.17	2296.16	0	2.1	842	Non	29.65	29.65	29.65	1.37	40	>sp|P21333|FLNA_HUMAN Filamin-A OS=Homo sapiens OX=9606 GN=FLNA PE=1 SV=4	3120	240401_vra_2mg_helapeptide_smetryp_cona_pngasef_4ul.ScanId;v=1;d1=67770.67770.3	controllerType=0 controllerNumber=1 scan=67770	83.683
63505:3	5	R.GAGSYTIMVLFADQATPTSPIR.V			766.061	3	2296.17	2296.16	0	2.1	842	Non	30.54	9.77	9.77	0.58	40	>sp|P21333|FLNA_HUMAN Filamin-A OS=Homo sapiens OX=9606 GN=FLNA PE=1 SV=4	3120	240401_vra_2mg_helapeptide_smetryp_cona_pngasef_4ul.ScanId;v=1;d1=68312.68312.3	controllerType=0 controllerNumber=1 scan=68312	84.5482
63150:3	5	R.GAGSYTIMVLFADQATPTSPIR.V			766.063	3	2296.18	2296.16	0	5.1	842	Non	30.66	30.66	30.66	0.55	40	>sp|P21333|FLNA_HUMAN Filamin-A OS=Homo sapiens OX=9606 GN=FLNA PE=1 SV=4	3120	240401_vra_2mg_helapeptide_smetryp_cona_pngasef_4ul.ScanId;v=1;d1=67945.67945.3	controllerType=0 controllerNumber=1 scan=67945	83.9574
62486:3	5	R.GAGSYTIMVLFADQATPTSPIR.V			766.062	3	2296.17	2296.16	0	2.5	842	Non	38.67	38.67	38.67	1.28	40	>sp|P21333|FLNA_HUMAN Filamin-A OS=Homo sapiens OX=9606 GN=FLNA PE=1 SV=4	3120	240401_vra_2mg_helapeptide_smetryp_cona_pngasef_4ul.ScanId;v=1;d1=67259.67259.3	controllerType=0 controllerNumber=1 scan=67259	82.8688
64813:3	5	R.GAGSYTIMVLFADQATPTSPIR.V			766.059	3	2296.16	2296.16	0	-0.8	842	Non	47.36	47.36	47.36	1.53	40	>sp|P21333|FLNA_HUMAN Filamin-A OS=Homo sapiens OX=9606 GN=FLNA PE=1 SV=4	3120	240401_vra_2mg_helapeptide_smetryp_cona_pngasef_4ul.ScanId;v=1;d1=69726.69726.3	controllerType=0 controllerNumber=1 scan=69726	86.845
64149:3	5	R.GAGSYTIMVLFADQATPTSPIR.V			766.059	3	2296.16	2296.16	0	-1.2	842	Non	52.99	7.84	7.84	0.66	40	>sp|P21333|FLNA_HUMAN Filamin-A OS=Homo sapiens OX=9606 GN=FLNA PE=1 SV=4	3120	240401_vra_2mg_helapeptide_smetryp_cona_pngasef_4ul.ScanId;v=1;d1=69032.69032.3	controllerType=0 controllerNumber=1 scan=69032	85.7053
62792:3	5	R.GAGSYTIMVLFADQATPTSPIR.V			766.059	3	2296.16	2296.16	0	-0.2	842	Non	53.47	53.47	53.47	1.53	40	>sp|P21333|FLNA_HUMAN Filamin-A OS=Homo sapiens OX=9606 GN=FLNA PE=1 SV=4	3120	240401_vra_2mg_helapeptide_smetryp_cona_pngasef_4ul.ScanId;v=1;d1=67575.67575.3	controllerType=0 controllerNumber=1 scan=67575	83.37
62773:3	5	R.GAGSYTIMVLFADQATPTSPIR.V			766.063	3	2296.17	2296.16	0	4.3	842	Non	65.94	65.94	65.94	1.39	40	>sp|P21333|FLNA_HUMAN Filamin-A OS=Homo sapiens OX=9606 GN=FLNA PE=1 SV=4	3120	240401_vra_2mg_helapeptide_smetryp_cona_pngasef_4ul.ScanId;v=1;d1=67555.67555.3	controllerType=0 controllerNumber=1 scan=67555	83.338
64894:3	5	R.GAGSYTIMVLFADQATPTSPIR.V			766.057	3	2296.16	2296.16	0	-3.9	842	Non	84.77	84.77	84.77	1.53	40	>sp|P21333|FLNA_HUMAN Filamin-A OS=Homo sapiens OX=9606 GN=FLNA PE=1 SV=4	3120	240401_vra_2mg_helapeptide_smetryp_cona_pngasef_4ul.ScanId;v=1;d1=69812.69812.3	controllerType=0 controllerNumber=1 scan=69812	86.989
49364:3	5	R.GAGSYTIMVLFADQATPTSPIR.V			766.059	3	2296.16	2296.16	0	-0.6	842	Non	235.73	235.73	235.73	5.58	40	>sp|P21333|FLNA_HUMAN Filamin-A OS=Homo sapiens OX=9606 GN=FLNA PE=1 SV=4	3120	240401_vra_2mg_helapeptide_smetryp_cona_pngasef_4ul.ScanId;v=1;d1=53893.53893.3	controllerType=0 controllerNumber=1 scan=53893	70.6862
49765:2	5	R.GAGSYTIMVLFADQATPTSPIR.V			1148.59	2	2296.17	2296.16	0	1.6	842	Non	238.75	192.27	192.27	5.63	40	>sp|P21333|FLNA_HUMAN Filamin-A OS=Homo sapiens OX=9606 GN=FLNA PE=1 SV=4	3120	240401_vra_2mg_helapeptide_smetryp_cona_pngasef_4ul.ScanId;v=1;d1=54300.54300.2	controllerType=0 controllerNumber=1 scan=54300	70.9975
49425:3	5	R.GAGSYTIMVLFADQATPTSPIR.V			766.06	3	2296.17	2296.16	0	0.8	842	Non	288.51	288.51	288.51	6.44	40	>sp|P21333|FLNA_HUMAN Filamin-A OS=Homo sapiens OX=9606 GN=FLNA PE=1 SV=4	3120	240401_vra_2mg_helapeptide_smetryp_cona_pngasef_4ul.ScanId;v=1;d1=53955.53955.3	controllerType=0 controllerNumber=1 scan=53955	70.7336
49444:2	5	R.GAGSYTIMVLFADQATPTSPIR.V			1148.59	2	2296.17	2296.16	0	0.8	842	Non	312.62	294.52	294.52	8.53	40	>sp|P21333|FLNA_HUMAN Filamin-A OS=Homo sapiens OX=9606 GN=FLNA PE=1 SV=4	3120	240401_vra_2mg_helapeptide_smetryp_cona_pngasef_4ul.ScanId;v=1;d1=53974.53974.2	controllerType=0 controllerNumber=1 scan=53974	70.7485
49383:2	5	R.GAGSYTIMVLFADQATPTSPIR.V			1148.59	2	2296.16	2296.16	0	-0.6	842	Non	358.06	358.06	358.06	8.94	40	>sp|P21333|FLNA_HUMAN Filamin-A OS=Homo sapiens OX=9606 GN=FLNA PE=1 SV=4	3120	240401_vra_2mg_helapeptide_smetryp_cona_pngasef_4ul.ScanId;v=1;d1=53912.53912.2	controllerType=0 controllerNumber=1 scan=53912	70.6999
49034:2	5	R.GAGSYTIMVLFADQATPTSPIR.V			1148.59	2	2296.17	2296.16	0	0.7	842	Non	419.13	419.13	419.13	11.08	40	>sp|P21333|FLNA_HUMAN Filamin-A OS=Homo sapiens OX=9606 GN=FLNA PE=1 SV=4	3120	240401_vra_2mg_helapeptide_smetryp_cona_pngasef_4ul.ScanId;v=1;d1=53558.53558.2	controllerType=0 controllerNumber=1 scan=53558	70.4335
48968:2	5	R.GAGSYTIMVLFADQATPTSPIR.V			1148.59	2	2296.17	2296.16	0	0.5	842	Non	495.64	495.64	495.64	11.36	40	>sp|P21333|FLNA_HUMAN Filamin-A OS=Homo sapiens OX=9606 GN=FLNA PE=1 SV=4	3120	240401_vra_2mg_helapeptide_smetryp_cona_pngasef_4ul.ScanId;v=1;d1=53491.53491.2	controllerType=0 controllerNumber=1 scan=53491	70.3828
49093:3	5	R.GAGSYTIMVLFADQATPTSPIR.V			766.06	3	2296.17	2296.16	0	0.8	842	Non	529.05	529.05	529.05	10.95	40	>sp|P21333|FLNA_HUMAN Filamin-A OS=Homo sapiens OX=9606 GN=FLNA PE=1 SV=4	3120	240401_vra_2mg_helapeptide_smetryp_cona_pngasef_4ul.ScanId;v=1;d1=53618.53618.3	controllerType=0 controllerNumber=1 scan=53618	70.4803
49028:3	5	R.GAGSYTIMVLFADQATPTSPIR.V			766.06	3	2296.17	2296.16	0	0.7	842	Non	560.05	560.05	560.05	11.16	40	>sp|P21333|FLNA_HUMAN Filamin-A OS=Homo sapiens OX=9606 GN=FLNA PE=1 SV=4	3120	240401_vra_2mg_helapeptide_smetryp_cona_pngasef_4ul.ScanId;v=1;d1=53552.53552.3	controllerType=0 controllerNumber=1 scan=53552	70.4296
48764:3	5	R.GAGSYTIMVLFADQATPTSPIR.V			766.06	3	2296.16	2296.16	0	0.3	842	Non	567.86	552.71	552.71	11.16	40	>sp|P21333|FLNA_HUMAN Filamin-A OS=Homo sapiens OX=9606 GN=FLNA PE=1 SV=4	3120	240401_vra_2mg_helapeptide_smetryp_cona_pngasef_4ul.ScanId;v=1;d1=53284.53284.3	controllerType=0 controllerNumber=1 scan=53284	70.2253
48706:3	5	R.GAGSYTIMVLFADQATPTSPIR.V			766.06	3	2296.17	2296.16	0	0.7	842	Non	580.72	558.45	558.45	12.29	40	>sp|P21333|FLNA_HUMAN Filamin-A OS=Homo sapiens OX=9606 GN=FLNA PE=1 SV=4	3120	240401_vra_2mg_helapeptide_smetryp_cona_pngasef_4ul.ScanId;v=1;d1=53225.53225.3	controllerType=0 controllerNumber=1 scan=53225	70.1807
48705:2	5	R.GAGSYTIMVLFADQATPTSPIR.V			1148.59	2	2296.17	2296.16	0	0.7	842	Non	653.57	630.22	630.22	14.9	40	>sp|P21333|FLNA_HUMAN Filamin-A OS=Homo sapiens OX=9606 GN=FLNA PE=1 SV=4	3120	240401_vra_2mg_helapeptide_smetryp_cona_pngasef_4ul.ScanId;v=1;d1=53224.53224.2	controllerType=0 controllerNumber=1 scan=53224	70.1802
48644:2	5	R.GAGSYTIMVLFADQATPTSPIR.V			1148.59	2	2296.16	2296.16	0	0	842	Non	675.93	661.29	661.29	14.7	40	>sp|P21333|FLNA_HUMAN Filamin-A OS=Homo sapiens OX=9606 GN=FLNA PE=1 SV=4	3120	240401_vra_2mg_helapeptide_smetryp_cona_pngasef_4ul.ScanId;v=1;d1=53162.53162.2	controllerType=0 controllerNumber=1 scan=53162	70.1327
13029:4	5	R.TGVELGKPTHFTVNAK.A			425.485	4	1698.92	1698.92	0	0	885	CRagged	248.12	199.22	199.22	5.07	40	>sp|P21333|FLNA_HUMAN Filamin-A OS=Homo sapiens OX=9606 GN=FLNA PE=1 SV=4	3120	240401_vra_2mg_helapeptide_smetryp_cona_pngasef_4ul.ScanId;v=1;d1=16858.16858.4	controllerType=0 controllerNumber=1 scan=16858	35.5699
12999:4	5	R.TGVELGKPTHFTVNAK.A			425.485	4	1698.92	1698.92	0	0	885	CRagged	500.73	409.25	409.25	10.84	40	>sp|P21333|FLNA_HUMAN Filamin-A OS=Homo sapiens OX=9606 GN=FLNA PE=1 SV=4	3120	240401_vra_2mg_helapeptide_smetryp_cona_pngasef_4ul.ScanId;v=1;d1=16827.16827.4	controllerType=0 controllerNumber=1 scan=16827	35.5207
17611:3	5	K.GKLDVQFSGLTK.G			431.579	3	1292.72	1292.72	0	1	905	Non	96.17	59.68	59.68	1.91	40	>sp|P21333|FLNA_HUMAN Filamin-A OS=Homo sapiens OX=9606 GN=FLNA PE=1 SV=4	3120	240401_vra_2mg_helapeptide_smetryp_cona_pngasef_4ul.ScanId;v=1;d1=21574.21574.3	controllerType=0 controllerNumber=1 scan=21574	42.349
17584:3	5	K.GKLDVQFSGLTK.G			431.578	3	1292.72	1292.72	0	-0.2	905	Non	128.42	78.64	78.64	2.11	40	>sp|P21333|FLNA_HUMAN Filamin-A OS=Homo sapiens OX=9606 GN=FLNA PE=1 SV=4	3120	240401_vra_2mg_helapeptide_smetryp_cona_pngasef_4ul.ScanId;v=1;d1=21546.21546.3	controllerType=0 controllerNumber=1 scan=21546	42.3126
11939:3	5	K.VDVGKDQEFTVK.S			455.574	3	1364.71	1364.71	0	0.7	983	NRagged	299.78	134.08	134.08	4.83	40	>sp|P21333|FLNA_HUMAN Filamin-A OS=Homo sapiens OX=9606 GN=FLNA PE=1 SV=4	3120	240401_vra_2mg_helapeptide_smetryp_cona_pngasef_4ul.ScanId;v=1;d1=15732.15732.3	controllerType=0 controllerNumber=1 scan=15732	33.7659
13904:2	5	K.VEPGLGADNSVVR.F			656.848	2	1312.69	1312.69	0	1.8	1020	Non	245.71	111.95	111.95	3.28	40	>sp|P21333|FLNA_HUMAN Filamin-A OS=Homo sapiens OX=9606 GN=FLNA PE=1 SV=4	3120	240401_vra_2mg_helapeptide_smetryp_cona_pngasef_4ul.ScanId;v=1;d1=17760.17760.2	controllerType=0 controllerNumber=1 scan=17760	36.9579
13485:2	5	K.AFGPGLQGGSAGSPAR.F			715.363	2	1429.72	1429.72	0	0.3	1072	Non	181.28	116.14	116.14	1.95	40	>sp|P21333|FLNA_HUMAN Filamin-A OS=Homo sapiens OX=9606 GN=FLNA PE=1 SV=4	3120	240401_vra_2mg_helapeptide_smetryp_cona_pngasef_4ul.ScanId;v=1;d1=17328.17328.2	controllerType=0 controllerNumber=1 scan=17328	36.2964
13447:2	5	K.AFGPGLQGGSAGSPAR.F			715.362	2	1429.72	1429.72	0	-1.2	1072	Non	439.63	320.55	320.55	6.86	40	>sp|P21333|FLNA_HUMAN Filamin-A OS=Homo sapiens OX=9606 GN=FLNA PE=1 SV=4	3120	240401_vra_2mg_helapeptide_smetryp_cona_pngasef_4ul.ScanId;v=1;d1=17289.17289.2	controllerType=0 controllerNumber=1 scan=17289	36.2401
04716:2	5	R.ALTQTGGPHVK.A			554.809	2	1108.61	1108.61	0	0.4	1284	Non	280.13	146.13	146.13	3.82	40	>sp|P21333|FLNA_HUMAN Filamin-A OS=Homo sapiens OX=9606 GN=FLNA PE=1 SV=4	3120	240401_vra_2mg_helapeptide_smetryp_cona_pngasef_4ul.ScanId;v=1;d1=8278.8278.2	controllerType=0 controllerNumber=1 scan=8278	22.2096
03602:4	5	R.VHGPGIQSGTTNKPNK.F			409.47	4	1634.86	1634.86	0	-1.2	1360	Non	97.05	52.32	52.32	1.37	40	>sp|P21333|FLNA_HUMAN Filamin-A OS=Homo sapiens OX=9606 GN=FLNA PE=1 SV=4	3120	240401_vra_2mg_helapeptide_smetryp_cona_pngasef_4ul.ScanId;v=1;d1=7128.7128.4	controllerType=0 controllerNumber=1 scan=7128	20.3493
03636:4	5	R.VHGPGIQSGTTNKPNK.F			409.469	4	1634.85	1634.86	0	-5.3	1360	Non	173.79	101.7	101.7	1.84	40	>sp|P21333|FLNA_HUMAN Filamin-A OS=Homo sapiens OX=9606 GN=FLNA PE=1 SV=4	3120	240401_vra_2mg_helapeptide_smetryp_cona_pngasef_4ul.ScanId;v=1;d1=7163.7163.4	controllerType=0 controllerNumber=1 scan=7163	20.4055
17386:2	5	R.ANLPQSFQVDTSK.A			717.866	2	1434.72	1434.72	0	1.2	1465	Non	405.7	226.32	226.32	7	40	>sp|P21333|FLNA_HUMAN Filamin-A OS=Homo sapiens OX=9606 GN=FLNA PE=1 SV=4	3120	240401_vra_2mg_helapeptide_smetryp_cona_pngasef_4ul.ScanId;v=1;d1=21343.21343.2	controllerType=0 controllerNumber=1 scan=21343	42.0414
17359:2	5	R.ANLPQSFQVDTSK.A			717.866	2	1434.72	1434.72	0	1.1	1465	Non	459.34	245.68	245.68	7.85	40	>sp|P21333|FLNA_HUMAN Filamin-A OS=Homo sapiens OX=9606 GN=FLNA PE=1 SV=4	3120	240401_vra_2mg_helapeptide_smetryp_cona_pngasef_4ul.ScanId;v=1;d1=21315.21315.2	controllerType=0 controllerNumber=1 scan=21315	42.0037
11458:2	5	K.AGVAPLQVK.V			441.774	2	882.54	882.541	0	-1.1	1478	Non	351.68	156.49	156.49	3.45	40	>sp|P21333|FLNA_HUMAN Filamin-A OS=Homo sapiens OX=9606 GN=FLNA PE=1 SV=4	3120	240401_vra_2mg_helapeptide_smetryp_cona_pngasef_4ul.ScanId;v=1;d1=15237.15237.2	controllerType=0 controllerNumber=1 scan=15237	33.0548
11415:2	5	K.AGVAPLQVK.V			441.774	2	882.54	882.541	0	-0.5	1478	Non	406.53	215.92	215.92	5.75	40	>sp|P21333|FLNA_HUMAN Filamin-A OS=Homo sapiens OX=9606 GN=FLNA PE=1 SV=4	3120	240401_vra_2mg_helapeptide_smetryp_cona_pngasef_4ul.ScanId;v=1;d1=15193.15193.2	controllerType=0 controllerNumber=1 scan=15193	32.9937
30608:3	5	K.GLVEPVDVVDN[+0.984]ADGTQTVNYVPSR.E		N[+1]	849.091	3	2545.26	2545.24	0	6.2	1492	Non	152.97	152.97	103.38	2.24	40	>sp|P21333|FLNA_HUMAN Filamin-A OS=Homo sapiens OX=9606 GN=FLNA PE=1 SV=4	3120	240401_vra_2mg_helapeptide_smetryp_cona_pngasef_4ul.ScanId;v=1;d1=34846.34846.3	controllerType=0 controllerNumber=1 scan=34846	56.2464
02536:2	5	K.VLPTHDASK.V			484.263	2	967.518	967.521	0	-2.5	1539	Non	170.79	60.88	60.88	0.43	40	>sp|P21333|FLNA_HUMAN Filamin-A OS=Homo sapiens OX=9606 GN=FLNA PE=1 SV=4	3120	240401_vra_2mg_helapeptide_smetryp_cona_pngasef_4ul.ScanId;v=1;d1=6022.6022.2	controllerType=0 controllerNumber=1 scan=6022	18.3653
02503:2	5	K.VLPTHDASK.V			484.264	2	967.52	967.521	0	-0.2	1539	Non	285.41	153.83	153.83	3.91	40	>sp|P21333|FLNA_HUMAN Filamin-A OS=Homo sapiens OX=9606 GN=FLNA PE=1 SV=4	3120	240401_vra_2mg_helapeptide_smetryp_cona_pngasef_4ul.ScanId;v=1;d1=5988.5988.2	controllerType=0 controllerNumber=1 scan=5988	18.3116
05442:3	5	K.VLPTHDASKVKA.S			422.578	3	1265.72	1265.72	0	-0.9	1539	NRagged	155.53	149.08	149.08	1.96	40	>sp|P21333|FLNA_HUMAN Filamin-A OS=Homo sapiens OX=9606 GN=FLNA PE=1 SV=4	3120	240401_vra_2mg_helapeptide_smetryp_cona_pngasef_4ul.ScanId;v=1;d1=9034.9034.3	controllerType=0 controllerNumber=1 scan=9034	23.5722
05424:3	5	K.VLPTHDASKVKA.S			422.578	3	1265.72	1265.72	0	-0.4	1539	NRagged	256.94	233.68	233.68	4.56	40	>sp|P21333|FLNA_HUMAN Filamin-A OS=Homo sapiens OX=9606 GN=FLNA PE=1 SV=4	3120	240401_vra_2mg_helapeptide_smetryp_cona_pngasef_4ul.ScanId;v=1;d1=9015.9015.3	controllerType=0 controllerNumber=1 scan=9015	23.5339
09762:2	5	K.VLPTHDASKVKASGPGLN.T			895.992	2	1790.98	1790.98	0	0	1539	NRagged	141.27	17.03	17.03	1.53	40	>sp|P21333|FLNA_HUMAN Filamin-A OS=Homo sapiens OX=9606 GN=FLNA PE=1 SV=4	3120	240401_vra_2mg_helapeptide_smetryp_cona_pngasef_4ul.ScanId;v=1;d1=13489.13489.2	controllerType=0 controllerNumber=1 scan=13489	30.3952
32265:3	5	N.SPFQVTALAGDQPSVQPPLR.S			703.375	3	2108.11	2108.11	0	-1.2	1734	Specific	205.48	205.48	205.48	3.14	40	>sp|P21333|FLNA_HUMAN Filamin-A OS=Homo sapiens OX=9606 GN=FLNA PE=1 SV=4	3120	240401_vra_2mg_helapeptide_smetryp_cona_pngasef_4ul.ScanId;v=1;d1=36529.36529.3	controllerType=0 controllerNumber=1 scan=36529	57.5171
32132:3	5	N.SPFQVTALAGDQPSVQPPLR.S			703.375	3	2108.11	2108.11	0	-1.2	1734	Specific	260.23	260.23	260.23	5.04	40	>sp|P21333|FLNA_HUMAN Filamin-A OS=Homo sapiens OX=9606 GN=FLNA PE=1 SV=4	3120	240401_vra_2mg_helapeptide_smetryp_cona_pngasef_4ul.ScanId;v=1;d1=36394.36394.3	controllerType=0 controllerNumber=1 scan=36394	57.4147
32068:2	5	N.SPFQVTALAGDQPSVQPPLR.S			1054.56	2	2108.12	2108.11	0	1	1734	Specific	415.24	415.24	415.24	10.51	40	>sp|P21333|FLNA_HUMAN Filamin-A OS=Homo sapiens OX=9606 GN=FLNA PE=1 SV=4	3120	240401_vra_2mg_helapeptide_smetryp_cona_pngasef_4ul.ScanId;v=1;d1=36329.36329.2	controllerType=0 controllerNumber=1 scan=36329	57.3678
32135:2	5	N.SPFQVTALAGDQPSVQPPLR.S			1054.56	2	2108.11	2108.11	0	-1.1	1734	Specific	563.26	467.88	467.88	10.59	40	>sp|P21333|FLNA_HUMAN Filamin-A OS=Homo sapiens OX=9606 GN=FLNA PE=1 SV=4	3120	240401_vra_2mg_helapeptide_smetryp_cona_pngasef_4ul.ScanId;v=1;d1=36397.36397.2	controllerType=0 controllerNumber=1 scan=36397	57.4175
07671:2	5	S.SLQESGLK.V			431.238	2	861.468	861.468	0	0.8	2339	CRagged	249.07	5.55	5.55	1.22	40	>sp|P21333|FLNA_HUMAN Filamin-A OS=Homo sapiens OX=9606 GN=FLNA PE=1 SV=4	3120	240401_vra_2mg_helapeptide_smetryp_cona_pngasef_4ul.ScanId;v=1;d1=11333.11333.2	controllerType=0 controllerNumber=1 scan=11333	27.1409
31508:6	5	R.FIPREN[+0.984]GVYLIDVKFNGTHIPGSPFKIR.V		N[+1]	536.799	6	3215.76	3215.74	0	7.2	2392	Non	365.31	365.31	83.86	8.12	40	>sp|P21333|FLNA_HUMAN Filamin-A OS=Homo sapiens OX=9606 GN=FLNA PE=1 SV=4	3120	240401_vra_2mg_helapeptide_smetryp_cona_pngasef_4ul.ScanId;v=1;d1=35760.35760.6	controllerType=0 controllerNumber=1 scan=35760	56.939
17318:3	5	K.YGGPYHIGGSPFK.A			460.563	3	1379.67	1379.67	0	-0.3	2501	Non	387.17	303.16	303.16	6.44	40	>sp|P21333|FLNA_HUMAN Filamin-A OS=Homo sapiens OX=9606 GN=FLNA PE=1 SV=4	3120	240401_vra_2mg_helapeptide_smetryp_cona_pngasef_4ul.ScanId;v=1;d1=21273.21273.3	controllerType=0 controllerNumber=1 scan=21273	41.9461
17291:3	5	K.YGGPYHIGGSPFK.A			460.563	3	1379.67	1379.67	0	0.4	2501	Non	408.69	320.55	320.55	7.03	40	>sp|P21333|FLNA_HUMAN Filamin-A OS=Homo sapiens OX=9606 GN=FLNA PE=1 SV=4	3120	240401_vra_2mg_helapeptide_smetryp_cona_pngasef_4ul.ScanId;v=1;d1=21245.21245.3	controllerType=0 controllerNumber=1 scan=21245	41.9067
05296:3	5	K.ATC[+57.021]APQHGAPGPGPADASK.V		C[+57]	597.283	3	1789.83	1789.83	0	3.1	2541	Non	597.51	461.59	461.59	11.79	40	>sp|P21333|FLNA_HUMAN Filamin-A OS=Homo sapiens OX=9606 GN=FLNA PE=1 SV=4	3120	240401_vra_2mg_helapeptide_smetryp_cona_pngasef_4ul.ScanId;v=1;d1=8883.8883.3	controllerType=0 controllerNumber=1 scan=8883	23.3261
05269:3	5	K.ATC[+57.021]APQHGAPGPGPADASK.V		C[+57]	597.284	3	1789.84	1789.83	0	4.3	2541	Non	777.74	635.77	635.77	15.24	40	>sp|P21333|FLNA_HUMAN Filamin-A OS=Homo sapiens OX=9606 GN=FLNA PE=1 SV=4	3120	240401_vra_2mg_helapeptide_smetryp_cona_pngasef_4ul.ScanId;v=1;d1=8855.8855.3	controllerType=0 controllerNumber=1 scan=8855	23.2747
09071:4	5	K.ATC[+57.021]APQHGAPGPGPADASKVVAK.G		C[+57]	547.529	4	2187.1	2187.1	0	-0.6	2541	Non	23.37	5.31	5.31	0.66	40	>sp|P21333|FLNA_HUMAN Filamin-A OS=Homo sapiens OX=9606 GN=FLNA PE=1 SV=4	3120	240401_vra_2mg_helapeptide_smetryp_cona_pngasef_4ul.ScanId;v=1;d1=12777.12777.4	controllerType=0 controllerNumber=1 scan=12777	29.3473
16707:3	5	K.AGNNMLLVGVHGPR.T			478.926	3	1434.76	1434.76	0	0	2585	NRagged	429.45	298.28	298.28	7.82	40	>sp|P21333|FLNA_HUMAN Filamin-A OS=Homo sapiens OX=9606 GN=FLNA PE=1 SV=4	3120	240401_vra_2mg_helapeptide_smetryp_cona_pngasef_4ul.ScanId;v=1;d1=20646.20646.3	controllerType=0 controllerNumber=1 scan=20646	41.1651
16675:3	5	K.AGNNMLLVGVHGPR.T			478.924	3	1434.76	1434.76	0	-4.4	2585	NRagged	471.39	341.45	341.45	6.1	40	>sp|P21333|FLNA_HUMAN Filamin-A OS=Homo sapiens OX=9606 GN=FLNA PE=1 SV=4	3120	240401_vra_2mg_helapeptide_smetryp_cona_pngasef_4ul.ScanId;v=1;d1=20613.20613.3	controllerType=0 controllerNumber=1 scan=20613	41.1168
27983:2	5	R.LYSVSYLLK.D			543.315	2	1085.62	1085.62	0	-0.7	2613	Non	557.34	155.3	155.3	7.74	40	>sp|P21333|FLNA_HUMAN Filamin-A OS=Homo sapiens OX=9606 GN=FLNA PE=1 SV=4	3120	240401_vra_2mg_helapeptide_smetryp_cona_pngasef_4ul.ScanId;v=1;d1=32177.32177.2	controllerType=0 controllerNumber=1 scan=32177	53.9996
27945:2	5	R.LYSVSYLLK.D			543.315	2	1085.62	1085.62	0	-0.7	2613	Non	571.13	157.56	157.56	6.87	40	>sp|P21333|FLNA_HUMAN Filamin-A OS=Homo sapiens OX=9606 GN=FLNA PE=1 SV=4	3120	240401_vra_2mg_helapeptide_smetryp_cona_pngasef_4ul.ScanId;v=1;d1=32138.32138.2	controllerType=0 controllerNumber=1 scan=32138	53.9671
13564:4	6	K.EKTHINIVVIGHVDSGK.S			462.26	4	1846.02	1846.02	0	-0.2	4	NRagged	42.25	42.25	42.25	1.49	23	>sp|P68104|EF1A1_HUMAN Elongation factor 1-alpha 1 OS=Homo sapiens OX=9606 GN=EEF1A1 PE=1 SV=1	5091	240401_vra_2mg_helapeptide_smetryp_cona_pngasef_4ul.ScanId;v=1;d1=17409.17409.4	controllerType=0 controllerNumber=1 scan=17409	36.4134
67641:3	6	K.THINIVVIGHVDSGK.S			530.299	3	1588.88	1588.88	0	1.6	6	Specific	90.37	90.37	90.37	2.52	23	>sp|P68104|EF1A1_HUMAN Elongation factor 1-alpha 1 OS=Homo sapiens OX=9606 GN=EEF1A1 PE=1 SV=1	5091	240401_vra_2mg_helapeptide_smetryp_cona_pngasef_4ul.ScanId;v=1;d1=72763.72763.3	controllerType=0 controllerNumber=1 scan=72763	91.8911
20440:3	6	K.THINIVVIGHVDSGK.S			530.297	3	1588.88	1588.88	0	-1.8	6	Specific	134.56	134.56	134.56	1.97	23	>sp|P68104|EF1A1_HUMAN Elongation factor 1-alpha 1 OS=Homo sapiens OX=9606 GN=EEF1A1 PE=1 SV=1	5091	240401_vra_2mg_helapeptide_smetryp_cona_pngasef_4ul.ScanId;v=1;d1=24473.24473.3	controllerType=0 controllerNumber=1 scan=24473	45.9012
23742:3	6	K.THINIVVIGHVDSGK.S			530.298	3	1588.88	1588.88	0	0.2	6	Specific	136.09	72.26	72.26	1.69	23	>sp|P68104|EF1A1_HUMAN Elongation factor 1-alpha 1 OS=Homo sapiens OX=9606 GN=EEF1A1 PE=1 SV=1	5091	240401_vra_2mg_helapeptide_smetryp_cona_pngasef_4ul.ScanId;v=1;d1=27852.27852.3	controllerType=0 controllerNumber=1 scan=27852	49.7917
18020:3	6	K.THINIVVIGHVDSGK.S			530.298	3	1588.88	1588.88	0	0.1	6	Specific	166.99	104.83	104.83	2.49	23	>sp|P68104|EF1A1_HUMAN Elongation factor 1-alpha 1 OS=Homo sapiens OX=9606 GN=EEF1A1 PE=1 SV=1	5091	240401_vra_2mg_helapeptide_smetryp_cona_pngasef_4ul.ScanId;v=1;d1=21993.21993.3	controllerType=0 controllerNumber=1 scan=21993	42.8536
17635:3	6	K.THINIVVIGHVDSGK.S			530.298	3	1588.88	1588.88	0	-0.5	6	Specific	178.76	147.21	147.21	2.97	23	>sp|P68104|EF1A1_HUMAN Elongation factor 1-alpha 1 OS=Homo sapiens OX=9606 GN=EEF1A1 PE=1 SV=1	5091	240401_vra_2mg_helapeptide_smetryp_cona_pngasef_4ul.ScanId;v=1;d1=21599.21599.3	controllerType=0 controllerNumber=1 scan=21599	42.3845
19328:3	6	K.THINIVVIGHVDSGK.S			530.298	3	1588.88	1588.88	0	-0.1	6	Specific	188.16	145.91	145.91	3.23	23	>sp|P68104|EF1A1_HUMAN Elongation factor 1-alpha 1 OS=Homo sapiens OX=9606 GN=EEF1A1 PE=1 SV=1	5091	240401_vra_2mg_helapeptide_smetryp_cona_pngasef_4ul.ScanId;v=1;d1=23334.23334.3	controllerType=0 controllerNumber=1 scan=23334	44.5272
28486:3	6	K.THINIVVIGHVDSGK.S			530.295	3	1588.87	1588.88	0	-5.6	6	Specific	204.29	108.52	108.52	1.53	23	>sp|P68104|EF1A1_HUMAN Elongation factor 1-alpha 1 OS=Homo sapiens OX=9606 GN=EEF1A1 PE=1 SV=1	5091	240401_vra_2mg_helapeptide_smetryp_cona_pngasef_4ul.ScanId;v=1;d1=32688.32688.3	controllerType=0 controllerNumber=1 scan=32688	54.4205
30966:3	6	K.THINIVVIGHVDSGK.S			530.297	3	1588.88	1588.88	0	-1.8	6	Specific	211.21	102.62	102.62	2.11	23	>sp|P68104|EF1A1_HUMAN Elongation factor 1-alpha 1 OS=Homo sapiens OX=9606 GN=EEF1A1 PE=1 SV=1	5091	240401_vra_2mg_helapeptide_smetryp_cona_pngasef_4ul.ScanId;v=1;d1=35210.35210.3	controllerType=0 controllerNumber=1 scan=35210	56.5425
18054:3	6	K.THINIVVIGHVDSGK.S			530.299	3	1588.88	1588.88	0	0.4	6	Specific	211.94	140.33	140.33	3.05	23	>sp|P68104|EF1A1_HUMAN Elongation factor 1-alpha 1 OS=Homo sapiens OX=9606 GN=EEF1A1 PE=1 SV=1	5091	240401_vra_2mg_helapeptide_smetryp_cona_pngasef_4ul.ScanId;v=1;d1=22028.22028.3	controllerType=0 controllerNumber=1 scan=22028	42.9021
29677:3	6	K.THINIVVIGHVDSGK.S			530.297	3	1588.88	1588.88	0	-2.6	6	Specific	229.99	176.03	176.03	3	23	>sp|P68104|EF1A1_HUMAN Elongation factor 1-alpha 1 OS=Homo sapiens OX=9606 GN=EEF1A1 PE=1 SV=1	5091	240401_vra_2mg_helapeptide_smetryp_cona_pngasef_4ul.ScanId;v=1;d1=33900.33900.3	controllerType=0 controllerNumber=1 scan=33900	55.4725
36072:3	6	K.THINIVVIGHVDSGK.S			530.298	3	1588.88	1588.88	0	-1.3	6	Specific	235	183.63	183.63	3.57	23	>sp|P68104|EF1A1_HUMAN Elongation factor 1-alpha 1 OS=Homo sapiens OX=9606 GN=EEF1A1 PE=1 SV=1	5091	240401_vra_2mg_helapeptide_smetryp_cona_pngasef_4ul.ScanId;v=1;d1=40393.40393.3	controllerType=0 controllerNumber=1 scan=40393	60.4079
30406:3	6	K.THINIVVIGHVDSGK.S			530.298	3	1588.88	1588.88	0	-0.7	6	Specific	246.48	163.74	163.74	4.58	23	>sp|P68104|EF1A1_HUMAN Elongation factor 1-alpha 1 OS=Homo sapiens OX=9606 GN=EEF1A1 PE=1 SV=1	5091	240401_vra_2mg_helapeptide_smetryp_cona_pngasef_4ul.ScanId;v=1;d1=34641.34641.3	controllerType=0 controllerNumber=1 scan=34641	56.0918
24232:3	6	K.THINIVVIGHVDSGK.S			530.298	3	1588.88	1588.88	0	-0.1	6	Specific	261.05	133.17	133.17	4.23	23	>sp|P68104|EF1A1_HUMAN Elongation factor 1-alpha 1 OS=Homo sapiens OX=9606 GN=EEF1A1 PE=1 SV=1	5091	240401_vra_2mg_helapeptide_smetryp_cona_pngasef_4ul.ScanId;v=1;d1=28352.28352.3	controllerType=0 controllerNumber=1 scan=28352	50.2743
24585:3	6	K.THINIVVIGHVDSGK.S			530.298	3	1588.88	1588.88	0	-0.3	6	Specific	264.91	201.06	201.06	5.68	23	>sp|P68104|EF1A1_HUMAN Elongation factor 1-alpha 1 OS=Homo sapiens OX=9606 GN=EEF1A1 PE=1 SV=1	5091	240401_vra_2mg_helapeptide_smetryp_cona_pngasef_4ul.ScanId;v=1;d1=28711.28711.3	controllerType=0 controllerNumber=1 scan=28711	50.6144
18423:3	6	K.THINIVVIGHVDSGK.S			530.299	3	1588.88	1588.88	0	0.4	6	Specific	267.76	206.05	206.05	6.05	23	>sp|P68104|EF1A1_HUMAN Elongation factor 1-alpha 1 OS=Homo sapiens OX=9606 GN=EEF1A1 PE=1 SV=1	5091	240401_vra_2mg_helapeptide_smetryp_cona_pngasef_4ul.ScanId;v=1;d1=22407.22407.3	controllerType=0 controllerNumber=1 scan=22407	43.403
49986:3	6	K.THINIVVIGHVDSGK.S			530.298	3	1588.88	1588.88	0	-0.7	6	Specific	284.95	251.98	251.98	5.57	23	>sp|P68104|EF1A1_HUMAN Elongation factor 1-alpha 1 OS=Homo sapiens OX=9606 GN=EEF1A1 PE=1 SV=1	5091	240401_vra_2mg_helapeptide_smetryp_cona_pngasef_4ul.ScanId;v=1;d1=54524.54524.3	controllerType=0 controllerNumber=1 scan=54524	71.173
21673:3	6	K.THINIVVIGHVDSGK.S			530.3	3	1588.89	1588.88	0	3.4	6	Specific	292.86	242.67	242.67	4.81	23	>sp|P68104|EF1A1_HUMAN Elongation factor 1-alpha 1 OS=Homo sapiens OX=9606 GN=EEF1A1 PE=1 SV=1	5091	240401_vra_2mg_helapeptide_smetryp_cona_pngasef_4ul.ScanId;v=1;d1=25736.25736.3	controllerType=0 controllerNumber=1 scan=25736	47.4281
27696:3	6	K.THINIVVIGHVDSGK.S			530.296	3	1588.87	1588.88	0	-4.7	6	Specific	299.02	199.99	199.99	3.83	23	>sp|P68104|EF1A1_HUMAN Elongation factor 1-alpha 1 OS=Homo sapiens OX=9606 GN=EEF1A1 PE=1 SV=1	5091	240401_vra_2mg_helapeptide_smetryp_cona_pngasef_4ul.ScanId;v=1;d1=31884.31884.3	controllerType=0 controllerNumber=1 scan=31884	53.7315
28428:3	6	K.THINIVVIGHVDSGK.S			530.296	3	1588.87	1588.88	0	-4.5	6	Specific	316.88	151.02	151.02	3.02	23	>sp|P68104|EF1A1_HUMAN Elongation factor 1-alpha 1 OS=Homo sapiens OX=9606 GN=EEF1A1 PE=1 SV=1	5091	240401_vra_2mg_helapeptide_smetryp_cona_pngasef_4ul.ScanId;v=1;d1=32629.32629.3	controllerType=0 controllerNumber=1 scan=32629	54.3693
30475:3	6	K.THINIVVIGHVDSGK.S			530.296	3	1588.87	1588.88	0	-4.3	6	Specific	322.79	271.78	271.78	4.91	23	>sp|P68104|EF1A1_HUMAN Elongation factor 1-alpha 1 OS=Homo sapiens OX=9606 GN=EEF1A1 PE=1 SV=1	5091	240401_vra_2mg_helapeptide_smetryp_cona_pngasef_4ul.ScanId;v=1;d1=34711.34711.3	controllerType=0 controllerNumber=1 scan=34711	56.1461
16152:2	6	K.THINIVVIGHVDSGK.S			794.946	2	1588.88	1588.88	0	2.1	6	Specific	323.6	323.6	323.6	6.72	23	>sp|P68104|EF1A1_HUMAN Elongation factor 1-alpha 1 OS=Homo sapiens OX=9606 GN=EEF1A1 PE=1 SV=1	5091	240401_vra_2mg_helapeptide_smetryp_cona_pngasef_4ul.ScanId;v=1;d1=20073.20073.2	controllerType=0 controllerNumber=1 scan=20073	40.2585
31024:3	6	K.THINIVVIGHVDSGK.S			530.298	3	1588.88	1588.88	0	-0.1	6	Specific	328.36	190.86	190.86	6.04	23	>sp|P68104|EF1A1_HUMAN Elongation factor 1-alpha 1 OS=Homo sapiens OX=9606 GN=EEF1A1 PE=1 SV=1	5091	240401_vra_2mg_helapeptide_smetryp_cona_pngasef_4ul.ScanId;v=1;d1=35269.35269.3	controllerType=0 controllerNumber=1 scan=35269	56.5846
16542:2	6	K.THINIVVIGHVDSGK.S			794.945	2	1588.88	1588.88	0	1.1	6	Specific	355.07	326.82	326.82	8.09	23	>sp|P68104|EF1A1_HUMAN Elongation factor 1-alpha 1 OS=Homo sapiens OX=9606 GN=EEF1A1 PE=1 SV=1	5091	240401_vra_2mg_helapeptide_smetryp_cona_pngasef_4ul.ScanId;v=1;d1=20476.20476.2	controllerType=0 controllerNumber=1 scan=20476	40.9319
20484:3	6	K.THINIVVIGHVDSGK.S			530.298	3	1588.88	1588.88	0	-1.6	6	Specific	357.03	340.49	340.49	6.24	23	>sp|P68104|EF1A1_HUMAN Elongation factor 1-alpha 1 OS=Homo sapiens OX=9606 GN=EEF1A1 PE=1 SV=1	5091	240401_vra_2mg_helapeptide_smetryp_cona_pngasef_4ul.ScanId;v=1;d1=24518.24518.3	controllerType=0 controllerNumber=1 scan=24518	45.9559
23460:3	6	K.THINIVVIGHVDSGK.S			530.299	3	1588.88	1588.88	0	1.4	6	Specific	367.2	318.24	318.24	6.5	23	>sp|P68104|EF1A1_HUMAN Elongation factor 1-alpha 1 OS=Homo sapiens OX=9606 GN=EEF1A1 PE=1 SV=1	5091	240401_vra_2mg_helapeptide_smetryp_cona_pngasef_4ul.ScanId;v=1;d1=27564.27564.3	controllerType=0 controllerNumber=1 scan=27564	49.4934
16569:2	6	K.THINIVVIGHVDSGK.S			794.945	2	1588.88	1588.88	0	1.5	6	Specific	375.64	321.54	321.54	7.15	23	>sp|P68104|EF1A1_HUMAN Elongation factor 1-alpha 1 OS=Homo sapiens OX=9606 GN=EEF1A1 PE=1 SV=1	5091	240401_vra_2mg_helapeptide_smetryp_cona_pngasef_4ul.ScanId;v=1;d1=20504.20504.2	controllerType=0 controllerNumber=1 scan=20504	40.9716
27630:3	6	K.THINIVVIGHVDSGK.S			530.295	3	1588.87	1588.88	0	-6.7	6	Specific	382.46	178.99	178.99	4.64	23	>sp|P68104|EF1A1_HUMAN Elongation factor 1-alpha 1 OS=Homo sapiens OX=9606 GN=EEF1A1 PE=1 SV=1	5091	240401_vra_2mg_helapeptide_smetryp_cona_pngasef_4ul.ScanId;v=1;d1=31817.31817.3	controllerType=0 controllerNumber=1 scan=31817	53.6671
19704:3	6	K.THINIVVIGHVDSGK.S			530.299	3	1588.88	1588.88	0	1.2	6	Specific	394.45	388.82	388.82	8.73	23	>sp|P68104|EF1A1_HUMAN Elongation factor 1-alpha 1 OS=Homo sapiens OX=9606 GN=EEF1A1 PE=1 SV=1	5091	240401_vra_2mg_helapeptide_smetryp_cona_pngasef_4ul.ScanId;v=1;d1=23720.23720.3	controllerType=0 controllerNumber=1 scan=23720	45.035
29614:3	6	K.THINIVVIGHVDSGK.S			530.297	3	1588.88	1588.88	0	-1.8	6	Specific	398.42	302.31	302.31	6.53	23	>sp|P68104|EF1A1_HUMAN Elongation factor 1-alpha 1 OS=Homo sapiens OX=9606 GN=EEF1A1 PE=1 SV=1	5091	240401_vra_2mg_helapeptide_smetryp_cona_pngasef_4ul.ScanId;v=1;d1=33836.33836.3	controllerType=0 controllerNumber=1 scan=33836	55.4224
21158:3	6	K.THINIVVIGHVDSGK.S			530.299	3	1588.88	1588.88	0	1	6	Specific	404.14	329.22	329.22	7.9	23	>sp|P68104|EF1A1_HUMAN Elongation factor 1-alpha 1 OS=Homo sapiens OX=9606 GN=EEF1A1 PE=1 SV=1	5091	240401_vra_2mg_helapeptide_smetryp_cona_pngasef_4ul.ScanId;v=1;d1=25209.25209.3	controllerType=0 controllerNumber=1 scan=25209	46.8103
19102:3	6	K.THINIVVIGHVDSGK.S			530.299	3	1588.88	1588.88	0	0.4	6	Specific	411.87	336.72	336.72	8.82	23	>sp|P68104|EF1A1_HUMAN Elongation factor 1-alpha 1 OS=Homo sapiens OX=9606 GN=EEF1A1 PE=1 SV=1	5091	240401_vra_2mg_helapeptide_smetryp_cona_pngasef_4ul.ScanId;v=1;d1=23102.23102.3	controllerType=0 controllerNumber=1 scan=23102	44.2176
26707:3	6	K.THINIVVIGHVDSGK.S			530.299	3	1588.88	1588.88	0	1.2	6	Specific	424.36	275.93	275.93	7.31	23	>sp|P68104|EF1A1_HUMAN Elongation factor 1-alpha 1 OS=Homo sapiens OX=9606 GN=EEF1A1 PE=1 SV=1	5091	240401_vra_2mg_helapeptide_smetryp_cona_pngasef_4ul.ScanId;v=1;d1=30877.30877.3	controllerType=0 controllerNumber=1 scan=30877	52.8177
16408:2	6	K.THINIVVIGHVDSGK.S			794.944	2	1588.88	1588.88	0	-0.2	6	Specific	427.04	352.85	352.85	7.66	23	>sp|P68104|EF1A1_HUMAN Elongation factor 1-alpha 1 OS=Homo sapiens OX=9606 GN=EEF1A1 PE=1 SV=1	5091	240401_vra_2mg_helapeptide_smetryp_cona_pngasef_4ul.ScanId;v=1;d1=20338.20338.2	controllerType=0 controllerNumber=1 scan=20338	40.7219
18851:3	6	K.THINIVVIGHVDSGK.S			530.299	3	1588.88	1588.88	0	0.8	6	Specific	433.94	279.96	279.96	8.56	23	>sp|P68104|EF1A1_HUMAN Elongation factor 1-alpha 1 OS=Homo sapiens OX=9606 GN=EEF1A1 PE=1 SV=1	5091	240401_vra_2mg_helapeptide_smetryp_cona_pngasef_4ul.ScanId;v=1;d1=22845.22845.3	controllerType=0 controllerNumber=1 scan=22845	43.9123
36284:3	6	K.THINIVVIGHVDSGK.S			530.297	3	1588.88	1588.88	0	-3.3	6	Specific	443.38	343.32	343.32	6.31	23	>sp|P68104|EF1A1_HUMAN Elongation factor 1-alpha 1 OS=Homo sapiens OX=9606 GN=EEF1A1 PE=1 SV=1	5091	240401_vra_2mg_helapeptide_smetryp_cona_pngasef_4ul.ScanId;v=1;d1=40608.40608.3	controllerType=0 controllerNumber=1 scan=40608	60.5621
22181:3	6	K.THINIVVIGHVDSGK.S			530.299	3	1588.88	1588.88	0	1.7	6	Specific	443.6	354.07	354.07	7.55	23	>sp|P68104|EF1A1_HUMAN Elongation factor 1-alpha 1 OS=Homo sapiens OX=9606 GN=EEF1A1 PE=1 SV=1	5091	240401_vra_2mg_helapeptide_smetryp_cona_pngasef_4ul.ScanId;v=1;d1=26256.26256.3	controllerType=0 controllerNumber=1 scan=26256	48.0151
31641:3	6	K.THINIVVIGHVDSGK.S			530.297	3	1588.88	1588.88	0	-3.2	6	Specific	447.26	362.77	362.77	6.21	23	>sp|P68104|EF1A1_HUMAN Elongation factor 1-alpha 1 OS=Homo sapiens OX=9606 GN=EEF1A1 PE=1 SV=1	5091	240401_vra_2mg_helapeptide_smetryp_cona_pngasef_4ul.ScanId;v=1;d1=35895.35895.3	controllerType=0 controllerNumber=1 scan=35895	57.0369
20899:3	6	K.THINIVVIGHVDSGK.S			530.298	3	1588.88	1588.88	0	-0.3	6	Specific	449.93	374.36	374.36	9.06	23	>sp|P68104|EF1A1_HUMAN Elongation factor 1-alpha 1 OS=Homo sapiens OX=9606 GN=EEF1A1 PE=1 SV=1	5091	240401_vra_2mg_helapeptide_smetryp_cona_pngasef_4ul.ScanId;v=1;d1=24943.24943.3	controllerType=0 controllerNumber=1 scan=24943	46.4538
22139:3	6	K.THINIVVIGHVDSGK.S			530.299	3	1588.88	1588.88	0	1.6	6	Specific	456.93	355.97	355.97	8.78	23	>sp|P68104|EF1A1_HUMAN Elongation factor 1-alpha 1 OS=Homo sapiens OX=9606 GN=EEF1A1 PE=1 SV=1	5091	240401_vra_2mg_helapeptide_smetryp_cona_pngasef_4ul.ScanId;v=1;d1=26213.26213.3	controllerType=0 controllerNumber=1 scan=26213	47.974
64569:3	6	K.THINIVVIGHVDSGK.S			530.299	3	1588.88	1588.88	0	0.8	6	Specific	458.96	304.78	304.78	8.82	23	>sp|P68104|EF1A1_HUMAN Elongation factor 1-alpha 1 OS=Homo sapiens OX=9606 GN=EEF1A1 PE=1 SV=1	5091	240401_vra_2mg_helapeptide_smetryp_cona_pngasef_4ul.ScanId;v=1;d1=69471.69471.3	controllerType=0 controllerNumber=1 scan=69471	86.4257
65850:3	6	K.THINIVVIGHVDSGK.S			530.298	3	1588.88	1588.88	0	-0.3	6	Specific	466.58	434.96	434.96	10.36	23	>sp|P68104|EF1A1_HUMAN Elongation factor 1-alpha 1 OS=Homo sapiens OX=9606 GN=EEF1A1 PE=1 SV=1	5091	240401_vra_2mg_helapeptide_smetryp_cona_pngasef_4ul.ScanId;v=1;d1=70848.70848.3	controllerType=0 controllerNumber=1 scan=70848	88.7518
20938:3	6	K.THINIVVIGHVDSGK.S			530.298	3	1588.88	1588.88	0	-1.5	6	Specific	475.19	441	441	9.94	23	>sp|P68104|EF1A1_HUMAN Elongation factor 1-alpha 1 OS=Homo sapiens OX=9606 GN=EEF1A1 PE=1 SV=1	5091	240401_vra_2mg_helapeptide_smetryp_cona_pngasef_4ul.ScanId;v=1;d1=24983.24983.3	controllerType=0 controllerNumber=1 scan=24983	46.5142
31771:3	6	K.THINIVVIGHVDSGK.S			530.298	3	1588.88	1588.88	0	-1.3	6	Specific	492.19	406.86	406.86	8.77	23	>sp|P68104|EF1A1_HUMAN Elongation factor 1-alpha 1 OS=Homo sapiens OX=9606 GN=EEF1A1 PE=1 SV=1	5091	240401_vra_2mg_helapeptide_smetryp_cona_pngasef_4ul.ScanId;v=1;d1=36027.36027.3	controllerType=0 controllerNumber=1 scan=36027	57.1407
29209:3	6	K.THINIVVIGHVDSGK.S			530.298	3	1588.88	1588.88	0	-0.3	6	Specific	500.26	358.98	358.98	9.1	23	>sp|P68104|EF1A1_HUMAN Elongation factor 1-alpha 1 OS=Homo sapiens OX=9606 GN=EEF1A1 PE=1 SV=1	5091	240401_vra_2mg_helapeptide_smetryp_cona_pngasef_4ul.ScanId;v=1;d1=33423.33423.3	controllerType=0 controllerNumber=1 scan=33423	55.0266
20698:3	6	K.THINIVVIGHVDSGK.S			530.299	3	1588.88	1588.88	0	0.8	6	Specific	508.33	470.05	470.05	10.72	23	>sp|P68104|EF1A1_HUMAN Elongation factor 1-alpha 1 OS=Homo sapiens OX=9606 GN=EEF1A1 PE=1 SV=1	5091	240401_vra_2mg_helapeptide_smetryp_cona_pngasef_4ul.ScanId;v=1;d1=24737.24737.3	controllerType=0 controllerNumber=1 scan=24737	46.1985
18471:3	6	K.THINIVVIGHVDSGK.S			530.299	3	1588.88	1588.88	0	0.4	6	Specific	516.08	384.71	384.71	10.72	23	>sp|P68104|EF1A1_HUMAN Elongation factor 1-alpha 1 OS=Homo sapiens OX=9606 GN=EEF1A1 PE=1 SV=1	5091	240401_vra_2mg_helapeptide_smetryp_cona_pngasef_4ul.ScanId;v=1;d1=22456.22456.3	controllerType=0 controllerNumber=1 scan=22456	43.4526
23496:3	6	K.THINIVVIGHVDSGK.S			530.298	3	1588.88	1588.88	0	0.1	6	Specific	516.23	435.49	435.49	10.52	23	>sp|P68104|EF1A1_HUMAN Elongation factor 1-alpha 1 OS=Homo sapiens OX=9606 GN=EEF1A1 PE=1 SV=1	5091	240401_vra_2mg_helapeptide_smetryp_cona_pngasef_4ul.ScanId;v=1;d1=27601.27601.3	controllerType=0 controllerNumber=1 scan=27601	49.5263
19676:3	6	K.THINIVVIGHVDSGK.S			530.299	3	1588.88	1588.88	0	1.2	6	Specific	516.82	449.84	449.84	10.39	23	>sp|P68104|EF1A1_HUMAN Elongation factor 1-alpha 1 OS=Homo sapiens OX=9606 GN=EEF1A1 PE=1 SV=1	5091	240401_vra_2mg_helapeptide_smetryp_cona_pngasef_4ul.ScanId;v=1;d1=23691.23691.3	controllerType=0 controllerNumber=1 scan=23691	45.0009
65844:3	6	K.THINIVVIGHVDSGK.S			530.298	3	1588.88	1588.88	0	-1.5	6	Specific	520.39	520.39	520.39	10.21	23	>sp|P68104|EF1A1_HUMAN Elongation factor 1-alpha 1 OS=Homo sapiens OX=9606 GN=EEF1A1 PE=1 SV=1	5091	240401_vra_2mg_helapeptide_smetryp_cona_pngasef_4ul.ScanId;v=1;d1=70841.70841.3	controllerType=0 controllerNumber=1 scan=70841	88.7404
15951:2	6	K.THINIVVIGHVDSGK.S			794.944	2	1588.88	1588.88	0	0.5	6	Specific	520.78	383.8	383.8	10.62	23	>sp|P68104|EF1A1_HUMAN Elongation factor 1-alpha 1 OS=Homo sapiens OX=9606 GN=EEF1A1 PE=1 SV=1	5091	240401_vra_2mg_helapeptide_smetryp_cona_pngasef_4ul.ScanId;v=1;d1=19867.19867.2	controllerType=0 controllerNumber=1 scan=19867	39.9846
21120:3	6	K.THINIVVIGHVDSGK.S			530.298	3	1588.88	1588.88	0	0.2	6	Specific	521.28	455.45	455.45	10.83	23	>sp|P68104|EF1A1_HUMAN Elongation factor 1-alpha 1 OS=Homo sapiens OX=9606 GN=EEF1A1 PE=1 SV=1	5091	240401_vra_2mg_helapeptide_smetryp_cona_pngasef_4ul.ScanId;v=1;d1=25170.25170.3	controllerType=0 controllerNumber=1 scan=25170	46.7606
65561:3	6	K.THINIVVIGHVDSGK.S			530.299	3	1588.88	1588.88	0	1	6	Specific	522.69	377.46	377.46	9.57	23	>sp|P68104|EF1A1_HUMAN Elongation factor 1-alpha 1 OS=Homo sapiens OX=9606 GN=EEF1A1 PE=1 SV=1	5091	240401_vra_2mg_helapeptide_smetryp_cona_pngasef_4ul.ScanId;v=1;d1=70531.70531.3	controllerType=0 controllerNumber=1 scan=70531	88.2095
67561:3	6	K.THINIVVIGHVDSGK.S			530.299	3	1588.88	1588.88	0	1	6	Specific	523.07	511.48	511.48	10.83	23	>sp|P68104|EF1A1_HUMAN Elongation factor 1-alpha 1 OS=Homo sapiens OX=9606 GN=EEF1A1 PE=1 SV=1	5091	240401_vra_2mg_helapeptide_smetryp_cona_pngasef_4ul.ScanId;v=1;d1=72670.72670.3	controllerType=0 controllerNumber=1 scan=72670	91.735
26471:3	6	K.THINIVVIGHVDSGK.S			530.299	3	1588.88	1588.88	0	1.7	6	Specific	524.98	460.27	460.27	10.51	23	>sp|P68104|EF1A1_HUMAN Elongation factor 1-alpha 1 OS=Homo sapiens OX=9606 GN=EEF1A1 PE=1 SV=1	5091	240401_vra_2mg_helapeptide_smetryp_cona_pngasef_4ul.ScanId;v=1;d1=30636.30636.3	controllerType=0 controllerNumber=1 scan=30636	52.561
45689:3	6	K.THINIVVIGHVDSGK.S			530.298	3	1588.88	1588.88	0	-0.5	6	Specific	527.06	443.98	443.98	10.63	23	>sp|P68104|EF1A1_HUMAN Elongation factor 1-alpha 1 OS=Homo sapiens OX=9606 GN=EEF1A1 PE=1 SV=1	5091	240401_vra_2mg_helapeptide_smetryp_cona_pngasef_4ul.ScanId;v=1;d1=50159.50159.3	controllerType=0 controllerNumber=1 scan=50159	67.7462
20739:3	6	K.THINIVVIGHVDSGK.S			530.298	3	1588.88	1588.88	0	0.2	6	Specific	530.88	426.62	426.62	10.83	23	>sp|P68104|EF1A1_HUMAN Elongation factor 1-alpha 1 OS=Homo sapiens OX=9606 GN=EEF1A1 PE=1 SV=1	5091	240401_vra_2mg_helapeptide_smetryp_cona_pngasef_4ul.ScanId;v=1;d1=24779.24779.3	controllerType=0 controllerNumber=1 scan=24779	46.2512
24993:3	6	K.THINIVVIGHVDSGK.S			530.298	3	1588.88	1588.88	0	-0.9	6	Specific	534.54	467.8	467.8	10.21	23	>sp|P68104|EF1A1_HUMAN Elongation factor 1-alpha 1 OS=Homo sapiens OX=9606 GN=EEF1A1 PE=1 SV=1	5091	240401_vra_2mg_helapeptide_smetryp_cona_pngasef_4ul.ScanId;v=1;d1=29127.29127.3	controllerType=0 controllerNumber=1 scan=29127	51.0163
24926:3	6	K.THINIVVIGHVDSGK.S			530.298	3	1588.88	1588.88	0	-0.1	6	Specific	541.03	424.07	424.07	10.67	23	>sp|P68104|EF1A1_HUMAN Elongation factor 1-alpha 1 OS=Homo sapiens OX=9606 GN=EEF1A1 PE=1 SV=1	5091	240401_vra_2mg_helapeptide_smetryp_cona_pngasef_4ul.ScanId;v=1;d1=29059.29059.3	controllerType=0 controllerNumber=1 scan=29059	50.9518
28060:3	6	K.THINIVVIGHVDSGK.S			530.298	3	1588.88	1588.88	0	-0.3	6	Specific	543.33	446.56	446.56	10.67	23	>sp|P68104|EF1A1_HUMAN Elongation factor 1-alpha 1 OS=Homo sapiens OX=9606 GN=EEF1A1 PE=1 SV=1	5091	240401_vra_2mg_helapeptide_smetryp_cona_pngasef_4ul.ScanId;v=1;d1=32255.32255.3	controllerType=0 controllerNumber=1 scan=32255	54.0652
21616:3	6	K.THINIVVIGHVDSGK.S			530.301	3	1588.89	1588.88	0	4.6	6	Specific	546.8	465.8	465.8	9.46	23	>sp|P68104|EF1A1_HUMAN Elongation factor 1-alpha 1 OS=Homo sapiens OX=9606 GN=EEF1A1 PE=1 SV=1	5091	240401_vra_2mg_helapeptide_smetryp_cona_pngasef_4ul.ScanId;v=1;d1=25678.25678.3	controllerType=0 controllerNumber=1 scan=25678	47.365
19070:3	6	K.THINIVVIGHVDSGK.S			530.298	3	1588.88	1588.88	0	-0.3	6	Specific	547.84	397.64	397.64	10.67	23	>sp|P68104|EF1A1_HUMAN Elongation factor 1-alpha 1 OS=Homo sapiens OX=9606 GN=EEF1A1 PE=1 SV=1	5091	240401_vra_2mg_helapeptide_smetryp_cona_pngasef_4ul.ScanId;v=1;d1=23069.23069.3	controllerType=0 controllerNumber=1 scan=23069	44.1777
25213:3	6	K.THINIVVIGHVDSGK.S			530.298	3	1588.88	1588.88	0	-0.3	6	Specific	551.26	401.07	401.07	10.67	23	>sp|P68104|EF1A1_HUMAN Elongation factor 1-alpha 1 OS=Homo sapiens OX=9606 GN=EEF1A1 PE=1 SV=1	5091	240401_vra_2mg_helapeptide_smetryp_cona_pngasef_4ul.ScanId;v=1;d1=29352.29352.3	controllerType=0 controllerNumber=1 scan=29352	51.2472
25530:3	6	K.THINIVVIGHVDSGK.S			530.298	3	1588.88	1588.88	0	-0.1	6	Specific	552.92	438.53	438.53	10.67	23	>sp|P68104|EF1A1_HUMAN Elongation factor 1-alpha 1 OS=Homo sapiens OX=9606 GN=EEF1A1 PE=1 SV=1	5091	240401_vra_2mg_helapeptide_smetryp_cona_pngasef_4ul.ScanId;v=1;d1=29675.29675.3	controllerType=0 controllerNumber=1 scan=29675	51.556
22406:3	6	K.THINIVVIGHVDSGK.S			530.298	3	1588.88	1588.88	0	-0.3	6	Specific	556.09	456.56	456.56	10.67	23	>sp|P68104|EF1A1_HUMAN Elongation factor 1-alpha 1 OS=Homo sapiens OX=9606 GN=EEF1A1 PE=1 SV=1	5091	240401_vra_2mg_helapeptide_smetryp_cona_pngasef_4ul.ScanId;v=1;d1=26486.26486.3	controllerType=0 controllerNumber=1 scan=26486	48.2808
67551:3	6	K.THINIVVIGHVDSGK.S			530.299	3	1588.88	1588.88	0	1	6	Specific	557.51	521.35	521.35	10.86	23	>sp|P68104|EF1A1_HUMAN Elongation factor 1-alpha 1 OS=Homo sapiens OX=9606 GN=EEF1A1 PE=1 SV=1	5091	240401_vra_2mg_helapeptide_smetryp_cona_pngasef_4ul.ScanId;v=1;d1=72659.72659.3	controllerType=0 controllerNumber=1 scan=72659	91.7181
26771:3	6	K.THINIVVIGHVDSGK.S			530.298	3	1588.88	1588.88	0	-0.9	6	Specific	574.5	502.29	502.29	10.42	23	>sp|P68104|EF1A1_HUMAN Elongation factor 1-alpha 1 OS=Homo sapiens OX=9606 GN=EEF1A1 PE=1 SV=1	5091	240401_vra_2mg_helapeptide_smetryp_cona_pngasef_4ul.ScanId;v=1;d1=30942.30942.3	controllerType=0 controllerNumber=1 scan=30942	52.8745
15872:2	6	K.THINIVVIGHVDSGK.S			794.944	2	1588.88	1588.88	0	0.6	6	Specific	576.22	423.05	423.05	10.83	23	>sp|P68104|EF1A1_HUMAN Elongation factor 1-alpha 1 OS=Homo sapiens OX=9606 GN=EEF1A1 PE=1 SV=1	5091	240401_vra_2mg_helapeptide_smetryp_cona_pngasef_4ul.ScanId;v=1;d1=19786.19786.2	controllerType=0 controllerNumber=1 scan=19786	39.881
22367:3	6	K.THINIVVIGHVDSGK.S			530.298	3	1588.88	1588.88	0	-1.6	6	Specific	581.59	551.77	551.77	11.54	23	>sp|P68104|EF1A1_HUMAN Elongation factor 1-alpha 1 OS=Homo sapiens OX=9606 GN=EEF1A1 PE=1 SV=1	5091	240401_vra_2mg_helapeptide_smetryp_cona_pngasef_4ul.ScanId;v=1;d1=26446.26446.3	controllerType=0 controllerNumber=1 scan=26446	48.237
24303:3	6	K.THINIVVIGHVDSGK.S			530.299	3	1588.88	1588.88	0	1	6	Specific	583.9	496.87	496.87	12.16	23	>sp|P68104|EF1A1_HUMAN Elongation factor 1-alpha 1 OS=Homo sapiens OX=9606 GN=EEF1A1 PE=1 SV=1	5091	240401_vra_2mg_helapeptide_smetryp_cona_pngasef_4ul.ScanId;v=1;d1=28424.28424.3	controllerType=0 controllerNumber=1 scan=28424	50.3424
47574:3	6	K.THINIVVIGHVDSGK.S			530.299	3	1588.88	1588.88	0	0.6	6	Specific	591.11	468.78	468.78	12.16	23	>sp|P68104|EF1A1_HUMAN Elongation factor 1-alpha 1 OS=Homo sapiens OX=9606 GN=EEF1A1 PE=1 SV=1	5091	240401_vra_2mg_helapeptide_smetryp_cona_pngasef_4ul.ScanId;v=1;d1=52074.52074.3	controllerType=0 controllerNumber=1 scan=52074	69.2515
22653:3	6	K.THINIVVIGHVDSGK.S			530.298	3	1588.88	1588.88	0	-0.1	6	Specific	595.34	499.84	499.84	11.96	23	>sp|P68104|EF1A1_HUMAN Elongation factor 1-alpha 1 OS=Homo sapiens OX=9606 GN=EEF1A1 PE=1 SV=1	5091	240401_vra_2mg_helapeptide_smetryp_cona_pngasef_4ul.ScanId;v=1;d1=26739.26739.3	controllerType=0 controllerNumber=1 scan=26739	48.579
51580:3	6	K.THINIVVIGHVDSGK.S			530.299	3	1588.88	1588.88	0	0.8	6	Specific	605.26	427.5	427.5	13.16	23	>sp|P68104|EF1A1_HUMAN Elongation factor 1-alpha 1 OS=Homo sapiens OX=9606 GN=EEF1A1 PE=1 SV=1	5091	240401_vra_2mg_helapeptide_smetryp_cona_pngasef_4ul.ScanId;v=1;d1=56145.56145.3	controllerType=0 controllerNumber=1 scan=56145	72.4454
56954:3	6	K.THINIVVIGHVDSGK.S			530.3	3	1588.88	1588.88	0	2.7	6	Specific	606.56	545.81	545.81	12.31	23	>sp|P68104|EF1A1_HUMAN Elongation factor 1-alpha 1 OS=Homo sapiens OX=9606 GN=EEF1A1 PE=1 SV=1	5091	240401_vra_2mg_helapeptide_smetryp_cona_pngasef_4ul.ScanId;v=1;d1=61603.61603.3	controllerType=0 controllerNumber=1 scan=61603	76.6215
25277:3	6	K.THINIVVIGHVDSGK.S			530.298	3	1588.88	1588.88	0	-0.3	6	Specific	608.44	451.7	451.7	12.96	23	>sp|P68104|EF1A1_HUMAN Elongation factor 1-alpha 1 OS=Homo sapiens OX=9606 GN=EEF1A1 PE=1 SV=1	5091	240401_vra_2mg_helapeptide_smetryp_cona_pngasef_4ul.ScanId;v=1;d1=29417.29417.3	controllerType=0 controllerNumber=1 scan=29417	51.3128
22794:3	6	K.THINIVVIGHVDSGK.S			530.299	3	1588.88	1588.88	0	1.2	6	Specific	610.02	506.52	506.52	12.84	23	>sp|P68104|EF1A1_HUMAN Elongation factor 1-alpha 1 OS=Homo sapiens OX=9606 GN=EEF1A1 PE=1 SV=1	5091	240401_vra_2mg_helapeptide_smetryp_cona_pngasef_4ul.ScanId;v=1;d1=26883.26883.3	controllerType=0 controllerNumber=1 scan=26883	48.7348
19490:3	6	K.THINIVVIGHVDSGK.S			530.299	3	1588.88	1588.88	0	1.2	6	Specific	617.17	509.83	509.83	12.84	23	>sp|P68104|EF1A1_HUMAN Elongation factor 1-alpha 1 OS=Homo sapiens OX=9606 GN=EEF1A1 PE=1 SV=1	5091	240401_vra_2mg_helapeptide_smetryp_cona_pngasef_4ul.ScanId;v=1;d1=23500.23500.3	controllerType=0 controllerNumber=1 scan=23500	44.7406
19525:3	6	K.THINIVVIGHVDSGK.S			530.299	3	1588.88	1588.88	0	1.2	6	Specific	623.5	520.72	520.72	12.84	23	>sp|P68104|EF1A1_HUMAN Elongation factor 1-alpha 1 OS=Homo sapiens OX=9606 GN=EEF1A1 PE=1 SV=1	5091	240401_vra_2mg_helapeptide_smetryp_cona_pngasef_4ul.ScanId;v=1;d1=23536.23536.3	controllerType=0 controllerNumber=1 scan=23536	44.7839
21336:3	6	K.THINIVVIGHVDSGK.S			530.299	3	1588.88	1588.88	0	1.9	6	Specific	624.71	532.44	532.44	12.84	23	>sp|P68104|EF1A1_HUMAN Elongation factor 1-alpha 1 OS=Homo sapiens OX=9606 GN=EEF1A1 PE=1 SV=1	5091	240401_vra_2mg_helapeptide_smetryp_cona_pngasef_4ul.ScanId;v=1;d1=25392.25392.3	controllerType=0 controllerNumber=1 scan=25392	47.0615
23203:3	6	K.THINIVVIGHVDSGK.S			530.299	3	1588.88	1588.88	0	1.4	6	Specific	629.61	535.53	535.53	12.84	23	>sp|P68104|EF1A1_HUMAN Elongation factor 1-alpha 1 OS=Homo sapiens OX=9606 GN=EEF1A1 PE=1 SV=1	5091	240401_vra_2mg_helapeptide_smetryp_cona_pngasef_4ul.ScanId;v=1;d1=27302.27302.3	controllerType=0 controllerNumber=1 scan=27302	49.2385
23690:3	6	K.THINIVVIGHVDSGK.S			530.299	3	1588.88	1588.88	0	1.2	6	Specific	631.03	521.71	521.71	12.84	23	>sp|P68104|EF1A1_HUMAN Elongation factor 1-alpha 1 OS=Homo sapiens OX=9606 GN=EEF1A1 PE=1 SV=1	5091	240401_vra_2mg_helapeptide_smetryp_cona_pngasef_4ul.ScanId;v=1;d1=27799.27799.3	controllerType=0 controllerNumber=1 scan=27799	49.7355
64588:3	6	K.THINIVVIGHVDSGK.S			530.299	3	1588.88	1588.88	0	0.4	6	Specific	631.2	476.66	476.66	13.16	23	>sp|P68104|EF1A1_HUMAN Elongation factor 1-alpha 1 OS=Homo sapiens OX=9606 GN=EEF1A1 PE=1 SV=1	5091	240401_vra_2mg_helapeptide_smetryp_cona_pngasef_4ul.ScanId;v=1;d1=69491.69491.3	controllerType=0 controllerNumber=1 scan=69491	86.4587
21912:3	6	K.THINIVVIGHVDSGK.S			530.299	3	1588.88	1588.88	0	1.7	6	Specific	633.43	557.48	557.48	12.84	23	>sp|P68104|EF1A1_HUMAN Elongation factor 1-alpha 1 OS=Homo sapiens OX=9606 GN=EEF1A1 PE=1 SV=1	5091	240401_vra_2mg_helapeptide_smetryp_cona_pngasef_4ul.ScanId;v=1;d1=25981.25981.3	controllerType=0 controllerNumber=1 scan=25981	47.7275
66117:3	6	K.THINIVVIGHVDSGK.S			530.298	3	1588.88	1588.88	0	0.2	6	Specific	637.1	538.52	538.52	13.16	23	>sp|P68104|EF1A1_HUMAN Elongation factor 1-alpha 1 OS=Homo sapiens OX=9606 GN=EEF1A1 PE=1 SV=1	5091	240401_vra_2mg_helapeptide_smetryp_cona_pngasef_4ul.ScanId;v=1;d1=71143.71143.3	controllerType=0 controllerNumber=1 scan=71143	89.2648
21297:3	6	K.THINIVVIGHVDSGK.S			530.298	3	1588.88	1588.88	0	-0.1	6	Specific	637.78	570.86	570.86	12.96	23	>sp|P68104|EF1A1_HUMAN Elongation factor 1-alpha 1 OS=Homo sapiens OX=9606 GN=EEF1A1 PE=1 SV=1	5091	240401_vra_2mg_helapeptide_smetryp_cona_pngasef_4ul.ScanId;v=1;d1=25352.25352.3	controllerType=0 controllerNumber=1 scan=25352	47.0112
39877:3	6	K.THINIVVIGHVDSGK.S			530.298	3	1588.88	1588.88	0	-0.5	6	Specific	644.36	528.23	528.23	12.96	23	>sp|P68104|EF1A1_HUMAN Elongation factor 1-alpha 1 OS=Homo sapiens OX=9606 GN=EEF1A1 PE=1 SV=1	5091	240401_vra_2mg_helapeptide_smetryp_cona_pngasef_4ul.ScanId;v=1;d1=44255.44255.3	controllerType=0 controllerNumber=1 scan=44255	63.2804
23235:3	6	K.THINIVVIGHVDSGK.S			530.298	3	1588.88	1588.88	0	-0.5	6	Specific	647.37	587.15	587.15	12.96	23	>sp|P68104|EF1A1_HUMAN Elongation factor 1-alpha 1 OS=Homo sapiens OX=9606 GN=EEF1A1 PE=1 SV=1	5091	240401_vra_2mg_helapeptide_smetryp_cona_pngasef_4ul.ScanId;v=1;d1=27335.27335.3	controllerType=0 controllerNumber=1 scan=27335	49.2724
24677:3	6	K.THINIVVIGHVDSGK.S			530.298	3	1588.88	1588.88	0	-0.7	6	Specific	651.06	565.51	565.51	13.96	23	>sp|P68104|EF1A1_HUMAN Elongation factor 1-alpha 1 OS=Homo sapiens OX=9606 GN=EEF1A1 PE=1 SV=1	5091	240401_vra_2mg_helapeptide_smetryp_cona_pngasef_4ul.ScanId;v=1;d1=28805.28805.3	controllerType=0 controllerNumber=1 scan=28805	50.706
18219:3	6	K.THINIVVIGHVDSGK.S			530.299	3	1588.88	1588.88	0	1.2	6	Specific	653.47	569.43	569.43	13.84	23	>sp|P68104|EF1A1_HUMAN Elongation factor 1-alpha 1 OS=Homo sapiens OX=9606 GN=EEF1A1 PE=1 SV=1	5091	240401_vra_2mg_helapeptide_smetryp_cona_pngasef_4ul.ScanId;v=1;d1=22198.22198.3	controllerType=0 controllerNumber=1 scan=22198	43.1465
66031:3	6	K.THINIVVIGHVDSGK.S			530.299	3	1588.88	1588.88	0	1.4	6	Specific	659.7	590.66	590.66	13.84	23	>sp|P68104|EF1A1_HUMAN Elongation factor 1-alpha 1 OS=Homo sapiens OX=9606 GN=EEF1A1 PE=1 SV=1	5091	240401_vra_2mg_helapeptide_smetryp_cona_pngasef_4ul.ScanId;v=1;d1=71047.71047.3	controllerType=0 controllerNumber=1 scan=71047	89.0942
66285:3	6	K.THINIVVIGHVDSGK.S			530.299	3	1588.88	1588.88	0	1.7	6	Specific	669.64	584.85	584.85	13.84	23	>sp|P68104|EF1A1_HUMAN Elongation factor 1-alpha 1 OS=Homo sapiens OX=9606 GN=EEF1A1 PE=1 SV=1	5091	240401_vra_2mg_helapeptide_smetryp_cona_pngasef_4ul.ScanId;v=1;d1=71336.71336.3	controllerType=0 controllerNumber=1 scan=71336	89.6145
65943:3	6	K.THINIVVIGHVDSGK.S			530.299	3	1588.88	1588.88	0	0.4	6	Specific	670.19	578.54	578.54	14.16	23	>sp|P68104|EF1A1_HUMAN Elongation factor 1-alpha 1 OS=Homo sapiens OX=9606 GN=EEF1A1 PE=1 SV=1	5091	240401_vra_2mg_helapeptide_smetryp_cona_pngasef_4ul.ScanId;v=1;d1=70950.70950.3	controllerType=0 controllerNumber=1 scan=70950	88.9166
21879:3	6	K.THINIVVIGHVDSGK.S			530.299	3	1588.88	1588.88	0	1.9	6	Specific	672.25	563.2	563.2	13.84	23	>sp|P68104|EF1A1_HUMAN Elongation factor 1-alpha 1 OS=Homo sapiens OX=9606 GN=EEF1A1 PE=1 SV=1	5091	240401_vra_2mg_helapeptide_smetryp_cona_pngasef_4ul.ScanId;v=1;d1=25947.25947.3	controllerType=0 controllerNumber=1 scan=25947	47.684
25594:3	6	K.THINIVVIGHVDSGK.S			530.298	3	1588.88	1588.88	0	-1.6	6	Specific	674.8	545.72	545.72	13.54	23	>sp|P68104|EF1A1_HUMAN Elongation factor 1-alpha 1 OS=Homo sapiens OX=9606 GN=EEF1A1 PE=1 SV=1	5091	240401_vra_2mg_helapeptide_smetryp_cona_pngasef_4ul.ScanId;v=1;d1=29740.29740.3	controllerType=0 controllerNumber=1 scan=29740	51.6145
19278:3	6	K.THINIVVIGHVDSGK.S			530.298	3	1588.88	1588.88	0	-0.5	6	Specific	675	620.93	620.93	13.96	23	>sp|P68104|EF1A1_HUMAN Elongation factor 1-alpha 1 OS=Homo sapiens OX=9606 GN=EEF1A1 PE=1 SV=1	5091	240401_vra_2mg_helapeptide_smetryp_cona_pngasef_4ul.ScanId;v=1;d1=23282.23282.3	controllerType=0 controllerNumber=1 scan=23282	44.4535
26024:3	6	K.THINIVVIGHVDSGK.S			530.299	3	1588.88	1588.88	0	1.9	6	Specific	676.31	554.53	554.53	13.84	23	>sp|P68104|EF1A1_HUMAN Elongation factor 1-alpha 1 OS=Homo sapiens OX=9606 GN=EEF1A1 PE=1 SV=1	5091	240401_vra_2mg_helapeptide_smetryp_cona_pngasef_4ul.ScanId;v=1;d1=30180.30180.3	controllerType=0 controllerNumber=1 scan=30180	52.1086
34975:3	6	K.THINIVVIGHVDSGK.S			530.299	3	1588.88	1588.88	0	0.6	6	Specific	680.31	493.31	493.31	14.16	23	>sp|P68104|EF1A1_HUMAN Elongation factor 1-alpha 1 OS=Homo sapiens OX=9606 GN=EEF1A1 PE=1 SV=1	5091	240401_vra_2mg_helapeptide_smetryp_cona_pngasef_4ul.ScanId;v=1;d1=39280.39280.3	controllerType=0 controllerNumber=1 scan=39280	59.6098
42935:3	6	K.THINIVVIGHVDSGK.S			530.298	3	1588.88	1588.88	0	0.2	6	Specific	684.33	608.56	608.56	14.16	23	>sp|P68104|EF1A1_HUMAN Elongation factor 1-alpha 1 OS=Homo sapiens OX=9606 GN=EEF1A1 PE=1 SV=1	5091	240401_vra_2mg_helapeptide_smetryp_cona_pngasef_4ul.ScanId;v=1;d1=47362.47362.3	controllerType=0 controllerNumber=1 scan=47362	65.633
66388:3	6	K.THINIVVIGHVDSGK.S			530.299	3	1588.88	1588.88	0	1.7	6	Specific	685.22	563.45	563.45	13.84	23	>sp|P68104|EF1A1_HUMAN Elongation factor 1-alpha 1 OS=Homo sapiens OX=9606 GN=EEF1A1 PE=1 SV=1	5091	240401_vra_2mg_helapeptide_smetryp_cona_pngasef_4ul.ScanId;v=1;d1=71452.71452.3	controllerType=0 controllerNumber=1 scan=71452	89.8165
50180:3	6	K.THINIVVIGHVDSGK.S			530.297	3	1588.88	1588.88	0	-2	6	Specific	685.53	629.95	629.95	12.99	23	>sp|P68104|EF1A1_HUMAN Elongation factor 1-alpha 1 OS=Homo sapiens OX=9606 GN=EEF1A1 PE=1 SV=1	5091	240401_vra_2mg_helapeptide_smetryp_cona_pngasef_4ul.ScanId;v=1;d1=54721.54721.3	controllerType=0 controllerNumber=1 scan=54721	71.3187
34239:3	6	K.THINIVVIGHVDSGK.S			530.298	3	1588.88	1588.88	0	-1.3	6	Specific	687.42	557.97	557.97	13.54	23	>sp|P68104|EF1A1_HUMAN Elongation factor 1-alpha 1 OS=Homo sapiens OX=9606 GN=EEF1A1 PE=1 SV=1	5091	240401_vra_2mg_helapeptide_smetryp_cona_pngasef_4ul.ScanId;v=1;d1=38533.38533.3	controllerType=0 controllerNumber=1 scan=38533	59.0566
18891:3	6	K.THINIVVIGHVDSGK.S			530.299	3	1588.88	1588.88	0	1.2	6	Specific	687.47	505.53	505.53	13.84	23	>sp|P68104|EF1A1_HUMAN Elongation factor 1-alpha 1 OS=Homo sapiens OX=9606 GN=EEF1A1 PE=1 SV=1	5091	240401_vra_2mg_helapeptide_smetryp_cona_pngasef_4ul.ScanId;v=1;d1=22886.22886.3	controllerType=0 controllerNumber=1 scan=22886	43.9643
23990:3	6	K.THINIVVIGHVDSGK.S			530.298	3	1588.88	1588.88	0	-0.1	6	Specific	689.35	587.18	587.18	13.96	23	>sp|P68104|EF1A1_HUMAN Elongation factor 1-alpha 1 OS=Homo sapiens OX=9606 GN=EEF1A1 PE=1 SV=1	5091	240401_vra_2mg_helapeptide_smetryp_cona_pngasef_4ul.ScanId;v=1;d1=28105.28105.3	controllerType=0 controllerNumber=1 scan=28105	50.0382
65957:3	6	K.THINIVVIGHVDSGK.S			530.298	3	1588.88	1588.88	0	0.2	6	Specific	689.36	609.88	609.88	14.16	23	>sp|P68104|EF1A1_HUMAN Elongation factor 1-alpha 1 OS=Homo sapiens OX=9606 GN=EEF1A1 PE=1 SV=1	5091	240401_vra_2mg_helapeptide_smetryp_cona_pngasef_4ul.ScanId;v=1;d1=70965.70965.3	controllerType=0 controllerNumber=1 scan=70965	88.9405
15689:2	6	K.THINIVVIGHVDSGK.S			794.944	2	1588.88	1588.88	0	0.5	6	Specific	691.82	520.38	520.38	13.95	23	>sp|P68104|EF1A1_HUMAN Elongation factor 1-alpha 1 OS=Homo sapiens OX=9606 GN=EEF1A1 PE=1 SV=1	5091	240401_vra_2mg_helapeptide_smetryp_cona_pngasef_4ul.ScanId;v=1;d1=19598.19598.2	controllerType=0 controllerNumber=1 scan=19598	39.6263
42377:3	6	K.THINIVVIGHVDSGK.S			530.299	3	1588.88	1588.88	0	0.6	6	Specific	695.57	529.93	529.93	14.16	23	>sp|P68104|EF1A1_HUMAN Elongation factor 1-alpha 1 OS=Homo sapiens OX=9606 GN=EEF1A1 PE=1 SV=1	5091	240401_vra_2mg_helapeptide_smetryp_cona_pngasef_4ul.ScanId;v=1;d1=46795.46795.3	controllerType=0 controllerNumber=1 scan=46795	65.1956
66275:3	6	K.THINIVVIGHVDSGK.S			530.299	3	1588.88	1588.88	0	1.2	6	Specific	697.59	610.21	610.21	13.84	23	>sp|P68104|EF1A1_HUMAN Elongation factor 1-alpha 1 OS=Homo sapiens OX=9606 GN=EEF1A1 PE=1 SV=1	5091	240401_vra_2mg_helapeptide_smetryp_cona_pngasef_4ul.ScanId;v=1;d1=71325.71325.3	controllerType=0 controllerNumber=1 scan=71325	89.5953
34908:3	6	K.THINIVVIGHVDSGK.S			530.298	3	1588.88	1588.88	0	0.1	6	Specific	701.42	538.02	538.02	14.96	23	>sp|P68104|EF1A1_HUMAN Elongation factor 1-alpha 1 OS=Homo sapiens OX=9606 GN=EEF1A1 PE=1 SV=1	5091	240401_vra_2mg_helapeptide_smetryp_cona_pngasef_4ul.ScanId;v=1;d1=39212.39212.3	controllerType=0 controllerNumber=1 scan=39212	59.5568
58192:3	6	K.THINIVVIGHVDSGK.S			530.299	3	1588.88	1588.88	0	1.9	6	Specific	707.17	569.03	569.03	14.84	23	>sp|P68104|EF1A1_HUMAN Elongation factor 1-alpha 1 OS=Homo sapiens OX=9606 GN=EEF1A1 PE=1 SV=1	5091	240401_vra_2mg_helapeptide_smetryp_cona_pngasef_4ul.ScanId;v=1;d1=62858.62858.3	controllerType=0 controllerNumber=1 scan=62858	77.475
65663:3	6	K.THINIVVIGHVDSGK.S			530.299	3	1588.88	1588.88	0	0.8	6	Specific	707.6	603.05	603.05	15.16	23	>sp|P68104|EF1A1_HUMAN Elongation factor 1-alpha 1 OS=Homo sapiens OX=9606 GN=EEF1A1 PE=1 SV=1	5091	240401_vra_2mg_helapeptide_smetryp_cona_pngasef_4ul.ScanId;v=1;d1=70643.70643.3	controllerType=0 controllerNumber=1 scan=70643	88.4029
65480:3	6	K.THINIVVIGHVDSGK.S			530.299	3	1588.88	1588.88	0	1.2	6	Specific	708.33	630.96	630.96	14.84	23	>sp|P68104|EF1A1_HUMAN Elongation factor 1-alpha 1 OS=Homo sapiens OX=9606 GN=EEF1A1 PE=1 SV=1	5091	240401_vra_2mg_helapeptide_smetryp_cona_pngasef_4ul.ScanId;v=1;d1=70442.70442.3	controllerType=0 controllerNumber=1 scan=70442	88.0543
66034:3	6	K.THINIVVIGHVDSGK.S			530.299	3	1588.88	1588.88	0	0.8	6	Specific	708.73	645.92	645.92	15.16	23	>sp|P68104|EF1A1_HUMAN Elongation factor 1-alpha 1 OS=Homo sapiens OX=9606 GN=EEF1A1 PE=1 SV=1	5091	240401_vra_2mg_helapeptide_smetryp_cona_pngasef_4ul.ScanId;v=1;d1=71051.71051.3	controllerType=0 controllerNumber=1 scan=71051	89.1024
63841:3	6	K.THINIVVIGHVDSGK.S			530.298	3	1588.88	1588.88	0	-1.5	6	Specific	714.15	654.17	654.17	14.54	23	>sp|P68104|EF1A1_HUMAN Elongation factor 1-alpha 1 OS=Homo sapiens OX=9606 GN=EEF1A1 PE=1 SV=1	5091	240401_vra_2mg_helapeptide_smetryp_cona_pngasef_4ul.ScanId;v=1;d1=68713.68713.3	controllerType=0 controllerNumber=1 scan=68713	85.2016
64927:3	6	K.THINIVVIGHVDSGK.S			530.298	3	1588.88	1588.88	0	0.2	6	Specific	716.71	630.86	630.86	15.16	23	>sp|P68104|EF1A1_HUMAN Elongation factor 1-alpha 1 OS=Homo sapiens OX=9606 GN=EEF1A1 PE=1 SV=1	5091	240401_vra_2mg_helapeptide_smetryp_cona_pngasef_4ul.ScanId;v=1;d1=69848.69848.3	controllerType=0 controllerNumber=1 scan=69848	87.0496
33152:3	6	K.THINIVVIGHVDSGK.S			530.299	3	1588.88	1588.88	0	1.4	6	Specific	717.3	539.66	539.66	14.84	23	>sp|P68104|EF1A1_HUMAN Elongation factor 1-alpha 1 OS=Homo sapiens OX=9606 GN=EEF1A1 PE=1 SV=1	5091	240401_vra_2mg_helapeptide_smetryp_cona_pngasef_4ul.ScanId;v=1;d1=37430.37430.3	controllerType=0 controllerNumber=1 scan=37430	58.2531
66374:3	6	K.THINIVVIGHVDSGK.S			530.299	3	1588.88	1588.88	0	1.6	6	Specific	717.54	621.22	621.22	14.84	23	>sp|P68104|EF1A1_HUMAN Elongation factor 1-alpha 1 OS=Homo sapiens OX=9606 GN=EEF1A1 PE=1 SV=1	5091	240401_vra_2mg_helapeptide_smetryp_cona_pngasef_4ul.ScanId;v=1;d1=71437.71437.3	controllerType=0 controllerNumber=1 scan=71437	89.7918
65747:3	6	K.THINIVVIGHVDSGK.S			530.299	3	1588.88	1588.88	0	0.4	6	Specific	719.96	612.62	612.62	15.16	23	>sp|P68104|EF1A1_HUMAN Elongation factor 1-alpha 1 OS=Homo sapiens OX=9606 GN=EEF1A1 PE=1 SV=1	5091	240401_vra_2mg_helapeptide_smetryp_cona_pngasef_4ul.ScanId;v=1;d1=70736.70736.3	controllerType=0 controllerNumber=1 scan=70736	88.5645
15480:2	6	K.THINIVVIGHVDSGK.S			794.946	2	1588.88	1588.88	0	2.4	6	Specific	720.03	498.1	498.1	14.1	23	>sp|P68104|EF1A1_HUMAN Elongation factor 1-alpha 1 OS=Homo sapiens OX=9606 GN=EEF1A1 PE=1 SV=1	5091	240401_vra_2mg_helapeptide_smetryp_cona_pngasef_4ul.ScanId;v=1;d1=19383.19383.2	controllerType=0 controllerNumber=1 scan=19383	39.3091
64166:3	6	K.THINIVVIGHVDSGK.S			530.299	3	1588.88	1588.88	0	1.4	6	Specific	721.03	570.51	570.51	14.84	23	>sp|P68104|EF1A1_HUMAN Elongation factor 1-alpha 1 OS=Homo sapiens OX=9606 GN=EEF1A1 PE=1 SV=1	5091	240401_vra_2mg_helapeptide_smetryp_cona_pngasef_4ul.ScanId;v=1;d1=69050.69050.3	controllerType=0 controllerNumber=1 scan=69050	85.7347
67003:3	6	K.THINIVVIGHVDSGK.S			530.299	3	1588.88	1588.88	0	1.4	6	Specific	722.38	599.86	599.86	14.84	23	>sp|P68104|EF1A1_HUMAN Elongation factor 1-alpha 1 OS=Homo sapiens OX=9606 GN=EEF1A1 PE=1 SV=1	5091	240401_vra_2mg_helapeptide_smetryp_cona_pngasef_4ul.ScanId;v=1;d1=72088.72088.3	controllerType=0 controllerNumber=1 scan=72088	90.8114
65032:3	6	K.THINIVVIGHVDSGK.S			530.299	3	1588.88	1588.88	0	0.4	6	Specific	724.82	601.87	601.87	15.16	23	>sp|P68104|EF1A1_HUMAN Elongation factor 1-alpha 1 OS=Homo sapiens OX=9606 GN=EEF1A1 PE=1 SV=1	5091	240401_vra_2mg_helapeptide_smetryp_cona_pngasef_4ul.ScanId;v=1;d1=69960.69960.3	controllerType=0 controllerNumber=1 scan=69960	87.2381
66535:3	6	K.THINIVVIGHVDSGK.S			530.299	3	1588.88	1588.88	0	1.4	6	Specific	728.67	636.8	636.8	14.84	23	>sp|P68104|EF1A1_HUMAN Elongation factor 1-alpha 1 OS=Homo sapiens OX=9606 GN=EEF1A1 PE=1 SV=1	5091	240401_vra_2mg_helapeptide_smetryp_cona_pngasef_4ul.ScanId;v=1;d1=71605.71605.3	controllerType=0 controllerNumber=1 scan=71605	90.0652
59183:3	6	K.THINIVVIGHVDSGK.S			530.299	3	1588.88	1588.88	0	1.2	6	Specific	730.08	605.24	605.24	14.84	23	>sp|P68104|EF1A1_HUMAN Elongation factor 1-alpha 1 OS=Homo sapiens OX=9606 GN=EEF1A1 PE=1 SV=1	5091	240401_vra_2mg_helapeptide_smetryp_cona_pngasef_4ul.ScanId;v=1;d1=63867.63867.3	controllerType=0 controllerNumber=1 scan=63867	78.3805
67367:3	6	K.THINIVVIGHVDSGK.S			530.298	3	1588.88	1588.88	0	-0.1	6	Specific	730.52	536.2	536.2	14.96	23	>sp|P68104|EF1A1_HUMAN Elongation factor 1-alpha 1 OS=Homo sapiens OX=9606 GN=EEF1A1 PE=1 SV=1	5091	240401_vra_2mg_helapeptide_smetryp_cona_pngasef_4ul.ScanId;v=1;d1=72464.72464.3	controllerType=0 controllerNumber=1 scan=72464	91.3996
57649:3	6	K.THINIVVIGHVDSGK.S			530.299	3	1588.88	1588.88	0	1.4	6	Specific	732.24	599.09	599.09	14.84	23	>sp|P68104|EF1A1_HUMAN Elongation factor 1-alpha 1 OS=Homo sapiens OX=9606 GN=EEF1A1 PE=1 SV=1	5091	240401_vra_2mg_helapeptide_smetryp_cona_pngasef_4ul.ScanId;v=1;d1=62307.62307.3	controllerType=0 controllerNumber=1 scan=62307	77.0839
24039:3	6	K.THINIVVIGHVDSGK.S			530.299	3	1588.88	1588.88	0	1.6	6	Specific	733.32	613.99	613.99	14.84	23	>sp|P68104|EF1A1_HUMAN Elongation factor 1-alpha 1 OS=Homo sapiens OX=9606 GN=EEF1A1 PE=1 SV=1	5091	240401_vra_2mg_helapeptide_smetryp_cona_pngasef_4ul.ScanId;v=1;d1=28155.28155.3	controllerType=0 controllerNumber=1 scan=28155	50.0838
18683:3	6	K.THINIVVIGHVDSGK.S			530.298	3	1588.88	1588.88	0	-0.1	6	Specific	738.72	641.72	641.72	14.96	23	>sp|P68104|EF1A1_HUMAN Elongation factor 1-alpha 1 OS=Homo sapiens OX=9606 GN=EEF1A1 PE=1 SV=1	5091	240401_vra_2mg_helapeptide_smetryp_cona_pngasef_4ul.ScanId;v=1;d1=22673.22673.3	controllerType=0 controllerNumber=1 scan=22673	43.7119
66193:3	6	K.THINIVVIGHVDSGK.S			530.299	3	1588.88	1588.88	0	1	6	Specific	740.22	645.55	645.55	15.16	23	>sp|P68104|EF1A1_HUMAN Elongation factor 1-alpha 1 OS=Homo sapiens OX=9606 GN=EEF1A1 PE=1 SV=1	5091	240401_vra_2mg_helapeptide_smetryp_cona_pngasef_4ul.ScanId;v=1;d1=71231.71231.3	controllerType=0 controllerNumber=1 scan=71231	89.426
63863:3	6	K.THINIVVIGHVDSGK.S			530.299	3	1588.88	1588.88	0	1	6	Specific	742.18	582.18	582.18	15.16	23	>sp|P68104|EF1A1_HUMAN Elongation factor 1-alpha 1 OS=Homo sapiens OX=9606 GN=EEF1A1 PE=1 SV=1	5091	240401_vra_2mg_helapeptide_smetryp_cona_pngasef_4ul.ScanId;v=1;d1=68736.68736.3	controllerType=0 controllerNumber=1 scan=68736	85.2367
65254:3	6	K.THINIVVIGHVDSGK.S			530.299	3	1588.88	1588.88	0	1.2	6	Specific	742.81	652.85	652.85	14.84	23	>sp|P68104|EF1A1_HUMAN Elongation factor 1-alpha 1 OS=Homo sapiens OX=9606 GN=EEF1A1 PE=1 SV=1	5091	240401_vra_2mg_helapeptide_smetryp_cona_pngasef_4ul.ScanId;v=1;d1=70200.70200.3	controllerType=0 controllerNumber=1 scan=70200	87.6457
65743:3	6	K.THINIVVIGHVDSGK.S			530.299	3	1588.88	1588.88	0	1.7	6	Specific	743.15	655.69	655.69	14.84	23	>sp|P68104|EF1A1_HUMAN Elongation factor 1-alpha 1 OS=Homo sapiens OX=9606 GN=EEF1A1 PE=1 SV=1	5091	240401_vra_2mg_helapeptide_smetryp_cona_pngasef_4ul.ScanId;v=1;d1=70731.70731.3	controllerType=0 controllerNumber=1 scan=70731	88.5549
64728:3	6	K.THINIVVIGHVDSGK.S			530.298	3	1588.88	1588.88	0	-0.3	6	Specific	745.65	649.99	649.99	14.96	23	>sp|P68104|EF1A1_HUMAN Elongation factor 1-alpha 1 OS=Homo sapiens OX=9606 GN=EEF1A1 PE=1 SV=1	5091	240401_vra_2mg_helapeptide_smetryp_cona_pngasef_4ul.ScanId;v=1;d1=69637.69637.3	controllerType=0 controllerNumber=1 scan=69637	86.6963
63490:3	6	K.THINIVVIGHVDSGK.S			530.299	3	1588.88	1588.88	0	1.4	6	Specific	748.47	655.87	655.87	14.84	23	>sp|P68104|EF1A1_HUMAN Elongation factor 1-alpha 1 OS=Homo sapiens OX=9606 GN=EEF1A1 PE=1 SV=1	5091	240401_vra_2mg_helapeptide_smetryp_cona_pngasef_4ul.ScanId;v=1;d1=68297.68297.3	controllerType=0 controllerNumber=1 scan=68297	84.5232
66125:3	6	K.THINIVVIGHVDSGK.S			530.299	3	1588.88	1588.88	0	0.8	6	Specific	748.79	648.25	648.25	15.16	23	>sp|P68104|EF1A1_HUMAN Elongation factor 1-alpha 1 OS=Homo sapiens OX=9606 GN=EEF1A1 PE=1 SV=1	5091	240401_vra_2mg_helapeptide_smetryp_cona_pngasef_4ul.ScanId;v=1;d1=71152.71152.3	controllerType=0 controllerNumber=1 scan=71152	89.2811
65461:3	6	K.THINIVVIGHVDSGK.S			530.299	3	1588.88	1588.88	0	0.8	6	Specific	748.86	649.16	649.16	15.16	23	>sp|P68104|EF1A1_HUMAN Elongation factor 1-alpha 1 OS=Homo sapiens OX=9606 GN=EEF1A1 PE=1 SV=1	5091	240401_vra_2mg_helapeptide_smetryp_cona_pngasef_4ul.ScanId;v=1;d1=70422.70422.3	controllerType=0 controllerNumber=1 scan=70422	88.0216
16351:3	6	K.THINIVVIGHVDSGK.S			530.298	3	1588.88	1588.88	0	-0.3	6	Specific	749.7	560.28	560.28	14.96	23	>sp|P68104|EF1A1_HUMAN Elongation factor 1-alpha 1 OS=Homo sapiens OX=9606 GN=EEF1A1 PE=1 SV=1	5091	240401_vra_2mg_helapeptide_smetryp_cona_pngasef_4ul.ScanId;v=1;d1=20280.20280.3	controllerType=0 controllerNumber=1 scan=20280	40.6305
63993:3	6	K.THINIVVIGHVDSGK.S			530.299	3	1588.88	1588.88	0	1.4	6	Specific	750.94	652.8	652.8	15.84	23	>sp|P68104|EF1A1_HUMAN Elongation factor 1-alpha 1 OS=Homo sapiens OX=9606 GN=EEF1A1 PE=1 SV=1	5091	240401_vra_2mg_helapeptide_smetryp_cona_pngasef_4ul.ScanId;v=1;d1=68871.68871.3	controllerType=0 controllerNumber=1 scan=68871	85.4495
65061:3	6	K.THINIVVIGHVDSGK.S			530.299	3	1588.88	1588.88	0	1	6	Specific	751.06	642.06	642.06	16.16	23	>sp|P68104|EF1A1_HUMAN Elongation factor 1-alpha 1 OS=Homo sapiens OX=9606 GN=EEF1A1 PE=1 SV=1	5091	240401_vra_2mg_helapeptide_smetryp_cona_pngasef_4ul.ScanId;v=1;d1=69991.69991.3	controllerType=0 controllerNumber=1 scan=69991	87.2903
58119:3	6	K.THINIVVIGHVDSGK.S			530.299	3	1588.88	1588.88	0	1.2	6	Specific	751.85	641.93	641.93	15.84	23	>sp|P68104|EF1A1_HUMAN Elongation factor 1-alpha 1 OS=Homo sapiens OX=9606 GN=EEF1A1 PE=1 SV=1	5091	240401_vra_2mg_helapeptide_smetryp_cona_pngasef_4ul.ScanId;v=1;d1=62784.62784.3	controllerType=0 controllerNumber=1 scan=62784	77.4189
66505:3	6	K.THINIVVIGHVDSGK.S			530.299	3	1588.88	1588.88	0	1.2	6	Specific	753.91	658.74	658.74	15.84	23	>sp|P68104|EF1A1_HUMAN Elongation factor 1-alpha 1 OS=Homo sapiens OX=9606 GN=EEF1A1 PE=1 SV=1	5091	240401_vra_2mg_helapeptide_smetryp_cona_pngasef_4ul.ScanId;v=1;d1=71574.71574.3	controllerType=0 controllerNumber=1 scan=71574	90.0146
63521:3	6	K.THINIVVIGHVDSGK.S			530.299	3	1588.88	1588.88	0	0.8	6	Specific	754.77	659.17	659.17	16.16	23	>sp|P68104|EF1A1_HUMAN Elongation factor 1-alpha 1 OS=Homo sapiens OX=9606 GN=EEF1A1 PE=1 SV=1	5091	240401_vra_2mg_helapeptide_smetryp_cona_pngasef_4ul.ScanId;v=1;d1=68329.68329.3	controllerType=0 controllerNumber=1 scan=68329	84.5758
64328:3	6	K.THINIVVIGHVDSGK.S			530.299	3	1588.88	1588.88	0	1.2	6	Specific	755.46	639.91	639.91	15.84	23	>sp|P68104|EF1A1_HUMAN Elongation factor 1-alpha 1 OS=Homo sapiens OX=9606 GN=EEF1A1 PE=1 SV=1	5091	240401_vra_2mg_helapeptide_smetryp_cona_pngasef_4ul.ScanId;v=1;d1=69218.69218.3	controllerType=0 controllerNumber=1 scan=69218	86.008
65572:3	6	K.THINIVVIGHVDSGK.S			530.299	3	1588.88	1588.88	0	1.2	6	Specific	755.48	672.12	672.12	15.84	23	>sp|P68104|EF1A1_HUMAN Elongation factor 1-alpha 1 OS=Homo sapiens OX=9606 GN=EEF1A1 PE=1 SV=1	5091	240401_vra_2mg_helapeptide_smetryp_cona_pngasef_4ul.ScanId;v=1;d1=70543.70543.3	controllerType=0 controllerNumber=1 scan=70543	88.2304
65268:3	6	K.THINIVVIGHVDSGK.S			530.298	3	1588.88	1588.88	0	0.1	6	Specific	756.53	628.93	628.93	15.96	23	>sp|P68104|EF1A1_HUMAN Elongation factor 1-alpha 1 OS=Homo sapiens OX=9606 GN=EEF1A1 PE=1 SV=1	5091	240401_vra_2mg_helapeptide_smetryp_cona_pngasef_4ul.ScanId;v=1;d1=70215.70215.3	controllerType=0 controllerNumber=1 scan=70215	87.6713
25892:3	6	K.THINIVVIGHVDSGK.S			530.298	3	1588.88	1588.88	0	0.1	6	Specific	756.54	614.19	614.19	15.96	23	>sp|P68104|EF1A1_HUMAN Elongation factor 1-alpha 1 OS=Homo sapiens OX=9606 GN=EEF1A1 PE=1 SV=1	5091	240401_vra_2mg_helapeptide_smetryp_cona_pngasef_4ul.ScanId;v=1;d1=30045.30045.3	controllerType=0 controllerNumber=1 scan=30045	51.9686
66875:3	6	K.THINIVVIGHVDSGK.S			530.299	3	1588.88	1588.88	0	1	6	Specific	756.66	644.86	644.86	16.16	23	>sp|P68104|EF1A1_HUMAN Elongation factor 1-alpha 1 OS=Homo sapiens OX=9606 GN=EEF1A1 PE=1 SV=1	5091	240401_vra_2mg_helapeptide_smetryp_cona_pngasef_4ul.ScanId;v=1;d1=71956.71956.3	controllerType=0 controllerNumber=1 scan=71956	90.6068
63018:3	6	K.THINIVVIGHVDSGK.S			530.299	3	1588.88	1588.88	0	1.9	6	Specific	756.78	647.2	647.2	15.84	23	>sp|P68104|EF1A1_HUMAN Elongation factor 1-alpha 1 OS=Homo sapiens OX=9606 GN=EEF1A1 PE=1 SV=1	5091	240401_vra_2mg_helapeptide_smetryp_cona_pngasef_4ul.ScanId;v=1;d1=67809.67809.3	controllerType=0 controllerNumber=1 scan=67809	83.744
15659:2	6	K.THINIVVIGHVDSGK.S			794.944	2	1588.88	1588.88	0	0.7	6	Specific	763.22	584.97	584.97	15.95	23	>sp|P68104|EF1A1_HUMAN Elongation factor 1-alpha 1 OS=Homo sapiens OX=9606 GN=EEF1A1 PE=1 SV=1	5091	240401_vra_2mg_helapeptide_smetryp_cona_pngasef_4ul.ScanId;v=1;d1=19567.19567.2	controllerType=0 controllerNumber=1 scan=19567	39.5785
62876:3	6	K.THINIVVIGHVDSGK.S			530.299	3	1588.88	1588.88	0	0.6	6	Specific	770.47	659.19	659.19	16.16	23	>sp|P68104|EF1A1_HUMAN Elongation factor 1-alpha 1 OS=Homo sapiens OX=9606 GN=EEF1A1 PE=1 SV=1	5091	240401_vra_2mg_helapeptide_smetryp_cona_pngasef_4ul.ScanId;v=1;d1=67662.67662.3	controllerType=0 controllerNumber=1 scan=67662	83.5115
64024:3	6	K.THINIVVIGHVDSGK.S			530.299	3	1588.88	1588.88	0	1.4	6	Specific	770.57	655.39	655.39	15.84	23	>sp|P68104|EF1A1_HUMAN Elongation factor 1-alpha 1 OS=Homo sapiens OX=9606 GN=EEF1A1 PE=1 SV=1	5091	240401_vra_2mg_helapeptide_smetryp_cona_pngasef_4ul.ScanId;v=1;d1=68903.68903.3	controllerType=0 controllerNumber=1 scan=68903	85.4997
66205:3	6	K.THINIVVIGHVDSGK.S			530.299	3	1588.88	1588.88	0	0.8	6	Specific	770.77	646.31	646.31	16.16	23	>sp|P68104|EF1A1_HUMAN Elongation factor 1-alpha 1 OS=Homo sapiens OX=9606 GN=EEF1A1 PE=1 SV=1	5091	240401_vra_2mg_helapeptide_smetryp_cona_pngasef_4ul.ScanId;v=1;d1=71244.71244.3	controllerType=0 controllerNumber=1 scan=71244	89.4487
65150:3	6	K.THINIVVIGHVDSGK.S			530.299	3	1588.88	1588.88	0	1	6	Specific	770.79	680.21	680.21	16.16	23	>sp|P68104|EF1A1_HUMAN Elongation factor 1-alpha 1 OS=Homo sapiens OX=9606 GN=EEF1A1 PE=1 SV=1	5091	240401_vra_2mg_helapeptide_smetryp_cona_pngasef_4ul.ScanId;v=1;d1=70087.70087.3	controllerType=0 controllerNumber=1 scan=70087	87.4524
65369:3	6	K.THINIVVIGHVDSGK.S			530.299	3	1588.88	1588.88	0	1.7	6	Specific	771.28	672.32	672.32	15.84	23	>sp|P68104|EF1A1_HUMAN Elongation factor 1-alpha 1 OS=Homo sapiens OX=9606 GN=EEF1A1 PE=1 SV=1	5091	240401_vra_2mg_helapeptide_smetryp_cona_pngasef_4ul.ScanId;v=1;d1=70323.70323.3	controllerType=0 controllerNumber=1 scan=70323	87.8533
62539:3	6	K.THINIVVIGHVDSGK.S			530.299	3	1588.88	1588.88	0	0.6	6	Specific	773.4	627.27	627.27	16.16	23	>sp|P68104|EF1A1_HUMAN Elongation factor 1-alpha 1 OS=Homo sapiens OX=9606 GN=EEF1A1 PE=1 SV=1	5091	240401_vra_2mg_helapeptide_smetryp_cona_pngasef_4ul.ScanId;v=1;d1=67314.67314.3	controllerType=0 controllerNumber=1 scan=67314	82.956
64940:3	6	K.THINIVVIGHVDSGK.S			530.299	3	1588.88	1588.88	0	0.6	6	Specific	777.27	670.66	670.66	16.16	23	>sp|P68104|EF1A1_HUMAN Elongation factor 1-alpha 1 OS=Homo sapiens OX=9606 GN=EEF1A1 PE=1 SV=1	5091	240401_vra_2mg_helapeptide_smetryp_cona_pngasef_4ul.ScanId;v=1;d1=69862.69862.3	controllerType=0 controllerNumber=1 scan=69862	87.0735
61606:3	6	K.THINIVVIGHVDSGK.S			530.299	3	1588.88	1588.88	0	1.7	6	Specific	778.03	585.64	585.64	15.84	23	>sp|P68104|EF1A1_HUMAN Elongation factor 1-alpha 1 OS=Homo sapiens OX=9606 GN=EEF1A1 PE=1 SV=1	5091	240401_vra_2mg_helapeptide_smetryp_cona_pngasef_4ul.ScanId;v=1;d1=66351.66351.3	controllerType=0 controllerNumber=1 scan=66351	81.4396
17716:3	6	K.THINIVVIGHVDSGK.S			530.298	3	1588.88	1588.88	0	0.2	6	Specific	779.03	647	647	16.16	23	>sp|P68104|EF1A1_HUMAN Elongation factor 1-alpha 1 OS=Homo sapiens OX=9606 GN=EEF1A1 PE=1 SV=1	5091	240401_vra_2mg_helapeptide_smetryp_cona_pngasef_4ul.ScanId;v=1;d1=21682.21682.3	controllerType=0 controllerNumber=1 scan=21682	42.4929
17452:3	6	K.THINIVVIGHVDSGK.S			530.298	3	1588.88	1588.88	0	0.2	6	Specific	779.28	629.68	629.68	16.16	23	>sp|P68104|EF1A1_HUMAN Elongation factor 1-alpha 1 OS=Homo sapiens OX=9606 GN=EEF1A1 PE=1 SV=1	5091	240401_vra_2mg_helapeptide_smetryp_cona_pngasef_4ul.ScanId;v=1;d1=21411.21411.3	controllerType=0 controllerNumber=1 scan=21411	42.135
65360:3	6	K.THINIVVIGHVDSGK.S			530.299	3	1588.88	1588.88	0	0.8	6	Specific	779.91	610.1	610.1	16.16	23	>sp|P68104|EF1A1_HUMAN Elongation factor 1-alpha 1 OS=Homo sapiens OX=9606 GN=EEF1A1 PE=1 SV=1	5091	240401_vra_2mg_helapeptide_smetryp_cona_pngasef_4ul.ScanId;v=1;d1=70313.70313.3	controllerType=0 controllerNumber=1 scan=70313	87.8364
64447:3	6	K.THINIVVIGHVDSGK.S			530.299	3	1588.88	1588.88	0	1.2	6	Specific	780.44	671.96	671.96	15.84	23	>sp|P68104|EF1A1_HUMAN Elongation factor 1-alpha 1 OS=Homo sapiens OX=9606 GN=EEF1A1 PE=1 SV=1	5091	240401_vra_2mg_helapeptide_smetryp_cona_pngasef_4ul.ScanId;v=1;d1=69343.69343.3	controllerType=0 controllerNumber=1 scan=69343	86.2153
64299:3	6	K.THINIVVIGHVDSGK.S			530.299	3	1588.88	1588.88	0	1.6	6	Specific	782.05	693.43	693.43	15.84	23	>sp|P68104|EF1A1_HUMAN Elongation factor 1-alpha 1 OS=Homo sapiens OX=9606 GN=EEF1A1 PE=1 SV=1	5091	240401_vra_2mg_helapeptide_smetryp_cona_pngasef_4ul.ScanId;v=1;d1=69188.69188.3	controllerType=0 controllerNumber=1 scan=69188	85.9595
64823:3	6	K.THINIVVIGHVDSGK.S			530.299	3	1588.88	1588.88	0	1	6	Specific	783.94	695.27	695.27	16.16	23	>sp|P68104|EF1A1_HUMAN Elongation factor 1-alpha 1 OS=Homo sapiens OX=9606 GN=EEF1A1 PE=1 SV=1	5091	240401_vra_2mg_helapeptide_smetryp_cona_pngasef_4ul.ScanId;v=1;d1=69737.69737.3	controllerType=0 controllerNumber=1 scan=69737	86.8629
62393:3	6	K.THINIVVIGHVDSGK.S			530.299	3	1588.88	1588.88	0	1.2	6	Specific	786.7	686.98	686.98	15.84	23	>sp|P68104|EF1A1_HUMAN Elongation factor 1-alpha 1 OS=Homo sapiens OX=9606 GN=EEF1A1 PE=1 SV=1	5091	240401_vra_2mg_helapeptide_smetryp_cona_pngasef_4ul.ScanId;v=1;d1=67163.67163.3	controllerType=0 controllerNumber=1 scan=67163	82.7144
67388:3	6	K.THINIVVIGHVDSGK.S			530.299	3	1588.88	1588.88	0	0.4	6	Specific	790.43	645.03	645.03	16.16	23	>sp|P68104|EF1A1_HUMAN Elongation factor 1-alpha 1 OS=Homo sapiens OX=9606 GN=EEF1A1 PE=1 SV=1	5091	240401_vra_2mg_helapeptide_smetryp_cona_pngasef_4ul.ScanId;v=1;d1=72486.72486.3	controllerType=0 controllerNumber=1 scan=72486	91.4354
64195:3	6	K.THINIVVIGHVDSGK.S			530.299	3	1588.88	1588.88	0	0.6	6	Specific	790.76	640.31	640.31	16.16	23	>sp|P68104|EF1A1_HUMAN Elongation factor 1-alpha 1 OS=Homo sapiens OX=9606 GN=EEF1A1 PE=1 SV=1	5091	240401_vra_2mg_helapeptide_smetryp_cona_pngasef_4ul.ScanId;v=1;d1=69080.69080.3	controllerType=0 controllerNumber=1 scan=69080	85.7813
61735:3	6	K.THINIVVIGHVDSGK.S			530.299	3	1588.88	1588.88	0	0.8	6	Specific	792	639.2	639.2	16.16	23	>sp|P68104|EF1A1_HUMAN Elongation factor 1-alpha 1 OS=Homo sapiens OX=9606 GN=EEF1A1 PE=1 SV=1	5091	240401_vra_2mg_helapeptide_smetryp_cona_pngasef_4ul.ScanId;v=1;d1=66484.66484.3	controllerType=0 controllerNumber=1 scan=66484	81.6466
64699:3	6	K.THINIVVIGHVDSGK.S			530.299	3	1588.88	1588.88	0	0.4	6	Specific	793.85	665.36	665.36	16.16	23	>sp|P68104|EF1A1_HUMAN Elongation factor 1-alpha 1 OS=Homo sapiens OX=9606 GN=EEF1A1 PE=1 SV=1	5091	240401_vra_2mg_helapeptide_smetryp_cona_pngasef_4ul.ScanId;v=1;d1=69607.69607.3	controllerType=0 controllerNumber=1 scan=69607	86.6474
15517:2	6	K.THINIVVIGHVDSGK.S			794.944	2	1588.88	1588.88	0	0.6	6	Specific	794.54	565.1	565.1	15.95	23	>sp|P68104|EF1A1_HUMAN Elongation factor 1-alpha 1 OS=Homo sapiens OX=9606 GN=EEF1A1 PE=1 SV=1	5091	240401_vra_2mg_helapeptide_smetryp_cona_pngasef_4ul.ScanId;v=1;d1=19421.19421.2	controllerType=0 controllerNumber=1 scan=19421	39.3624
16764:3	6	K.THINIVVIGHVDSGK.S			530.298	3	1588.88	1588.88	0	-0.3	6	Specific	796.03	679.95	679.95	15.96	23	>sp|P68104|EF1A1_HUMAN Elongation factor 1-alpha 1 OS=Homo sapiens OX=9606 GN=EEF1A1 PE=1 SV=1	5091	240401_vra_2mg_helapeptide_smetryp_cona_pngasef_4ul.ScanId;v=1;d1=20705.20705.3	controllerType=0 controllerNumber=1 scan=20705	41.242
62066:3	6	K.THINIVVIGHVDSGK.S			530.299	3	1588.88	1588.88	0	2.1	6	Specific	796.12	634.25	634.25	15.84	23	>sp|P68104|EF1A1_HUMAN Elongation factor 1-alpha 1 OS=Homo sapiens OX=9606 GN=EEF1A1 PE=1 SV=1	5091	240401_vra_2mg_helapeptide_smetryp_cona_pngasef_4ul.ScanId;v=1;d1=66826.66826.3	controllerType=0 controllerNumber=1 scan=66826	82.1996
62726:3	6	K.THINIVVIGHVDSGK.S			530.3	3	1588.88	1588.88	0	2.3	6	Specific	796.33	680.72	680.72	15.31	23	>sp|P68104|EF1A1_HUMAN Elongation factor 1-alpha 1 OS=Homo sapiens OX=9606 GN=EEF1A1 PE=1 SV=1	5091	240401_vra_2mg_helapeptide_smetryp_cona_pngasef_4ul.ScanId;v=1;d1=67507.67507.3	controllerType=0 controllerNumber=1 scan=67507	83.262
63320:3	6	K.THINIVVIGHVDSGK.S			530.299	3	1588.88	1588.88	0	1	6	Specific	800.09	601.94	601.94	17.16	23	>sp|P68104|EF1A1_HUMAN Elongation factor 1-alpha 1 OS=Homo sapiens OX=9606 GN=EEF1A1 PE=1 SV=1	5091	240401_vra_2mg_helapeptide_smetryp_cona_pngasef_4ul.ScanId;v=1;d1=68121.68121.3	controllerType=0 controllerNumber=1 scan=68121	84.2364
64461:3	6	K.THINIVVIGHVDSGK.S			530.299	3	1588.88	1588.88	0	1.4	6	Specific	800.45	632.26	632.26	16.84	23	>sp|P68104|EF1A1_HUMAN Elongation factor 1-alpha 1 OS=Homo sapiens OX=9606 GN=EEF1A1 PE=1 SV=1	5091	240401_vra_2mg_helapeptide_smetryp_cona_pngasef_4ul.ScanId;v=1;d1=69358.69358.3	controllerType=0 controllerNumber=1 scan=69358	86.24
58475:3	6	K.THINIVVIGHVDSGK.S			530.299	3	1588.88	1588.88	0	0.6	6	Specific	801.24	668.73	668.73	17.16	23	>sp|P68104|EF1A1_HUMAN Elongation factor 1-alpha 1 OS=Homo sapiens OX=9606 GN=EEF1A1 PE=1 SV=1	5091	240401_vra_2mg_helapeptide_smetryp_cona_pngasef_4ul.ScanId;v=1;d1=63145.63145.3	controllerType=0 controllerNumber=1 scan=63145	77.6978
56625:3	6	K.THINIVVIGHVDSGK.S			530.298	3	1588.88	1588.88	0	-0.3	6	Specific	804.46	659.29	659.29	16.96	23	>sp|P68104|EF1A1_HUMAN Elongation factor 1-alpha 1 OS=Homo sapiens OX=9606 GN=EEF1A1 PE=1 SV=1	5091	240401_vra_2mg_helapeptide_smetryp_cona_pngasef_4ul.ScanId;v=1;d1=61269.61269.3	controllerType=0 controllerNumber=1 scan=61269	76.3918
65162:3	6	K.THINIVVIGHVDSGK.S			530.299	3	1588.88	1588.88	0	1.2	6	Specific	805.08	661.3	661.3	16.84	23	>sp|P68104|EF1A1_HUMAN Elongation factor 1-alpha 1 OS=Homo sapiens OX=9606 GN=EEF1A1 PE=1 SV=1	5091	240401_vra_2mg_helapeptide_smetryp_cona_pngasef_4ul.ScanId;v=1;d1=70100.70100.3	controllerType=0 controllerNumber=1 scan=70100	87.4749
66710:3	6	K.THINIVVIGHVDSGK.S			530.3	3	1588.88	1588.88	0	2.5	6	Specific	806.28	638.64	638.64	16.31	23	>sp|P68104|EF1A1_HUMAN Elongation factor 1-alpha 1 OS=Homo sapiens OX=9606 GN=EEF1A1 PE=1 SV=1	5091	240401_vra_2mg_helapeptide_smetryp_cona_pngasef_4ul.ScanId;v=1;d1=71786.71786.3	controllerType=0 controllerNumber=1 scan=71786	90.3478
63350:3	6	K.THINIVVIGHVDSGK.S			530.3	3	1588.89	1588.88	0	2.9	6	Specific	806.8	685.04	685.04	16.31	23	>sp|P68104|EF1A1_HUMAN Elongation factor 1-alpha 1 OS=Homo sapiens OX=9606 GN=EEF1A1 PE=1 SV=1	5091	240401_vra_2mg_helapeptide_smetryp_cona_pngasef_4ul.ScanId;v=1;d1=68152.68152.3	controllerType=0 controllerNumber=1 scan=68152	84.2868
17225:3	6	K.THINIVVIGHVDSGK.S			530.298	3	1588.88	1588.88	0	0.2	6	Specific	807.21	590.14	590.14	17.16	23	>sp|P68104|EF1A1_HUMAN Elongation factor 1-alpha 1 OS=Homo sapiens OX=9606 GN=EEF1A1 PE=1 SV=1	5091	240401_vra_2mg_helapeptide_smetryp_cona_pngasef_4ul.ScanId;v=1;d1=21178.21178.3	controllerType=0 controllerNumber=1 scan=21178	41.8299
63168:3	6	K.THINIVVIGHVDSGK.S			530.299	3	1588.88	1588.88	0	1.4	6	Specific	808.96	616.6	616.6	16.84	23	>sp|P68104|EF1A1_HUMAN Elongation factor 1-alpha 1 OS=Homo sapiens OX=9606 GN=EEF1A1 PE=1 SV=1	5091	240401_vra_2mg_helapeptide_smetryp_cona_pngasef_4ul.ScanId;v=1;d1=67964.67964.3	controllerType=0 controllerNumber=1 scan=67964	83.9875
62571:3	6	K.THINIVVIGHVDSGK.S			530.299	3	1588.88	1588.88	0	1.4	6	Specific	811.05	653.82	653.82	16.84	23	>sp|P68104|EF1A1_HUMAN Elongation factor 1-alpha 1 OS=Homo sapiens OX=9606 GN=EEF1A1 PE=1 SV=1	5091	240401_vra_2mg_helapeptide_smetryp_cona_pngasef_4ul.ScanId;v=1;d1=67347.67347.3	controllerType=0 controllerNumber=1 scan=67347	83.0075
55837:3	6	K.THINIVVIGHVDSGK.S			530.299	3	1588.88	1588.88	0	1.2	6	Specific	811.88	629.31	629.31	16.84	23	>sp|P68104|EF1A1_HUMAN Elongation factor 1-alpha 1 OS=Homo sapiens OX=9606 GN=EEF1A1 PE=1 SV=1	5091	240401_vra_2mg_helapeptide_smetryp_cona_pngasef_4ul.ScanId;v=1;d1=60469.60469.3	controllerType=0 controllerNumber=1 scan=60469	75.7931
17268:3	6	K.THINIVVIGHVDSGK.S			530.298	3	1588.88	1588.88	0	0.1	6	Specific	813.06	651.86	651.86	16.96	23	>sp|P68104|EF1A1_HUMAN Elongation factor 1-alpha 1 OS=Homo sapiens OX=9606 GN=EEF1A1 PE=1 SV=1	5091	240401_vra_2mg_helapeptide_smetryp_cona_pngasef_4ul.ScanId;v=1;d1=21222.21222.3	controllerType=0 controllerNumber=1 scan=21222	41.8835
66841:3	6	K.THINIVVIGHVDSGK.S			530.3	3	1588.88	1588.88	0	2.5	6	Specific	813.37	680.47	680.47	16.31	23	>sp|P68104|EF1A1_HUMAN Elongation factor 1-alpha 1 OS=Homo sapiens OX=9606 GN=EEF1A1 PE=1 SV=1	5091	240401_vra_2mg_helapeptide_smetryp_cona_pngasef_4ul.ScanId;v=1;d1=71921.71921.3	controllerType=0 controllerNumber=1 scan=71921	90.5531
66645:3	6	K.THINIVVIGHVDSGK.S			530.3	3	1588.88	1588.88	0	2.3	6	Specific	816.47	655.53	655.53	16.31	23	>sp|P68104|EF1A1_HUMAN Elongation factor 1-alpha 1 OS=Homo sapiens OX=9606 GN=EEF1A1 PE=1 SV=1	5091	240401_vra_2mg_helapeptide_smetryp_cona_pngasef_4ul.ScanId;v=1;d1=71719.71719.3	controllerType=0 controllerNumber=1 scan=71719	90.2476
59375:3	6	K.THINIVVIGHVDSGK.S			530.299	3	1588.88	1588.88	0	1.4	6	Specific	819.03	683.26	683.26	16.84	23	>sp|P68104|EF1A1_HUMAN Elongation factor 1-alpha 1 OS=Homo sapiens OX=9606 GN=EEF1A1 PE=1 SV=1	5091	240401_vra_2mg_helapeptide_smetryp_cona_pngasef_4ul.ScanId;v=1;d1=64063.64063.3	controllerType=0 controllerNumber=1 scan=64063	78.5709
65649:3	6	K.THINIVVIGHVDSGK.S			530.298	3	1588.88	1588.88	0	0.2	6	Specific	820.98	682.73	682.73	17.16	23	>sp|P68104|EF1A1_HUMAN Elongation factor 1-alpha 1 OS=Homo sapiens OX=9606 GN=EEF1A1 PE=1 SV=1	5091	240401_vra_2mg_helapeptide_smetryp_cona_pngasef_4ul.ScanId;v=1;d1=70628.70628.3	controllerType=0 controllerNumber=1 scan=70628	88.3771
16385:3	6	K.THINIVVIGHVDSGK.S			530.298	3	1588.88	1588.88	0	-0.1	6	Specific	823.09	707.42	707.42	16.96	23	>sp|P68104|EF1A1_HUMAN Elongation factor 1-alpha 1 OS=Homo sapiens OX=9606 GN=EEF1A1 PE=1 SV=1	5091	240401_vra_2mg_helapeptide_smetryp_cona_pngasef_4ul.ScanId;v=1;d1=20315.20315.3	controllerType=0 controllerNumber=1 scan=20315	40.6919
61917:3	6	K.THINIVVIGHVDSGK.S			530.299	3	1588.88	1588.88	0	1.4	6	Specific	823.88	600.96	600.96	16.84	23	>sp|P68104|EF1A1_HUMAN Elongation factor 1-alpha 1 OS=Homo sapiens OX=9606 GN=EEF1A1 PE=1 SV=1	5091	240401_vra_2mg_helapeptide_smetryp_cona_pngasef_4ul.ScanId;v=1;d1=66672.66672.3	controllerType=0 controllerNumber=1 scan=66672	81.9538
16987:3	6	K.THINIVVIGHVDSGK.S			530.298	3	1588.88	1588.88	0	-0.3	6	Specific	826.52	679.67	679.67	16.96	23	>sp|P68104|EF1A1_HUMAN Elongation factor 1-alpha 1 OS=Homo sapiens OX=9606 GN=EEF1A1 PE=1 SV=1	5091	240401_vra_2mg_helapeptide_smetryp_cona_pngasef_4ul.ScanId;v=1;d1=20934.20934.3	controllerType=0 controllerNumber=1 scan=20934	41.5281
61246:3	6	K.THINIVVIGHVDSGK.S			530.299	3	1588.88	1588.88	0	1.2	6	Specific	827.64	737.93	737.93	16.84	23	>sp|P68104|EF1A1_HUMAN Elongation factor 1-alpha 1 OS=Homo sapiens OX=9606 GN=EEF1A1 PE=1 SV=1	5091	240401_vra_2mg_helapeptide_smetryp_cona_pngasef_4ul.ScanId;v=1;d1=65980.65980.3	controllerType=0 controllerNumber=1 scan=65980	80.8911
63198:3	6	K.THINIVVIGHVDSGK.S			530.299	3	1588.88	1588.88	0	1.2	6	Specific	828.88	689.35	689.35	16.84	23	>sp|P68104|EF1A1_HUMAN Elongation factor 1-alpha 1 OS=Homo sapiens OX=9606 GN=EEF1A1 PE=1 SV=1	5091	240401_vra_2mg_helapeptide_smetryp_cona_pngasef_4ul.ScanId;v=1;d1=67995.67995.3	controllerType=0 controllerNumber=1 scan=67995	84.0374
59136:3	6	K.THINIVVIGHVDSGK.S			530.299	3	1588.88	1588.88	0	1.6	6	Specific	829.66	705.52	705.52	16.84	23	>sp|P68104|EF1A1_HUMAN Elongation factor 1-alpha 1 OS=Homo sapiens OX=9606 GN=EEF1A1 PE=1 SV=1	5091	240401_vra_2mg_helapeptide_smetryp_cona_pngasef_4ul.ScanId;v=1;d1=63819.63819.3	controllerType=0 controllerNumber=1 scan=63819	78.3272
61279:3	6	K.THINIVVIGHVDSGK.S			530.3	3	1588.88	1588.88	0	2.3	6	Specific	830.84	743.31	743.31	16.31	23	>sp|P68104|EF1A1_HUMAN Elongation factor 1-alpha 1 OS=Homo sapiens OX=9606 GN=EEF1A1 PE=1 SV=1	5091	240401_vra_2mg_helapeptide_smetryp_cona_pngasef_4ul.ScanId;v=1;d1=66014.66014.3	controllerType=0 controllerNumber=1 scan=66014	80.9357
64835:3	6	K.THINIVVIGHVDSGK.S			530.299	3	1588.88	1588.88	0	1.4	6	Specific	832.98	692.04	692.04	16.84	23	>sp|P68104|EF1A1_HUMAN Elongation factor 1-alpha 1 OS=Homo sapiens OX=9606 GN=EEF1A1 PE=1 SV=1	5091	240401_vra_2mg_helapeptide_smetryp_cona_pngasef_4ul.ScanId;v=1;d1=69750.69750.3	controllerType=0 controllerNumber=1 scan=69750	86.8853
63050:3	6	K.THINIVVIGHVDSGK.S			530.299	3	1588.88	1588.88	0	1.6	6	Specific	833.97	688.58	688.58	16.84	23	>sp|P68104|EF1A1_HUMAN Elongation factor 1-alpha 1 OS=Homo sapiens OX=9606 GN=EEF1A1 PE=1 SV=1	5091	240401_vra_2mg_helapeptide_smetryp_cona_pngasef_4ul.ScanId;v=1;d1=67842.67842.3	controllerType=0 controllerNumber=1 scan=67842	83.7957
61572:3	6	K.THINIVVIGHVDSGK.S			530.298	3	1588.88	1588.88	0	0.2	6	Specific	835.39	680.92	680.92	17.16	23	>sp|P68104|EF1A1_HUMAN Elongation factor 1-alpha 1 OS=Homo sapiens OX=9606 GN=EEF1A1 PE=1 SV=1	5091	240401_vra_2mg_helapeptide_smetryp_cona_pngasef_4ul.ScanId;v=1;d1=66316.66316.3	controllerType=0 controllerNumber=1 scan=66316	81.3895
62848:3	6	K.THINIVVIGHVDSGK.S			530.299	3	1588.88	1588.88	0	1.4	6	Specific	837.34	697.24	697.24	16.84	23	>sp|P68104|EF1A1_HUMAN Elongation factor 1-alpha 1 OS=Homo sapiens OX=9606 GN=EEF1A1 PE=1 SV=1	5091	240401_vra_2mg_helapeptide_smetryp_cona_pngasef_4ul.ScanId;v=1;d1=67633.67633.3	controllerType=0 controllerNumber=1 scan=67633	83.4639
62203:3	6	K.THINIVVIGHVDSGK.S			530.298	3	1588.88	1588.88	0	-0.5	6	Specific	838.79	703.61	703.61	16.96	23	>sp|P68104|EF1A1_HUMAN Elongation factor 1-alpha 1 OS=Homo sapiens OX=9606 GN=EEF1A1 PE=1 SV=1	5091	240401_vra_2mg_helapeptide_smetryp_cona_pngasef_4ul.ScanId;v=1;d1=66967.66967.3	controllerType=0 controllerNumber=1 scan=66967	82.4112
16216:3	6	K.THINIVVIGHVDSGK.S			530.298	3	1588.88	1588.88	0	-0.1	6	Specific	841.29	707.57	707.57	16.96	23	>sp|P68104|EF1A1_HUMAN Elongation factor 1-alpha 1 OS=Homo sapiens OX=9606 GN=EEF1A1 PE=1 SV=1	5091	240401_vra_2mg_helapeptide_smetryp_cona_pngasef_4ul.ScanId;v=1;d1=20140.20140.3	controllerType=0 controllerNumber=1 scan=20140	40.3662
61410:3	6	K.THINIVVIGHVDSGK.S			530.299	3	1588.88	1588.88	0	1.4	6	Specific	845.91	725.63	725.63	16.84	23	>sp|P68104|EF1A1_HUMAN Elongation factor 1-alpha 1 OS=Homo sapiens OX=9606 GN=EEF1A1 PE=1 SV=1	5091	240401_vra_2mg_helapeptide_smetryp_cona_pngasef_4ul.ScanId;v=1;d1=66149.66149.3	controllerType=0 controllerNumber=1 scan=66149	81.1375
62694:3	6	K.THINIVVIGHVDSGK.S			530.299	3	1588.88	1588.88	0	0.8	6	Specific	846.08	763.01	763.01	17.16	23	>sp|P68104|EF1A1_HUMAN Elongation factor 1-alpha 1 OS=Homo sapiens OX=9606 GN=EEF1A1 PE=1 SV=1	5091	240401_vra_2mg_helapeptide_smetryp_cona_pngasef_4ul.ScanId;v=1;d1=67474.67474.3	controllerType=0 controllerNumber=1 scan=67474	83.2112
55766:3	6	K.THINIVVIGHVDSGK.S			530.299	3	1588.88	1588.88	0	0.8	6	Specific	846.37	724.41	724.41	17.16	23	>sp|P68104|EF1A1_HUMAN Elongation factor 1-alpha 1 OS=Homo sapiens OX=9606 GN=EEF1A1 PE=1 SV=1	5091	240401_vra_2mg_helapeptide_smetryp_cona_pngasef_4ul.ScanId;v=1;d1=60397.60397.3	controllerType=0 controllerNumber=1 scan=60397	75.7396
18638:3	6	K.THINIVVIGHVDSGK.S			530.298	3	1588.88	1588.88	0	0.1	6	Specific	852.2	723.18	723.18	17.96	23	>sp|P68104|EF1A1_HUMAN Elongation factor 1-alpha 1 OS=Homo sapiens OX=9606 GN=EEF1A1 PE=1 SV=1	5091	240401_vra_2mg_helapeptide_smetryp_cona_pngasef_4ul.ScanId;v=1;d1=22627.22627.3	controllerType=0 controllerNumber=1 scan=22627	43.6582
56562:3	6	K.THINIVVIGHVDSGK.S			530.299	3	1588.88	1588.88	0	0.8	6	Specific	852.64	751.23	751.23	18.16	23	>sp|P68104|EF1A1_HUMAN Elongation factor 1-alpha 1 OS=Homo sapiens OX=9606 GN=EEF1A1 PE=1 SV=1	5091	240401_vra_2mg_helapeptide_smetryp_cona_pngasef_4ul.ScanId;v=1;d1=61205.61205.3	controllerType=0 controllerNumber=1 scan=61205	76.3404
62035:3	6	K.THINIVVIGHVDSGK.S			530.299	3	1588.88	1588.88	0	1.4	6	Specific	857.19	723.57	723.57	17.84	23	>sp|P68104|EF1A1_HUMAN Elongation factor 1-alpha 1 OS=Homo sapiens OX=9606 GN=EEF1A1 PE=1 SV=1	5091	240401_vra_2mg_helapeptide_smetryp_cona_pngasef_4ul.ScanId;v=1;d1=66794.66794.3	controllerType=0 controllerNumber=1 scan=66794	82.1484
59611:3	6	K.THINIVVIGHVDSGK.S			530.299	3	1588.88	1588.88	0	0.6	6	Specific	860.15	738.35	738.35	18.16	23	>sp|P68104|EF1A1_HUMAN Elongation factor 1-alpha 1 OS=Homo sapiens OX=9606 GN=EEF1A1 PE=1 SV=1	5091	240401_vra_2mg_helapeptide_smetryp_cona_pngasef_4ul.ScanId;v=1;d1=64304.64304.3	controllerType=0 controllerNumber=1 scan=64304	78.823
62426:3	6	K.THINIVVIGHVDSGK.S			530.299	3	1588.88	1588.88	0	1.4	6	Specific	860.65	682.41	682.41	17.84	23	>sp|P68104|EF1A1_HUMAN Elongation factor 1-alpha 1 OS=Homo sapiens OX=9606 GN=EEF1A1 PE=1 SV=1	5091	240401_vra_2mg_helapeptide_smetryp_cona_pngasef_4ul.ScanId;v=1;d1=67197.67197.3	controllerType=0 controllerNumber=1 scan=67197	82.7685
60705:3	6	K.THINIVVIGHVDSGK.S			530.299	3	1588.88	1588.88	0	0.8	6	Specific	862.38	760.75	760.75	18.16	23	>sp|P68104|EF1A1_HUMAN Elongation factor 1-alpha 1 OS=Homo sapiens OX=9606 GN=EEF1A1 PE=1 SV=1	5091	240401_vra_2mg_helapeptide_smetryp_cona_pngasef_4ul.ScanId;v=1;d1=65424.65424.3	controllerType=0 controllerNumber=1 scan=65424	80.1345
16793:3	6	K.THINIVVIGHVDSGK.S			530.298	3	1588.88	1588.88	0	0.1	6	Specific	863.27	736.05	736.05	17.96	23	>sp|P68104|EF1A1_HUMAN Elongation factor 1-alpha 1 OS=Homo sapiens OX=9606 GN=EEF1A1 PE=1 SV=1	5091	240401_vra_2mg_helapeptide_smetryp_cona_pngasef_4ul.ScanId;v=1;d1=20735.20735.3	controllerType=0 controllerNumber=1 scan=20735	41.276
60308:3	6	K.THINIVVIGHVDSGK.S			530.299	3	1588.88	1588.88	0	0.4	6	Specific	864.74	705.3	705.3	18.16	23	>sp|P68104|EF1A1_HUMAN Elongation factor 1-alpha 1 OS=Homo sapiens OX=9606 GN=EEF1A1 PE=1 SV=1	5091	240401_vra_2mg_helapeptide_smetryp_cona_pngasef_4ul.ScanId;v=1;d1=65017.65017.3	controllerType=0 controllerNumber=1 scan=65017	79.6315
15710:3	6	K.THINIVVIGHVDSGK.S			530.298	3	1588.88	1588.88	0	-0.3	6	Specific	864.79	708.92	708.92	17.96	23	>sp|P68104|EF1A1_HUMAN Elongation factor 1-alpha 1 OS=Homo sapiens OX=9606 GN=EEF1A1 PE=1 SV=1	5091	240401_vra_2mg_helapeptide_smetryp_cona_pngasef_4ul.ScanId;v=1;d1=19620.19620.3	controllerType=0 controllerNumber=1 scan=19620	39.6555
61883:3	6	K.THINIVVIGHVDSGK.S			530.299	3	1588.88	1588.88	0	1.7	6	Specific	867.32	704.76	704.76	17.84	23	>sp|P68104|EF1A1_HUMAN Elongation factor 1-alpha 1 OS=Homo sapiens OX=9606 GN=EEF1A1 PE=1 SV=1	5091	240401_vra_2mg_helapeptide_smetryp_cona_pngasef_4ul.ScanId;v=1;d1=66637.66637.3	controllerType=0 controllerNumber=1 scan=66637	81.895
57814:3	6	K.THINIVVIGHVDSGK.S			530.299	3	1588.88	1588.88	0	0.8	6	Specific	870.08	764.71	764.71	18.16	23	>sp|P68104|EF1A1_HUMAN Elongation factor 1-alpha 1 OS=Homo sapiens OX=9606 GN=EEF1A1 PE=1 SV=1	5091	240401_vra_2mg_helapeptide_smetryp_cona_pngasef_4ul.ScanId;v=1;d1=62475.62475.3	controllerType=0 controllerNumber=1 scan=62475	77.2078
17074:3	6	K.THINIVVIGHVDSGK.S			530.298	3	1588.88	1588.88	0	0.1	6	Specific	875.33	731.26	731.26	17.96	23	>sp|P68104|EF1A1_HUMAN Elongation factor 1-alpha 1 OS=Homo sapiens OX=9606 GN=EEF1A1 PE=1 SV=1	5091	240401_vra_2mg_helapeptide_smetryp_cona_pngasef_4ul.ScanId;v=1;d1=21023.21023.3	controllerType=0 controllerNumber=1 scan=21023	41.6333
60897:3	6	K.THINIVVIGHVDSGK.S			530.299	3	1588.88	1588.88	0	0.8	6	Specific	875.71	727.24	727.24	18.16	23	>sp|P68104|EF1A1_HUMAN Elongation factor 1-alpha 1 OS=Homo sapiens OX=9606 GN=EEF1A1 PE=1 SV=1	5091	240401_vra_2mg_helapeptide_smetryp_cona_pngasef_4ul.ScanId;v=1;d1=65621.65621.3	controllerType=0 controllerNumber=1 scan=65621	80.3961
62267:3	6	K.THINIVVIGHVDSGK.S			530.299	3	1588.88	1588.88	0	1.9	6	Specific	880.34	741.64	741.64	17.84	23	>sp|P68104|EF1A1_HUMAN Elongation factor 1-alpha 1 OS=Homo sapiens OX=9606 GN=EEF1A1 PE=1 SV=1	5091	240401_vra_2mg_helapeptide_smetryp_cona_pngasef_4ul.ScanId;v=1;d1=67033.67033.3	controllerType=0 controllerNumber=1 scan=67033	82.5111
58510:3	6	K.THINIVVIGHVDSGK.S			530.299	3	1588.88	1588.88	0	1.7	6	Specific	882.23	742.11	742.11	17.84	23	>sp|P68104|EF1A1_HUMAN Elongation factor 1-alpha 1 OS=Homo sapiens OX=9606 GN=EEF1A1 PE=1 SV=1	5091	240401_vra_2mg_helapeptide_smetryp_cona_pngasef_4ul.ScanId;v=1;d1=63181.63181.3	controllerType=0 controllerNumber=1 scan=63181	77.7324
61767:3	6	K.THINIVVIGHVDSGK.S			530.299	3	1588.88	1588.88	0	1.4	6	Specific	884.99	765.22	765.22	17.84	23	>sp|P68104|EF1A1_HUMAN Elongation factor 1-alpha 1 OS=Homo sapiens OX=9606 GN=EEF1A1 PE=1 SV=1	5091	240401_vra_2mg_helapeptide_smetryp_cona_pngasef_4ul.ScanId;v=1;d1=66517.66517.3	controllerType=0 controllerNumber=1 scan=66517	81.6973
61442:3	6	K.THINIVVIGHVDSGK.S			530.299	3	1588.88	1588.88	0	1.4	6	Specific	885.35	768.02	768.02	17.84	23	>sp|P68104|EF1A1_HUMAN Elongation factor 1-alpha 1 OS=Homo sapiens OX=9606 GN=EEF1A1 PE=1 SV=1	5091	240401_vra_2mg_helapeptide_smetryp_cona_pngasef_4ul.ScanId;v=1;d1=66182.66182.3	controllerType=0 controllerNumber=1 scan=66182	81.1876
59886:3	6	K.THINIVVIGHVDSGK.S			530.299	3	1588.88	1588.88	0	1.6	6	Specific	888.01	764.1	764.1	17.84	23	>sp|P68104|EF1A1_HUMAN Elongation factor 1-alpha 1 OS=Homo sapiens OX=9606 GN=EEF1A1 PE=1 SV=1	5091	240401_vra_2mg_helapeptide_smetryp_cona_pngasef_4ul.ScanId;v=1;d1=64585.64585.3	controllerType=0 controllerNumber=1 scan=64585	79.1248
58755:3	6	K.THINIVVIGHVDSGK.S			530.299	3	1588.88	1588.88	0	0.4	6	Specific	893.9	793.56	793.56	18.16	23	>sp|P68104|EF1A1_HUMAN Elongation factor 1-alpha 1 OS=Homo sapiens OX=9606 GN=EEF1A1 PE=1 SV=1	5091	240401_vra_2mg_helapeptide_smetryp_cona_pngasef_4ul.ScanId;v=1;d1=63431.63431.3	controllerType=0 controllerNumber=1 scan=63431	77.9669
60676:3	6	K.THINIVVIGHVDSGK.S			530.299	3	1588.88	1588.88	0	1.7	6	Specific	894.65	783.07	783.07	17.84	23	>sp|P68104|EF1A1_HUMAN Elongation factor 1-alpha 1 OS=Homo sapiens OX=9606 GN=EEF1A1 PE=1 SV=1	5091	240401_vra_2mg_helapeptide_smetryp_cona_pngasef_4ul.ScanId;v=1;d1=65394.65394.3	controllerType=0 controllerNumber=1 scan=65394	80.0962
60100:3	6	K.THINIVVIGHVDSGK.S			530.299	3	1588.88	1588.88	0	0.8	6	Specific	896.27	738.48	738.48	18.16	23	>sp|P68104|EF1A1_HUMAN Elongation factor 1-alpha 1 OS=Homo sapiens OX=9606 GN=EEF1A1 PE=1 SV=1	5091	240401_vra_2mg_helapeptide_smetryp_cona_pngasef_4ul.ScanId;v=1;d1=64804.64804.3	controllerType=0 controllerNumber=1 scan=64804	79.3791
60269:3	6	K.THINIVVIGHVDSGK.S			530.299	3	1588.88	1588.88	0	1.2	6	Specific	896.27	757.12	757.12	17.84	23	>sp|P68104|EF1A1_HUMAN Elongation factor 1-alpha 1 OS=Homo sapiens OX=9606 GN=EEF1A1 PE=1 SV=1	5091	240401_vra_2mg_helapeptide_smetryp_cona_pngasef_4ul.ScanId;v=1;d1=64977.64977.3	controllerType=0 controllerNumber=1 scan=64977	79.5852
61034:3	6	K.THINIVVIGHVDSGK.S			530.298	3	1588.88	1588.88	0	-0.5	6	Specific	899.56	803.06	803.06	17.96	23	>sp|P68104|EF1A1_HUMAN Elongation factor 1-alpha 1 OS=Homo sapiens OX=9606 GN=EEF1A1 PE=1 SV=1	5091	240401_vra_2mg_helapeptide_smetryp_cona_pngasef_4ul.ScanId;v=1;d1=65762.65762.3	controllerType=0 controllerNumber=1 scan=65762	80.5927
16045:3	6	K.THINIVVIGHVDSGK.S			530.298	3	1588.88	1588.88	0	0.2	6	Specific	899.73	739.36	739.36	18.16	23	>sp|P68104|EF1A1_HUMAN Elongation factor 1-alpha 1 OS=Homo sapiens OX=9606 GN=EEF1A1 PE=1 SV=1	5091	240401_vra_2mg_helapeptide_smetryp_cona_pngasef_4ul.ScanId;v=1;d1=19964.19964.3	controllerType=0 controllerNumber=1 scan=19964	40.1115
16579:3	6	K.THINIVVIGHVDSGK.S			530.298	3	1588.88	1588.88	0	0.2	6	Specific	902.06	764.98	764.98	19.16	23	>sp|P68104|EF1A1_HUMAN Elongation factor 1-alpha 1 OS=Homo sapiens OX=9606 GN=EEF1A1 PE=1 SV=1	5091	240401_vra_2mg_helapeptide_smetryp_cona_pngasef_4ul.ScanId;v=1;d1=20515.20515.3	controllerType=0 controllerNumber=1 scan=20515	40.9855
67032:3	6	K.THINIVVIGHVDSGK.S			530.299	3	1588.88	1588.88	0	1.9	6	Specific	905.98	780.6	780.6	18.84	23	>sp|P68104|EF1A1_HUMAN Elongation factor 1-alpha 1 OS=Homo sapiens OX=9606 GN=EEF1A1 PE=1 SV=1	5091	240401_vra_2mg_helapeptide_smetryp_cona_pngasef_4ul.ScanId;v=1;d1=72118.72118.3	controllerType=0 controllerNumber=1 scan=72118	90.8555
60461:3	6	K.THINIVVIGHVDSGK.S			530.299	3	1588.88	1588.88	0	1.2	6	Specific	909.8	792.05	792.05	18.84	23	>sp|P68104|EF1A1_HUMAN Elongation factor 1-alpha 1 OS=Homo sapiens OX=9606 GN=EEF1A1 PE=1 SV=1	5091	240401_vra_2mg_helapeptide_smetryp_cona_pngasef_4ul.ScanId;v=1;d1=65174.65174.3	controllerType=0 controllerNumber=1 scan=65174	79.8252
58810:3	6	K.THINIVVIGHVDSGK.S			530.299	3	1588.88	1588.88	0	1.9	6	Specific	911.67	801.72	801.72	18.84	23	>sp|P68104|EF1A1_HUMAN Elongation factor 1-alpha 1 OS=Homo sapiens OX=9606 GN=EEF1A1 PE=1 SV=1	5091	240401_vra_2mg_helapeptide_smetryp_cona_pngasef_4ul.ScanId;v=1;d1=63487.63487.3	controllerType=0 controllerNumber=1 scan=63487	78.018
60849:3	6	K.THINIVVIGHVDSGK.S			530.298	3	1588.88	1588.88	0	-0.5	6	Specific	916.95	771.32	771.32	18.96	23	>sp|P68104|EF1A1_HUMAN Elongation factor 1-alpha 1 OS=Homo sapiens OX=9606 GN=EEF1A1 PE=1 SV=1	5091	240401_vra_2mg_helapeptide_smetryp_cona_pngasef_4ul.ScanId;v=1;d1=65572.65572.3	controllerType=0 controllerNumber=1 scan=65572	80.3298
60053:3	6	K.THINIVVIGHVDSGK.S			530.299	3	1588.88	1588.88	0	1.4	6	Specific	923.43	789.64	789.64	18.84	23	>sp|P68104|EF1A1_HUMAN Elongation factor 1-alpha 1 OS=Homo sapiens OX=9606 GN=EEF1A1 PE=1 SV=1	5091	240401_vra_2mg_helapeptide_smetryp_cona_pngasef_4ul.ScanId;v=1;d1=64756.64756.3	controllerType=0 controllerNumber=1 scan=64756	79.3217
61067:3	6	K.THINIVVIGHVDSGK.S			530.298	3	1588.88	1588.88	0	-0.5	6	Specific	924.05	821.04	821.04	18.96	23	>sp|P68104|EF1A1_HUMAN Elongation factor 1-alpha 1 OS=Homo sapiens OX=9606 GN=EEF1A1 PE=1 SV=1	5091	240401_vra_2mg_helapeptide_smetryp_cona_pngasef_4ul.ScanId;v=1;d1=65796.65796.3	controllerType=0 controllerNumber=1 scan=65796	80.6402
67224:3	6	K.THINIVVIGHVDSGK.S			530.298	3	1588.88	1588.88	0	0.2	6	Specific	924.14	789.42	789.42	19.16	23	>sp|P68104|EF1A1_HUMAN Elongation factor 1-alpha 1 OS=Homo sapiens OX=9606 GN=EEF1A1 PE=1 SV=1	5091	240401_vra_2mg_helapeptide_smetryp_cona_pngasef_4ul.ScanId;v=1;d1=72316.72316.3	controllerType=0 controllerNumber=1 scan=72316	91.1614
60502:3	6	K.THINIVVIGHVDSGK.S			530.299	3	1588.88	1588.88	0	0.8	6	Specific	925.93	795.48	795.48	19.16	23	>sp|P68104|EF1A1_HUMAN Elongation factor 1-alpha 1 OS=Homo sapiens OX=9606 GN=EEF1A1 PE=1 SV=1	5091	240401_vra_2mg_helapeptide_smetryp_cona_pngasef_4ul.ScanId;v=1;d1=65216.65216.3	controllerType=0 controllerNumber=1 scan=65216	79.8799
59665:3	6	K.THINIVVIGHVDSGK.S			530.299	3	1588.88	1588.88	0	1.4	6	Specific	928.85	757.03	757.03	18.84	23	>sp|P68104|EF1A1_HUMAN Elongation factor 1-alpha 1 OS=Homo sapiens OX=9606 GN=EEF1A1 PE=1 SV=1	5091	240401_vra_2mg_helapeptide_smetryp_cona_pngasef_4ul.ScanId;v=1;d1=64359.64359.3	controllerType=0 controllerNumber=1 scan=64359	78.8779
15581:3	6	K.THINIVVIGHVDSGK.S			530.299	3	1588.88	1588.88	0	0.8	6	Specific	929.5	782.05	782.05	19.16	23	>sp|P68104|EF1A1_HUMAN Elongation factor 1-alpha 1 OS=Homo sapiens OX=9606 GN=EEF1A1 PE=1 SV=1	5091	240401_vra_2mg_helapeptide_smetryp_cona_pngasef_4ul.ScanId;v=1;d1=19487.19487.3	controllerType=0 controllerNumber=1 scan=19487	39.4544
59842:3	6	K.THINIVVIGHVDSGK.S			530.299	3	1588.88	1588.88	0	0.8	6	Specific	931.02	775.44	775.44	19.16	23	>sp|P68104|EF1A1_HUMAN Elongation factor 1-alpha 1 OS=Homo sapiens OX=9606 GN=EEF1A1 PE=1 SV=1	5091	240401_vra_2mg_helapeptide_smetryp_cona_pngasef_4ul.ScanId;v=1;d1=64540.64540.3	controllerType=0 controllerNumber=1 scan=64540	79.0729
16253:3	6	K.THINIVVIGHVDSGK.S			530.298	3	1588.88	1588.88	0	-0.1	6	Specific	936.59	799.07	799.07	18.96	23	>sp|P68104|EF1A1_HUMAN Elongation factor 1-alpha 1 OS=Homo sapiens OX=9606 GN=EEF1A1 PE=1 SV=1	5091	240401_vra_2mg_helapeptide_smetryp_cona_pngasef_4ul.ScanId;v=1;d1=20178.20178.3	controllerType=0 controllerNumber=1 scan=20178	40.4314
16619:3	6	K.THINIVVIGHVDSGK.S			530.298	3	1588.88	1588.88	0	0.1	6	Specific	949.47	806.78	806.78	18.96	23	>sp|P68104|EF1A1_HUMAN Elongation factor 1-alpha 1 OS=Homo sapiens OX=9606 GN=EEF1A1 PE=1 SV=1	5091	240401_vra_2mg_helapeptide_smetryp_cona_pngasef_4ul.ScanId;v=1;d1=20556.20556.3	controllerType=0 controllerNumber=1 scan=20556	41.0355
17415:3	6	K.THINIVVIGHVDSGK.S			530.299	3	1588.88	1588.88	0	0.8	6	Specific	954.18	807.62	807.62	20.16	23	>sp|P68104|EF1A1_HUMAN Elongation factor 1-alpha 1 OS=Homo sapiens OX=9606 GN=EEF1A1 PE=1 SV=1	5091	240401_vra_2mg_helapeptide_smetryp_cona_pngasef_4ul.ScanId;v=1;d1=21373.21373.3	controllerType=0 controllerNumber=1 scan=21373	42.0824
59430:3	6	K.THINIVVIGHVDSGK.S			530.3	3	1588.88	1588.88	0	2.7	6	Specific	963.72	834.8	834.8	19.31	23	>sp|P68104|EF1A1_HUMAN Elongation factor 1-alpha 1 OS=Homo sapiens OX=9606 GN=EEF1A1 PE=1 SV=1	5091	240401_vra_2mg_helapeptide_smetryp_cona_pngasef_4ul.ScanId;v=1;d1=64119.64119.3	controllerType=0 controllerNumber=1 scan=64119	78.6249
15746:3	6	K.THINIVVIGHVDSGK.S			530.298	3	1588.88	1588.88	0	0.2	6	Specific	966.27	789.74	789.74	20.16	23	>sp|P68104|EF1A1_HUMAN Elongation factor 1-alpha 1 OS=Homo sapiens OX=9606 GN=EEF1A1 PE=1 SV=1	5091	240401_vra_2mg_helapeptide_smetryp_cona_pngasef_4ul.ScanId;v=1;d1=19657.19657.3	controllerType=0 controllerNumber=1 scan=19657	39.7055
15548:3	6	K.THINIVVIGHVDSGK.S			530.298	3	1588.88	1588.88	0	0.1	6	Specific	967.82	836.65	836.65	19.96	23	>sp|P68104|EF1A1_HUMAN Elongation factor 1-alpha 1 OS=Homo sapiens OX=9606 GN=EEF1A1 PE=1 SV=1	5091	240401_vra_2mg_helapeptide_smetryp_cona_pngasef_4ul.ScanId;v=1;d1=19453.19453.3	controllerType=0 controllerNumber=1 scan=19453	39.4047
67192:3	6	K.THINIVVIGHVDSGK.S			530.298	3	1588.88	1588.88	0	0.1	6	Specific	983.9	805.26	805.26	19.96	23	>sp|P68104|EF1A1_HUMAN Elongation factor 1-alpha 1 OS=Homo sapiens OX=9606 GN=EEF1A1 PE=1 SV=1	5091	240401_vra_2mg_helapeptide_smetryp_cona_pngasef_4ul.ScanId;v=1;d1=72283.72283.3	controllerType=0 controllerNumber=1 scan=72283	91.11
15973:3	6	K.THINIVVIGHVDSGK.S			530.299	3	1588.88	1588.88	0	1.4	6	Specific	1008.1	841.09	841.09	20.84	23	>sp|P68104|EF1A1_HUMAN Elongation factor 1-alpha 1 OS=Homo sapiens OX=9606 GN=EEF1A1 PE=1 SV=1	5091	240401_vra_2mg_helapeptide_smetryp_cona_pngasef_4ul.ScanId;v=1;d1=19890.19890.3	controllerType=0 controllerNumber=1 scan=19890	40.0178
18877:4	6	K.THINIVVIGHVDSGKSTTTGHLIYK.C			673.372	4	2690.47	2690.46	0	1.1	6	CRagged	93.27	93.27	93.27	3.23	23	>sp|P68104|EF1A1_HUMAN Elongation factor 1-alpha 1 OS=Homo sapiens OX=9606 GN=EEF1A1 PE=1 SV=1	5091	240401_vra_2mg_helapeptide_smetryp_cona_pngasef_4ul.ScanId;v=1;d1=22871.22871.4	controllerType=0 controllerNumber=1 scan=22871	43.9415
18439:4	6	K.THINIVVIGHVDSGKSTTTGHLIYK.C			673.371	4	2690.46	2690.46	0	-0.4	6	CRagged	158.7	158.7	158.7	4.95	23	>sp|P68104|EF1A1_HUMAN Elongation factor 1-alpha 1 OS=Homo sapiens OX=9606 GN=EEF1A1 PE=1 SV=1	5091	240401_vra_2mg_helapeptide_smetryp_cona_pngasef_4ul.ScanId;v=1;d1=22423.22423.4	controllerType=0 controllerNumber=1 scan=22423	43.417
18316:6	6	K.THINIVVIGHVDSGKSTTTGHLIYK.C			449.25	6	2690.46	2690.46	0	0.4	6	CRagged	163.06	163.06	163.06	5.69	23	>sp|P68104|EF1A1_HUMAN Elongation factor 1-alpha 1 OS=Homo sapiens OX=9606 GN=EEF1A1 PE=1 SV=1	5091	240401_vra_2mg_helapeptide_smetryp_cona_pngasef_4ul.ScanId;v=1;d1=22297.22297.6	controllerType=0 controllerNumber=1 scan=22297	43.2687
18116:6	6	K.THINIVVIGHVDSGKSTTTGHLIYK.C			449.25	6	2690.46	2690.46	0	0.7	6	CRagged	165.48	165.48	165.48	6.11	23	>sp|P68104|EF1A1_HUMAN Elongation factor 1-alpha 1 OS=Homo sapiens OX=9606 GN=EEF1A1 PE=1 SV=1	5091	240401_vra_2mg_helapeptide_smetryp_cona_pngasef_4ul.ScanId;v=1;d1=22092.22092.6	controllerType=0 controllerNumber=1 scan=22092	42.9999
18291:6	6	K.THINIVVIGHVDSGKSTTTGHLIYK.C			449.25	6	2690.46	2690.46	0	0.7	6	CRagged	167.65	167.65	167.65	6.32	23	>sp|P68104|EF1A1_HUMAN Elongation factor 1-alpha 1 OS=Homo sapiens OX=9606 GN=EEF1A1 PE=1 SV=1	5091	240401_vra_2mg_helapeptide_smetryp_cona_pngasef_4ul.ScanId;v=1;d1=22271.22271.6	controllerType=0 controllerNumber=1 scan=22271	43.233
18090:6	6	K.THINIVVIGHVDSGKSTTTGHLIYK.C			449.25	6	2690.46	2690.46	0	0	6	CRagged	240.93	240.93	240.93	8.3	23	>sp|P68104|EF1A1_HUMAN Elongation factor 1-alpha 1 OS=Homo sapiens OX=9606 GN=EEF1A1 PE=1 SV=1	5091	240401_vra_2mg_helapeptide_smetryp_cona_pngasef_4ul.ScanId;v=1;d1=22065.22065.6	controllerType=0 controllerNumber=1 scan=22065	42.9706
18479:4	6	K.THINIVVIGHVDSGKSTTTGHLIYK.C			673.371	4	2690.46	2690.46	0	0.2	6	CRagged	300.31	300.31	300.31	8.56	23	>sp|P68104|EF1A1_HUMAN Elongation factor 1-alpha 1 OS=Homo sapiens OX=9606 GN=EEF1A1 PE=1 SV=1	5091	240401_vra_2mg_helapeptide_smetryp_cona_pngasef_4ul.ScanId;v=1;d1=22464.22464.4	controllerType=0 controllerNumber=1 scan=22464	43.4607
18274:4	6	K.THINIVVIGHVDSGKSTTTGHLIYK.C			673.371	4	2690.46	2690.46	0	0.6	6	CRagged	352.28	323.7	323.7	9.29	23	>sp|P68104|EF1A1_HUMAN Elongation factor 1-alpha 1 OS=Homo sapiens OX=9606 GN=EEF1A1 PE=1 SV=1	5091	240401_vra_2mg_helapeptide_smetryp_cona_pngasef_4ul.ScanId;v=1;d1=22254.22254.4	controllerType=0 controllerNumber=1 scan=22254	43.2118
18731:5	6	K.THINIVVIGHVDSGKSTTTGHLIYK.C			538.899	5	2690.46	2690.46	0	0.5	6	CRagged	353.27	353.27	353.27	9.6	23	>sp|P68104|EF1A1_HUMAN Elongation factor 1-alpha 1 OS=Homo sapiens OX=9606 GN=EEF1A1 PE=1 SV=1	5091	240401_vra_2mg_helapeptide_smetryp_cona_pngasef_4ul.ScanId;v=1;d1=22722.22722.5	controllerType=0 controllerNumber=1 scan=22722	43.7692
18477:5	6	K.THINIVVIGHVDSGKSTTTGHLIYK.C			538.898	5	2690.46	2690.46	0	0.2	6	CRagged	398.87	398.87	398.87	12.52	23	>sp|P68104|EF1A1_HUMAN Elongation factor 1-alpha 1 OS=Homo sapiens OX=9606 GN=EEF1A1 PE=1 SV=1	5091	240401_vra_2mg_helapeptide_smetryp_cona_pngasef_4ul.ScanId;v=1;d1=22462.22462.5	controllerType=0 controllerNumber=1 scan=22462	43.4585
18433:5	6	K.THINIVVIGHVDSGKSTTTGHLIYK.C			538.898	5	2690.46	2690.46	0	-0.4	6	CRagged	421.04	421.04	421.04	12.44	23	>sp|P68104|EF1A1_HUMAN Elongation factor 1-alpha 1 OS=Homo sapiens OX=9606 GN=EEF1A1 PE=1 SV=1	5091	240401_vra_2mg_helapeptide_smetryp_cona_pngasef_4ul.ScanId;v=1;d1=22417.22417.5	controllerType=0 controllerNumber=1 scan=22417	43.4108
18667:5	6	K.THINIVVIGHVDSGKSTTTGHLIYK.C			538.898	5	2690.46	2690.46	0	-0.4	6	CRagged	432.7	432.7	432.7	12.44	23	>sp|P68104|EF1A1_HUMAN Elongation factor 1-alpha 1 OS=Homo sapiens OX=9606 GN=EEF1A1 PE=1 SV=1	5091	240401_vra_2mg_helapeptide_smetryp_cona_pngasef_4ul.ScanId;v=1;d1=22656.22656.5	controllerType=0 controllerNumber=1 scan=22656	43.6899
18223:4	6	K.THINIVVIGHVDSGKSTTTGHLIYK.C			673.371	4	2690.46	2690.46	0	-0.5	6	CRagged	442.42	428.99	428.99	12.34	23	>sp|P68104|EF1A1_HUMAN Elongation factor 1-alpha 1 OS=Homo sapiens OX=9606 GN=EEF1A1 PE=1 SV=1	5091	240401_vra_2mg_helapeptide_smetryp_cona_pngasef_4ul.ScanId;v=1;d1=22202.22202.4	controllerType=0 controllerNumber=1 scan=22202	43.1497
18922:5	6	K.THINIVVIGHVDSGKSTTTGHLIYK.C			538.899	5	2690.46	2690.46	0	0.7	6	CRagged	442.65	442.65	442.65	12.75	23	>sp|P68104|EF1A1_HUMAN Elongation factor 1-alpha 1 OS=Homo sapiens OX=9606 GN=EEF1A1 PE=1 SV=1	5091	240401_vra_2mg_helapeptide_smetryp_cona_pngasef_4ul.ScanId;v=1;d1=22917.22917.5	controllerType=0 controllerNumber=1 scan=22917	43.9954
17934:6	6	K.THINIVVIGHVDSGKSTTTGHLIYK.C			449.25	6	2690.46	2690.46	0	0	6	CRagged	596.8	596.8	596.8	14.33	23	>sp|P68104|EF1A1_HUMAN Elongation factor 1-alpha 1 OS=Homo sapiens OX=9606 GN=EEF1A1 PE=1 SV=1	5091	240401_vra_2mg_helapeptide_smetryp_cona_pngasef_4ul.ScanId;v=1;d1=21905.21905.6	controllerType=0 controllerNumber=1 scan=21905	42.7507
18080:4	6	K.THINIVVIGHVDSGKSTTTGHLIYK.C			673.371	4	2690.46	2690.46	0	-0.1	6	CRagged	598.63	598.63	598.63	13.99	23	>sp|P68104|EF1A1_HUMAN Elongation factor 1-alpha 1 OS=Homo sapiens OX=9606 GN=EEF1A1 PE=1 SV=1	5091	240401_vra_2mg_helapeptide_smetryp_cona_pngasef_4ul.ScanId;v=1;d1=22055.22055.4	controllerType=0 controllerNumber=1 scan=22055	42.952
18220:5	6	K.THINIVVIGHVDSGKSTTTGHLIYK.C			538.898	5	2690.46	2690.46	0	-0.6	6	CRagged	650.64	650.64	650.64	16.2	23	>sp|P68104|EF1A1_HUMAN Elongation factor 1-alpha 1 OS=Homo sapiens OX=9606 GN=EEF1A1 PE=1 SV=1	5091	240401_vra_2mg_helapeptide_smetryp_cona_pngasef_4ul.ScanId;v=1;d1=22199.22199.5	controllerType=0 controllerNumber=1 scan=22199	43.1471
18269:5	6	K.THINIVVIGHVDSGKSTTTGHLIYK.C			538.899	5	2690.46	2690.46	0	0.5	6	CRagged	655.85	655.85	655.85	16.4	23	>sp|P68104|EF1A1_HUMAN Elongation factor 1-alpha 1 OS=Homo sapiens OX=9606 GN=EEF1A1 PE=1 SV=1	5091	240401_vra_2mg_helapeptide_smetryp_cona_pngasef_4ul.ScanId;v=1;d1=22249.22249.5	controllerType=0 controllerNumber=1 scan=22249	43.2072
17892:6	6	K.THINIVVIGHVDSGKSTTTGHLIYK.C			449.25	6	2690.46	2690.46	0	0.4	6	CRagged	703.12	703.12	703.12	17.52	23	>sp|P68104|EF1A1_HUMAN Elongation factor 1-alpha 1 OS=Homo sapiens OX=9606 GN=EEF1A1 PE=1 SV=1	5091	240401_vra_2mg_helapeptide_smetryp_cona_pngasef_4ul.ScanId;v=1;d1=21862.21862.6	controllerType=0 controllerNumber=1 scan=21862	42.702
18051:4	6	K.THINIVVIGHVDSGKSTTTGHLIYK.C			673.371	4	2690.46	2690.46	0	-0.1	6	CRagged	747.43	747.43	747.43	16.99	23	>sp|P68104|EF1A1_HUMAN Elongation factor 1-alpha 1 OS=Homo sapiens OX=9606 GN=EEF1A1 PE=1 SV=1	5091	240401_vra_2mg_helapeptide_smetryp_cona_pngasef_4ul.ScanId;v=1;d1=22025.22025.4	controllerType=0 controllerNumber=1 scan=22025	42.8943
18049:5	6	K.THINIVVIGHVDSGKSTTTGHLIYK.C			538.898	5	2690.46	2690.46	0	-0.2	6	CRagged	747.8	747.8	747.8	17.2	23	>sp|P68104|EF1A1_HUMAN Elongation factor 1-alpha 1 OS=Homo sapiens OX=9606 GN=EEF1A1 PE=1 SV=1	5091	240401_vra_2mg_helapeptide_smetryp_cona_pngasef_4ul.ScanId;v=1;d1=22023.22023.5	controllerType=0 controllerNumber=1 scan=22023	42.8924
17864:4	6	K.THINIVVIGHVDSGKSTTTGHLIYK.C			673.371	4	2690.46	2690.46	0	-0.2	6	CRagged	792.65	688.31	688.31	17.99	23	>sp|P68104|EF1A1_HUMAN Elongation factor 1-alpha 1 OS=Homo sapiens OX=9606 GN=EEF1A1 PE=1 SV=1	5091	240401_vra_2mg_helapeptide_smetryp_cona_pngasef_4ul.ScanId;v=1;d1=21833.21833.4	controllerType=0 controllerNumber=1 scan=21833	42.6686
18077:5	6	K.THINIVVIGHVDSGKSTTTGHLIYK.C			538.898	5	2690.46	2690.46	0	0	6	CRagged	859.36	859.36	859.36	20.2	23	>sp|P68104|EF1A1_HUMAN Elongation factor 1-alpha 1 OS=Homo sapiens OX=9606 GN=EEF1A1 PE=1 SV=1	5091	240401_vra_2mg_helapeptide_smetryp_cona_pngasef_4ul.ScanId;v=1;d1=22052.22052.5	controllerType=0 controllerNumber=1 scan=22052	42.9451
17883:4	6	K.THINIVVIGHVDSGKSTTTGHLIYK.C			673.371	4	2690.46	2690.46	0	0.5	6	CRagged	921.74	844.92	844.92	21.19	23	>sp|P68104|EF1A1_HUMAN Elongation factor 1-alpha 1 OS=Homo sapiens OX=9606 GN=EEF1A1 PE=1 SV=1	5091	240401_vra_2mg_helapeptide_smetryp_cona_pngasef_4ul.ScanId;v=1;d1=21853.21853.4	controllerType=0 controllerNumber=1 scan=21853	42.6931
17855:5	6	K.THINIVVIGHVDSGKSTTTGHLIYK.C			538.898	5	2690.46	2690.46	0	-0.2	6	CRagged	996.98	978.23	978.23	22.2	23	>sp|P68104|EF1A1_HUMAN Elongation factor 1-alpha 1 OS=Homo sapiens OX=9606 GN=EEF1A1 PE=1 SV=1	5091	240401_vra_2mg_helapeptide_smetryp_cona_pngasef_4ul.ScanId;v=1;d1=21824.21824.5	controllerType=0 controllerNumber=1 scan=21824	42.6575
17880:5	6	K.THINIVVIGHVDSGKSTTTGHLIYK.C			538.899	5	2690.46	2690.46	0	0.5	6	CRagged	1057.25	1057.25	1057.25	24.4	23	>sp|P68104|EF1A1_HUMAN Elongation factor 1-alpha 1 OS=Homo sapiens OX=9606 GN=EEF1A1 PE=1 SV=1	5091	240401_vra_2mg_helapeptide_smetryp_cona_pngasef_4ul.ScanId;v=1;d1=21850.21850.5	controllerType=0 controllerNumber=1 scan=21850	42.6906
07516:2	6	K.STTTGHLIYK.C			560.804	2	1120.6	1120.6	0	0.2	21	CRagged	535.21	198.24	198.24	7.1	23	>sp|P68104|EF1A1_HUMAN Elongation factor 1-alpha 1 OS=Homo sapiens OX=9606 GN=EEF1A1 PE=1 SV=1	5091	240401_vra_2mg_helapeptide_smetryp_cona_pngasef_4ul.ScanId;v=1;d1=11174.11174.2	controllerType=0 controllerNumber=1 scan=11174	26.8986
07483:2	6	K.STTTGHLIYK.C			560.803	2	1120.6	1120.6	0	-0.3	21	CRagged	660.77	315.45	315.45	11.95	23	>sp|P68104|EF1A1_HUMAN Elongation factor 1-alpha 1 OS=Homo sapiens OX=9606 GN=EEF1A1 PE=1 SV=1	5091	240401_vra_2mg_helapeptide_smetryp_cona_pngasef_4ul.ScanId;v=1;d1=11140.11140.2	controllerType=0 controllerNumber=1 scan=11140	26.8536
18312:2	6	K.YYVTIIDAPGHR.D			702.868	2	1404.73	1404.73	0	1.1	85	Non	490.38	441.6	441.6	10.1	23	>sp|P68104|EF1A1_HUMAN Elongation factor 1-alpha 1 OS=Homo sapiens OX=9606 GN=EEF1A1 PE=1 SV=1	5091	240401_vra_2mg_helapeptide_smetryp_cona_pngasef_4ul.ScanId;v=1;d1=22293.22293.2	controllerType=0 controllerNumber=1 scan=22293	43.2641
18280:2	6	K.YYVTIIDAPGHR.D			702.867	2	1404.73	1404.73	0	0.1	85	Non	628.46	466.06	466.06	12.44	23	>sp|P68104|EF1A1_HUMAN Elongation factor 1-alpha 1 OS=Homo sapiens OX=9606 GN=EEF1A1 PE=1 SV=1	5091	240401_vra_2mg_helapeptide_smetryp_cona_pngasef_4ul.ScanId;v=1;d1=22260.22260.2	controllerType=0 controllerNumber=1 scan=22260	43.2187
18241:3	6	K.YYVTIIDAPGHR.D			468.914	3	1404.73	1404.73	0	-0.3	85	Non	728.21	552.11	552.11	14.57	23	>sp|P68104|EF1A1_HUMAN Elongation factor 1-alpha 1 OS=Homo sapiens OX=9606 GN=EEF1A1 PE=1 SV=1	5091	240401_vra_2mg_helapeptide_smetryp_cona_pngasef_4ul.ScanId;v=1;d1=22220.22220.3	controllerType=0 controllerNumber=1 scan=22220	43.1697
18267:3	6	K.YYVTIIDAPGHR.D			468.914	3	1404.73	1404.73	0	0.1	85	Non	732.28	567.62	567.62	14.57	23	>sp|P68104|EF1A1_HUMAN Elongation factor 1-alpha 1 OS=Homo sapiens OX=9606 GN=EEF1A1 PE=1 SV=1	5091	240401_vra_2mg_helapeptide_smetryp_cona_pngasef_4ul.ScanId;v=1;d1=22247.22247.3	controllerType=0 controllerNumber=1 scan=22247	43.2058
22333:3	6	K.YYVTIIDAPGHRDFIK.N			636.672	3	1908	1908	0	0.2	85	Non	219.81	219.81	219.81	4.27	23	>sp|P68104|EF1A1_HUMAN Elongation factor 1-alpha 1 OS=Homo sapiens OX=9606 GN=EEF1A1 PE=1 SV=1	5091	240401_vra_2mg_helapeptide_smetryp_cona_pngasef_4ul.ScanId;v=1;d1=26411.26411.3	controllerType=0 controllerNumber=1 scan=26411	48.1934
22279:4	6	K.YYVTIIDAPGHRDFIK.N			477.755	4	1908	1908	0	-0.6	85	Non	473.86	409.13	409.13	9.76	23	>sp|P68104|EF1A1_HUMAN Elongation factor 1-alpha 1 OS=Homo sapiens OX=9606 GN=EEF1A1 PE=1 SV=1	5091	240401_vra_2mg_helapeptide_smetryp_cona_pngasef_4ul.ScanId;v=1;d1=26356.26356.4	controllerType=0 controllerNumber=1 scan=26356	48.1216
13965:3	6	V.TIIDAPGHRDFIK.N			494.94	3	1482.81	1482.81	0	-0.6	88	CRagged	182.39	104.76	104.76	1.91	23	>sp|P68104|EF1A1_HUMAN Elongation factor 1-alpha 1 OS=Homo sapiens OX=9606 GN=EEF1A1 PE=1 SV=1	5091	240401_vra_2mg_helapeptide_smetryp_cona_pngasef_4ul.ScanId;v=1;d1=17823.17823.3	controllerType=0 controllerNumber=1 scan=17823	37.0465
37148:3	6	K.N[+0.984]GQTREHALLAYTLGVKQLIVGVNK.M		N[+1]	908.511	3	2723.52	2723.52	0	-0.2	130	Non	24.71	24.71	24.71	2.05	23	>sp|P68104|EF1A1_HUMAN Elongation factor 1-alpha 1 OS=Homo sapiens OX=9606 GN=EEF1A1 PE=1 SV=1	5091	240401_vra_2mg_helapeptide_smetryp_cona_pngasef_4ul.ScanId;v=1;d1=41486.41486.3	controllerType=0 controllerNumber=1 scan=41486	61.2399
37229:5	6	K.N[+0.984]GQTREHALLAYTLGVKQLIVGVNK.M		N[+1]	545.51	5	2723.52	2723.52	0	1	130	Non	96	96	96	2.75	23	>sp|P68104|EF1A1_HUMAN Elongation factor 1-alpha 1 OS=Homo sapiens OX=9606 GN=EEF1A1 PE=1 SV=1	5091	240401_vra_2mg_helapeptide_smetryp_cona_pngasef_4ul.ScanId;v=1;d1=41568.41568.5	controllerType=0 controllerNumber=1 scan=41568	61.3
37203:3	6	K.N[+0.984]GQTREHALLAYTLGVKQLIVGVNK.M		N[+1]	908.513	3	2723.52	2723.52	0	1	130	Non	168.97	168.97	168.97	5.31	23	>sp|P68104|EF1A1_HUMAN Elongation factor 1-alpha 1 OS=Homo sapiens OX=9606 GN=EEF1A1 PE=1 SV=1	5091	240401_vra_2mg_helapeptide_smetryp_cona_pngasef_4ul.ScanId;v=1;d1=41542.41542.3	controllerType=0 controllerNumber=1 scan=41542	61.2822
37077:4	6	K.N[+0.984]GQTREHALLAYTLGVKQLIVGVNK.M		N[+1]	681.636	4	2723.52	2723.52	0	0.3	130	Non	393.47	393.47	393.47	11.67	23	>sp|P68104|EF1A1_HUMAN Elongation factor 1-alpha 1 OS=Homo sapiens OX=9606 GN=EEF1A1 PE=1 SV=1	5091	240401_vra_2mg_helapeptide_smetryp_cona_pngasef_4ul.ScanId;v=1;d1=41414.41414.4	controllerType=0 controllerNumber=1 scan=41414	61.1892
37124:4	6	K.N[+0.984]GQTREHALLAYTLGVKQLIVGVNK.M		N[+1]	681.635	4	2723.52	2723.52	0	-0.2	130	Non	542.34	542.34	542.34	12.06	23	>sp|P68104|EF1A1_HUMAN Elongation factor 1-alpha 1 OS=Homo sapiens OX=9606 GN=EEF1A1 PE=1 SV=1	5091	240401_vra_2mg_helapeptide_smetryp_cona_pngasef_4ul.ScanId;v=1;d1=41462.41462.4	controllerType=0 controllerNumber=1 scan=41462	61.2251
22219:3	6	R.EHALLAYTLGVK.Q			438.918	3	1314.74	1314.74	0	-0.5	135	Non	539.96	535.35	535.35	10.23	23	>sp|P68104|EF1A1_HUMAN Elongation factor 1-alpha 1 OS=Homo sapiens OX=9606 GN=EEF1A1 PE=1 SV=1	5091	240401_vra_2mg_helapeptide_smetryp_cona_pngasef_4ul.ScanId;v=1;d1=26295.26295.3	controllerType=0 controllerNumber=1 scan=26295	48.0621
22165:3	6	R.EHALLAYTLGVK.Q			438.919	3	1314.74	1314.74	0	-0.3	135	Non	636.6	556.57	556.57	12.57	23	>sp|P68104|EF1A1_HUMAN Elongation factor 1-alpha 1 OS=Homo sapiens OX=9606 GN=EEF1A1 PE=1 SV=1	5091	240401_vra_2mg_helapeptide_smetryp_cona_pngasef_4ul.ScanId;v=1;d1=26240.26240.3	controllerType=0 controllerNumber=1 scan=26240	48.0016
22158:2	6	R.EHALLAYTLGVK.Q			657.875	2	1314.74	1314.74	0	0.5	135	Non	724.84	519.82	519.82	14.64	23	>sp|P68104|EF1A1_HUMAN Elongation factor 1-alpha 1 OS=Homo sapiens OX=9606 GN=EEF1A1 PE=1 SV=1	5091	240401_vra_2mg_helapeptide_smetryp_cona_pngasef_4ul.ScanId;v=1;d1=26232.26232.2	controllerType=0 controllerNumber=1 scan=26232	47.9931
22173:2	6	R.EHALLAYTLGVK.Q			657.874	2	1314.74	1314.74	0	-0.2	135	Non	783.17	568.05	568.05	15.44	23	>sp|P68104|EF1A1_HUMAN Elongation factor 1-alpha 1 OS=Homo sapiens OX=9606 GN=EEF1A1 PE=1 SV=1	5091	240401_vra_2mg_helapeptide_smetryp_cona_pngasef_4ul.ScanId;v=1;d1=26248.26248.2	controllerType=0 controllerNumber=1 scan=26248	48.0089
11862:2	6	K.QLIVGVNK.M			435.774	2	870.54	870.541	0	-0.9	147	Non	164.23	44.76	44.76	1.44	23	>sp|P68104|EF1A1_HUMAN Elongation factor 1-alpha 1 OS=Homo sapiens OX=9606 GN=EEF1A1 PE=1 SV=1	5091	240401_vra_2mg_helapeptide_smetryp_cona_pngasef_4ul.ScanId;v=1;d1=15653.15653.2	controllerType=0 controllerNumber=1 scan=15653	33.6479
11849:2	6	K.QLIVGVNK.M			435.774	2	870.54	870.541	0	-0.7	147	Non	252.63	39.3	39.3	2.39	23	>sp|P68104|EF1A1_HUMAN Elongation factor 1-alpha 1 OS=Homo sapiens OX=9606 GN=EEF1A1 PE=1 SV=1	5091	240401_vra_2mg_helapeptide_smetryp_cona_pngasef_4ul.ScanId;v=1;d1=15639.15639.2	controllerType=0 controllerNumber=1 scan=15639	33.6248
08984:2	6	K.EVSTYIK.K			420.228	2	839.449	839.451	0	-1.7	173	Non	286.98	22.83	22.83	1.4	23	>sp|P68104|EF1A1_HUMAN Elongation factor 1-alpha 1 OS=Homo sapiens OX=9606 GN=EEF1A1 PE=1 SV=1	5091	240401_vra_2mg_helapeptide_smetryp_cona_pngasef_4ul.ScanId;v=1;d1=12688.12688.2	controllerType=0 controllerNumber=1 scan=12688	29.2312
08955:2	6	K.EVSTYIK.K			420.229	2	839.451	839.451	0	0	173	Non	327.05	55.94	55.94	1.95	23	>sp|P68104|EF1A1_HUMAN Elongation factor 1-alpha 1 OS=Homo sapiens OX=9606 GN=EEF1A1 PE=1 SV=1	5091	240401_vra_2mg_helapeptide_smetryp_cona_pngasef_4ul.ScanId;v=1;d1=12658.12658.2	controllerType=0 controllerNumber=1 scan=12658	29.193
05431:2	6	K.EVSTYIKK.I			484.275	2	967.543	967.546	0	-3	173	Non	278.84	61.97	61.97	1.53	23	>sp|P68104|EF1A1_HUMAN Elongation factor 1-alpha 1 OS=Homo sapiens OX=9606 GN=EEF1A1 PE=1 SV=1	5091	240401_vra_2mg_helapeptide_smetryp_cona_pngasef_4ul.ScanId;v=1;d1=9023.9023.2	controllerType=0 controllerNumber=1 scan=9023	23.5453
17252:2	6	R.LPLQDVYK.I			488.279	2	975.551	975.551	0	0	248	Non	247.01	95.34	95.34	2.02	23	>sp|P68104|EF1A1_HUMAN Elongation factor 1-alpha 1 OS=Homo sapiens OX=9606 GN=EEF1A1 PE=1 SV=1	5091	240401_vra_2mg_helapeptide_smetryp_cona_pngasef_4ul.ScanId;v=1;d1=21205.21205.2	controllerType=0 controllerNumber=1 scan=21205	41.8607
17198:2	6	R.LPLQDVYK.I			488.278	2	975.549	975.551	0	-1.9	248	Non	273.19	87.96	87.96	1.53	23	>sp|P68104|EF1A1_HUMAN Elongation factor 1-alpha 1 OS=Homo sapiens OX=9606 GN=EEF1A1 PE=1 SV=1	5091	240401_vra_2mg_helapeptide_smetryp_cona_pngasef_4ul.ScanId;v=1;d1=21150.21150.2	controllerType=0 controllerNumber=1 scan=21150	41.7887
15715:2	6	K.IGGIGTVPVGR.V			513.308	2	1025.61	1025.61	0	-0.5	256	Non	571.97	386.28	386.28	10.44	23	>sp|P68104|EF1A1_HUMAN Elongation factor 1-alpha 1 OS=Homo sapiens OX=9606 GN=EEF1A1 PE=1 SV=1	5091	240401_vra_2mg_helapeptide_smetryp_cona_pngasef_4ul.ScanId;v=1;d1=19625.19625.2	controllerType=0 controllerNumber=1 scan=19625	39.6612
15691:2	6	K.IGGIGTVPVGR.V			513.309	2	1025.61	1025.61	0	-0.1	256	Non	600.61	418.24	418.24	12.57	23	>sp|P68104|EF1A1_HUMAN Elongation factor 1-alpha 1 OS=Homo sapiens OX=9606 GN=EEF1A1 PE=1 SV=1	5091	240401_vra_2mg_helapeptide_smetryp_cona_pngasef_4ul.ScanId;v=1;d1=19600.19600.2	controllerType=0 controllerNumber=1 scan=19600	39.6293
34518:3	6	R.VETGVLKPGMVVTFAPVNVTTEVK.S			839.128	3	2515.37	2515.38	0	-5.4	267	NRagged	464.48	464.48	464.48	10.34	23	>sp|P68104|EF1A1_HUMAN Elongation factor 1-alpha 1 OS=Homo sapiens OX=9606 GN=EEF1A1 PE=1 SV=1	5091	240401_vra_2mg_helapeptide_smetryp_cona_pngasef_4ul.ScanId;v=1;d1=38817.38817.3	controllerType=0 controllerNumber=1 scan=38817	59.2666
31057:7	6	R.RGNVAGDSKNDPPMEAAGFTAQVIILNHPGQISAGYAPVLDC[+57.021]HTAHIAC[+57.021]K.F		C[+57]*2	753.797	7	5270.54	5269.57	1	-7.4	322	Non	104.69	104.69	22.06	2.45	23	>sp|P68104|EF1A1_HUMAN Elongation factor 1-alpha 1 OS=Homo sapiens OX=9606 GN=EEF1A1 PE=1 SV=1	5091	240401_vra_2mg_helapeptide_smetryp_cona_pngasef_4ul.ScanId;v=1;d1=35303.35303.7	controllerType=0 controllerNumber=1 scan=35303	56.6092
31719:5	6	R.RGNVAGDSKNDPPMEAAGFTAQVIILNHPGQISAGYAPVLDC[+57.021]HTAHIAC[+57.021]K.F		C[+57]*2	1054.72	5	5269.58	5269.57	0	0.5	322	Non	111.05	111.05	28.04	4.58	23	>sp|P68104|EF1A1_HUMAN Elongation factor 1-alpha 1 OS=Homo sapiens OX=9606 GN=EEF1A1 PE=1 SV=1	5091	240401_vra_2mg_helapeptide_smetryp_cona_pngasef_4ul.ScanId;v=1;d1=35975.35975.5	controllerType=0 controllerNumber=1 scan=35975	57.0988
31247:5	6	R.RGNVAGDSKNDPPMEAAGFTAQVIILNHPGQISAGYAPVLDC[+57.021]HTAHIAC[+57.021]K.F		C[+57]*2	1054.72	5	5269.58	5269.57	0	0.5	322	Non	229.42	229.42	20.4	8.53	23	>sp|P68104|EF1A1_HUMAN Elongation factor 1-alpha 1 OS=Homo sapiens OX=9606 GN=EEF1A1 PE=1 SV=1	5091	240401_vra_2mg_helapeptide_smetryp_cona_pngasef_4ul.ScanId;v=1;d1=35496.35496.5	controllerType=0 controllerNumber=1 scan=35496	56.7494
31655:5	6	R.RGNVAGDSKNDPPMEAAGFTAQVIILNHPGQISAGYAPVLDC[+57.021]HTAHIAC[+57.021]K.F		C[+57]*2	1054.72	5	5269.57	5269.57	0	-0.2	322	Non	241.2	241.2	23.94	8.49	23	>sp|P68104|EF1A1_HUMAN Elongation factor 1-alpha 1 OS=Homo sapiens OX=9606 GN=EEF1A1 PE=1 SV=1	5091	240401_vra_2mg_helapeptide_smetryp_cona_pngasef_4ul.ScanId;v=1;d1=35910.35910.5	controllerType=0 controllerNumber=1 scan=35910	57.0488
31119:6	6	R.RGNVAGDSKNDPPMEAAGFTAQVIILNHPGQISAGYAPVLDC[+57.021]HTAHIAC[+57.021]K.F		C[+57]*2	879.267	6	5270.57	5269.57	1	-1.7	322	Non	288.17	288.17	57.57	8.46	23	>sp|P68104|EF1A1_HUMAN Elongation factor 1-alpha 1 OS=Homo sapiens OX=9606 GN=EEF1A1 PE=1 SV=1	5091	240401_vra_2mg_helapeptide_smetryp_cona_pngasef_4ul.ScanId;v=1;d1=35366.35366.6	controllerType=0 controllerNumber=1 scan=35366	56.6521
31720:7	6	R.RGNVAGDSKNDPPMEAAGFTAQVIILNHPGQISAGYAPVLDC[+57.021]HTAHIAC[+57.021]K.F		C[+57]*2	753.66	7	5269.58	5269.57	0	0.5	322	Non	304.43	304.43	27.91	8.54	23	>sp|P68104|EF1A1_HUMAN Elongation factor 1-alpha 1 OS=Homo sapiens OX=9606 GN=EEF1A1 PE=1 SV=1	5091	240401_vra_2mg_helapeptide_smetryp_cona_pngasef_4ul.ScanId;v=1;d1=35976.35976.7	controllerType=0 controllerNumber=1 scan=35976	57.0993
31718:6	6	R.RGNVAGDSKNDPPMEAAGFTAQVIILNHPGQISAGYAPVLDC[+57.021]HTAHIAC[+57.021]K.F		C[+57]*2	879.102	6	5269.58	5269.57	0	0.5	322	Non	408.51	408.51	65.04	11.82	23	>sp|P68104|EF1A1_HUMAN Elongation factor 1-alpha 1 OS=Homo sapiens OX=9606 GN=EEF1A1 PE=1 SV=1	5091	240401_vra_2mg_helapeptide_smetryp_cona_pngasef_4ul.ScanId;v=1;d1=35974.35974.6	controllerType=0 controllerNumber=1 scan=35974	57.0983
31254:7	6	R.RGNVAGDSKNDPPMEAAGFTAQVIILNHPGQISAGYAPVLDC[+57.021]HTAHIAC[+57.021]K.F		C[+57]*2	753.66	7	5269.58	5269.57	0	0.5	322	Non	415.67	415.67	75.36	11.94	23	>sp|P68104|EF1A1_HUMAN Elongation factor 1-alpha 1 OS=Homo sapiens OX=9606 GN=EEF1A1 PE=1 SV=1	5091	240401_vra_2mg_helapeptide_smetryp_cona_pngasef_4ul.ScanId;v=1;d1=35503.35503.7	controllerType=0 controllerNumber=1 scan=35503	56.7534
31649:7	6	R.RGNVAGDSKNDPPMEAAGFTAQVIILNHPGQISAGYAPVLDC[+57.021]HTAHIAC[+57.021]K.F		C[+57]*2	753.659	7	5269.57	5269.57	0	-0.1	322	Non	428.07	428.07	41.74	11.81	23	>sp|P68104|EF1A1_HUMAN Elongation factor 1-alpha 1 OS=Homo sapiens OX=9606 GN=EEF1A1 PE=1 SV=1	5091	240401_vra_2mg_helapeptide_smetryp_cona_pngasef_4ul.ScanId;v=1;d1=35904.35904.7	controllerType=0 controllerNumber=1 scan=35904	57.0436
31650:6	6	R.RGNVAGDSKNDPPMEAAGFTAQVIILNHPGQISAGYAPVLDC[+57.021]HTAHIAC[+57.021]K.F		C[+57]*2	879.101	6	5269.57	5269.57	0	-0.2	322	Non	453.53	453.53	65.74	11.79	23	>sp|P68104|EF1A1_HUMAN Elongation factor 1-alpha 1 OS=Homo sapiens OX=9606 GN=EEF1A1 PE=1 SV=1	5091	240401_vra_2mg_helapeptide_smetryp_cona_pngasef_4ul.ScanId;v=1;d1=35905.35905.6	controllerType=0 controllerNumber=1 scan=35905	57.0458
31375:7	6	R.RGNVAGDSKNDPPMEAAGFTAQVIILNHPGQISAGYAPVLDC[+57.021]HTAHIAC[+57.021]K.F		C[+57]*2	753.66	7	5269.58	5269.57	0	0.8	322	Non	537.71	537.71	39.89	12.43	23	>sp|P68104|EF1A1_HUMAN Elongation factor 1-alpha 1 OS=Homo sapiens OX=9606 GN=EEF1A1 PE=1 SV=1	5091	240401_vra_2mg_helapeptide_smetryp_cona_pngasef_4ul.ScanId;v=1;d1=35626.35626.7	controllerType=0 controllerNumber=1 scan=35626	56.847
31241:6	6	R.RGNVAGDSKNDPPMEAAGFTAQVIILNHPGQISAGYAPVLDC[+57.021]HTAHIAC[+57.021]K.F		C[+57]*2	879.102	6	5269.57	5269.57	0	0.4	322	Non	645.45	645.45	61.51	14.64	23	>sp|P68104|EF1A1_HUMAN Elongation factor 1-alpha 1 OS=Homo sapiens OX=9606 GN=EEF1A1 PE=1 SV=1	5091	240401_vra_2mg_helapeptide_smetryp_cona_pngasef_4ul.ScanId;v=1;d1=35490.35490.6	controllerType=0 controllerNumber=1 scan=35490	56.7455
31372:6	6	R.RGNVAGDSKNDPPMEAAGFTAQVIILNHPGQISAGYAPVLDC[+57.021]HTAHIAC[+57.021]K.F		C[+57]*2	879.102	6	5269.58	5269.57	0	0.9	322	Non	654.67	654.67	59.36	15.64	23	>sp|P68104|EF1A1_HUMAN Elongation factor 1-alpha 1 OS=Homo sapiens OX=9606 GN=EEF1A1 PE=1 SV=1	5091	240401_vra_2mg_helapeptide_smetryp_cona_pngasef_4ul.ScanId;v=1;d1=35623.35623.6	controllerType=0 controllerNumber=1 scan=35623	56.8447
34916:6	6	R.GNVAGDSKNDPPMEAAGFTAQVIILNHPGQISAGYAPVLDC[+57.021]HTAHIAC[+57.021]K.F		C[+57]*2	853.086	6	5113.48	5113.47	0	1.8	323	Non	61.34	61.34	61.34	2.95	23	>sp|P68104|EF1A1_HUMAN Elongation factor 1-alpha 1 OS=Homo sapiens OX=9606 GN=EEF1A1 PE=1 SV=1	5091	240401_vra_2mg_helapeptide_smetryp_cona_pngasef_4ul.ScanId;v=1;d1=39221.39221.6	controllerType=0 controllerNumber=1 scan=39221	59.5665
34310:6	6	R.GNVAGDSKNDPPMEAAGFTAQVIILNHPGQISAGYAPVLDC[+57.021]HTAHIAC[+57.021]K.F		C[+57]*2	853.252	6	5114.48	5113.47	1	0.1	323	Non	271.46	271.46	45.63	8.11	23	>sp|P68104|EF1A1_HUMAN Elongation factor 1-alpha 1 OS=Homo sapiens OX=9606 GN=EEF1A1 PE=1 SV=1	5091	240401_vra_2mg_helapeptide_smetryp_cona_pngasef_4ul.ScanId;v=1;d1=38606.38606.6	controllerType=0 controllerNumber=1 scan=38606	59.1138
34658:5	6	R.GNVAGDSKNDPPMEAAGFTAQVIILNHPGQISAGYAPVLDC[+57.021]HTAHIAC[+57.021]K.F		C[+57]*2	1023.5	5	5113.47	5113.47	0	0.4	323	Non	276.7	276.7	26.21	8.07	23	>sp|P68104|EF1A1_HUMAN Elongation factor 1-alpha 1 OS=Homo sapiens OX=9606 GN=EEF1A1 PE=1 SV=1	5091	240401_vra_2mg_helapeptide_smetryp_cona_pngasef_4ul.ScanId;v=1;d1=38959.38959.5	controllerType=0 controllerNumber=1 scan=38959	59.3674
34853:6	6	R.GNVAGDSKNDPPMEAAGFTAQVIILNHPGQISAGYAPVLDC[+57.021]HTAHIAC[+57.021]K.F		C[+57]*2	853.086	6	5113.48	5113.47	0	1.2	323	Non	300.88	300.88	36.79	9.25	23	>sp|P68104|EF1A1_HUMAN Elongation factor 1-alpha 1 OS=Homo sapiens OX=9606 GN=EEF1A1 PE=1 SV=1	5091	240401_vra_2mg_helapeptide_smetryp_cona_pngasef_4ul.ScanId;v=1;d1=39157.39157.6	controllerType=0 controllerNumber=1 scan=39157	59.5155
34246:5	6	R.GNVAGDSKNDPPMEAAGFTAQVIILNHPGQISAGYAPVLDC[+57.021]HTAHIAC[+57.021]K.F		C[+57]*2	1023.7	5	5114.47	5113.47	1	0	323	Non	388.18	388.18	50.85	11.56	23	>sp|P68104|EF1A1_HUMAN Elongation factor 1-alpha 1 OS=Homo sapiens OX=9606 GN=EEF1A1 PE=1 SV=1	5091	240401_vra_2mg_helapeptide_smetryp_cona_pngasef_4ul.ScanId;v=1;d1=38541.38541.5	controllerType=0 controllerNumber=1 scan=38541	59.0648
34376:6	6	R.GNVAGDSKNDPPMEAAGFTAQVIILNHPGQISAGYAPVLDC[+57.021]HTAHIAC[+57.021]K.F		C[+57]*2	853.086	6	5113.48	5113.47	0	1.8	323	Non	403.58	403.58	69.39	11.62	23	>sp|P68104|EF1A1_HUMAN Elongation factor 1-alpha 1 OS=Homo sapiens OX=9606 GN=EEF1A1 PE=1 SV=1	5091	240401_vra_2mg_helapeptide_smetryp_cona_pngasef_4ul.ScanId;v=1;d1=38673.38673.6	controllerType=0 controllerNumber=1 scan=38673	59.164
34591:5	6	R.GNVAGDSKNDPPMEAAGFTAQVIILNHPGQISAGYAPVLDC[+57.021]HTAHIAC[+57.021]K.F		C[+57]*2	1023.5	5	5113.47	5113.47	0	0.2	323	Non	413.52	413.52	38.17	11.82	23	>sp|P68104|EF1A1_HUMAN Elongation factor 1-alpha 1 OS=Homo sapiens OX=9606 GN=EEF1A1 PE=1 SV=1	5091	240401_vra_2mg_helapeptide_smetryp_cona_pngasef_4ul.ScanId;v=1;d1=38891.38891.5	controllerType=0 controllerNumber=1 scan=38891	59.3183
34587:6	6	R.GNVAGDSKNDPPMEAAGFTAQVIILNHPGQISAGYAPVLDC[+57.021]HTAHIAC[+57.021]K.F		C[+57]*2	853.085	6	5113.47	5113.47	0	0.3	323	Non	488.03	488.03	61.77	12.22	23	>sp|P68104|EF1A1_HUMAN Elongation factor 1-alpha 1 OS=Homo sapiens OX=9606 GN=EEF1A1 PE=1 SV=1	5091	240401_vra_2mg_helapeptide_smetryp_cona_pngasef_4ul.ScanId;v=1;d1=38887.38887.6	controllerType=0 controllerNumber=1 scan=38887	59.3154
34801:4	6	R.GNVAGDSKNDPPMEAAGFTAQVIILNHPGQISAGYAPVLDC[+57.021]HTAHIAC[+57.021]K.F		C[+57]*2	1279.12	4	5113.47	5113.47	0	0.2	323	Non	634.4	634.4	65.38	14.43	23	>sp|P68104|EF1A1_HUMAN Elongation factor 1-alpha 1 OS=Homo sapiens OX=9606 GN=EEF1A1 PE=1 SV=1	5091	240401_vra_2mg_helapeptide_smetryp_cona_pngasef_4ul.ScanId;v=1;d1=39104.39104.4	controllerType=0 controllerNumber=1 scan=39104	59.475
34730:4	6	R.GNVAGDSKNDPPMEAAGFTAQVIILNHPGQISAGYAPVLDC[+57.021]HTAHIAC[+57.021]K.F		C[+57]*2	1279.12	4	5113.48	5113.47	0	1.1	323	Non	778.08	778.08	36.71	17.11	23	>sp|P68104|EF1A1_HUMAN Elongation factor 1-alpha 1 OS=Homo sapiens OX=9606 GN=EEF1A1 PE=1 SV=1	5091	240401_vra_2mg_helapeptide_smetryp_cona_pngasef_4ul.ScanId;v=1;d1=39032.39032.4	controllerType=0 controllerNumber=1 scan=39032	59.4207
38088:4	6	K.NDPPMEAAGFTAQVIILNHPGQISAGYAPVLDC[+57.021]HTAHIAC[+57.021]K.F		C[+57]*2	1097.04	4	4385.13	4385.13	0	1	331	Non	20.41	20.41	20.41	2.1	23	>sp|P68104|EF1A1_HUMAN Elongation factor 1-alpha 1 OS=Homo sapiens OX=9606 GN=EEF1A1 PE=1 SV=1	5091	240401_vra_2mg_helapeptide_smetryp_cona_pngasef_4ul.ScanId;v=1;d1=42440.42440.4	controllerType=0 controllerNumber=1 scan=42440	61.9351
38225:5	6	K.NDPPMEAAGFTAQVIILNHPGQISAGYAPVLDC[+57.021]HTAHIAC[+57.021]K.F		C[+57]*2	877.831	5	4385.13	4385.13	0	0.2	331	Non	87.57	87.57	28.05	3.34	23	>sp|P68104|EF1A1_HUMAN Elongation factor 1-alpha 1 OS=Homo sapiens OX=9606 GN=EEF1A1 PE=1 SV=1	5091	240401_vra_2mg_helapeptide_smetryp_cona_pngasef_4ul.ScanId;v=1;d1=42579.42579.5	controllerType=0 controllerNumber=1 scan=42579	62.0298
38078:5	6	K.NDPPMEAAGFTAQVIILNHPGQISAGYAPVLDC[+57.021]HTAHIAC[+57.021]K.F		C[+57]*2	877.832	5	4385.13	4385.13	0	1	331	Non	346.02	346.02	44.73	8.6	23	>sp|P68104|EF1A1_HUMAN Elongation factor 1-alpha 1 OS=Homo sapiens OX=9606 GN=EEF1A1 PE=1 SV=1	5091	240401_vra_2mg_helapeptide_smetryp_cona_pngasef_4ul.ScanId;v=1;d1=42430.42430.5	controllerType=0 controllerNumber=1 scan=42430	61.9296
21156:4	6	R.FAVRDMRQTVAVGVIKAVDKK.A			583.589	4	2331.33	2331.33	0	-0.2	424	Non	117.81	58.33	58.33	3.13	23	>sp|P68104|EF1A1_HUMAN Elongation factor 1-alpha 1 OS=Homo sapiens OX=9606 GN=EEF1A1 PE=1 SV=1	5091	240401_vra_2mg_helapeptide_smetryp_cona_pngasef_4ul.ScanId;v=1;d1=25207.25207.4	controllerType=0 controllerNumber=1 scan=25207	46.8084
21223:5	6	R.FAVRDMRQTVAVGVIKAVDKK.A			467.073	5	2331.33	2331.33	0	0.6	424	Non	215.47	215.47	215.47	4.94	23	>sp|P68104|EF1A1_HUMAN Elongation factor 1-alpha 1 OS=Homo sapiens OX=9606 GN=EEF1A1 PE=1 SV=1	5091	240401_vra_2mg_helapeptide_smetryp_cona_pngasef_4ul.ScanId;v=1;d1=25276.25276.5	controllerType=0 controllerNumber=1 scan=25276	46.9096
21039:5	6	R.FAVRDMRQTVAVGVIKAVDKK.A			467.072	5	2331.33	2331.33	0	0	424	Non	438.47	437.05	437.05	11.51	23	>sp|P68104|EF1A1_HUMAN Elongation factor 1-alpha 1 OS=Homo sapiens OX=9606 GN=EEF1A1 PE=1 SV=1	5091	240401_vra_2mg_helapeptide_smetryp_cona_pngasef_4ul.ScanId;v=1;d1=25087.25087.5	controllerType=0 controllerNumber=1 scan=25087	46.6554
21074:5	6	R.FAVRDMRQTVAVGVIKAVDKK.A			467.072	5	2331.33	2331.33	0	-0.4	424	Non	465.43	448.06	448.06	11.66	23	>sp|P68104|EF1A1_HUMAN Elongation factor 1-alpha 1 OS=Homo sapiens OX=9606 GN=EEF1A1 PE=1 SV=1	5091	240401_vra_2mg_helapeptide_smetryp_cona_pngasef_4ul.ScanId;v=1;d1=25123.25123.5	controllerType=0 controllerNumber=1 scan=25123	46.7013
21519:4	6	R.FAVRDMRQTVAVGVIKAVDKKAAGAGK.V			697.401	4	2786.58	2786.58	0	0	424	Non	79.2	26.96	26.96	3.1	23	>sp|P68104|EF1A1_HUMAN Elongation factor 1-alpha 1 OS=Homo sapiens OX=9606 GN=EEF1A1 PE=1 SV=1	5091	240401_vra_2mg_helapeptide_smetryp_cona_pngasef_4ul.ScanId;v=1;d1=25579.25579.4	controllerType=0 controllerNumber=1 scan=25579	47.2618
21662:5	6	R.FAVRDMRQTVAVGVIKAVDKKAAGAGK.V			558.122	5	2786.58	2786.58	0	0.1	424	Non	349.45	335.19	335.19	10.6	23	>sp|P68104|EF1A1_HUMAN Elongation factor 1-alpha 1 OS=Homo sapiens OX=9606 GN=EEF1A1 PE=1 SV=1	5091	240401_vra_2mg_helapeptide_smetryp_cona_pngasef_4ul.ScanId;v=1;d1=25725.25725.5	controllerType=0 controllerNumber=1 scan=25725	47.419
21609:5	6	R.FAVRDMRQTVAVGVIKAVDKKAAGAGK.V			558.122	5	2786.58	2786.58	0	0.1	424	Non	349.53	337.16	337.16	10.6	23	>sp|P68104|EF1A1_HUMAN Elongation factor 1-alpha 1 OS=Homo sapiens OX=9606 GN=EEF1A1 PE=1 SV=1	5091	240401_vra_2mg_helapeptide_smetryp_cona_pngasef_4ul.ScanId;v=1;d1=25671.25671.5	controllerType=0 controllerNumber=1 scan=25671	47.3602
21476:4	6	R.FAVRDMRQTVAVGVIKAVDKKAAGAGK.V			697.401	4	2786.58	2786.58	0	-0.3	424	Non	356.12	334.38	334.38	10.58	23	>sp|P68104|EF1A1_HUMAN Elongation factor 1-alpha 1 OS=Homo sapiens OX=9606 GN=EEF1A1 PE=1 SV=1	5091	240401_vra_2mg_helapeptide_smetryp_cona_pngasef_4ul.ScanId;v=1;d1=25535.25535.4	controllerType=0 controllerNumber=1 scan=25535	47.2097
21268:4	6	R.FAVRDMRQTVAVGVIKAVDKKAAGAGK.V			697.401	4	2786.58	2786.58	0	-0.1	424	Non	368.21	368.21	368.21	11.14	23	>sp|P68104|EF1A1_HUMAN Elongation factor 1-alpha 1 OS=Homo sapiens OX=9606 GN=EEF1A1 PE=1 SV=1	5091	240401_vra_2mg_helapeptide_smetryp_cona_pngasef_4ul.ScanId;v=1;d1=25322.25322.4	controllerType=0 controllerNumber=1 scan=25322	46.9712
21666:6	6	R.FAVRDMRQTVAVGVIKAVDKKAAGAGK.V			465.27	6	2786.58	2786.58	0	0.1	424	Non	387.79	377.09	377.09	11.54	23	>sp|P68104|EF1A1_HUMAN Elongation factor 1-alpha 1 OS=Homo sapiens OX=9606 GN=EEF1A1 PE=1 SV=1	5091	240401_vra_2mg_helapeptide_smetryp_cona_pngasef_4ul.ScanId;v=1;d1=25729.25729.6	controllerType=0 controllerNumber=1 scan=25729	47.4217
21234:4	6	R.FAVRDMRQTVAVGVIKAVDKKAAGAGK.V			697.402	4	2786.58	2786.58	0	0.9	424	Non	442.04	377.62	377.62	11.73	23	>sp|P68104|EF1A1_HUMAN Elongation factor 1-alpha 1 OS=Homo sapiens OX=9606 GN=EEF1A1 PE=1 SV=1	5091	240401_vra_2mg_helapeptide_smetryp_cona_pngasef_4ul.ScanId;v=1;d1=25287.25287.4	controllerType=0 controllerNumber=1 scan=25287	46.9231
21611:6	6	R.FAVRDMRQTVAVGVIKAVDKKAAGAGK.V			465.27	6	2786.58	2786.58	0	0.1	424	Non	474.04	474.04	474.04	13.07	23	>sp|P68104|EF1A1_HUMAN Elongation factor 1-alpha 1 OS=Homo sapiens OX=9606 GN=EEF1A1 PE=1 SV=1	5091	240401_vra_2mg_helapeptide_smetryp_cona_pngasef_4ul.ScanId;v=1;d1=25673.25673.6	controllerType=0 controllerNumber=1 scan=25673	47.3614
21414:5	6	R.FAVRDMRQTVAVGVIKAVDKKAAGAGK.V			558.122	5	2786.58	2786.58	0	-0.1	424	Non	508.51	497.87	497.87	13.02	23	>sp|P68104|EF1A1_HUMAN Elongation factor 1-alpha 1 OS=Homo sapiens OX=9606 GN=EEF1A1 PE=1 SV=1	5091	240401_vra_2mg_helapeptide_smetryp_cona_pngasef_4ul.ScanId;v=1;d1=25472.25472.5	controllerType=0 controllerNumber=1 scan=25472	47.1437
21201:6	6	R.FAVRDMRQTVAVGVIKAVDKKAAGAGK.V			465.269	6	2786.58	2786.58	0	-0.6	424	Non	545.61	526.92	526.92	13.38	23	>sp|P68104|EF1A1_HUMAN Elongation factor 1-alpha 1 OS=Homo sapiens OX=9606 GN=EEF1A1 PE=1 SV=1	5091	240401_vra_2mg_helapeptide_smetryp_cona_pngasef_4ul.ScanId;v=1;d1=25253.25253.6	controllerType=0 controllerNumber=1 scan=25253	46.8768
21369:5	6	R.FAVRDMRQTVAVGVIKAVDKKAAGAGK.V			558.122	5	2786.58	2786.58	0	-0.3	424	Non	569.93	538.13	538.13	13.34	23	>sp|P68104|EF1A1_HUMAN Elongation factor 1-alpha 1 OS=Homo sapiens OX=9606 GN=EEF1A1 PE=1 SV=1	5091	240401_vra_2mg_helapeptide_smetryp_cona_pngasef_4ul.ScanId;v=1;d1=25426.25426.5	controllerType=0 controllerNumber=1 scan=25426	47.0968
21371:6	6	R.FAVRDMRQTVAVGVIKAVDKKAAGAGK.V			465.27	6	2786.58	2786.58	0	-0.1	424	Non	610.39	599.15	599.15	15.67	23	>sp|P68104|EF1A1_HUMAN Elongation factor 1-alpha 1 OS=Homo sapiens OX=9606 GN=EEF1A1 PE=1 SV=1	5091	240401_vra_2mg_helapeptide_smetryp_cona_pngasef_4ul.ScanId;v=1;d1=25428.25428.6	controllerType=0 controllerNumber=1 scan=25428	47.0982
21168:5	6	R.FAVRDMRQTVAVGVIKAVDKKAAGAGK.V			558.123	5	2786.58	2786.58	0	0.8	424	Non	636.9	610.52	610.52	15.66	23	>sp|P68104|EF1A1_HUMAN Elongation factor 1-alpha 1 OS=Homo sapiens OX=9606 GN=EEF1A1 PE=1 SV=1	5091	240401_vra_2mg_helapeptide_smetryp_cona_pngasef_4ul.ScanId;v=1;d1=25219.25219.5	controllerType=0 controllerNumber=1 scan=25219	46.82
21212:6	6	R.FAVRDMRQTVAVGVIKAVDKKAAGAGK.V			465.27	6	2786.58	2786.58	0	0.7	424	Non	652.34	596.55	596.55	16.87	23	>sp|P68104|EF1A1_HUMAN Elongation factor 1-alpha 1 OS=Homo sapiens OX=9606 GN=EEF1A1 PE=1 SV=1	5091	240401_vra_2mg_helapeptide_smetryp_cona_pngasef_4ul.ScanId;v=1;d1=25265.25265.6	controllerType=0 controllerNumber=1 scan=25265	46.891
21416:6	6	R.FAVRDMRQTVAVGVIKAVDKKAAGAGK.V			465.27	6	2786.58	2786.58	0	-0.1	424	Non	684.22	684.22	684.22	16.67	23	>sp|P68104|EF1A1_HUMAN Elongation factor 1-alpha 1 OS=Homo sapiens OX=9606 GN=EEF1A1 PE=1 SV=1	5091	240401_vra_2mg_helapeptide_smetryp_cona_pngasef_4ul.ScanId;v=1;d1=25474.25474.6	controllerType=0 controllerNumber=1 scan=25474	47.1477
21205:5	6	R.FAVRDMRQTVAVGVIKAVDKKAAGAGK.V			558.122	5	2786.58	2786.58	0	-0.5	424	Non	688.8	643.64	643.64	16.47	23	>sp|P68104|EF1A1_HUMAN Elongation factor 1-alpha 1 OS=Homo sapiens OX=9606 GN=EEF1A1 PE=1 SV=1	5091	240401_vra_2mg_helapeptide_smetryp_cona_pngasef_4ul.ScanId;v=1;d1=25257.25257.5	controllerType=0 controllerNumber=1 scan=25257	46.8841
18919:4	6	R.DMRQTVAVGVIKAVDKK.A			465.27	4	1858.06	1858.06	0	0.6	428	Non	243.43	243.43	243.43	6.8	23	>sp|P68104|EF1A1_HUMAN Elongation factor 1-alpha 1 OS=Homo sapiens OX=9606 GN=EEF1A1 PE=1 SV=1	5091	240401_vra_2mg_helapeptide_smetryp_cona_pngasef_4ul.ScanId;v=1;d1=22914.22914.4	controllerType=0 controllerNumber=1 scan=22914	43.9922
18946:4	6	R.DMRQTVAVGVIKAVDKK.A			465.27	4	1858.06	1858.06	0	-0.1	428	Non	276.24	276.24	276.24	7.03	23	>sp|P68104|EF1A1_HUMAN Elongation factor 1-alpha 1 OS=Homo sapiens OX=9606 GN=EEF1A1 PE=1 SV=1	5091	240401_vra_2mg_helapeptide_smetryp_cona_pngasef_4ul.ScanId;v=1;d1=22942.22942.4	controllerType=0 controllerNumber=1 scan=22942	44.0234
19713:4	6	R.DMRQTVAVGVIKAVDKKAAGAGK.V			579.082	4	2313.3	2313.31	0	-0.9	428	Non	159.1	137.31	137.31	3.39	23	>sp|P68104|EF1A1_HUMAN Elongation factor 1-alpha 1 OS=Homo sapiens OX=9606 GN=EEF1A1 PE=1 SV=1	5091	240401_vra_2mg_helapeptide_smetryp_cona_pngasef_4ul.ScanId;v=1;d1=23729.23729.4	controllerType=0 controllerNumber=1 scan=23729	45.0426
19626:4	6	R.DMRQTVAVGVIKAVDKKAAGAGK.V			579.082	4	2313.31	2313.31	0	-0.6	428	Non	209.41	209.41	209.41	5	23	>sp|P68104|EF1A1_HUMAN Elongation factor 1-alpha 1 OS=Homo sapiens OX=9606 GN=EEF1A1 PE=1 SV=1	5091	240401_vra_2mg_helapeptide_smetryp_cona_pngasef_4ul.ScanId;v=1;d1=23639.23639.4	controllerType=0 controllerNumber=1 scan=23639	44.918
12380:2	6	R.QTVAVGVIK.A			457.787	2	914.567	914.567	0	0.2	431	Non	126	29.56	29.56	0.55	23	>sp|P68104|EF1A1_HUMAN Elongation factor 1-alpha 1 OS=Homo sapiens OX=9606 GN=EEF1A1 PE=1 SV=1	5091	240401_vra_2mg_helapeptide_smetryp_cona_pngasef_4ul.ScanId;v=1;d1=16187.16187.2	controllerType=0 controllerNumber=1 scan=16187	34.4628
12207:2	6	R.QTVAVGVIK.A			457.787	2	914.567	914.567	0	-0.5	431	Non	589.97	321.31	321.31	9.84	23	>sp|P68104|EF1A1_HUMAN Elongation factor 1-alpha 1 OS=Homo sapiens OX=9606 GN=EEF1A1 PE=1 SV=1	5091	240401_vra_2mg_helapeptide_smetryp_cona_pngasef_4ul.ScanId;v=1;d1=16009.16009.2	controllerType=0 controllerNumber=1 scan=16009	34.1962
12241:2	6	R.QTVAVGVIK.A			457.787	2	914.566	914.567	0	-0.7	431	Non	609.21	330.55	330.55	10.84	23	>sp|P68104|EF1A1_HUMAN Elongation factor 1-alpha 1 OS=Homo sapiens OX=9606 GN=EEF1A1 PE=1 SV=1	5091	240401_vra_2mg_helapeptide_smetryp_cona_pngasef_4ul.ScanId;v=1;d1=16044.16044.2	controllerType=0 controllerNumber=1 scan=16044	34.2472
04670:3	7	M.PEEVHHGEEEVE.T			473.872	3	1419.6	1419.6	0	-0.4	2	NRagged	119.25	119.25	119.25	0.92	41	>sp|P08238|HS90B_HUMAN Heat shock protein HSP 90-beta OS=Homo sapiens OX=9606 GN=HSP90AB1 PE=1 SV=4	2276	240401_vra_2mg_helapeptide_smetryp_cona_pngasef_4ul.ScanId;v=1;d1=8231.8231.3	controllerType=0 controllerNumber=1 scan=8231	22.1346
19986:7	7	E.TFAFQAEIAQLMSLIIN[+0.984]TFYSNKEIFLR.E		N[+1]	473.68	7	3309.72	3309.72	0	-1.1	14	CRagged	132.87	71.13	71.13	1.52	41	>sp|P08238|HS90B_HUMAN Heat shock protein HSP 90-beta OS=Homo sapiens OX=9606 GN=HSP90AB1 PE=1 SV=4	2276	240401_vra_2mg_helapeptide_smetryp_cona_pngasef_4ul.ScanId;v=1;d1=24009.24009.7	controllerType=0 controllerNumber=1 scan=24009	45.3886
20138:3	7	N.TFYSNKEIFLR.E			473.254	3	1417.75	1417.75	0	-0.2	31	CRagged	150.02	88.5	88.5	1.46	41	>sp|P08238|HS90B_HUMAN Heat shock protein HSP 90-beta OS=Homo sapiens OX=9606 GN=HSP90AB1 PE=1 SV=4	2276	240401_vra_2mg_helapeptide_smetryp_cona_pngasef_4ul.ScanId;v=1;d1=24164.24164.3	controllerType=0 controllerNumber=1 scan=24164	45.5624
20076:3	7	N.TFYSNKEIFLR.E			473.254	3	1417.75	1417.75	0	-0.4	31	CRagged	329.27	197.02	197.02	5.16	41	>sp|P08238|HS90B_HUMAN Heat shock protein HSP 90-beta OS=Homo sapiens OX=9606 GN=HSP90AB1 PE=1 SV=4	2276	240401_vra_2mg_helapeptide_smetryp_cona_pngasef_4ul.ScanId;v=1;d1=24101.24101.3	controllerType=0 controllerNumber=1 scan=24101	45.4925
16241:2	7	R.ELISNASDALDK.I			638.324	2	1275.64	1275.64	0	-0.8	42	Non	318	87.48	87.48	3.5	41	>sp|P08238|HS90B_HUMAN Heat shock protein HSP 90-beta OS=Homo sapiens OX=9606 GN=HSP90AB1 PE=1 SV=4	2276	240401_vra_2mg_helapeptide_smetryp_cona_pngasef_4ul.ScanId;v=1;d1=20165.20165.2	controllerType=0 controllerNumber=1 scan=20165	40.4109
16212:2	7	R.ELISNASDALDK.I			638.325	2	1275.64	1275.64	0	-0.6	42	Non	419.26	197.98	197.98	6.38	41	>sp|P08238|HS90B_HUMAN Heat shock protein HSP 90-beta OS=Homo sapiens OX=9606 GN=HSP90AB1 PE=1 SV=4	2276	240401_vra_2mg_helapeptide_smetryp_cona_pngasef_4ul.ScanId;v=1;d1=20135.20135.2	controllerType=0 controllerNumber=1 scan=20135	40.3597
18701:2	7	R.ELISN[+0.984]ASDALDK.I		N[+1]	638.817	2	1276.63	1276.63	0	-0.5	42	Non	232.05	96.05	96.05	2.56	41	>sp|P08238|HS90B_HUMAN Heat shock protein HSP 90-beta OS=Homo sapiens OX=9606 GN=HSP90AB1 PE=1 SV=4	2276	240401_vra_2mg_helapeptide_smetryp_cona_pngasef_4ul.ScanId;v=1;d1=22691.22691.2	controllerType=0 controllerNumber=1 scan=22691	43.7315
18655:2	7	R.ELISN[+0.984]ASDALDK.I		N[+1]	638.817	2	1276.63	1276.63	0	-0.6	42	Non	377.26	116.98	116.98	4.89	41	>sp|P08238|HS90B_HUMAN Heat shock protein HSP 90-beta OS=Homo sapiens OX=9606 GN=HSP90AB1 PE=1 SV=4	2276	240401_vra_2mg_helapeptide_smetryp_cona_pngasef_4ul.ScanId;v=1;d1=22644.22644.2	controllerType=0 controllerNumber=1 scan=22644	43.6764
25134:3	7	R.ELISN[+0.984]ASDALDKIR.Y		N[+1]	515.942	3	1545.81	1545.81	0	-0.3	42	Non	610.13	440.56	440.56	13.11	41	>sp|P08238|HS90B_HUMAN Heat shock protein HSP 90-beta OS=Homo sapiens OX=9606 GN=HSP90AB1 PE=1 SV=4	2276	240401_vra_2mg_helapeptide_smetryp_cona_pngasef_4ul.ScanId;v=1;d1=29271.29271.3	controllerType=0 controllerNumber=1 scan=29271	51.1653
25162:3	7	R.ELISN[+0.984]ASDALDKIR.Y		N[+1]	515.942	3	1545.81	1545.81	0	-0.1	42	Non	626.68	468.04	468.04	13.11	41	>sp|P08238|HS90B_HUMAN Heat shock protein HSP 90-beta OS=Homo sapiens OX=9606 GN=HSP90AB1 PE=1 SV=4	2276	240401_vra_2mg_helapeptide_smetryp_cona_pngasef_4ul.ScanId;v=1;d1=29300.29300.3	controllerType=0 controllerNumber=1 scan=29300	51.2002
12980:3	7	R.YESLTDPSKLDSGK.E			513.923	3	1539.75	1539.75	0	0.5	56	Non	18.65	3.89	3.89	0.52	41	>sp|P08238|HS90B_HUMAN Heat shock protein HSP 90-beta OS=Homo sapiens OX=9606 GN=HSP90AB1 PE=1 SV=4	2276	240401_vra_2mg_helapeptide_smetryp_cona_pngasef_4ul.ScanId;v=1;d1=16807.16807.3	controllerType=0 controllerNumber=1 scan=16807	35.4917
12960:3	7	R.YESLTDPSKLDSGK.E			513.922	3	1539.75	1539.75	0	-1.7	56	Non	513.91	493.26	493.26	9.74	41	>sp|P08238|HS90B_HUMAN Heat shock protein HSP 90-beta OS=Homo sapiens OX=9606 GN=HSP90AB1 PE=1 SV=4	2276	240401_vra_2mg_helapeptide_smetryp_cona_pngasef_4ul.ScanId;v=1;d1=16786.16786.3	controllerType=0 controllerNumber=1 scan=16786	35.4489
19215:2	7	K.IDIIPNPQER.T			597.827	2	1194.65	1194.65	0	-0.7	73	NRagged	312.02	122.9	122.9	4.34	41	>sp|P08238|HS90B_HUMAN Heat shock protein HSP 90-beta OS=Homo sapiens OX=9606 GN=HSP90AB1 PE=1 SV=4	2276	240401_vra_2mg_helapeptide_smetryp_cona_pngasef_4ul.ScanId;v=1;d1=23217.23217.2	controllerType=0 controllerNumber=1 scan=23217	44.3514
24478:2	7	K.ADLINNLGTIAK.S			621.856	2	1242.7	1242.71	0	-0.4	96	NRagged	195.65	136.24	136.24	2.11	41	>sp|P08238|HS90B_HUMAN Heat shock protein HSP 90-beta OS=Homo sapiens OX=9606 GN=HSP90AB1 PE=1 SV=4	2276	240401_vra_2mg_helapeptide_smetryp_cona_pngasef_4ul.ScanId;v=1;d1=28602.28602.2	controllerType=0 controllerNumber=1 scan=28602	50.5006
24437:2	7	K.ADLINNLGTIAK.S			621.856	2	1242.71	1242.71	0	0.1	96	NRagged	360.48	237.34	237.34	6.36	41	>sp|P08238|HS90B_HUMAN Heat shock protein HSP 90-beta OS=Homo sapiens OX=9606 GN=HSP90AB1 PE=1 SV=4	2276	240401_vra_2mg_helapeptide_smetryp_cona_pngasef_4ul.ScanId;v=1;d1=28560.28560.2	controllerType=0 controllerNumber=1 scan=28560	50.4621
09436:2	7	Y.SAYLVAEK.V			440.742	2	880.477	880.477	0	0.1	135	CRagged	336.92	77.98	77.98	2.1	41	>sp|P08238|HS90B_HUMAN Heat shock protein HSP 90-beta OS=Homo sapiens OX=9606 GN=HSP90AB1 PE=1 SV=4	2276	240401_vra_2mg_helapeptide_smetryp_cona_pngasef_4ul.ScanId;v=1;d1=13153.13153.2	controllerType=0 controllerNumber=1 scan=13153	29.8992
09463:2	7	Y.SAYLVAEK.V			440.742	2	880.477	880.477	0	-0.4	135	CRagged	337.62	63.66	63.66	2.1	41	>sp|P08238|HS90B_HUMAN Heat shock protein HSP 90-beta OS=Homo sapiens OX=9606 GN=HSP90AB1 PE=1 SV=4	2276	240401_vra_2mg_helapeptide_smetryp_cona_pngasef_4ul.ScanId;v=1;d1=13181.13181.2	controllerType=0 controllerNumber=1 scan=13181	29.9377
08480:2	7	E.SSAGGSFTVR.A			484.743	2	968.479	968.48	0	-0.7	159	CRagged	195.3	51.25	51.25	1.28	41	>sp|P08238|HS90B_HUMAN Heat shock protein HSP 90-beta OS=Homo sapiens OX=9606 GN=HSP90AB1 PE=1 SV=4	2276	240401_vra_2mg_helapeptide_smetryp_cona_pngasef_4ul.ScanId;v=1;d1=12169.12169.2	controllerType=0 controllerNumber=1 scan=12169	28.4868
08178:2	7	S.SAGGSFTVR.A			441.227	2	881.447	881.448	0	-0.7	160	CRagged	431.03	108.5	108.5	4.55	41	>sp|P08238|HS90B_HUMAN Heat shock protein HSP 90-beta OS=Homo sapiens OX=9606 GN=HSP90AB1 PE=1 SV=4	2276	240401_vra_2mg_helapeptide_smetryp_cona_pngasef_4ul.ScanId;v=1;d1=11859.11859.2	controllerType=0 controllerNumber=1 scan=11859	28.0679
08166:2	7	S.SAGGSFTVR.A			441.227	2	881.447	881.448	0	-0.5	160	CRagged	472.31	143.55	143.55	5.62	41	>sp|P08238|HS90B_HUMAN Heat shock protein HSP 90-beta OS=Homo sapiens OX=9606 GN=HSP90AB1 PE=1 SV=4	2276	240401_vra_2mg_helapeptide_smetryp_cona_pngasef_4ul.ScanId;v=1;d1=11846.11846.2	controllerType=0 controllerNumber=1 scan=11846	28.0466
02507:2	7	R.ADHGEPIGR.G			476.236	2	951.464	951.464	0	-0.2	169	Non	433.94	229.04	229.04	5.04	41	>sp|P08238|HS90B_HUMAN Heat shock protein HSP 90-beta OS=Homo sapiens OX=9606 GN=HSP90AB1 PE=1 SV=4	2276	240401_vra_2mg_helapeptide_smetryp_cona_pngasef_4ul.ScanId;v=1;d1=5992.5992.2	controllerType=0 controllerNumber=1 scan=5992	18.3179
01611:3	7	R.ADHGEPIGRGTK.V			413.214	3	1237.63	1237.63	0	0.2	169	Non	139.01	120.47	120.47	2.04	41	>sp|P08238|HS90B_HUMAN Heat shock protein HSP 90-beta OS=Homo sapiens OX=9606 GN=HSP90AB1 PE=1 SV=4	2276	240401_vra_2mg_helapeptide_smetryp_cona_pngasef_4ul.ScanId;v=1;d1=5065.5065.3	controllerType=0 controllerNumber=1 scan=5065	16.7381
19407:5	7	R.ADHGEPIGRGTKVILHLKEDQTEYLEER.R			647.537	5	3233.66	3233.65	0	0.9	169	Non	348.28	309.42	309.42	9.43	41	>sp|P08238|HS90B_HUMAN Heat shock protein HSP 90-beta OS=Homo sapiens OX=9606 GN=HSP90AB1 PE=1 SV=4	2276	240401_vra_2mg_helapeptide_smetryp_cona_pngasef_4ul.ScanId;v=1;d1=23415.23415.5	controllerType=0 controllerNumber=1 scan=23415	44.6255
19368:5	7	R.ADHGEPIGRGTKVILHLKEDQTEYLEER.R			647.537	5	3233.66	3233.65	0	0.3	169	Non	368.98	308.29	308.29	9.13	41	>sp|P08238|HS90B_HUMAN Heat shock protein HSP 90-beta OS=Homo sapiens OX=9606 GN=HSP90AB1 PE=1 SV=4	2276	240401_vra_2mg_helapeptide_smetryp_cona_pngasef_4ul.ScanId;v=1;d1=23375.23375.5	controllerType=0 controllerNumber=1 scan=23375	44.5746
19386:4	7	R.ADHGEPIGRGTKVILHLKEDQTEYLEER.R			809.169	4	3233.66	3233.65	0	0.4	169	Non	378.72	378.72	378.72	9.79	41	>sp|P08238|HS90B_HUMAN Heat shock protein HSP 90-beta OS=Homo sapiens OX=9606 GN=HSP90AB1 PE=1 SV=4	2276	240401_vra_2mg_helapeptide_smetryp_cona_pngasef_4ul.ScanId;v=1;d1=23393.23393.4	controllerType=0 controllerNumber=1 scan=23393	44.5964
19426:4	7	R.ADHGEPIGRGTKVILHLKEDQTEYLEER.R			809.17	4	3233.66	3233.65	0	0.9	169	Non	400.31	400.31	400.31	11.51	41	>sp|P08238|HS90B_HUMAN Heat shock protein HSP 90-beta OS=Homo sapiens OX=9606 GN=HSP90AB1 PE=1 SV=4	2276	240401_vra_2mg_helapeptide_smetryp_cona_pngasef_4ul.ScanId;v=1;d1=23434.23434.4	controllerType=0 controllerNumber=1 scan=23434	44.646
18428:6	7	R.ADHGEPIGRGTKVILHLKEDQTEYLEERR.V			565.799	6	3389.76	3389.76	0	0.8	169	Non	225.88	225.88	225.88	7.82	41	>sp|P08238|HS90B_HUMAN Heat shock protein HSP 90-beta OS=Homo sapiens OX=9606 GN=HSP90AB1 PE=1 SV=4	2276	240401_vra_2mg_helapeptide_smetryp_cona_pngasef_4ul.ScanId;v=1;d1=22412.22412.6	controllerType=0 controllerNumber=1 scan=22412	43.4068
18334:5	7	R.ADHGEPIGRGTKVILHLKEDQTEYLEERR.V			678.757	5	3389.76	3389.76	0	0.1	169	Non	284.9	284.9	284.9	8.89	41	>sp|P08238|HS90B_HUMAN Heat shock protein HSP 90-beta OS=Homo sapiens OX=9606 GN=HSP90AB1 PE=1 SV=4	2276	240401_vra_2mg_helapeptide_smetryp_cona_pngasef_4ul.ScanId;v=1;d1=22316.22316.5	controllerType=0 controllerNumber=1 scan=22316	43.2953
18385:5	7	R.ADHGEPIGRGTKVILHLKEDQTEYLEERR.V			678.758	5	3389.76	3389.76	0	0.8	169	Non	352.02	352.02	352.02	9.89	41	>sp|P08238|HS90B_HUMAN Heat shock protein HSP 90-beta OS=Homo sapiens OX=9606 GN=HSP90AB1 PE=1 SV=4	2276	240401_vra_2mg_helapeptide_smetryp_cona_pngasef_4ul.ScanId;v=1;d1=22368.22368.5	controllerType=0 controllerNumber=1 scan=22368	43.3546
18225:6	7	R.ADHGEPIGRGTKVILHLKEDQTEYLEERR.V			565.799	6	3389.76	3389.76	0	-0.1	169	Non	355.32	355.32	355.32	9.72	41	>sp|P08238|HS90B_HUMAN Heat shock protein HSP 90-beta OS=Homo sapiens OX=9606 GN=HSP90AB1 PE=1 SV=4	2276	240401_vra_2mg_helapeptide_smetryp_cona_pngasef_4ul.ScanId;v=1;d1=22204.22204.6	controllerType=0 controllerNumber=1 scan=22204	43.1515
18194:5	7	R.ADHGEPIGRGTKVILHLKEDQTEYLEERR.V			678.758	5	3389.76	3389.76	0	0.8	169	Non	396.21	388.62	388.62	12.12	41	>sp|P08238|HS90B_HUMAN Heat shock protein HSP 90-beta OS=Homo sapiens OX=9606 GN=HSP90AB1 PE=1 SV=4	2276	240401_vra_2mg_helapeptide_smetryp_cona_pngasef_4ul.ScanId;v=1;d1=22172.22172.5	controllerType=0 controllerNumber=1 scan=22172	43.1108
18381:6	7	R.ADHGEPIGRGTKVILHLKEDQTEYLEERR.V			565.799	6	3389.76	3389.76	0	0.8	169	Non	464.04	464.04	464.04	13.36	41	>sp|P08238|HS90B_HUMAN Heat shock protein HSP 90-beta OS=Homo sapiens OX=9606 GN=HSP90AB1 PE=1 SV=4	2276	240401_vra_2mg_helapeptide_smetryp_cona_pngasef_4ul.ScanId;v=1;d1=22364.22364.6	controllerType=0 controllerNumber=1 scan=22364	43.3513
18240:3	7	K.VILHLKEDQTEYLEER.R			672.352	3	2015.04	2015.04	0	-1.3	181	Non	147.11	122.54	122.54	2.35	41	>sp|P08238|HS90B_HUMAN Heat shock protein HSP 90-beta OS=Homo sapiens OX=9606 GN=HSP90AB1 PE=1 SV=4	2276	240401_vra_2mg_helapeptide_smetryp_cona_pngasef_4ul.ScanId;v=1;d1=22219.22219.3	controllerType=0 controllerNumber=1 scan=22219	43.1687
18202:4	7	K.VILHLKEDQTEYLEER.R			504.517	4	2015.05	2015.04	0	0.3	181	Non	189.99	184.84	184.84	3.71	41	>sp|P08238|HS90B_HUMAN Heat shock protein HSP 90-beta OS=Homo sapiens OX=9606 GN=HSP90AB1 PE=1 SV=4	2276	240401_vra_2mg_helapeptide_smetryp_cona_pngasef_4ul.ScanId;v=1;d1=22180.22180.4	controllerType=0 controllerNumber=1 scan=22180	43.1207
51102:3	7	K.KHSQFIGYPITLYLEKER.E			741.4	3	2222.19	2222.2	0	-4.4	204	Non	33.14	2.75	2.75	0.35	41	>sp|P08238|HS90B_HUMAN Heat shock protein HSP 90-beta OS=Homo sapiens OX=9606 GN=HSP90AB1 PE=1 SV=4	2276	240401_vra_2mg_helapeptide_smetryp_cona_pngasef_4ul.ScanId;v=1;d1=55660.55660.3	controllerType=0 controllerNumber=1 scan=55660	72.0692
35466:2	7	K.HSQFIGYPITLYLEK.E			904.984	2	1808.96	1808.96	0	1	205	Non	94.5	27.42	27.42	0.65	41	>sp|P08238|HS90B_HUMAN Heat shock protein HSP 90-beta OS=Homo sapiens OX=9606 GN=HSP90AB1 PE=1 SV=4	2276	240401_vra_2mg_helapeptide_smetryp_cona_pngasef_4ul.ScanId;v=1;d1=39779.39779.2	controllerType=0 controllerNumber=1 scan=39779	59.9795
35404:2	7	K.HSQFIGYPITLYLEK.E			904.979	2	1808.95	1808.96	0	-3.9	205	Non	403.2	346.56	346.56	5.91	41	>sp|P08238|HS90B_HUMAN Heat shock protein HSP 90-beta OS=Homo sapiens OX=9606 GN=HSP90AB1 PE=1 SV=4	2276	240401_vra_2mg_helapeptide_smetryp_cona_pngasef_4ul.ScanId;v=1;d1=39716.39716.2	controllerType=0 controllerNumber=1 scan=39716	59.9384
35296:3	7	K.HSQFIGYPITLYLEK.E			603.658	3	1808.96	1808.96	0	0.4	205	Non	525.29	477.04	477.04	10.11	41	>sp|P08238|HS90B_HUMAN Heat shock protein HSP 90-beta OS=Homo sapiens OX=9606 GN=HSP90AB1 PE=1 SV=4	2276	240401_vra_2mg_helapeptide_smetryp_cona_pngasef_4ul.ScanId;v=1;d1=39606.39606.3	controllerType=0 controllerNumber=1 scan=39606	59.8545
35349:3	7	K.HSQFIGYPITLYLEK.E			603.657	3	1808.96	1808.96	0	-0.3	205	Non	564.8	441.63	441.63	10.12	41	>sp|P08238|HS90B_HUMAN Heat shock protein HSP 90-beta OS=Homo sapiens OX=9606 GN=HSP90AB1 PE=1 SV=4	2276	240401_vra_2mg_helapeptide_smetryp_cona_pngasef_4ul.ScanId;v=1;d1=39660.39660.3	controllerType=0 controllerNumber=1 scan=39660	59.8979
10152:2	7	K.YIDQEELNK.T			576.282	2	1151.56	1151.56	0	-0.3	276	NRagged	468.85	208.09	208.09	5.69	41	>sp|P08238|HS90B_HUMAN Heat shock protein HSP 90-beta OS=Homo sapiens OX=9606 GN=HSP90AB1 PE=1 SV=4	2276	240401_vra_2mg_helapeptide_smetryp_cona_pngasef_4ul.ScanId;v=1;d1=13891.13891.2	controllerType=0 controllerNumber=1 scan=13891	31.007
10130:2	7	K.YIDQEELNK.T			576.283	2	1151.56	1151.56	0	0.2	276	NRagged	485.74	196.45	196.45	5.82	41	>sp|P08238|HS90B_HUMAN Heat shock protein HSP 90-beta OS=Homo sapiens OX=9606 GN=HSP90AB1 PE=1 SV=4	2276	240401_vra_2mg_helapeptide_smetryp_cona_pngasef_4ul.ScanId;v=1;d1=13868.13868.2	controllerType=0 controllerNumber=1 scan=13868	30.9657
08734:2	7	K.TKPIWTR.N			451.267	2	901.526	901.525	0	0.3	285	CRagged	148.82	61.1	61.1	0.97	41	>sp|P08238|HS90B_HUMAN Heat shock protein HSP 90-beta OS=Homo sapiens OX=9606 GN=HSP90AB1 PE=1 SV=4	2276	240401_vra_2mg_helapeptide_smetryp_cona_pngasef_4ul.ScanId;v=1;d1=12431.12431.2	controllerType=0 controllerNumber=1 scan=12431	28.8733
08698:2	7	K.TKPIWTR.N			451.266	2	901.524	901.525	0	-1.2	285	CRagged	157.99	40.71	40.71	0.65	41	>sp|P08238|HS90B_HUMAN Heat shock protein HSP 90-beta OS=Homo sapiens OX=9606 GN=HSP90AB1 PE=1 SV=4	2276	240401_vra_2mg_helapeptide_smetryp_cona_pngasef_4ul.ScanId;v=1;d1=12394.12394.2	controllerType=0 controllerNumber=1 scan=12394	28.8136
08559:2	7	K.TKPIWTR.N			451.266	2	901.524	901.525	0	-1.4	285	CRagged	260.69	99.58	99.58	2.05	41	>sp|P08238|HS90B_HUMAN Heat shock protein HSP 90-beta OS=Homo sapiens OX=9606 GN=HSP90AB1 PE=1 SV=4	2276	240401_vra_2mg_helapeptide_smetryp_cona_pngasef_4ul.ScanId;v=1;d1=12250.12250.2	controllerType=0 controllerNumber=1 scan=12250	28.5974
08572:2	7	K.TKPIWTR.N			451.266	2	901.525	901.525	0	-0.5	285	CRagged	300.69	107.75	107.75	2.96	41	>sp|P08238|HS90B_HUMAN Heat shock protein HSP 90-beta OS=Homo sapiens OX=9606 GN=HSP90AB1 PE=1 SV=4	2276	240401_vra_2mg_helapeptide_smetryp_cona_pngasef_4ul.ScanId;v=1;d1=12264.12264.2	controllerType=0 controllerNumber=1 scan=12264	28.6176
23724:2	7	R.NPDDITQEEYGEFYK.S			924.403	2	1847.8	1847.8	0	0.9	292	NRagged	384.26	384.26	384.26	10.41	41	>sp|P08238|HS90B_HUMAN Heat shock protein HSP 90-beta OS=Homo sapiens OX=9606 GN=HSP90AB1 PE=1 SV=4	2276	240401_vra_2mg_helapeptide_smetryp_cona_pngasef_4ul.ScanId;v=1;d1=27834.27834.2	controllerType=0 controllerNumber=1 scan=27834	49.7765
23679:2	7	R.NPDDITQEEYGEFYK.S			924.404	2	1847.8	1847.8	0	2	292	NRagged	570.78	468.5	468.5	10.84	41	>sp|P08238|HS90B_HUMAN Heat shock protein HSP 90-beta OS=Homo sapiens OX=9606 GN=HSP90AB1 PE=1 SV=4	2276	240401_vra_2mg_helapeptide_smetryp_cona_pngasef_4ul.ScanId;v=1;d1=27788.27788.2	controllerType=0 controllerNumber=1 scan=27788	49.7261
21226:3	7	K.SLTNDWEDHLAVK.H			509.92	3	1527.75	1527.74	0	1.7	307	CRagged	329.81	60	60	2.55	41	>sp|P08238|HS90B_HUMAN Heat shock protein HSP 90-beta OS=Homo sapiens OX=9606 GN=HSP90AB1 PE=1 SV=4	2276	240401_vra_2mg_helapeptide_smetryp_cona_pngasef_4ul.ScanId;v=1;d1=25279.25279.3	controllerType=0 controllerNumber=1 scan=25279	46.9127
21265:3	7	K.SLTNDWEDHLAVK.H			509.919	3	1527.74	1527.74	0	-0.9	307	CRagged	353.88	60	60	3.31	41	>sp|P08238|HS90B_HUMAN Heat shock protein HSP 90-beta OS=Homo sapiens OX=9606 GN=HSP90AB1 PE=1 SV=4	2276	240401_vra_2mg_helapeptide_smetryp_cona_pngasef_4ul.ScanId;v=1;d1=25319.25319.3	controllerType=0 controllerNumber=1 scan=25319	46.9686
20312:3	7	K.HFSVEGQLEFR.A			450.226	3	1348.66	1348.66	0	-0.1	320	Non	362.78	254.55	254.55	6.11	41	>sp|P08238|HS90B_HUMAN Heat shock protein HSP 90-beta OS=Homo sapiens OX=9606 GN=HSP90AB1 PE=1 SV=4	2276	240401_vra_2mg_helapeptide_smetryp_cona_pngasef_4ul.ScanId;v=1;d1=24342.24342.3	controllerType=0 controllerNumber=1 scan=24342	45.7606
20270:3	7	K.HFSVEGQLEFR.A			450.226	3	1348.66	1348.66	0	0.2	320	Non	411.62	306.07	306.07	7.22	41	>sp|P08238|HS90B_HUMAN Heat shock protein HSP 90-beta OS=Homo sapiens OX=9606 GN=HSP90AB1 PE=1 SV=4	2276	240401_vra_2mg_helapeptide_smetryp_cona_pngasef_4ul.ScanId;v=1;d1=24299.24299.3	controllerType=0 controllerNumber=1 scan=24299	45.7135
26367:2	7	R.ALLFIPR.R			415.268	2	829.529	829.529	0	-0.6	331	Non	292.34	87.82	87.82	3.2	41	>sp|P08238|HS90B_HUMAN Heat shock protein HSP 90-beta OS=Homo sapiens OX=9606 GN=HSP90AB1 PE=1 SV=4	2276	240401_vra_2mg_helapeptide_smetryp_cona_pngasef_4ul.ScanId;v=1;d1=30530.30530.2	controllerType=0 controllerNumber=1 scan=30530	52.455
26136:2	7	R.ALLFIPR.R			415.268	2	829.529	829.529	0	-0.1	331	Non	398.58	57.39	57.39	5.01	41	>sp|P08238|HS90B_HUMAN Heat shock protein HSP 90-beta OS=Homo sapiens OX=9606 GN=HSP90AB1 PE=1 SV=4	2276	240401_vra_2mg_helapeptide_smetryp_cona_pngasef_4ul.ScanId;v=1;d1=30294.30294.2	controllerType=0 controllerNumber=1 scan=30294	52.2209
26163:2	7	R.ALLFIPR.R			415.268	2	829.529	829.529	0	-0.1	331	Non	404.64	57.26	57.26	3.97	41	>sp|P08238|HS90B_HUMAN Heat shock protein HSP 90-beta OS=Homo sapiens OX=9606 GN=HSP90AB1 PE=1 SV=4	2276	240401_vra_2mg_helapeptide_smetryp_cona_pngasef_4ul.ScanId;v=1;d1=30322.30322.2	controllerType=0 controllerNumber=1 scan=30322	52.2477
26128:2	7	R.GVVDSEDLPLNISR.E			757.399	2	1513.79	1513.79	0	3.5	379	Non	126.93	122.28	122.28	1.52	41	>sp|P08238|HS90B_HUMAN Heat shock protein HSP 90-beta OS=Homo sapiens OX=9606 GN=HSP90AB1 PE=1 SV=4	2276	240401_vra_2mg_helapeptide_smetryp_cona_pngasef_4ul.ScanId;v=1;d1=30286.30286.2	controllerType=0 controllerNumber=1 scan=30286	52.2148
26079:2	7	R.GVVDSEDLPLNISR.E			757.396	2	1513.79	1513.79	0	-0.4	379	Non	290.33	265.3	265.3	5.83	41	>sp|P08238|HS90B_HUMAN Heat shock protein HSP 90-beta OS=Homo sapiens OX=9606 GN=HSP90AB1 PE=1 SV=4	2276	240401_vra_2mg_helapeptide_smetryp_cona_pngasef_4ul.ScanId;v=1;d1=30236.30236.2	controllerType=0 controllerNumber=1 scan=30236	52.1702
19114:2	7	D.SEDLPLNISR.E			572.305	2	1143.6	1143.6	0	1.3	383	CRagged	374.62	260.5	260.5	5.02	41	>sp|P08238|HS90B_HUMAN Heat shock protein HSP 90-beta OS=Homo sapiens OX=9606 GN=HSP90AB1 PE=1 SV=4	2276	240401_vra_2mg_helapeptide_smetryp_cona_pngasef_4ul.ScanId;v=1;d1=23114.23114.2	controllerType=0 controllerNumber=1 scan=23114	44.2298
19081:2	7	D.SEDLPLNISR.E			572.305	2	1143.6	1143.6	0	1.7	383	CRagged	383.48	264.58	264.58	5.39	41	>sp|P08238|HS90B_HUMAN Heat shock protein HSP 90-beta OS=Homo sapiens OX=9606 GN=HSP90AB1 PE=1 SV=4	2276	240401_vra_2mg_helapeptide_smetryp_cona_pngasef_4ul.ScanId;v=1;d1=23080.23080.2	controllerType=0 controllerNumber=1 scan=23080	44.1902
14196:2	7	K.FYEAFSK.N			446.216	2	891.424	891.425	0	-0.6	429	Non	262.56	139.19	139.19	2.51	41	>sp|P08238|HS90B_HUMAN Heat shock protein HSP 90-beta OS=Homo sapiens OX=9606 GN=HSP90AB1 PE=1 SV=4	2276	240401_vra_2mg_helapeptide_smetryp_cona_pngasef_4ul.ScanId;v=1;d1=18061.18061.2	controllerType=0 controllerNumber=1 scan=18061	37.3879
14168:2	7	K.FYEAFSK.N			446.216	2	891.425	891.425	0	0	429	Non	268.05	93.32	93.32	2.17	41	>sp|P08238|HS90B_HUMAN Heat shock protein HSP 90-beta OS=Homo sapiens OX=9606 GN=HSP90AB1 PE=1 SV=4	2276	240401_vra_2mg_helapeptide_smetryp_cona_pngasef_4ul.ScanId;v=1;d1=18032.18032.2	controllerType=0 controllerNumber=1 scan=18032	37.3444
05090:2	7	K.LGIHEDSTNR.R			571.282	2	1141.56	1141.56	0	-2.2	439	Non	193.62	143.13	143.13	1.31	41	>sp|P08238|HS90B_HUMAN Heat shock protein HSP 90-beta OS=Homo sapiens OX=9606 GN=HSP90AB1 PE=1 SV=4	2276	240401_vra_2mg_helapeptide_smetryp_cona_pngasef_4ul.ScanId;v=1;d1=8667.8667.2	controllerType=0 controllerNumber=1 scan=8667	22.9841
15584:2	7	K.SIYYITGESK.E			580.796	2	1160.58	1160.58	0	0.6	482	CRagged	475.69	225.91	225.91	8.26	41	>sp|P08238|HS90B_HUMAN Heat shock protein HSP 90-beta OS=Homo sapiens OX=9606 GN=HSP90AB1 PE=1 SV=4	2276	240401_vra_2mg_helapeptide_smetryp_cona_pngasef_4ul.ScanId;v=1;d1=19490.19490.2	controllerType=0 controllerNumber=1 scan=19490	39.4581
15553:2	7	K.SIYYITGESK.E			580.795	2	1160.58	1160.58	0	-0.2	482	CRagged	491.8	259.62	259.62	7.2	41	>sp|P08238|HS90B_HUMAN Heat shock protein HSP 90-beta OS=Homo sapiens OX=9606 GN=HSP90AB1 PE=1 SV=4	2276	240401_vra_2mg_helapeptide_smetryp_cona_pngasef_4ul.ScanId;v=1;d1=19458.19458.2	controllerType=0 controllerNumber=1 scan=19458	39.4084
11937:2	7	K.EQVANSAFVER.V			625.313	2	1249.62	1249.62	0	1.1	492	Non	459.36	257.05	257.05	6.79	41	>sp|P08238|HS90B_HUMAN Heat shock protein HSP 90-beta OS=Homo sapiens OX=9606 GN=HSP90AB1 PE=1 SV=4	2276	240401_vra_2mg_helapeptide_smetryp_cona_pngasef_4ul.ScanId;v=1;d1=15730.15730.2	controllerType=0 controllerNumber=1 scan=15730	33.7627
11920:2	7	K.EQVANSAFVER.V			625.312	2	1249.62	1249.62	0	0.1	492	Non	498.81	281.11	281.11	8.16	41	>sp|P08238|HS90B_HUMAN Heat shock protein HSP 90-beta OS=Homo sapiens OX=9606 GN=HSP90AB1 PE=1 SV=4	2276	240401_vra_2mg_helapeptide_smetryp_cona_pngasef_4ul.ScanId;v=1;d1=15712.15712.2	controllerType=0 controllerNumber=1 scan=15712	33.7301
33968:5	7	K.EQVANSAFVERVRKRGFEVVYMTEPIDEYC[+57.021]VQQLK.E		C[+57]	844.428	5	4218.11	4218.11	0	0.3	492	Non	56.63	56.63	28.99	3.82	41	>sp|P08238|HS90B_HUMAN Heat shock protein HSP 90-beta OS=Homo sapiens OX=9606 GN=HSP90AB1 PE=1 SV=4	2276	240401_vra_2mg_helapeptide_smetryp_cona_pngasef_4ul.ScanId;v=1;d1=38259.38259.5	controllerType=0 controllerNumber=1 scan=38259	58.8636
34043:5	7	K.EQVANSAFVERVRKRGFEVVYMTEPIDEYC[+57.021]VQQLK.E		C[+57]	844.425	5	4218.09	4218.11	0	-3.8	492	Non	94.49	94.49	31.27	3.04	41	>sp|P08238|HS90B_HUMAN Heat shock protein HSP 90-beta OS=Homo sapiens OX=9606 GN=HSP90AB1 PE=1 SV=4	2276	240401_vra_2mg_helapeptide_smetryp_cona_pngasef_4ul.ScanId;v=1;d1=38335.38335.5	controllerType=0 controllerNumber=1 scan=38335	58.9153
34047:4	7	K.EQVANSAFVERVRKRGFEVVYMTEPIDEYC[+57.021]VQQLK.E		C[+57]	1055.29	4	4218.12	4218.11	0	2.4	492	Non	163.25	163.25	28.99	5.72	41	>sp|P08238|HS90B_HUMAN Heat shock protein HSP 90-beta OS=Homo sapiens OX=9606 GN=HSP90AB1 PE=1 SV=4	2276	240401_vra_2mg_helapeptide_smetryp_cona_pngasef_4ul.ScanId;v=1;d1=38339.38339.4	controllerType=0 controllerNumber=1 scan=38339	58.918
33975:4	7	K.EQVANSAFVERVRKRGFEVVYMTEPIDEYC[+57.021]VQQLK.E		C[+57]	1055.28	4	4218.11	4218.11	0	0.4	492	Non	262.45	262.45	42.61	8.46	41	>sp|P08238|HS90B_HUMAN Heat shock protein HSP 90-beta OS=Homo sapiens OX=9606 GN=HSP90AB1 PE=1 SV=4	2276	240401_vra_2mg_helapeptide_smetryp_cona_pngasef_4ul.ScanId;v=1;d1=38266.38266.4	controllerType=0 controllerNumber=1 scan=38266	58.8674
20332:2	7	M.TEPIDEYC[+57.021]VQQLK.E		C[+57]	811.89	2	1622.77	1622.77	0	-0.1	514	CRagged	502.97	383.22	383.22	9.49	41	>sp|P08238|HS90B_HUMAN Heat shock protein HSP 90-beta OS=Homo sapiens OX=9606 GN=HSP90AB1 PE=1 SV=4	2276	240401_vra_2mg_helapeptide_smetryp_cona_pngasef_4ul.ScanId;v=1;d1=24363.24363.2	controllerType=0 controllerNumber=1 scan=24363	45.7851
20286:2	7	M.TEPIDEYC[+57.021]VQQLK.E		C[+57]	811.89	2	1622.77	1622.77	0	0	514	CRagged	581.44	467.21	467.21	10.93	41	>sp|P08238|HS90B_HUMAN Heat shock protein HSP 90-beta OS=Homo sapiens OX=9606 GN=HSP90AB1 PE=1 SV=4	2276	240401_vra_2mg_helapeptide_smetryp_cona_pngasef_4ul.ScanId;v=1;d1=24316.24316.2	controllerType=0 controllerNumber=1 scan=24316	45.732
22845:7	7	K.AQALRDNSTMGYMMAKKHLEINPDHPIVETLR.Q			526.557	7	3679.85	3679.85	0	0.4	608	Non	52.32	52.32	52.32	3.6	41	>sp|P08238|HS90B_HUMAN Heat shock protein HSP 90-beta OS=Homo sapiens OX=9606 GN=HSP90AB1 PE=1 SV=4	2276	240401_vra_2mg_helapeptide_smetryp_cona_pngasef_4ul.ScanId;v=1;d1=26935.26935.7	controllerType=0 controllerNumber=1 scan=26935	48.7923
22788:6	7	K.AQALRDNSTMGYMMAKKHLEINPDHPIVETLR.Q			614.148	6	3679.85	3679.85	0	0.8	608	Non	528.9	528.9	528.9	13.6	41	>sp|P08238|HS90B_HUMAN Heat shock protein HSP 90-beta OS=Homo sapiens OX=9606 GN=HSP90AB1 PE=1 SV=4	2276	240401_vra_2mg_helapeptide_smetryp_cona_pngasef_4ul.ScanId;v=1;d1=26877.26877.6	controllerType=0 controllerNumber=1 scan=26877	48.7309
22787:5	7	K.AQALRDNSTMGYMMAKKHLEINPDHPIVETLR.Q			736.777	5	3679.85	3679.85	0	0.8	608	Non	654.26	654.26	654.26	16.72	41	>sp|P08238|HS90B_HUMAN Heat shock protein HSP 90-beta OS=Homo sapiens OX=9606 GN=HSP90AB1 PE=1 SV=4	2276	240401_vra_2mg_helapeptide_smetryp_cona_pngasef_4ul.ScanId;v=1;d1=26876.26876.5	controllerType=0 controllerNumber=1 scan=26876	48.7303
22747:5	7	K.AQALRDNSTMGYMMAKKHLEINPDHPIVETLR.Q			736.776	5	3679.85	3679.85	0	-0.2	608	Non	664.02	664.02	664.02	16.53	41	>sp|P08238|HS90B_HUMAN Heat shock protein HSP 90-beta OS=Homo sapiens OX=9606 GN=HSP90AB1 PE=1 SV=4	2276	240401_vra_2mg_helapeptide_smetryp_cona_pngasef_4ul.ScanId;v=1;d1=26835.26835.5	controllerType=0 controllerNumber=1 scan=26835	48.6756
22748:6	7	K.AQALRDNSTMGYMMAKKHLEINPDHPIVETLR.Q			614.148	6	3679.85	3679.85	0	-0.2	608	Non	682.74	682.74	682.74	16.73	41	>sp|P08238|HS90B_HUMAN Heat shock protein HSP 90-beta OS=Homo sapiens OX=9606 GN=HSP90AB1 PE=1 SV=4	2276	240401_vra_2mg_helapeptide_smetryp_cona_pngasef_4ul.ScanId;v=1;d1=26836.26836.6	controllerType=0 controllerNumber=1 scan=26836	48.6764
15403:4	7	K.KHLEINPDHPIVETLR.Q			478.516	4	1911.04	1911.04	0	-1.1	624	Non	116.62	112.47	112.47	2.07	41	>sp|P08238|HS90B_HUMAN Heat shock protein HSP 90-beta OS=Homo sapiens OX=9606 GN=HSP90AB1 PE=1 SV=4	2276	240401_vra_2mg_helapeptide_smetryp_cona_pngasef_4ul.ScanId;v=1;d1=19303.19303.4	controllerType=0 controllerNumber=1 scan=19303	39.1888
18900:3	7	K.HLEINPDHPIVETLR.Q			594.989	3	1782.95	1782.95	0	1	625	Non	98.58	21.58	21.58	1.27	41	>sp|P08238|HS90B_HUMAN Heat shock protein HSP 90-beta OS=Homo sapiens OX=9606 GN=HSP90AB1 PE=1 SV=4	2276	240401_vra_2mg_helapeptide_smetryp_cona_pngasef_4ul.ScanId;v=1;d1=22895.22895.3	controllerType=0 controllerNumber=1 scan=22895	43.9731
18859:3	7	K.HLEINPDHPIVETLR.Q			594.988	3	1782.95	1782.95	0	0	625	Non	122.93	72.52	72.52	1.53	41	>sp|P08238|HS90B_HUMAN Heat shock protein HSP 90-beta OS=Homo sapiens OX=9606 GN=HSP90AB1 PE=1 SV=4	2276	240401_vra_2mg_helapeptide_smetryp_cona_pngasef_4ul.ScanId;v=1;d1=22853.22853.3	controllerType=0 controllerNumber=1 scan=22853	43.9221
66208:4	7	K.DLVVLLFETALLSSGFSLEDPQTHSNR.I			747.888	4	2988.53	2988.53	0	0	653	Non	17.99	2.18	2.18	2.43	41	>sp|P08238|HS90B_HUMAN Heat shock protein HSP 90-beta OS=Homo sapiens OX=9606 GN=HSP90AB1 PE=1 SV=4	2276	240401_vra_2mg_helapeptide_smetryp_cona_pngasef_4ul.ScanId;v=1;d1=71247.71247.4	controllerType=0 controllerNumber=1 scan=71247	89.455
65639:4	7	K.DLVVLLFETALLSSGFSLEDPQTHSNR.I			747.89	4	2988.54	2988.53	0	2.8	653	Non	36.17	36.17	36.17	1.94	41	>sp|P08238|HS90B_HUMAN Heat shock protein HSP 90-beta OS=Homo sapiens OX=9606 GN=HSP90AB1 PE=1 SV=4	2276	240401_vra_2mg_helapeptide_smetryp_cona_pngasef_4ul.ScanId;v=1;d1=70616.70616.4	controllerType=0 controllerNumber=1 scan=70616	88.3561
64401:4	7	K.DLVVLLFETALLSSGFSLEDPQTHSNR.I			747.89	4	2988.54	2988.53	0	2.4	653	Non	40.51	38.33	38.33	2.44	41	>sp|P08238|HS90B_HUMAN Heat shock protein HSP 90-beta OS=Homo sapiens OX=9606 GN=HSP90AB1 PE=1 SV=4	2276	240401_vra_2mg_helapeptide_smetryp_cona_pngasef_4ul.ScanId;v=1;d1=69295.69295.4	controllerType=0 controllerNumber=1 scan=69295	86.1354
61493:4	7	K.DLVVLLFETALLSSGFSLEDPQTHSNR.I			747.888	4	2988.53	2988.53	0	-0.2	653	Non	41.3	41.3	41.3	3.15	41	>sp|P08238|HS90B_HUMAN Heat shock protein HSP 90-beta OS=Homo sapiens OX=9606 GN=HSP90AB1 PE=1 SV=4	2276	240401_vra_2mg_helapeptide_smetryp_cona_pngasef_4ul.ScanId;v=1;d1=66234.66234.4	controllerType=0 controllerNumber=1 scan=66234	81.2673
62799:4	7	K.DLVVLLFETALLSSGFSLEDPQTHSNR.I			747.89	4	2988.54	2988.53	0	2.3	653	Non	94.44	91.38	91.38	3.47	41	>sp|P08238|HS90B_HUMAN Heat shock protein HSP 90-beta OS=Homo sapiens OX=9606 GN=HSP90AB1 PE=1 SV=4	2276	240401_vra_2mg_helapeptide_smetryp_cona_pngasef_4ul.ScanId;v=1;d1=67582.67582.4	controllerType=0 controllerNumber=1 scan=67582	83.3813
59862:4	7	K.DLVVLLFETALLSSGFSLEDPQTHSNR.I			747.891	4	2988.54	2988.53	0	3.6	653	Non	218.38	218.38	218.38	5.42	41	>sp|P08238|HS90B_HUMAN Heat shock protein HSP 90-beta OS=Homo sapiens OX=9606 GN=HSP90AB1 PE=1 SV=4	2276	240401_vra_2mg_helapeptide_smetryp_cona_pngasef_4ul.ScanId;v=1;d1=64560.64560.4	controllerType=0 controllerNumber=1 scan=64560	79.0966
59434:4	7	K.DLVVLLFETALLSSGFSLEDPQTHSNR.I			747.891	4	2988.54	2988.53	0	3.9	653	Non	328.73	328.73	328.73	7.99	41	>sp|P08238|HS90B_HUMAN Heat shock protein HSP 90-beta OS=Homo sapiens OX=9606 GN=HSP90AB1 PE=1 SV=4	2276	240401_vra_2mg_helapeptide_smetryp_cona_pngasef_4ul.ScanId;v=1;d1=64123.64123.4	controllerType=0 controllerNumber=1 scan=64123	78.6294
61563:3	7	K.DLVVLLFETALLSSGFSLEDPQTHSNR.I			996.852	3	2988.54	2988.53	0	3.1	653	Non	348.6	348.6	348.6	8.77	41	>sp|P08238|HS90B_HUMAN Heat shock protein HSP 90-beta OS=Homo sapiens OX=9606 GN=HSP90AB1 PE=1 SV=4	2276	240401_vra_2mg_helapeptide_smetryp_cona_pngasef_4ul.ScanId;v=1;d1=66306.66306.3	controllerType=0 controllerNumber=1 scan=66306	81.3771
59371:4	7	K.DLVVLLFETALLSSGFSLEDPQTHSNR.I			747.89	4	2988.54	2988.53	0	2	653	Non	349.92	320.24	320.24	9.17	41	>sp|P08238|HS90B_HUMAN Heat shock protein HSP 90-beta OS=Homo sapiens OX=9606 GN=HSP90AB1 PE=1 SV=4	2276	240401_vra_2mg_helapeptide_smetryp_cona_pngasef_4ul.ScanId;v=1;d1=64059.64059.4	controllerType=0 controllerNumber=1 scan=64059	78.5647
60166:3	7	K.DLVVLLFETALLSSGFSLEDPQTHSNR.I			996.851	3	2988.54	2988.53	0	2.2	653	Non	397.83	397.83	397.83	12.27	41	>sp|P08238|HS90B_HUMAN Heat shock protein HSP 90-beta OS=Homo sapiens OX=9606 GN=HSP90AB1 PE=1 SV=4	2276	240401_vra_2mg_helapeptide_smetryp_cona_pngasef_4ul.ScanId;v=1;d1=64871.64871.3	controllerType=0 controllerNumber=1 scan=64871	79.462
59847:3	7	K.DLVVLLFETALLSSGFSLEDPQTHSNR.I			996.852	3	2988.54	2988.53	0	3.7	653	Non	460.54	460.54	460.54	12.16	41	>sp|P08238|HS90B_HUMAN Heat shock protein HSP 90-beta OS=Homo sapiens OX=9606 GN=HSP90AB1 PE=1 SV=4	2276	240401_vra_2mg_helapeptide_smetryp_cona_pngasef_4ul.ScanId;v=1;d1=64545.64545.3	controllerType=0 controllerNumber=1 scan=64545	79.0796
59374:3	7	K.DLVVLLFETALLSSGFSLEDPQTHSNR.I			996.851	3	2988.54	2988.53	0	2	653	Non	464.49	464.49	464.49	13.08	41	>sp|P08238|HS90B_HUMAN Heat shock protein HSP 90-beta OS=Homo sapiens OX=9606 GN=HSP90AB1 PE=1 SV=4	2276	240401_vra_2mg_helapeptide_smetryp_cona_pngasef_4ul.ScanId;v=1;d1=64062.64062.3	controllerType=0 controllerNumber=1 scan=64062	78.5703
59319:3	7	K.DLVVLLFETALLSSGFSLEDPQTHSNR.I			996.85	3	2988.54	2988.53	0	1.6	653	Non	538.23	538.23	538.23	13.35	41	>sp|P08238|HS90B_HUMAN Heat shock protein HSP 90-beta OS=Homo sapiens OX=9606 GN=HSP90AB1 PE=1 SV=4	2276	240401_vra_2mg_helapeptide_smetryp_cona_pngasef_4ul.ScanId;v=1;d1=64006.64006.3	controllerType=0 controllerNumber=1 scan=64006	78.5171
59722:3	7	K.DLVVLLFETALLSSGFSLEDPQTHSNR.I			996.853	3	2988.54	2988.53	0	4.4	653	Non	539.65	520.36	520.36	12.27	41	>sp|P08238|HS90B_HUMAN Heat shock protein HSP 90-beta OS=Homo sapiens OX=9606 GN=HSP90AB1 PE=1 SV=4	2276	240401_vra_2mg_helapeptide_smetryp_cona_pngasef_4ul.ScanId;v=1;d1=64417.64417.3	controllerType=0 controllerNumber=1 scan=64417	78.9356
59123:3	7	K.DLVVLLFETALLSSGFSLEDPQTHSNR.I			996.851	3	2988.54	2988.53	0	2	653	Non	741.22	741.22	741.22	17.68	41	>sp|P08238|HS90B_HUMAN Heat shock protein HSP 90-beta OS=Homo sapiens OX=9606 GN=HSP90AB1 PE=1 SV=4	2276	240401_vra_2mg_helapeptide_smetryp_cona_pngasef_4ul.ScanId;v=1;d1=63806.63806.3	controllerType=0 controllerNumber=1 scan=63806	78.3135
59074:3	7	K.DLVVLLFETALLSSGFSLEDPQTHSNR.I			996.848	3	2988.53	2988.53	0	-0.3	653	Non	793.3	793.3	793.3	18.8	41	>sp|P08238|HS90B_HUMAN Heat shock protein HSP 90-beta OS=Homo sapiens OX=9606 GN=HSP90AB1 PE=1 SV=4	2276	240401_vra_2mg_helapeptide_smetryp_cona_pngasef_4ul.ScanId;v=1;d1=63756.63756.3	controllerType=0 controllerNumber=1 scan=63756	78.2733
59122:4	7	K.DLVVLLFETALLSSGFSLEDPQTHSNR.I			747.89	4	2988.54	2988.53	0	2	653	Non	844.11	844.11	844.11	19.07	41	>sp|P08238|HS90B_HUMAN Heat shock protein HSP 90-beta OS=Homo sapiens OX=9606 GN=HSP90AB1 PE=1 SV=4	2276	240401_vra_2mg_helapeptide_smetryp_cona_pngasef_4ul.ScanId;v=1;d1=63805.63805.4	controllerType=0 controllerNumber=1 scan=63805	78.3113
59167:4	7	K.DLVVLLFETALLSSGFSLEDPQTHSNR.I			747.89	4	2988.54	2988.53	0	1.9	653	Non	853.54	853.54	853.54	20.07	41	>sp|P08238|HS90B_HUMAN Heat shock protein HSP 90-beta OS=Homo sapiens OX=9606 GN=HSP90AB1 PE=1 SV=4	2276	240401_vra_2mg_helapeptide_smetryp_cona_pngasef_4ul.ScanId;v=1;d1=63851.63851.4	controllerType=0 controllerNumber=1 scan=63851	78.3628
59618:3	7	K.DLVVLLFETALLSSGFSLEDPQTHSN[+0.984]R.I		N[+1]	997.183	3	2989.54	2989.52	0	6.9	653	Non	55.45	55.45	55.45	2.2	41	>sp|P08238|HS90B_HUMAN Heat shock protein HSP 90-beta OS=Homo sapiens OX=9606 GN=HSP90AB1 PE=1 SV=4	2276	240401_vra_2mg_helapeptide_smetryp_cona_pngasef_4ul.ScanId;v=1;d1=64311.64311.3	controllerType=0 controllerNumber=1 scan=64311	78.8293
12021:3	7	L.SSGFSLEDPQTHSNR.I			554.588	3	1661.75	1661.75	0	-1.2	665	CRagged	613.21	482.43	482.43	12.82	41	>sp|P08238|HS90B_HUMAN Heat shock protein HSP 90-beta OS=Homo sapiens OX=9606 GN=HSP90AB1 PE=1 SV=4	2276	240401_vra_2mg_helapeptide_smetryp_cona_pngasef_4ul.ScanId;v=1;d1=15817.15817.3	controllerType=0 controllerNumber=1 scan=15817	33.9047
11998:3	7	L.SSGFSLEDPQTHSNR.I			554.589	3	1661.75	1661.75	0	0.6	665	CRagged	702.52	573.19	573.19	15.43	41	>sp|P08238|HS90B_HUMAN Heat shock protein HSP 90-beta OS=Homo sapiens OX=9606 GN=HSP90AB1 PE=1 SV=4	2276	240401_vra_2mg_helapeptide_smetryp_cona_pngasef_4ul.ScanId;v=1;d1=15793.15793.3	controllerType=0 controllerNumber=1 scan=15793	33.8644
12230:2	7	S.SGFSLEDPQTHSNR.I			787.864	2	1574.72	1574.72	0	0.7	666	CRagged	44.85	44.85	44.85	0.52	41	>sp|P08238|HS90B_HUMAN Heat shock protein HSP 90-beta OS=Homo sapiens OX=9606 GN=HSP90AB1 PE=1 SV=4	2276	240401_vra_2mg_helapeptide_smetryp_cona_pngasef_4ul.ScanId;v=1;d1=16032.16032.2	controllerType=0 controllerNumber=1 scan=16032	34.2295
12209:3	7	S.SGFSLEDPQTHSNR.I			525.578	3	1574.72	1574.72	0	-0.1	666	CRagged	476.46	390.42	390.42	9.59	41	>sp|P08238|HS90B_HUMAN Heat shock protein HSP 90-beta OS=Homo sapiens OX=9606 GN=HSP90AB1 PE=1 SV=4	2276	240401_vra_2mg_helapeptide_smetryp_cona_pngasef_4ul.ScanId;v=1;d1=16011.16011.3	controllerType=0 controllerNumber=1 scan=16011	34.1991
12156:3	7	S.SGFSLEDPQTHSNR.I			525.578	3	1574.72	1574.72	0	0.6	666	CRagged	697.53	654.68	654.68	14.31	41	>sp|P08238|HS90B_HUMAN Heat shock protein HSP 90-beta OS=Homo sapiens OX=9606 GN=HSP90AB1 PE=1 SV=4	2276	240401_vra_2mg_helapeptide_smetryp_cona_pngasef_4ul.ScanId;v=1;d1=15956.15956.3	controllerType=0 controllerNumber=1 scan=15956	34.1166
03707:3	7	F.SLEDPQTHSNR.I			428.537	3	1283.6	1283.6	0	-0.6	669	CRagged	277.84	225.13	225.13	5.24	41	>sp|P08238|HS90B_HUMAN Heat shock protein HSP 90-beta OS=Homo sapiens OX=9606 GN=HSP90AB1 PE=1 SV=4	2276	240401_vra_2mg_helapeptide_smetryp_cona_pngasef_4ul.ScanId;v=1;d1=7236.7236.3	controllerType=0 controllerNumber=1 scan=7236	20.5158
03669:3	7	F.SLEDPQTHSNR.I			428.537	3	1283.6	1283.6	0	-0.8	669	CRagged	302.21	215.98	215.98	4.94	41	>sp|P08238|HS90B_HUMAN Heat shock protein HSP 90-beta OS=Homo sapiens OX=9606 GN=HSP90AB1 PE=1 SV=4	2276	240401_vra_2mg_helapeptide_smetryp_cona_pngasef_4ul.ScanId;v=1;d1=7197.7197.3	controllerType=0 controllerNumber=1 scan=7197	20.4523
03656:2	7	F.SLEDPQTHSNR.I			642.299	2	1283.59	1283.6	0	-5.6	669	CRagged	438.99	122.92	122.92	2.63	41	>sp|P08238|HS90B_HUMAN Heat shock protein HSP 90-beta OS=Homo sapiens OX=9606 GN=HSP90AB1 PE=1 SV=4	2276	240401_vra_2mg_helapeptide_smetryp_cona_pngasef_4ul.ScanId;v=1;d1=7183.7183.2	controllerType=0 controllerNumber=1 scan=7183	20.434
03678:2	7	F.SLEDPQTHSNR.I			642.302	2	1283.6	1283.6	0	-0.7	669	CRagged	443.16	145.68	145.68	5.35	41	>sp|P08238|HS90B_HUMAN Heat shock protein HSP 90-beta OS=Homo sapiens OX=9606 GN=HSP90AB1 PE=1 SV=4	2276	240401_vra_2mg_helapeptide_smetryp_cona_pngasef_4ul.ScanId;v=1;d1=7206.7206.2	controllerType=0 controllerNumber=1 scan=7206	20.4652
12212:2	8	R.ISSIQATTAAG.S			510.272	2	1019.54	1019.54	0	0.2	24	NRagged	165.39	11.54	11.54	0.38	31	>sp|P29401|TKT_HUMAN Transketolase OS=Homo sapiens OX=9606 GN=TKT PE=1 SV=3	3501	240401_vra_2mg_helapeptide_smetryp_cona_pngasef_4ul.ScanId;v=1;d1=16014.16014.2	controllerType=0 controllerNumber=1 scan=16014	34.2034
12187:2	8	R.ISSIQATTAAG.S			510.272	2	1019.54	1019.54	0	0	24	NRagged	225.35	73.34	73.34	1.53	31	>sp|P29401|TKT_HUMAN Transketolase OS=Homo sapiens OX=9606 GN=TKT PE=1 SV=3	3501	240401_vra_2mg_helapeptide_smetryp_cona_pngasef_4ul.ScanId;v=1;d1=15988.15988.2	controllerType=0 controllerNumber=1 scan=15988	34.1642
10671:2	8	R.ISSIQATTAAGSGHPT.S			749.879	2	1498.75	1498.75	0	0.5	24	NRagged	513.91	310.65	310.65	10.1	31	>sp|P29401|TKT_HUMAN Transketolase OS=Homo sapiens OX=9606 GN=TKT PE=1 SV=3	3501	240401_vra_2mg_helapeptide_smetryp_cona_pngasef_4ul.ScanId;v=1;d1=14427.14427.2	controllerType=0 controllerNumber=1 scan=14427	31.884
56332:3	8	K.GHAAPILYAVWAEAGFLAEAELLNLRK.I			975.201	3	2923.59	2923.58	0	1.6	76	Non	730.08	720.7	720.7	16.04	31	>sp|P29401|TKT_HUMAN Transketolase OS=Homo sapiens OX=9606 GN=TKT PE=1 SV=3	3501	240401_vra_2mg_helapeptide_smetryp_cona_pngasef_4ul.ScanId;v=1;d1=60972.60972.3	controllerType=0 controllerNumber=1 scan=60972	76.1638
56389:3	8	K.GHAAPILYAVWAEAGFLAEAELLNLRK.I			975.2	3	2923.59	2923.58	0	1	76	Non	749.98	703.36	703.36	16.37	31	>sp|P29401|TKT_HUMAN Transketolase OS=Homo sapiens OX=9606 GN=TKT PE=1 SV=3	3501	240401_vra_2mg_helapeptide_smetryp_cona_pngasef_4ul.ScanId;v=1;d1=61030.61030.3	controllerType=0 controllerNumber=1 scan=61030	76.2085
56388:4	8	K.GHAAPILYAVWAEAGFLAEAELLNLRK.I			731.652	4	2923.59	2923.58	0	1	76	Non	934.39	934.39	934.39	20.49	31	>sp|P29401|TKT_HUMAN Transketolase OS=Homo sapiens OX=9606 GN=TKT PE=1 SV=3	3501	240401_vra_2mg_helapeptide_smetryp_cona_pngasef_4ul.ScanId;v=1;d1=61029.61029.4	controllerType=0 controllerNumber=1 scan=61029	76.207
56322:4	8	K.GHAAPILYAVWAEAGFLAEAELLNLRK.I			731.652	4	2923.59	2923.58	0	1.5	76	Non	1020.42	1020.42	1020.42	22.17	31	>sp|P29401|TKT_HUMAN Transketolase OS=Homo sapiens OX=9606 GN=TKT PE=1 SV=3	3501	240401_vra_2mg_helapeptide_smetryp_cona_pngasef_4ul.ScanId;v=1;d1=60962.60962.4	controllerType=0 controllerNumber=1 scan=60962	76.1576
56755:6	8	K.GHAAPILYAVWAEAGFLAEAELLNLRKISSDLDGHPVPK.Q			695.713	6	4169.24	4169.22	0	6.3	76	Non	21.86	21.86	21.86	1.53	31	>sp|P29401|TKT_HUMAN Transketolase OS=Homo sapiens OX=9606 GN=TKT PE=1 SV=3	3501	240401_vra_2mg_helapeptide_smetryp_cona_pngasef_4ul.ScanId;v=1;d1=61401.61401.6	controllerType=0 controllerNumber=1 scan=61401	76.4873
56650:5	8	K.GHAAPILYAVWAEAGFLAEAELLNLRKISSDLDGHPVPK.Q			834.852	5	4170.23	4169.22	1	2.8	76	Non	144.89	144.89	87.12	4.26	31	>sp|P29401|TKT_HUMAN Transketolase OS=Homo sapiens OX=9606 GN=TKT PE=1 SV=3	3501	240401_vra_2mg_helapeptide_smetryp_cona_pngasef_4ul.ScanId;v=1;d1=61295.61295.5	controllerType=0 controllerNumber=1 scan=61295	76.4142
56582:5	8	K.GHAAPILYAVWAEAGFLAEAELLNLRKISSDLDGHPVPK.Q			834.851	5	4170.23	4169.22	1	1.2	76	Non	149.77	149.77	21.39	4.85	31	>sp|P29401|TKT_HUMAN Transketolase OS=Homo sapiens OX=9606 GN=TKT PE=1 SV=3	3501	240401_vra_2mg_helapeptide_smetryp_cona_pngasef_4ul.ScanId;v=1;d1=61226.61226.5	controllerType=0 controllerNumber=1 scan=61226	76.3608
56091:4	8	K.GHAAPILYAVWAEAGFLAEAELLNLRKISSDLDGHPVPK.Q			1043.31	4	4170.23	4169.22	1	2.5	76	Non	184.77	184.77	100.5	4.81	31	>sp|P29401|TKT_HUMAN Transketolase OS=Homo sapiens OX=9606 GN=TKT PE=1 SV=3	3501	240401_vra_2mg_helapeptide_smetryp_cona_pngasef_4ul.ScanId;v=1;d1=60727.60727.4	controllerType=0 controllerNumber=1 scan=60727	75.9804
56453:5	8	K.GHAAPILYAVWAEAGFLAEAELLNLRKISSDLDGHPVPK.Q			834.651	5	4169.22	4169.22	0	1.6	76	Non	359.25	359.25	108.31	9.44	31	>sp|P29401|TKT_HUMAN Transketolase OS=Homo sapiens OX=9606 GN=TKT PE=1 SV=3	3501	240401_vra_2mg_helapeptide_smetryp_cona_pngasef_4ul.ScanId;v=1;d1=61095.61095.5	controllerType=0 controllerNumber=1 scan=61095	76.255
56279:4	8	K.GHAAPILYAVWAEAGFLAEAELLNLRKISSDLDGHPVPK.Q			1043.06	4	4169.23	4169.22	0	2	76	Non	365.3	365.3	91.42	9.7	31	>sp|P29401|TKT_HUMAN Transketolase OS=Homo sapiens OX=9606 GN=TKT PE=1 SV=3	3501	240401_vra_2mg_helapeptide_smetryp_cona_pngasef_4ul.ScanId;v=1;d1=60918.60918.4	controllerType=0 controllerNumber=1 scan=60918	76.1253
56120:5	8	K.GHAAPILYAVWAEAGFLAEAELLNLRKISSDLDGHPVPK.Q			834.651	5	4169.22	4169.22	0	1.4	76	Non	456.72	456.72	119.66	11.55	31	>sp|P29401|TKT_HUMAN Transketolase OS=Homo sapiens OX=9606 GN=TKT PE=1 SV=3	3501	240401_vra_2mg_helapeptide_smetryp_cona_pngasef_4ul.ScanId;v=1;d1=60757.60757.5	controllerType=0 controllerNumber=1 scan=60757	76.0046
56221:4	8	K.GHAAPILYAVWAEAGFLAEAELLNLRKISSDLDGHPVPK.Q			1043.06	4	4169.22	4169.22	0	0.3	76	Non	568.74	568.74	233.22	12.19	31	>sp|P29401|TKT_HUMAN Transketolase OS=Homo sapiens OX=9606 GN=TKT PE=1 SV=3	3501	240401_vra_2mg_helapeptide_smetryp_cona_pngasef_4ul.ScanId;v=1;d1=60859.60859.4	controllerType=0 controllerNumber=1 scan=60859	76.0819
55985:5	8	K.GHAAPILYAVWAEAGFLAEAELLNLRKISSDLDGHPVPK.Q			834.65	5	4169.22	4169.22	0	1.2	76	Non	577.62	573.71	217.8	12.08	31	>sp|P29401|TKT_HUMAN Transketolase OS=Homo sapiens OX=9606 GN=TKT PE=1 SV=3	3501	240401_vra_2mg_helapeptide_smetryp_cona_pngasef_4ul.ScanId;v=1;d1=60620.60620.5	controllerType=0 controllerNumber=1 scan=60620	75.9061
56386:5	8	K.GHAAPILYAVWAEAGFLAEAELLNLRKISSDLDGHPVPK.Q			834.65	5	4169.22	4169.22	0	1.1	76	Non	656.21	656.21	201.19	15.52	31	>sp|P29401|TKT_HUMAN Transketolase OS=Homo sapiens OX=9606 GN=TKT PE=1 SV=3	3501	240401_vra_2mg_helapeptide_smetryp_cona_pngasef_4ul.ScanId;v=1;d1=61027.61027.5	controllerType=0 controllerNumber=1 scan=61027	76.2044
56390:6	8	K.GHAAPILYAVWAEAGFLAEAELLNLRKISSDLDGHPVPK.Q			695.71	6	4169.22	4169.22	0	1.1	76	Non	662.53	662.53	242.05	15.33	31	>sp|P29401|TKT_HUMAN Transketolase OS=Homo sapiens OX=9606 GN=TKT PE=1 SV=3	3501	240401_vra_2mg_helapeptide_smetryp_cona_pngasef_4ul.ScanId;v=1;d1=61031.61031.6	controllerType=0 controllerNumber=1 scan=61031	76.2089
56456:6	8	K.GHAAPILYAVWAEAGFLAEAELLNLRKISSDLDGHPVPK.Q			695.71	6	4169.22	4169.22	0	1.4	76	Non	674.35	674.35	238.47	15.33	31	>sp|P29401|TKT_HUMAN Transketolase OS=Homo sapiens OX=9606 GN=TKT PE=1 SV=3	3501	240401_vra_2mg_helapeptide_smetryp_cona_pngasef_4ul.ScanId;v=1;d1=61098.61098.6	controllerType=0 controllerNumber=1 scan=61098	76.2591
56133:6	8	K.GHAAPILYAVWAEAGFLAEAELLNLRKISSDLDGHPVPK.Q			695.71	6	4169.22	4169.22	0	1.3	76	Non	743.37	743.37	157.3	16.33	31	>sp|P29401|TKT_HUMAN Transketolase OS=Homo sapiens OX=9606 GN=TKT PE=1 SV=3	3501	240401_vra_2mg_helapeptide_smetryp_cona_pngasef_4ul.ScanId;v=1;d1=60770.60770.6	controllerType=0 controllerNumber=1 scan=60770	76.0125
56006:6	8	K.GHAAPILYAVWAEAGFLAEAELLNLRKISSDLDGHPVPK.Q			695.71	6	4169.22	4169.22	0	1.3	76	Non	811.13	811.13	179.57	18.33	31	>sp|P29401|TKT_HUMAN Transketolase OS=Homo sapiens OX=9606 GN=TKT PE=1 SV=3	3501	240401_vra_2mg_helapeptide_smetryp_cona_pngasef_4ul.ScanId;v=1;d1=60641.60641.6	controllerType=0 controllerNumber=1 scan=60641	75.9206
08130:3	8	R.KISSDLDGHPVPK.Q			464.921	3	1392.75	1392.75	0	-0.4	102	Non	335.3	217.19	217.19	5.98	31	>sp|P29401|TKT_HUMAN Transketolase OS=Homo sapiens OX=9606 GN=TKT PE=1 SV=3	3501	240401_vra_2mg_helapeptide_smetryp_cona_pngasef_4ul.ScanId;v=1;d1=11809.11809.3	controllerType=0 controllerNumber=1 scan=11809	27.974
09516:2	8	K.ISSDLDGHPVPK.Q			632.83	2	1264.65	1264.65	0	-0.8	103	Non	247.89	14.44	14.44	1.53	31	>sp|P29401|TKT_HUMAN Transketolase OS=Homo sapiens OX=9606 GN=TKT PE=1 SV=3	3501	240401_vra_2mg_helapeptide_smetryp_cona_pngasef_4ul.ScanId;v=1;d1=13235.13235.2	controllerType=0 controllerNumber=1 scan=13235	30.0129
09458:3	8	K.ISSDLDGHPVPK.Q			422.223	3	1264.65	1264.65	0	0.3	103	Non	498.86	287.79	287.79	7.62	31	>sp|P29401|TKT_HUMAN Transketolase OS=Homo sapiens OX=9606 GN=TKT PE=1 SV=3	3501	240401_vra_2mg_helapeptide_smetryp_cona_pngasef_4ul.ScanId;v=1;d1=13176.13176.3	controllerType=0 controllerNumber=1 scan=13176	29.9312
09442:3	8	K.ISSDLDGHPVPK.Q			422.223	3	1264.65	1264.65	0	1	103	Non	509	271.1	271.1	7.44	31	>sp|P29401|TKT_HUMAN Transketolase OS=Homo sapiens OX=9606 GN=TKT PE=1 SV=3	3501	240401_vra_2mg_helapeptide_smetryp_cona_pngasef_4ul.ScanId;v=1;d1=13159.13159.3	controllerType=0 controllerNumber=1 scan=13159	29.9085
15837:4	8	R.LGQSDPAPLQHQMDIYQKR.C			557.033	4	2225.11	2225.11	0	-0.6	187	Non	100.3	100.3	100.3	2.49	31	>sp|P29401|TKT_HUMAN Transketolase OS=Homo sapiens OX=9606 GN=TKT PE=1 SV=3	3501	240401_vra_2mg_helapeptide_smetryp_cona_pngasef_4ul.ScanId;v=1;d1=19750.19750.4	controllerType=0 controllerNumber=1 scan=19750	39.8342
30718:5	8	R.LGQSDPAPLQHQMDIYQKRC[+57.021]EAFGWHAIIVDGHSVEELC[+57.021]K.A		C[+57]*2	933.452	5	4663.23	4663.23	0	0.1	187	Non	50.9	50.9	50.9	3.04	31	>sp|P29401|TKT_HUMAN Transketolase OS=Homo sapiens OX=9606 GN=TKT PE=1 SV=3	3501	240401_vra_2mg_helapeptide_smetryp_cona_pngasef_4ul.ScanId;v=1;d1=34959.34959.5	controllerType=0 controllerNumber=1 scan=34959	56.353
30691:7	8	R.LGQSDPAPLQHQMDIYQKRC[+57.021]EAFGWHAIIVDGHSVEELC[+57.021]K.A		C[+57]*2	667.039	7	4663.23	4663.23	0	0.6	187	Non	73.17	73.17	73.17	3.3	31	>sp|P29401|TKT_HUMAN Transketolase OS=Homo sapiens OX=9606 GN=TKT PE=1 SV=3	3501	240401_vra_2mg_helapeptide_smetryp_cona_pngasef_4ul.ScanId;v=1;d1=34931.34931.7	controllerType=0 controllerNumber=1 scan=34931	56.3269
30666:6	8	R.LGQSDPAPLQHQMDIYQKRC[+57.021]EAFGWHAIIVDGHSVEELC[+57.021]K.A		C[+57]*2	778.045	6	4663.23	4663.23	0	0.7	187	Non	270.19	270.19	270.19	7.96	31	>sp|P29401|TKT_HUMAN Transketolase OS=Homo sapiens OX=9606 GN=TKT PE=1 SV=3	3501	240401_vra_2mg_helapeptide_smetryp_cona_pngasef_4ul.ScanId;v=1;d1=34906.34906.6	controllerType=0 controllerNumber=1 scan=34906	56.3036
30721:6	8	R.LGQSDPAPLQHQMDIYQKRC[+57.021]EAFGWHAIIVDGHSVEELC[+57.021]K.A		C[+57]*2	778.044	6	4663.23	4663.23	0	0.2	187	Non	273.69	273.69	273.69	9	31	>sp|P29401|TKT_HUMAN Transketolase OS=Homo sapiens OX=9606 GN=TKT PE=1 SV=3	3501	240401_vra_2mg_helapeptide_smetryp_cona_pngasef_4ul.ScanId;v=1;d1=34962.34962.6	controllerType=0 controllerNumber=1 scan=34962	56.3544
30567:5	8	R.LGQSDPAPLQHQMDIYQKRC[+57.021]EAFGWHAIIVDGHSVEELC[+57.021]K.A		C[+57]*2	933.651	5	4664.23	4663.23	1	-1	187	Non	315.52	315.52	315.52	7.28	31	>sp|P29401|TKT_HUMAN Transketolase OS=Homo sapiens OX=9606 GN=TKT PE=1 SV=3	3501	240401_vra_2mg_helapeptide_smetryp_cona_pngasef_4ul.ScanId;v=1;d1=34805.34805.5	controllerType=0 controllerNumber=1 scan=34805	56.2163
30665:5	8	R.LGQSDPAPLQHQMDIYQKRC[+57.021]EAFGWHAIIVDGHSVEELC[+57.021]K.A		C[+57]*2	933.452	5	4663.23	4663.23	0	0.6	187	Non	329.12	329.12	329.12	8.16	31	>sp|P29401|TKT_HUMAN Transketolase OS=Homo sapiens OX=9606 GN=TKT PE=1 SV=3	3501	240401_vra_2mg_helapeptide_smetryp_cona_pngasef_4ul.ScanId;v=1;d1=34905.34905.5	controllerType=0 controllerNumber=1 scan=34905	56.303
25023:4	8	K.RC[+57.021]EAFGWHAIIVDGHSVEELC[+57.021]K.A		C[+57]*2	654.065	4	2613.24	2613.23	0	2	205	Non	103.46	50.27	50.27	0.47	31	>sp|P29401|TKT_HUMAN Transketolase OS=Homo sapiens OX=9606 GN=TKT PE=1 SV=3	3501	240401_vra_2mg_helapeptide_smetryp_cona_pngasef_4ul.ScanId;v=1;d1=29158.29158.4	controllerType=0 controllerNumber=1 scan=29158	51.0464
25032:5	8	K.RC[+57.021]EAFGWHAIIVDGHSVEELC[+57.021]K.A		C[+57]*2	523.454	5	2613.24	2613.23	0	2.2	205	Non	435.25	435.25	435.25	8.84	31	>sp|P29401|TKT_HUMAN Transketolase OS=Homo sapiens OX=9606 GN=TKT PE=1 SV=3	3501	240401_vra_2mg_helapeptide_smetryp_cona_pngasef_4ul.ScanId;v=1;d1=29167.29167.5	controllerType=0 controllerNumber=1 scan=29167	51.053
05631:2	8	K.HQPTAIIAK.T			489.79	2	978.573	978.573	0	0.2	233	NRagged	97.12	14.03	14.03	0.38	31	>sp|P29401|TKT_HUMAN Transketolase OS=Homo sapiens OX=9606 GN=TKT PE=1 SV=3	3501	240401_vra_2mg_helapeptide_smetryp_cona_pngasef_4ul.ScanId;v=1;d1=9229.9229.2	controllerType=0 controllerNumber=1 scan=9229	23.881
05461:2	8	K.HQPTAIIAK.T			489.79	2	978.573	978.573	0	0	233	NRagged	458.76	324.64	324.64	6.78	31	>sp|P29401|TKT_HUMAN Transketolase OS=Homo sapiens OX=9606 GN=TKT PE=1 SV=3	3501	240401_vra_2mg_helapeptide_smetryp_cona_pngasef_4ul.ScanId;v=1;d1=9054.9054.2	controllerType=0 controllerNumber=1 scan=9054	23.6052
05493:2	8	K.HQPTAIIAK.T			489.79	2	978.572	978.573	0	-0.6	233	NRagged	460.9	337.68	337.68	6.67	31	>sp|P29401|TKT_HUMAN Transketolase OS=Homo sapiens OX=9606 GN=TKT PE=1 SV=3	3501	240401_vra_2mg_helapeptide_smetryp_cona_pngasef_4ul.ScanId;v=1;d1=9087.9087.2	controllerType=0 controllerNumber=1 scan=9087	23.6545
05527:2	8	R.GITGVEDK.E			409.716	2	818.425	818.425	0	-0.1	247	Non	184.7	59.19	59.19	0.71	31	>sp|P29401|TKT_HUMAN Transketolase OS=Homo sapiens OX=9606 GN=TKT PE=1 SV=3	3501	240401_vra_2mg_helapeptide_smetryp_cona_pngasef_4ul.ScanId;v=1;d1=9122.9122.2	controllerType=0 controllerNumber=1 scan=9122	23.7123
11906:4	8	R.GITGVEDKESWHGKPLPK.N			495.265	4	1978.04	1978.04	0	-1.2	247	Non	37.64	28.72	28.72	1.29	31	>sp|P29401|TKT_HUMAN Transketolase OS=Homo sapiens OX=9606 GN=TKT PE=1 SV=3	3501	240401_vra_2mg_helapeptide_smetryp_cona_pngasef_4ul.ScanId;v=1;d1=15698.15698.4	controllerType=0 controllerNumber=1 scan=15698	33.7138
11863:4	8	R.GITGVEDKESWHGKPLPK.N			495.265	4	1978.04	1978.04	0	-0.7	247	Non	214.07	142.39	142.39	3.8	31	>sp|P29401|TKT_HUMAN Transketolase OS=Homo sapiens OX=9606 GN=TKT PE=1 SV=3	3501	240401_vra_2mg_helapeptide_smetryp_cona_pngasef_4ul.ScanId;v=1;d1=15654.15654.4	controllerType=0 controllerNumber=1 scan=15654	33.6485
03376:2	8	K.ES[+947.323]WHGK.P	HexNAc(1)Hex(1)NeuAc(2)	S[+947]	845.844	2	1690.68	1690.67	0	6.1	255	Non	50.76	0.04	0.04	0.2	31	>sp|P29401|TKT_HUMAN Transketolase OS=Homo sapiens OX=9606 GN=TKT PE=1 SV=3	3501	240401_vra_2mg_helapeptide_smetryp_cona_pngasef_4ul.ScanId;v=1;d1=6894.6894.2	controllerType=0 controllerNumber=1 scan=6894	19.9715
03313:2	8	K.ES[+947.323]WHGK.P	HexNAc(1)Hex(1)NeuAc(2)	S[+947]	845.843	2	1690.68	1690.67	0	4.8	255	Non	58.55	8.24	8.24	0.33	31	>sp|P29401|TKT_HUMAN Transketolase OS=Homo sapiens OX=9606 GN=TKT PE=1 SV=3	3501	240401_vra_2mg_helapeptide_smetryp_cona_pngasef_4ul.ScanId;v=1;d1=6829.6829.2	controllerType=0 controllerNumber=1 scan=6829	19.8642
56072:3	8	K.NMAEQIIQEIYSQIQSK.K			675.012	3	2023.02	2023.02	0	1.9	265	Non	340.35	322.84	322.84	6.31	31	>sp|P29401|TKT_HUMAN Transketolase OS=Homo sapiens OX=9606 GN=TKT PE=1 SV=3	3501	240401_vra_2mg_helapeptide_smetryp_cona_pngasef_4ul.ScanId;v=1;d1=60708.60708.3	controllerType=0 controllerNumber=1 scan=60708	75.9665
28248:3	8	K.ILATPPQEDAPSVDIANIR.M			674.031	3	2020.08	2020.07	0	3.4	284	Non	129.52	117.45	117.45	1.34	31	>sp|P29401|TKT_HUMAN Transketolase OS=Homo sapiens OX=9606 GN=TKT PE=1 SV=3	3501	240401_vra_2mg_helapeptide_smetryp_cona_pngasef_4ul.ScanId;v=1;d1=32446.32446.3	controllerType=0 controllerNumber=1 scan=32446	54.2153
28298:2	8	K.ILATPPQEDAPSVDIANIR.M			1010.54	2	2020.07	2020.07	0	1.3	284	Non	206.79	205.12	205.12	3.96	31	>sp|P29401|TKT_HUMAN Transketolase OS=Homo sapiens OX=9606 GN=TKT PE=1 SV=3	3501	240401_vra_2mg_helapeptide_smetryp_cona_pngasef_4ul.ScanId;v=1;d1=32497.32497.2	controllerType=0 controllerNumber=1 scan=32497	54.2585
28184:3	8	K.ILATPPQEDAPSVDIANIR.M			674.028	3	2020.07	2020.07	0	-0.3	284	Non	348.64	333.95	333.95	6.24	31	>sp|P29401|TKT_HUMAN Transketolase OS=Homo sapiens OX=9606 GN=TKT PE=1 SV=3	3501	240401_vra_2mg_helapeptide_smetryp_cona_pngasef_4ul.ScanId;v=1;d1=32381.32381.3	controllerType=0 controllerNumber=1 scan=32381	54.1641
03837:2	8	R.KAYGQALAK.L			475.277	2	949.547	949.547	0	0	319	Non	284.98	63.28	63.28	2.18	31	>sp|P29401|TKT_HUMAN Transketolase OS=Homo sapiens OX=9606 GN=TKT PE=1 SV=3	3501	240401_vra_2mg_helapeptide_smetryp_cona_pngasef_4ul.ScanId;v=1;d1=7371.7371.2	controllerType=0 controllerNumber=1 scan=7371	20.7569
03810:2	8	R.KAYGQALAK.L			475.277	2	949.547	949.547	0	0	319	Non	556.49	281.6	281.6	6.52	31	>sp|P29401|TKT_HUMAN Transketolase OS=Homo sapiens OX=9606 GN=TKT PE=1 SV=3	3501	240401_vra_2mg_helapeptide_smetryp_cona_pngasef_4ul.ScanId;v=1;d1=7343.7343.2	controllerType=0 controllerNumber=1 scan=7343	20.7058
12441:2	8	R.IIALDGDTK.N			473.266	2	945.525	945.525	0	-0.4	335	Non	283.07	79.27	79.27	2.45	31	>sp|P29401|TKT_HUMAN Transketolase OS=Homo sapiens OX=9606 GN=TKT PE=1 SV=3	3501	240401_vra_2mg_helapeptide_smetryp_cona_pngasef_4ul.ScanId;v=1;d1=16250.16250.2	controllerType=0 controllerNumber=1 scan=16250	34.5653
12474:2	8	R.IIALDGDTK.N			473.266	2	945.525	945.525	0	0.4	335	Non	346.51	135.83	135.83	4.06	31	>sp|P29401|TKT_HUMAN Transketolase OS=Homo sapiens OX=9606 GN=TKT PE=1 SV=3	3501	240401_vra_2mg_helapeptide_smetryp_cona_pngasef_4ul.ScanId;v=1;d1=16284.16284.2	controllerType=0 controllerNumber=1 scan=16284	34.6208
50160:3	8	R.TVPFC[+57.021]STFAAFFTR.A		C[+57]	551.27	3	1651.79	1651.79	0	0.5	382	CRagged	139.43	139.43	139.43	2.3	31	>sp|P29401|TKT_HUMAN Transketolase OS=Homo sapiens OX=9606 GN=TKT PE=1 SV=3	3501	240401_vra_2mg_helapeptide_smetryp_cona_pngasef_4ul.ScanId;v=1;d1=54701.54701.3	controllerType=0 controllerNumber=1 scan=54701	71.3057
50128:3	8	R.TVPFC[+57.021]STFAAFFTR.A		C[+57]	551.27	3	1651.79	1651.79	0	0.7	382	CRagged	174.53	174.53	174.53	2.72	31	>sp|P29401|TKT_HUMAN Transketolase OS=Homo sapiens OX=9606 GN=TKT PE=1 SV=3	3501	240401_vra_2mg_helapeptide_smetryp_cona_pngasef_4ul.ScanId;v=1;d1=54668.54668.3	controllerType=0 controllerNumber=1 scan=54668	71.2807
50001:2	8	R.TVPFC[+57.021]STFAAFFTR.A		C[+57]	826.402	2	1651.8	1651.79	0	1.6	382	CRagged	441.77	313.26	313.26	7.73	31	>sp|P29401|TKT_HUMAN Transketolase OS=Homo sapiens OX=9606 GN=TKT PE=1 SV=3	3501	240401_vra_2mg_helapeptide_smetryp_cona_pngasef_4ul.ScanId;v=1;d1=54540.54540.2	controllerType=0 controllerNumber=1 scan=54540	71.1865
49872:2	8	R.TVPFC[+57.021]STFAAFFTR.A		C[+57]	826.401	2	1651.8	1651.79	0	1.1	382	CRagged	470.36	301.1	301.1	9.02	31	>sp|P29401|TKT_HUMAN Transketolase OS=Homo sapiens OX=9606 GN=TKT PE=1 SV=3	3501	240401_vra_2mg_helapeptide_smetryp_cona_pngasef_4ul.ScanId;v=1;d1=54409.54409.2	controllerType=0 controllerNumber=1 scan=54409	71.088
21821:2	8	R.SVPTSTVFYPSDGVATEK.A			942.965	2	1884.92	1884.92	0	0	439	CRagged	384.27	384.27	384.27	11.31	31	>sp|P29401|TKT_HUMAN Transketolase OS=Homo sapiens OX=9606 GN=TKT PE=1 SV=3	3501	240401_vra_2mg_helapeptide_smetryp_cona_pngasef_4ul.ScanId;v=1;d1=25888.25888.2	controllerType=0 controllerNumber=1 scan=25888	47.605
21857:2	8	R.SVPTSTVFYPSDGVATEK.A			942.966	2	1884.92	1884.92	0	0.9	439	CRagged	412.39	380.28	380.28	10.53	31	>sp|P29401|TKT_HUMAN Transketolase OS=Homo sapiens OX=9606 GN=TKT PE=1 SV=3	3501	240401_vra_2mg_helapeptide_smetryp_cona_pngasef_4ul.ScanId;v=1;d1=25925.25925.2	controllerType=0 controllerNumber=1 scan=25925	47.6584
06352:2	8	K.AVELAANTK.G			458.758	2	916.509	916.51	0	-0.5	457	Non	364.95	130.29	130.29	3.85	31	>sp|P29401|TKT_HUMAN Transketolase OS=Homo sapiens OX=9606 GN=TKT PE=1 SV=3	3501	240401_vra_2mg_helapeptide_smetryp_cona_pngasef_4ul.ScanId;v=1;d1=9973.9973.2	controllerType=0 controllerNumber=1 scan=9973	25.0296
06330:2	8	K.AVELAANTK.G			458.758	2	916.509	916.51	0	-0.8	457	Non	409.54	148.99	148.99	5.41	31	>sp|P29401|TKT_HUMAN Transketolase OS=Homo sapiens OX=9606 GN=TKT PE=1 SV=3	3501	240401_vra_2mg_helapeptide_smetryp_cona_pngasef_4ul.ScanId;v=1;d1=9950.9950.2	controllerType=0 controllerNumber=1 scan=9950	24.9887
18645:3	8	R.TSRPENAIIYNNNEDFQVGQAK.V			836.742	3	2508.21	2508.21	0	0.5	472	CRagged	122.4	122.4	122.4	3.09	31	>sp|P29401|TKT_HUMAN Transketolase OS=Homo sapiens OX=9606 GN=TKT PE=1 SV=3	3501	240401_vra_2mg_helapeptide_smetryp_cona_pngasef_4ul.ScanId;v=1;d1=22634.22634.3	controllerType=0 controllerNumber=1 scan=22634	43.6653
18595:3	8	R.TSRPENAIIYNNNEDFQVGQAK.V			836.742	3	2508.21	2508.21	0	-0.1	472	CRagged	633.41	633.41	633.41	13.29	31	>sp|P29401|TKT_HUMAN Transketolase OS=Homo sapiens OX=9606 GN=TKT PE=1 SV=3	3501	240401_vra_2mg_helapeptide_smetryp_cona_pngasef_4ul.ScanId;v=1;d1=22583.22583.3	controllerType=0 controllerNumber=1 scan=22583	43.6054
33863:6	8	K.VVLKSKDDQVTVIGAGVTLHEALAAAELLKKEK.I			579.84	6	3474	3473.99	0	1.9	494	Non	23.4	23.4	23.4	2.59	31	>sp|P29401|TKT_HUMAN Transketolase OS=Homo sapiens OX=9606 GN=TKT PE=1 SV=3	3501	240401_vra_2mg_helapeptide_smetryp_cona_pngasef_4ul.ScanId;v=1;d1=38152.38152.6	controllerType=0 controllerNumber=1 scan=38152	58.781
39815:4	8	K.SKDDQVTVIGAGVTLHEALAAAELLKK.E			695.141	4	2777.54	2777.54	0	0.1	498	CRagged	166.91	166.91	166.91	5.79	31	>sp|P29401|TKT_HUMAN Transketolase OS=Homo sapiens OX=9606 GN=TKT PE=1 SV=3	3501	240401_vra_2mg_helapeptide_smetryp_cona_pngasef_4ul.ScanId;v=1;d1=44193.44193.4	controllerType=0 controllerNumber=1 scan=44193	63.233
39757:4	8	K.SKDDQVTVIGAGVTLHEALAAAELLKK.E			695.14	4	2777.54	2777.54	0	-0.2	498	CRagged	185.73	185.73	185.73	6.12	31	>sp|P29401|TKT_HUMAN Transketolase OS=Homo sapiens OX=9606 GN=TKT PE=1 SV=3	3501	240401_vra_2mg_helapeptide_smetryp_cona_pngasef_4ul.ScanId;v=1;d1=44134.44134.4	controllerType=0 controllerNumber=1 scan=44134	63.1922
39747:5	8	K.SKDDQVTVIGAGVTLHEALAAAELLKK.E			556.314	5	2777.54	2777.54	0	-0.3	498	CRagged	465.03	465.03	465.03	12.35	31	>sp|P29401|TKT_HUMAN Transketolase OS=Homo sapiens OX=9606 GN=TKT PE=1 SV=3	3501	240401_vra_2mg_helapeptide_smetryp_cona_pngasef_4ul.ScanId;v=1;d1=44124.44124.5	controllerType=0 controllerNumber=1 scan=44124	63.1869
36016:5	8	K.SKDDQVTVIGAGVTLHEALAAAELLKKEK.I			607.742	5	3034.68	3034.68	0	0.4	498	CRagged	489.01	489.01	489.01	13.06	31	>sp|P29401|TKT_HUMAN Transketolase OS=Homo sapiens OX=9606 GN=TKT PE=1 SV=3	3501	240401_vra_2mg_helapeptide_smetryp_cona_pngasef_4ul.ScanId;v=1;d1=40337.40337.5	controllerType=0 controllerNumber=1 scan=40337	60.3749
35948:5	8	K.SKDDQVTVIGAGVTLHEALAAAELLKKEK.I			607.742	5	3034.68	3034.68	0	0.2	498	CRagged	542.06	542.06	542.06	13.3	31	>sp|P29401|TKT_HUMAN Transketolase OS=Homo sapiens OX=9606 GN=TKT PE=1 SV=3	3501	240401_vra_2mg_helapeptide_smetryp_cona_pngasef_4ul.ScanId;v=1;d1=40268.40268.5	controllerType=0 controllerNumber=1 scan=40268	60.3266
[truncated: 8,362 more rows]

## Sheet: Filtered spectra
Query #:z	Protein Rank	Peptide < ProteinMetrics Confidential >	Glycans NHFAGNa	Modification Type(s)	Observed m/z	z	Observed (M+H)	Calc. mass (M+H)	Off-by-x error	Mass error (ppm)	Starting position	Cleavage	Score	Delta	Delta Mod	|Log Prob|	# of unique peptides	Protein Name	Protein DB number	Comment	Scan #	Scan Time
[truncated: 5,305 more rows]

[truncated: 1 more sheets: Validated glycopeptides]
