# Supplementary material for: Quantification and site-specific analysis of co-occupied N- and O-glycopeptides
Source: bioRxiv. 2024 Jul 7:2024.07.06.602348. Preprint. [Version 1] doi: 10.1101/2024.07.06.602348 (PMC11245114; doi:10.1101/2024.07.06.602348)
Supplement: Supplement 9 [file media-9.xlsx]

## Sheet: Legend
				Supplemental Table 8. IMPa, trypsin, and PNGaseF digest of Jacalin-enriched human serum output and manually validated peptides. There are four tabs for all Byonic searches. The tab labeled as "Summary" describes the Byonic parameters used for the search, including the name of the RAW file searched and the proteome searched against. The second tab, "Spectra", represents the raw output of Byonic, w…
	Glycan Labels
	H	Hexose
	N	GalNAc
	A	NeuAc
	F	Fucose

## Sheet: Summary
Summary:
	1) Input data file: C:\Users\Big Boy\Downloads\231128_VRA_HS_Jacalin_IMPa_PNGaseF_Trypsin_20.raw
	2) Protein database: C:\Users\Big Boy\Desktop\Proteomes\Human_Reviewed_NoIsoforms.fasta
	3) Parameter file: C:\Users\Big Boy\Desktop\Joann\231130_JC_HS_Jacalin_PNGaseF_IMPa_Trypsin_Byonic\objs\params.prf
	4) Date/Time: December 1, 2023 at 1:23:30 AM EST
	5) RunTime: 14 hours, 56 minutes, 22 seconds; on 16 cores
Summary Statistics:
	1) Reporting 142 forward and 20 reverse proteins
	2) 1433 unique forward peptides
	3) 5283 spectra matched to forward peptides
	4) Estimated spectrum-level FDR on true proteins is 0.2%
Recorded protein search configuration:
Num	Rule	Value
0	Protein database	C:\Users\Big Boy\Desktop\Proteomes\Human_Reviewed_NoIsoforms.fasta
1	Spectrum-level FDR	Auto cut
2	Cleavage residues	RK;ST
3	Digest cutter	C-terminal & N-terminal cutter
4	Peptide termini	Fully specific
5	Maximum number of missed cleavages	6
6	Precursor tolerance	10.0 ppm
7	Fragment tolerance	ma:ftms 20.0 ppm, ma:itms 0.35 Da
8	Fragment tolerance version	2
9	Charges applied to charge-unassigned spectra:	1,2,3,4
10	Precursor mass max	7000.0
11	N-glycan search	None
12	O-glycan search	None
13	Off by x isotopes	-2,-1,0,+1,+2
14	Contaminants added	false
15	Decoys added	true
16	%Additional parameters:
17	Disulfide Enable	false
18	Trisulfide Enable	false
19	DSS Crosslink Enable	false
20	Custom Crosslink Enable	false
21	Wildcard Enable	0
22	Combyne cut off score	Auto
23	Protein FDR cutoff	1%
24	Focused DB created	false
25	Export mzIdentML	false
26	Score version	2
27	precursor_assignment_flags	1
28	po_NumberMonosReturn	1
29	Lock mass list	None
30	%Modification searches:
31	common_modifications_max	3
32	rare_modifications_max	1
33	%Fixed and variable modifications:
34	Carbamidomethyl / +57.021464 @ C | fixed
35	Deamidated / +0.984016 @ N | rare1
36	% Custom modification text below
37	%Glycan modifications:
38	% O-glycan 9 common.txt
39	HexNAc(1)Hex(1) @ OGlycan | common3
40	HexNAc(1) @ OGlycan | common3
41	HexNAc(2)Hex(1) @ OGlycan | common3
42	HexNAc(1)Hex(1)NeuAc(1) @ OGlycan | common3
43	HexNAc(1)Hex(1)NeuAc(2) @ OGlycan | common3
44	HexNAc(2)Hex(2)NeuAc(1) @ OGlycan | common3
45	HexNAc(2)Hex(2)NeuAc(2) @ OGlycan | common3
46	HexNAc(2)Hex(2) @ OGlycan | common3
47	% Custom modification text below
48	Show all N-glycopeptides	0
49	%Addition parameters:
50	Product Version	PMI-Byonic-Demo:v4.5.2
51	Registered to	Stacy Malaker Yale University

## Sheet: Spectra
Query #:z	Protein Rank	Peptide < ProteinMetrics Confidential >	Glycans NHFAGNa	Modification Type(s)	Observed m/z	z	Observed (M+H)	Calc. mass (M+H)	Off-by-x error	Mass error (ppm)	Starting position	Cleavage	Score	Delta	Delta Mod	|Log Prob|	# of unique peptides	Protein Name	Protein DB number	Comment	Scan #	Scan Time
13181:3	1	R.FKDLGEENFK.A			409.539	3	1226.6	1226.61	0	-1	35	Non	213.82	174.86	174.86	2.45	104	>sp|P02768|ALBU_HUMAN Albumin OS=Homo sapiens OX=9606 GN=ALB PE=1 SV=2	1974	231128_vra_hs_jacalin_impa_pngasef_trypsin_20.ScanId;v=1;d1=16531.16531.3	controllerType=0 controllerNumber=1 scan=16531	35.0373
10709:2	1	R.FKDLGEENFK.A			613.806	2	1226.6	1226.61	0	-1.2	35	Non	217.79	80.19	80.19	1	104	>sp|P02768|ALBU_HUMAN Albumin OS=Homo sapiens OX=9606 GN=ALB PE=1 SV=2	1974	231128_vra_hs_jacalin_impa_pngasef_trypsin_20.ScanId;v=1;d1=13960.13960.2	controllerType=0 controllerNumber=1 scan=13960	31.2057
10690:2	1	R.FKDLGEENFK.A			613.806	2	1226.6	1226.61	0	-0.9	35	Non	218.56	71.68	71.68	1.65	104	>sp|P02768|ALBU_HUMAN Albumin OS=Homo sapiens OX=9606 GN=ALB PE=1 SV=2	1974	231128_vra_hs_jacalin_impa_pngasef_trypsin_20.ScanId;v=1;d1=13939.13939.2	controllerType=0 controllerNumber=1 scan=13939	31.1824
10069:3	1	R.FKDLGEENFK.A			409.54	3	1226.6	1226.61	0	-0.5	35	Non	225.7	142.23	142.23	2.71	104	>sp|P02768|ALBU_HUMAN Albumin OS=Homo sapiens OX=9606 GN=ALB PE=1 SV=2	1974	231128_vra_hs_jacalin_impa_pngasef_trypsin_20.ScanId;v=1;d1=13273.13273.3	controllerType=0 controllerNumber=1 scan=13273	30.2604
10905:2	1	R.FKDLGEENFK.A			613.806	2	1226.6	1226.61	0	-0.4	35	Non	249.18	78.34	78.34	2.43	104	>sp|P02768|ALBU_HUMAN Albumin OS=Homo sapiens OX=9606 GN=ALB PE=1 SV=2	1974	231128_vra_hs_jacalin_impa_pngasef_trypsin_20.ScanId;v=1;d1=14166.14166.2	controllerType=0 controllerNumber=1 scan=14166	31.4788
13574:3	1	R.FKDLGEENFK.A			409.539	3	1226.6	1226.61	0	-1.7	35	Non	256.64	203.91	203.91	3.36	104	>sp|P02768|ALBU_HUMAN Albumin OS=Homo sapiens OX=9606 GN=ALB PE=1 SV=2	1974	231128_vra_hs_jacalin_impa_pngasef_trypsin_20.ScanId;v=1;d1=16942.16942.3	controllerType=0 controllerNumber=1 scan=16942	35.5969
10996:2	1	R.FKDLGEENFK.A			613.806	2	1226.6	1226.61	0	-0.5	35	Non	262.31	73.39	73.39	2.43	104	>sp|P02768|ALBU_HUMAN Albumin OS=Homo sapiens OX=9606 GN=ALB PE=1 SV=2	1974	231128_vra_hs_jacalin_impa_pngasef_trypsin_20.ScanId;v=1;d1=14260.14260.2	controllerType=0 controllerNumber=1 scan=14260	31.6203
13046:3	1	R.FKDLGEENFK.A			409.54	3	1226.61	1226.61	0	0	35	Non	262.91	206.91	206.91	3.36	104	>sp|P02768|ALBU_HUMAN Albumin OS=Homo sapiens OX=9606 GN=ALB PE=1 SV=2	1974	231128_vra_hs_jacalin_impa_pngasef_trypsin_20.ScanId;v=1;d1=16392.16392.3	controllerType=0 controllerNumber=1 scan=16392	34.8382
12877:3	1	R.FKDLGEENFK.A			409.54	3	1226.6	1226.61	0	-0.8	35	Non	273.68	211.34	211.34	3.54	104	>sp|P02768|ALBU_HUMAN Albumin OS=Homo sapiens OX=9606 GN=ALB PE=1 SV=2	1974	231128_vra_hs_jacalin_impa_pngasef_trypsin_20.ScanId;v=1;d1=16218.16218.3	controllerType=0 controllerNumber=1 scan=16218	34.5803
13626:3	1	R.FKDLGEENFK.A			409.539	3	1226.6	1226.61	0	-2.2	35	Non	299.04	186.11	186.11	3.01	104	>sp|P02768|ALBU_HUMAN Albumin OS=Homo sapiens OX=9606 GN=ALB PE=1 SV=2	1974	231128_vra_hs_jacalin_impa_pngasef_trypsin_20.ScanId;v=1;d1=16995.16995.3	controllerType=0 controllerNumber=1 scan=16995	35.6649
12852:3	1	R.FKDLGEENFK.A			409.539	3	1226.6	1226.61	0	-1	35	Non	307.68	203.41	203.41	3.62	104	>sp|P02768|ALBU_HUMAN Albumin OS=Homo sapiens OX=9606 GN=ALB PE=1 SV=2	1974	231128_vra_hs_jacalin_impa_pngasef_trypsin_20.ScanId;v=1;d1=16192.16192.3	controllerType=0 controllerNumber=1 scan=16192	34.5444
12517:3	1	R.FKDLGEENFK.A			409.54	3	1226.61	1226.61	0	0.7	35	Non	311.25	180.76	180.76	3.76	104	>sp|P02768|ALBU_HUMAN Albumin OS=Homo sapiens OX=9606 GN=ALB PE=1 SV=2	1974	231128_vra_hs_jacalin_impa_pngasef_trypsin_20.ScanId;v=1;d1=15847.15847.3	controllerType=0 controllerNumber=1 scan=15847	34.0312
12277:3	1	R.FKDLGEENFK.A			409.539	3	1226.6	1226.61	0	-2	35	Non	321.31	246.2	246.2	3.76	104	>sp|P02768|ALBU_HUMAN Albumin OS=Homo sapiens OX=9606 GN=ALB PE=1 SV=2	1974	231128_vra_hs_jacalin_impa_pngasef_trypsin_20.ScanId;v=1;d1=15600.15600.3	controllerType=0 controllerNumber=1 scan=15600	33.6622
12455:3	1	R.FKDLGEENFK.A			409.54	3	1226.6	1226.61	0	-0.8	35	Non	327.1	187.22	187.22	3.83	104	>sp|P02768|ALBU_HUMAN Albumin OS=Homo sapiens OX=9606 GN=ALB PE=1 SV=2	1974	231128_vra_hs_jacalin_impa_pngasef_trypsin_20.ScanId;v=1;d1=15783.15783.3	controllerType=0 controllerNumber=1 scan=15783	33.9228
12665:3	1	R.FKDLGEENFK.A			409.539	3	1226.6	1226.61	0	-1.5	35	Non	340.05	200.25	200.25	4.09	104	>sp|P02768|ALBU_HUMAN Albumin OS=Homo sapiens OX=9606 GN=ALB PE=1 SV=2	1974	231128_vra_hs_jacalin_impa_pngasef_trypsin_20.ScanId;v=1;d1=16000.16000.3	controllerType=0 controllerNumber=1 scan=16000	34.2546
11854:3	1	R.FKDLGEENFK.A			409.539	3	1226.6	1226.61	0	-1	35	Non	343.05	199.09	199.09	3.81	104	>sp|P02768|ALBU_HUMAN Albumin OS=Homo sapiens OX=9606 GN=ALB PE=1 SV=2	1974	231128_vra_hs_jacalin_impa_pngasef_trypsin_20.ScanId;v=1;d1=15146.15146.3	controllerType=0 controllerNumber=1 scan=15146	33.0164
10044:3	1	R.FKDLGEENFK.A			409.54	3	1226.6	1226.61	0	-0.8	35	Non	361.57	252.16	252.16	4.2	104	>sp|P02768|ALBU_HUMAN Albumin OS=Homo sapiens OX=9606 GN=ALB PE=1 SV=2	1974	231128_vra_hs_jacalin_impa_pngasef_trypsin_20.ScanId;v=1;d1=13247.13247.3	controllerType=0 controllerNumber=1 scan=13247	30.2207
12705:3	1	R.FKDLGEENFK.A			409.539	3	1226.6	1226.61	0	-1	35	Non	375.59	259.01	259.01	4.38	104	>sp|P02768|ALBU_HUMAN Albumin OS=Homo sapiens OX=9606 GN=ALB PE=1 SV=2	1974	231128_vra_hs_jacalin_impa_pngasef_trypsin_20.ScanId;v=1;d1=16041.16041.3	controllerType=0 controllerNumber=1 scan=16041	34.3154
11265:3	1	R.FKDLGEENFK.A			409.54	3	1226.6	1226.61	0	-0.8	35	Non	404.35	209.79	209.79	4.76	104	>sp|P02768|ALBU_HUMAN Albumin OS=Homo sapiens OX=9606 GN=ALB PE=1 SV=2	1974	231128_vra_hs_jacalin_impa_pngasef_trypsin_20.ScanId;v=1;d1=14538.14538.3	controllerType=0 controllerNumber=1 scan=14538	32.0631
10501:3	1	R.FKDLGEENFK.A			409.539	3	1226.6	1226.61	0	-1.7	35	Non	411.89	220.85	220.85	4.71	104	>sp|P02768|ALBU_HUMAN Albumin OS=Homo sapiens OX=9606 GN=ALB PE=1 SV=2	1974	231128_vra_hs_jacalin_impa_pngasef_trypsin_20.ScanId;v=1;d1=13726.13726.3	controllerType=0 controllerNumber=1 scan=13726	30.9183
12193:3	1	R.FKDLGEENFK.A			409.539	3	1226.6	1226.61	0	-1	35	Non	416.63	250.7	250.7	4.89	104	>sp|P02768|ALBU_HUMAN Albumin OS=Homo sapiens OX=9606 GN=ALB PE=1 SV=2	1974	231128_vra_hs_jacalin_impa_pngasef_trypsin_20.ScanId;v=1;d1=15511.15511.3	controllerType=0 controllerNumber=1 scan=15511	33.5237
11513:3	1	R.FKDLGEENFK.A			409.539	3	1226.6	1226.61	0	-1.2	35	Non	424.68	285.71	285.71	4.95	104	>sp|P02768|ALBU_HUMAN Albumin OS=Homo sapiens OX=9606 GN=ALB PE=1 SV=2	1974	231128_vra_hs_jacalin_impa_pngasef_trypsin_20.ScanId;v=1;d1=14794.14794.3	controllerType=0 controllerNumber=1 scan=14794	32.4434
10540:2	1	R.FKDLGEENFK.A			613.806	2	1226.6	1226.61	0	-1.2	35	Non	425.07	161.98	161.98	3.62	104	>sp|P02768|ALBU_HUMAN Albumin OS=Homo sapiens OX=9606 GN=ALB PE=1 SV=2	1974	231128_vra_hs_jacalin_impa_pngasef_trypsin_20.ScanId;v=1;d1=13773.13773.2	controllerType=0 controllerNumber=1 scan=13773	30.9784
11110:3	1	R.FKDLGEENFK.A			409.54	3	1226.6	1226.61	0	-0.3	35	Non	425.56	259.73	259.73	5.19	104	>sp|P02768|ALBU_HUMAN Albumin OS=Homo sapiens OX=9606 GN=ALB PE=1 SV=2	1974	231128_vra_hs_jacalin_impa_pngasef_trypsin_20.ScanId;v=1;d1=14378.14378.3	controllerType=0 controllerNumber=1 scan=14378	31.7997
11823:3	1	R.FKDLGEENFK.A			409.539	3	1226.6	1226.61	0	-1.2	35	Non	442.05	257.65	257.65	5.26	104	>sp|P02768|ALBU_HUMAN Albumin OS=Homo sapiens OX=9606 GN=ALB PE=1 SV=2	1974	231128_vra_hs_jacalin_impa_pngasef_trypsin_20.ScanId;v=1;d1=15114.15114.3	controllerType=0 controllerNumber=1 scan=15114	32.9709
10537:2	1	R.FKDLGEENFK.A			613.805	2	1226.6	1226.61	0	-1.8	35	Non	445.03	157.22	157.22	3.69	104	>sp|P02768|ALBU_HUMAN Albumin OS=Homo sapiens OX=9606 GN=ALB PE=1 SV=2	1974	231128_vra_hs_jacalin_impa_pngasef_trypsin_20.ScanId;v=1;d1=13769.13769.2	controllerType=0 controllerNumber=1 scan=13769	30.9724
10752:3	1	R.FKDLGEENFK.A			409.539	3	1226.6	1226.61	0	-1	35	Non	446.91	284.51	284.51	5.34	104	>sp|P02768|ALBU_HUMAN Albumin OS=Homo sapiens OX=9606 GN=ALB PE=1 SV=2	1974	231128_vra_hs_jacalin_impa_pngasef_trypsin_20.ScanId;v=1;d1=14007.14007.3	controllerType=0 controllerNumber=1 scan=14007	31.2661
11147:3	1	R.FKDLGEENFK.A			409.54	3	1226.6	1226.61	0	-0.3	35	Non	468.05	269.9	269.9	5.72	104	>sp|P02768|ALBU_HUMAN Albumin OS=Homo sapiens OX=9606 GN=ALB PE=1 SV=2	1974	231128_vra_hs_jacalin_impa_pngasef_trypsin_20.ScanId;v=1;d1=14416.14416.3	controllerType=0 controllerNumber=1 scan=14416	31.8582
10507:3	1	R.FKDLGEENFK.A			409.539	3	1226.6	1226.61	0	-1.2	35	Non	483.44	280.58	280.58	5.67	104	>sp|P02768|ALBU_HUMAN Albumin OS=Homo sapiens OX=9606 GN=ALB PE=1 SV=2	1974	231128_vra_hs_jacalin_impa_pngasef_trypsin_20.ScanId;v=1;d1=13733.13733.3	controllerType=0 controllerNumber=1 scan=13733	30.9272
10787:3	1	R.FKDLGEENFK.A			409.539	3	1226.6	1226.61	0	-1.7	35	Non	486.59	329.51	329.51	5.74	104	>sp|P02768|ALBU_HUMAN Albumin OS=Homo sapiens OX=9606 GN=ALB PE=1 SV=2	1974	231128_vra_hs_jacalin_impa_pngasef_trypsin_20.ScanId;v=1;d1=14043.14043.3	controllerType=0 controllerNumber=1 scan=14043	31.3228
11553:3	1	R.FKDLGEENFK.A			409.54	3	1226.6	1226.61	0	-0.3	35	Non	486.91	294.2	294.2	5.66	104	>sp|P02768|ALBU_HUMAN Albumin OS=Homo sapiens OX=9606 GN=ALB PE=1 SV=2	1974	231128_vra_hs_jacalin_impa_pngasef_trypsin_20.ScanId;v=1;d1=14835.14835.3	controllerType=0 controllerNumber=1 scan=14835	32.5046
10625:3	1	R.FKDLGEENFK.A			409.539	3	1226.6	1226.61	0	-1	35	Non	501.44	347.11	347.11	6.66	104	>sp|P02768|ALBU_HUMAN Albumin OS=Homo sapiens OX=9606 GN=ALB PE=1 SV=2	1974	231128_vra_hs_jacalin_impa_pngasef_trypsin_20.ScanId;v=1;d1=13867.13867.3	controllerType=0 controllerNumber=1 scan=13867	31.0816
10946:3	1	R.FKDLGEENFK.A			409.54	3	1226.6	1226.61	0	-0.5	35	Non	502.11	301.84	301.84	5.88	104	>sp|P02768|ALBU_HUMAN Albumin OS=Homo sapiens OX=9606 GN=ALB PE=1 SV=2	1974	231128_vra_hs_jacalin_impa_pngasef_trypsin_20.ScanId;v=1;d1=14209.14209.3	controllerType=0 controllerNumber=1 scan=14209	31.5529
10985:3	1	R.FKDLGEENFK.A			409.54	3	1226.6	1226.61	0	-0.5	35	Non	505.19	336.69	336.69	6.04	104	>sp|P02768|ALBU_HUMAN Albumin OS=Homo sapiens OX=9606 GN=ALB PE=1 SV=2	1974	231128_vra_hs_jacalin_impa_pngasef_trypsin_20.ScanId;v=1;d1=14249.14249.3	controllerType=0 controllerNumber=1 scan=14249	31.6068
10638:3	1	R.FKDLGEENFK.A			409.539	3	1226.6	1226.61	0	-1	35	Non	507.92	337.88	337.88	5.66	104	>sp|P02768|ALBU_HUMAN Albumin OS=Homo sapiens OX=9606 GN=ALB PE=1 SV=2	1974	231128_vra_hs_jacalin_impa_pngasef_trypsin_20.ScanId;v=1;d1=13881.13881.3	controllerType=0 controllerNumber=1 scan=13881	31.1013
11283:3	1	R.FKDLGEENFK.A			409.539	3	1226.6	1226.61	0	-1	35	Non	528.3	288.63	288.63	5.97	104	>sp|P02768|ALBU_HUMAN Albumin OS=Homo sapiens OX=9606 GN=ALB PE=1 SV=2	1974	231128_vra_hs_jacalin_impa_pngasef_trypsin_20.ScanId;v=1;d1=14557.14557.3	controllerType=0 controllerNumber=1 scan=14557	32.0896
10369:3	1	R.FKDLGEENFK.A			409.539	3	1226.6	1226.61	0	-1.5	35	Non	530.19	326.17	326.17	6.04	104	>sp|P02768|ALBU_HUMAN Albumin OS=Homo sapiens OX=9606 GN=ALB PE=1 SV=2	1974	231128_vra_hs_jacalin_impa_pngasef_trypsin_20.ScanId;v=1;d1=13588.13588.3	controllerType=0 controllerNumber=1 scan=13588	30.7167
10381:3	1	R.FKDLGEENFK.A			409.54	3	1226.6	1226.61	0	-0.3	35	Non	560.82	347.89	347.89	7.31	104	>sp|P02768|ALBU_HUMAN Albumin OS=Homo sapiens OX=9606 GN=ALB PE=1 SV=2	1974	231128_vra_hs_jacalin_impa_pngasef_trypsin_20.ScanId;v=1;d1=13601.13601.3	controllerType=0 controllerNumber=1 scan=13601	30.7396
10443:2	1	R.FKDLGEENFK.A			613.806	2	1226.6	1226.61	0	-1.2	35	Non	609.3	276.9	276.9	7.41	104	>sp|P02768|ALBU_HUMAN Albumin OS=Homo sapiens OX=9606 GN=ALB PE=1 SV=2	1974	231128_vra_hs_jacalin_impa_pngasef_trypsin_20.ScanId;v=1;d1=13665.13665.2	controllerType=0 controllerNumber=1 scan=13665	30.8354
10408:2	1	R.FKDLGEENFK.A			613.806	2	1226.6	1226.61	0	-0.9	35	Non	628.66	259.16	259.16	7.19	104	>sp|P02768|ALBU_HUMAN Albumin OS=Homo sapiens OX=9606 GN=ALB PE=1 SV=2	1974	231128_vra_hs_jacalin_impa_pngasef_trypsin_20.ScanId;v=1;d1=13629.13629.2	controllerType=0 controllerNumber=1 scan=13629	30.7863
11766:2	1	R.FKDLGEEN[+0.984]FK.A		N[+1]	614.298	2	1227.59	1227.59	0	-0.5	35	Non	221.55	98.65	98.65	2.43	104	>sp|P02768|ALBU_HUMAN Albumin OS=Homo sapiens OX=9606 GN=ALB PE=1 SV=2	1974	231128_vra_hs_jacalin_impa_pngasef_trypsin_20.ScanId;v=1;d1=15055.15055.2	controllerType=0 controllerNumber=1 scan=15055	32.8774
11787:3	1	R.FKDLGEEN[+0.984]FK.A		N[+1]	409.869	3	1227.59	1227.59	0	1.9	35	Non	269.58	76.17	76.17	2.48	104	>sp|P02768|ALBU_HUMAN Albumin OS=Homo sapiens OX=9606 GN=ALB PE=1 SV=2	1974	231128_vra_hs_jacalin_impa_pngasef_trypsin_20.ScanId;v=1;d1=15077.15077.3	controllerType=0 controllerNumber=1 scan=15077	32.9159
11750:3	1	R.FKDLGEEN[+0.984]FK.A		N[+1]	409.868	3	1227.59	1227.59	0	-0.5	35	Non	275.44	118.87	118.87	2.75	104	>sp|P02768|ALBU_HUMAN Albumin OS=Homo sapiens OX=9606 GN=ALB PE=1 SV=2	1974	231128_vra_hs_jacalin_impa_pngasef_trypsin_20.ScanId;v=1;d1=15039.15039.3	controllerType=0 controllerNumber=1 scan=15039	32.8541
11617:2	1	R.FKDLGEEN[+0.984]FK.A		N[+1]	614.298	2	1227.59	1227.59	0	0.1	35	Non	382.39	174.37	174.37	3.07	104	>sp|P02768|ALBU_HUMAN Albumin OS=Homo sapiens OX=9606 GN=ALB PE=1 SV=2	1974	231128_vra_hs_jacalin_impa_pngasef_trypsin_20.ScanId;v=1;d1=14901.14901.2	controllerType=0 controllerNumber=1 scan=14901	32.6163
11629:3	1	R.FKDLGEEN[+0.984]FK.A		N[+1]	409.868	3	1227.59	1227.59	0	0	35	Non	397.02	233.44	233.44	4.66	104	>sp|P02768|ALBU_HUMAN Albumin OS=Homo sapiens OX=9606 GN=ALB PE=1 SV=2	1974	231128_vra_hs_jacalin_impa_pngasef_trypsin_20.ScanId;v=1;d1=14914.14914.3	controllerType=0 controllerNumber=1 scan=14914	32.643
11369:3	1	R.FKDLGEEN[+0.984]FK.A		N[+1]	409.868	3	1227.59	1227.59	0	0.2	35	Non	443.55	253.78	253.78	5.51	104	>sp|P02768|ALBU_HUMAN Albumin OS=Homo sapiens OX=9606 GN=ALB PE=1 SV=2	1974	231128_vra_hs_jacalin_impa_pngasef_trypsin_20.ScanId;v=1;d1=14646.14646.3	controllerType=0 controllerNumber=1 scan=14646	32.2215
11602:3	1	R.FKDLGEEN[+0.984]FK.A		N[+1]	409.868	3	1227.59	1227.59	0	0.2	35	Non	532.97	331.22	331.22	6.78	104	>sp|P02768|ALBU_HUMAN Albumin OS=Homo sapiens OX=9606 GN=ALB PE=1 SV=2	1974	231128_vra_hs_jacalin_impa_pngasef_trypsin_20.ScanId;v=1;d1=14886.14886.3	controllerType=0 controllerNumber=1 scan=14886	32.5952
11341:3	1	R.FKDLGEEN[+0.984]FK.A		N[+1]	409.868	3	1227.59	1227.59	0	0.2	35	Non	555.01	288.63	288.63	6.99	104	>sp|P02768|ALBU_HUMAN Albumin OS=Homo sapiens OX=9606 GN=ALB PE=1 SV=2	1974	231128_vra_hs_jacalin_impa_pngasef_trypsin_20.ScanId;v=1;d1=14617.14617.3	controllerType=0 controllerNumber=1 scan=14617	32.1829
11376:2	1	R.FKDLGEEN[+0.984]FK.A		N[+1]	614.298	2	1227.59	1227.59	0	0.1	35	Non	627.89	359.09	359.09	7.91	104	>sp|P02768|ALBU_HUMAN Albumin OS=Homo sapiens OX=9606 GN=ALB PE=1 SV=2	1974	231128_vra_hs_jacalin_impa_pngasef_trypsin_20.ScanId;v=1;d1=14653.14653.2	controllerType=0 controllerNumber=1 scan=14653	32.235
11362:2	1	R.FKDLGEEN[+0.984]FK.A		N[+1]	614.298	2	1227.59	1227.59	0	0.3	35	Non	635.85	359.16	359.16	7.62	104	>sp|P02768|ALBU_HUMAN Albumin OS=Homo sapiens OX=9606 GN=ALB PE=1 SV=2	1974	231128_vra_hs_jacalin_impa_pngasef_trypsin_20.ScanId;v=1;d1=14638.14638.2	controllerType=0 controllerNumber=1 scan=14638	32.2095
37226:5	1	R.FKDLGEENFKALVLIAFAQYLQQC[+57.021]PFEDHVK.L		C[+57]	740.384	5	3697.89	3697.87	0	4.6	35	Non	81.53	81.53	81.53	2.45	104	>sp|P02768|ALBU_HUMAN Albumin OS=Homo sapiens OX=9606 GN=ALB PE=1 SV=2	1974	231128_vra_hs_jacalin_impa_pngasef_trypsin_20.ScanId;v=1;d1=41375.41375.5	controllerType=0 controllerNumber=1 scan=41375	71.7541
37195:4	1	R.FKDLGEENFKALVLIAFAQYLQQC[+57.021]PFEDHVK.L		C[+57]	925.226	4	3697.88	3697.87	0	2.2	35	Non	331.09	331.09	331.09	5.93	104	>sp|P02768|ALBU_HUMAN Albumin OS=Homo sapiens OX=9606 GN=ALB PE=1 SV=2	1974	231128_vra_hs_jacalin_impa_pngasef_trypsin_20.ScanId;v=1;d1=41343.41343.4	controllerType=0 controllerNumber=1 scan=41343	71.7094
37189:5	1	R.FKDLGEENFKALVLIAFAQYLQQC[+57.021]PFEDHVK.L		C[+57]	740.382	5	3697.88	3697.87	0	2.3	35	Non	693.97	693.97	693.97	12.34	104	>sp|P02768|ALBU_HUMAN Albumin OS=Homo sapiens OX=9606 GN=ALB PE=1 SV=2	1974	231128_vra_hs_jacalin_impa_pngasef_trypsin_20.ScanId;v=1;d1=41337.41337.5	controllerType=0 controllerNumber=1 scan=41337	71.7045
11114:2	1	K.DLGEENFK.A			476.225	2	951.442	951.442	0	0.3	37	Non	360.01	142.46	142.46	3.77	104	>sp|P02768|ALBU_HUMAN Albumin OS=Homo sapiens OX=9606 GN=ALB PE=1 SV=2	1974	231128_vra_hs_jacalin_impa_pngasef_trypsin_20.ScanId;v=1;d1=14382.14382.2	controllerType=0 controllerNumber=1 scan=14382	31.8048
11524:2	1	K.DLGEENFK.A			476.224	2	951.442	951.442	0	-0.3	37	Non	362.78	96.75	96.75	3.1	104	>sp|P02768|ALBU_HUMAN Albumin OS=Homo sapiens OX=9606 GN=ALB PE=1 SV=2	1974	231128_vra_hs_jacalin_impa_pngasef_trypsin_20.ScanId;v=1;d1=14805.14805.2	controllerType=0 controllerNumber=1 scan=14805	32.4583
11085:2	1	K.DLGEENFK.A			476.224	2	951.442	951.442	0	-0.1	37	Non	368.84	143.39	143.39	3.75	104	>sp|P02768|ALBU_HUMAN Albumin OS=Homo sapiens OX=9606 GN=ALB PE=1 SV=2	1974	231128_vra_hs_jacalin_impa_pngasef_trypsin_20.ScanId;v=1;d1=14352.14352.2	controllerType=0 controllerNumber=1 scan=14352	31.7606
10847:2	1	K.DLGEENFK.A			476.224	2	951.44	951.442	0	-1.6	37	Non	372.36	163.22	163.22	3.65	104	>sp|P02768|ALBU_HUMAN Albumin OS=Homo sapiens OX=9606 GN=ALB PE=1 SV=2	1974	231128_vra_hs_jacalin_impa_pngasef_trypsin_20.ScanId;v=1;d1=14106.14106.2	controllerType=0 controllerNumber=1 scan=14106	31.4092
11263:2	1	K.DLGEENFK.A			476.224	2	951.442	951.442	0	-0.3	37	Non	383.59	102.21	102.21	3.53	104	>sp|P02768|ALBU_HUMAN Albumin OS=Homo sapiens OX=9606 GN=ALB PE=1 SV=2	1974	231128_vra_hs_jacalin_impa_pngasef_trypsin_20.ScanId;v=1;d1=14536.14536.2	controllerType=0 controllerNumber=1 scan=14536	32.0599
10617:2	1	K.DLGEENFK.A			476.224	2	951.44	951.442	0	-1.6	37	Non	389.14	143.41	143.41	3.89	104	>sp|P02768|ALBU_HUMAN Albumin OS=Homo sapiens OX=9606 GN=ALB PE=1 SV=2	1974	231128_vra_hs_jacalin_impa_pngasef_trypsin_20.ScanId;v=1;d1=13858.13858.2	controllerType=0 controllerNumber=1 scan=13858	31.0673
10730:2	1	K.DLGEENFK.A			476.224	2	951.44	951.442	0	-1.6	37	Non	394.61	155.69	155.69	3.89	104	>sp|P02768|ALBU_HUMAN Albumin OS=Homo sapiens OX=9606 GN=ALB PE=1 SV=2	1974	231128_vra_hs_jacalin_impa_pngasef_trypsin_20.ScanId;v=1;d1=13983.13983.2	controllerType=0 controllerNumber=1 scan=13983	31.2336
12304:2	1	K.DLGEENFK.A			476.224	2	951.441	951.442	0	-0.9	37	Non	405.1	142.27	142.27	3.81	104	>sp|P02768|ALBU_HUMAN Albumin OS=Homo sapiens OX=9606 GN=ALB PE=1 SV=2	1974	231128_vra_hs_jacalin_impa_pngasef_trypsin_20.ScanId;v=1;d1=15628.15628.2	controllerType=0 controllerNumber=1 scan=15628	33.6996
10921:2	1	K.DLGEENFK.A			476.224	2	951.44	951.442	0	-1.6	37	Non	408	148.82	148.82	3.66	104	>sp|P02768|ALBU_HUMAN Albumin OS=Homo sapiens OX=9606 GN=ALB PE=1 SV=2	1974	231128_vra_hs_jacalin_impa_pngasef_trypsin_20.ScanId;v=1;d1=14183.14183.2	controllerType=0 controllerNumber=1 scan=14183	31.512
10602:2	1	K.DLGEENFK.A			476.224	2	951.441	951.442	0	-1.3	37	Non	409.46	166.79	166.79	4.07	104	>sp|P02768|ALBU_HUMAN Albumin OS=Homo sapiens OX=9606 GN=ALB PE=1 SV=2	1974	231128_vra_hs_jacalin_impa_pngasef_trypsin_20.ScanId;v=1;d1=13842.13842.2	controllerType=0 controllerNumber=1 scan=13842	31.0531
12283:2	1	K.DLGEENFK.A			476.224	2	951.442	951.442	0	-0.1	37	Non	414.29	137.67	137.67	3.71	104	>sp|P02768|ALBU_HUMAN Albumin OS=Homo sapiens OX=9606 GN=ALB PE=1 SV=2	1974	231128_vra_hs_jacalin_impa_pngasef_trypsin_20.ScanId;v=1;d1=15606.15606.2	controllerType=0 controllerNumber=1 scan=15606	33.6713
10716:2	1	K.DLGEENFK.A			476.224	2	951.44	951.442	0	-1.8	37	Non	414.87	163.98	163.98	4.07	104	>sp|P02768|ALBU_HUMAN Albumin OS=Homo sapiens OX=9606 GN=ALB PE=1 SV=2	1974	231128_vra_hs_jacalin_impa_pngasef_trypsin_20.ScanId;v=1;d1=13968.13968.2	controllerType=0 controllerNumber=1 scan=13968	31.2143
10455:2	1	K.DLGEENFK.A			476.224	2	951.44	951.442	0	-1.6	37	Non	418.05	154.86	154.86	4.02	104	>sp|P02768|ALBU_HUMAN Albumin OS=Homo sapiens OX=9606 GN=ALB PE=1 SV=2	1974	231128_vra_hs_jacalin_impa_pngasef_trypsin_20.ScanId;v=1;d1=13678.13678.2	controllerType=0 controllerNumber=1 scan=13678	30.8567
10482:2	1	K.DLGEENFK.A			476.224	2	951.44	951.442	0	-1.6	37	Non	443.26	152	152	4.22	104	>sp|P02768|ALBU_HUMAN Albumin OS=Homo sapiens OX=9606 GN=ALB PE=1 SV=2	1974	231128_vra_hs_jacalin_impa_pngasef_trypsin_20.ScanId;v=1;d1=13706.13706.2	controllerType=0 controllerNumber=1 scan=13706	30.8918
11874:2	1	K.DLGEEN[+0.984]FK.A		N[+1]	476.716	2	952.425	952.426	0	-0.9	37	Non	277.01	155.94	155.94	3	104	>sp|P02768|ALBU_HUMAN Albumin OS=Homo sapiens OX=9606 GN=ALB PE=1 SV=2	1974	231128_vra_hs_jacalin_impa_pngasef_trypsin_20.ScanId;v=1;d1=15167.15167.2	controllerType=0 controllerNumber=1 scan=15167	33.0473
11844:2	1	K.DLGEEN[+0.984]FK.A		N[+1]	476.716	2	952.426	952.426	0	-0.1	37	Non	286.33	158.94	158.94	3.1	104	>sp|P02768|ALBU_HUMAN Albumin OS=Homo sapiens OX=9606 GN=ALB PE=1 SV=2	1974	231128_vra_hs_jacalin_impa_pngasef_trypsin_20.ScanId;v=1;d1=15136.15136.2	controllerType=0 controllerNumber=1 scan=15136	33.0023
11305:2	1	K.DLGEEN[+0.984]FK.A		N[+1]	476.716	2	952.426	952.426	0	-0.1	37	Non	308.04	175.56	175.56	3.49	104	>sp|P02768|ALBU_HUMAN Albumin OS=Homo sapiens OX=9606 GN=ALB PE=1 SV=2	1974	231128_vra_hs_jacalin_impa_pngasef_trypsin_20.ScanId;v=1;d1=14580.14580.2	controllerType=0 controllerNumber=1 scan=14580	32.1245
11340:2	1	K.DLGEEN[+0.984]FK.A		N[+1]	476.716	2	952.425	952.426	0	-0.9	37	Non	312.45	196.51	196.51	3.24	104	>sp|P02768|ALBU_HUMAN Albumin OS=Homo sapiens OX=9606 GN=ALB PE=1 SV=2	1974	231128_vra_hs_jacalin_impa_pngasef_trypsin_20.ScanId;v=1;d1=14616.14616.2	controllerType=0 controllerNumber=1 scan=14616	32.1823
42553:3	1	K.ALVLIAFAQYLQQC[+57.021]PFEDHVK.L		C[+57]	830.766	3	2490.28	2490.28	0	-0.4	45	Non	39.24	39.24	39.24	2.43	104	>sp|P02768|ALBU_HUMAN Albumin OS=Homo sapiens OX=9606 GN=ALB PE=1 SV=2	1974	231128_vra_hs_jacalin_impa_pngasef_trypsin_20.ScanId;v=1;d1=46852.46852.3	controllerType=0 controllerNumber=1 scan=46852	79.1688
42998:3	1	K.ALVLIAFAQYLQQC[+57.021]PFEDHVK.L		C[+57]	830.766	3	2490.28	2490.28	0	-1	45	Non	75.84	75.84	75.84	2.65	104	>sp|P02768|ALBU_HUMAN Albumin OS=Homo sapiens OX=9606 GN=ALB PE=1 SV=2	1974	231128_vra_hs_jacalin_impa_pngasef_trypsin_20.ScanId;v=1;d1=47331.47331.3	controllerType=0 controllerNumber=1 scan=47331	79.9694
36501:4	1	K.ALVLIAFAQYLQQC[+57.021]PFEDHVK.L		C[+57]	623.327	4	2490.29	2490.28	0	1.1	45	Non	94.73	94.73	94.73	2.43	104	>sp|P02768|ALBU_HUMAN Albumin OS=Homo sapiens OX=9606 GN=ALB PE=1 SV=2	1974	231128_vra_hs_jacalin_impa_pngasef_trypsin_20.ScanId;v=1;d1=40628.40628.4	controllerType=0 controllerNumber=1 scan=40628	70.6769
37211:3	1	K.ALVLIAFAQYLQQC[+57.021]PFEDHVK.L		C[+57]	830.767	3	2490.29	2490.28	0	1	45	Non	184.82	184.82	184.82	3.61	104	>sp|P02768|ALBU_HUMAN Albumin OS=Homo sapiens OX=9606 GN=ALB PE=1 SV=2	1974	231128_vra_hs_jacalin_impa_pngasef_trypsin_20.ScanId;v=1;d1=41359.41359.3	controllerType=0 controllerNumber=1 scan=41359	71.7306
36495:3	1	K.ALVLIAFAQYLQQC[+57.021]PFEDHVK.L		C[+57]	830.767	3	2490.29	2490.28	0	1.1	45	Non	258.79	219.16	219.16	4.42	104	>sp|P02768|ALBU_HUMAN Albumin OS=Homo sapiens OX=9606 GN=ALB PE=1 SV=2	1974	231128_vra_hs_jacalin_impa_pngasef_trypsin_20.ScanId;v=1;d1=40622.40622.3	controllerType=0 controllerNumber=1 scan=40622	70.6675
36796:3	1	K.ALVLIAFAQYLQQC[+57.021]PFEDHVK.L		C[+57]	830.768	3	2490.29	2490.28	0	2	45	Non	282.55	278.05	278.05	5.3	104	>sp|P02768|ALBU_HUMAN Albumin OS=Homo sapiens OX=9606 GN=ALB PE=1 SV=2	1974	231128_vra_hs_jacalin_impa_pngasef_trypsin_20.ScanId;v=1;d1=40932.40932.3	controllerType=0 controllerNumber=1 scan=40932	71.1303
36451:4	1	K.ALVLIAFAQYLQQC[+57.021]PFEDHVK.L		C[+57]	623.326	4	2490.28	2490.28	0	-1.6	45	Non	333.19	333.19	333.19	5.45	104	>sp|P02768|ALBU_HUMAN Albumin OS=Homo sapiens OX=9606 GN=ALB PE=1 SV=2	1974	231128_vra_hs_jacalin_impa_pngasef_trypsin_20.ScanId;v=1;d1=40577.40577.4	controllerType=0 controllerNumber=1 scan=40577	70.5975
36829:3	1	K.ALVLIAFAQYLQQC[+57.021]PFEDHVK.L		C[+57]	830.766	3	2490.28	2490.28	0	0	45	Non	343.38	304.6	304.6	6.15	104	>sp|P02768|ALBU_HUMAN Albumin OS=Homo sapiens OX=9606 GN=ALB PE=1 SV=2	1974	231128_vra_hs_jacalin_impa_pngasef_trypsin_20.ScanId;v=1;d1=40966.40966.3	controllerType=0 controllerNumber=1 scan=40966	71.1807
36559:3	1	K.ALVLIAFAQYLQQC[+57.021]PFEDHVK.L		C[+57]	830.767	3	2490.29	2490.28	0	0.3	45	Non	377.3	361.9	361.9	7.33	104	>sp|P02768|ALBU_HUMAN Albumin OS=Homo sapiens OX=9606 GN=ALB PE=1 SV=2	1974	231128_vra_hs_jacalin_impa_pngasef_trypsin_20.ScanId;v=1;d1=40688.40688.3	controllerType=0 controllerNumber=1 scan=40688	70.7695
36291:3	1	K.ALVLIAFAQYLQQC[+57.021]PFEDHVK.L		C[+57]	830.769	3	2490.29	2490.28	0	2.8	45	Non	445.59	328.17	328.17	6.49	104	>sp|P02768|ALBU_HUMAN Albumin OS=Homo sapiens OX=9606 GN=ALB PE=1 SV=2	1974	231128_vra_hs_jacalin_impa_pngasef_trypsin_20.ScanId;v=1;d1=40412.40412.3	controllerType=0 controllerNumber=1 scan=40412	70.337
36320:3	1	K.ALVLIAFAQYLQQC[+57.021]PFEDHVK.L		C[+57]	830.768	3	2490.29	2490.28	0	1.8	45	Non	465.35	331.29	331.29	7.1	104	>sp|P02768|ALBU_HUMAN Albumin OS=Homo sapiens OX=9606 GN=ALB PE=1 SV=2	1974	231128_vra_hs_jacalin_impa_pngasef_trypsin_20.ScanId;v=1;d1=40442.40442.3	controllerType=0 controllerNumber=1 scan=40442	70.3848
35894:2	1	K.ALVLIAFAQYLQQC[+57.021]PFEDHVK.L		C[+57]	1245.65	2	2490.29	2490.28	0	0.2	45	Non	539.09	407.19	407.19	8.46	104	>sp|P02768|ALBU_HUMAN Albumin OS=Homo sapiens OX=9606 GN=ALB PE=1 SV=2	1974	231128_vra_hs_jacalin_impa_pngasef_trypsin_20.ScanId;v=1;d1=40003.40003.2	controllerType=0 controllerNumber=1 scan=40003	69.7206
36323:4	1	K.ALVLIAFAQYLQQC[+57.021]PFEDHVK.L		C[+57]	623.328	4	2490.29	2490.28	0	1.8	45	Non	544.74	544.74	544.74	8.66	104	>sp|P02768|ALBU_HUMAN Albumin OS=Homo sapiens OX=9606 GN=ALB PE=1 SV=2	1974	231128_vra_hs_jacalin_impa_pngasef_trypsin_20.ScanId;v=1;d1=40445.40445.4	controllerType=0 controllerNumber=1 scan=40445	70.389
36293:4	1	K.ALVLIAFAQYLQQC[+57.021]PFEDHVK.L		C[+57]	623.328	4	2490.29	2490.28	0	2.7	45	Non	648.52	641.86	641.86	10.34	104	>sp|P02768|ALBU_HUMAN Albumin OS=Homo sapiens OX=9606 GN=ALB PE=1 SV=2	1974	231128_vra_hs_jacalin_impa_pngasef_trypsin_20.ScanId;v=1;d1=40414.40414.4	controllerType=0 controllerNumber=1 scan=40414	70.3402
36158:3	1	K.ALVLIAFAQYLQQC[+57.021]PFEDHVK.L		C[+57]	830.768	3	2490.29	2490.28	0	1.8	45	Non	656.62	535.76	535.76	12.22	104	>sp|P02768|ALBU_HUMAN Albumin OS=Homo sapiens OX=9606 GN=ALB PE=1 SV=2	1974	231128_vra_hs_jacalin_impa_pngasef_trypsin_20.ScanId;v=1;d1=40275.40275.3	controllerType=0 controllerNumber=1 scan=40275	70.1258
35864:2	1	K.ALVLIAFAQYLQQC[+57.021]PFEDHVK.L		C[+57]	1245.65	2	2490.29	2490.28	0	1.6	45	Non	734.46	604.93	604.93	12.71	104	>sp|P02768|ALBU_HUMAN Albumin OS=Homo sapiens OX=9606 GN=ALB PE=1 SV=2	1974	231128_vra_hs_jacalin_impa_pngasef_trypsin_20.ScanId;v=1;d1=39972.39972.2	controllerType=0 controllerNumber=1 scan=39972	69.6714
35954:3	1	K.ALVLIAFAQYLQQC[+57.021]PFEDHVK.L		C[+57]	830.767	3	2490.29	2490.28	0	0.2	45	Non	734.75	616.43	616.43	13.52	104	>sp|P02768|ALBU_HUMAN Albumin OS=Homo sapiens OX=9606 GN=ALB PE=1 SV=2	1974	231128_vra_hs_jacalin_impa_pngasef_trypsin_20.ScanId;v=1;d1=40065.40065.3	controllerType=0 controllerNumber=1 scan=40065	69.8197
35832:3	1	K.ALVLIAFAQYLQQC[+57.021]PFEDHVK.L		C[+57]	830.767	3	2490.29	2490.28	0	1	45	Non	746.19	686.03	686.03	13.52	104	>sp|P02768|ALBU_HUMAN Albumin OS=Homo sapiens OX=9606 GN=ALB PE=1 SV=2	1974	231128_vra_hs_jacalin_impa_pngasef_trypsin_20.ScanId;v=1;d1=39939.39939.3	controllerType=0 controllerNumber=1 scan=39939	69.6162
36129:3	1	K.ALVLIAFAQYLQQC[+57.021]PFEDHVK.L		C[+57]	830.768	3	2490.29	2490.28	0	1.9	45	Non	753.67	639.24	639.24	14.22	104	>sp|P02768|ALBU_HUMAN Albumin OS=Homo sapiens OX=9606 GN=ALB PE=1 SV=2	1974	231128_vra_hs_jacalin_impa_pngasef_trypsin_20.ScanId;v=1;d1=40245.40245.3	controllerType=0 controllerNumber=1 scan=40245	70.0802
36160:4	1	K.ALVLIAFAQYLQQC[+57.021]PFEDHVK.L		C[+57]	623.328	4	2490.29	2490.28	0	1.8	45	Non	757.26	754.47	754.47	13.93	104	>sp|P02768|ALBU_HUMAN Albumin OS=Homo sapiens OX=9606 GN=ALB PE=1 SV=2	1974	231128_vra_hs_jacalin_impa_pngasef_trypsin_20.ScanId;v=1;d1=40277.40277.4	controllerType=0 controllerNumber=1 scan=40277	70.1294
35991:3	1	K.ALVLIAFAQYLQQC[+57.021]PFEDHVK.L		C[+57]	830.767	3	2490.29	2490.28	0	1	45	Non	777.38	657.09	657.09	14.52	104	>sp|P02768|ALBU_HUMAN Albumin OS=Homo sapiens OX=9606 GN=ALB PE=1 SV=2	1974	231128_vra_hs_jacalin_impa_pngasef_trypsin_20.ScanId;v=1;d1=40103.40103.3	controllerType=0 controllerNumber=1 scan=40103	69.8708
35993:4	1	K.ALVLIAFAQYLQQC[+57.021]PFEDHVK.L		C[+57]	623.327	4	2490.29	2490.28	0	1	45	Non	808.28	771.25	771.25	15.24	104	>sp|P02768|ALBU_HUMAN Albumin OS=Homo sapiens OX=9606 GN=ALB PE=1 SV=2	1974	231128_vra_hs_jacalin_impa_pngasef_trypsin_20.ScanId;v=1;d1=40105.40105.4	controllerType=0 controllerNumber=1 scan=40105	69.8744
35956:4	1	K.ALVLIAFAQYLQQC[+57.021]PFEDHVK.L		C[+57]	623.327	4	2490.29	2490.28	0	0.2	45	Non	819.73	763.58	763.58	15.24	104	>sp|P02768|ALBU_HUMAN Albumin OS=Homo sapiens OX=9606 GN=ALB PE=1 SV=2	1974	231128_vra_hs_jacalin_impa_pngasef_trypsin_20.ScanId;v=1;d1=40067.40067.4	controllerType=0 controllerNumber=1 scan=40067	69.8235
36131:4	1	K.ALVLIAFAQYLQQC[+57.021]PFEDHVK.L		C[+57]	623.328	4	2490.29	2490.28	0	1.9	45	Non	826.44	809.54	809.54	14.93	104	>sp|P02768|ALBU_HUMAN Albumin OS=Homo sapiens OX=9606 GN=ALB PE=1 SV=2	1974	231128_vra_hs_jacalin_impa_pngasef_trypsin_20.ScanId;v=1;d1=40247.40247.4	controllerType=0 controllerNumber=1 scan=40247	70.0823
35811:3	1	K.ALVLIAFAQYLQQC[+57.021]PFEDHVK.L		C[+57]	830.768	3	2490.29	2490.28	0	1.7	45	Non	921.1	897.74	897.74	17.22	104	>sp|P02768|ALBU_HUMAN Albumin OS=Homo sapiens OX=9606 GN=ALB PE=1 SV=2	1974	231128_vra_hs_jacalin_impa_pngasef_trypsin_20.ScanId;v=1;d1=39917.39917.3	controllerType=0 controllerNumber=1 scan=39917	69.581
35834:4	1	K.ALVLIAFAQYLQQC[+57.021]PFEDHVK.L		C[+57]	623.327	4	2490.29	2490.28	0	1	45	Non	982.97	935.69	935.69	18.24	104	>sp|P02768|ALBU_HUMAN Albumin OS=Homo sapiens OX=9606 GN=ALB PE=1 SV=2	1974	231128_vra_hs_jacalin_impa_pngasef_trypsin_20.ScanId;v=1;d1=39941.39941.4	controllerType=0 controllerNumber=1 scan=39941	69.62
35813:4	1	K.ALVLIAFAQYLQQC[+57.021]PFEDHVK.L		C[+57]	623.328	4	2490.29	2490.28	0	1.6	45	Non	1004.26	949.83	949.83	18.93	104	>sp|P02768|ALBU_HUMAN Albumin OS=Homo sapiens OX=9606 GN=ALB PE=1 SV=2	1974	231128_vra_hs_jacalin_impa_pngasef_trypsin_20.ScanId;v=1;d1=39919.39919.4	controllerType=0 controllerNumber=1 scan=39919	69.5842
15865:2	1	K.LVNEVTEFAK.T			575.311	2	1149.61	1149.62	0	-0.8	66	NRagged	313.34	140.62	140.62	3.7	104	>sp|P02768|ALBU_HUMAN Albumin OS=Homo sapiens OX=9606 GN=ALB PE=1 SV=2	1974	231128_vra_hs_jacalin_impa_pngasef_trypsin_20.ScanId;v=1;d1=19315.19315.2	controllerType=0 controllerNumber=1 scan=19315	38.8658
15881:2	1	K.LVNEVTEFAK.T			575.311	2	1149.61	1149.62	0	-0.3	66	NRagged	324.38	173.59	173.59	3.95	104	>sp|P02768|ALBU_HUMAN Albumin OS=Homo sapiens OX=9606 GN=ALB PE=1 SV=2	1974	231128_vra_hs_jacalin_impa_pngasef_trypsin_20.ScanId;v=1;d1=19332.19332.2	controllerType=0 controllerNumber=1 scan=19332	38.8863
16776:2	1	K.LVNEVTEFAK.T			575.311	2	1149.62	1149.62	0	0.1	66	NRagged	334.78	163.44	163.44	3.63	104	>sp|P02768|ALBU_HUMAN Albumin OS=Homo sapiens OX=9606 GN=ALB PE=1 SV=2	1974	231128_vra_hs_jacalin_impa_pngasef_trypsin_20.ScanId;v=1;d1=20271.20271.2	controllerType=0 controllerNumber=1 scan=20271	40.2068
15730:2	1	K.LVNEVTEFAK.T			575.31	2	1149.61	1149.62	0	-1.8	66	NRagged	354.96	158.99	158.99	3.77	104	>sp|P02768|ALBU_HUMAN Albumin OS=Homo sapiens OX=9606 GN=ALB PE=1 SV=2	1974	231128_vra_hs_jacalin_impa_pngasef_trypsin_20.ScanId;v=1;d1=19168.19168.2	controllerType=0 controllerNumber=1 scan=19168	38.6761
16680:2	1	K.LVNEVTEFAK.T			575.311	2	1149.62	1149.62	0	0.1	66	NRagged	364.34	175.55	175.55	4.19	104	>sp|P02768|ALBU_HUMAN Albumin OS=Homo sapiens OX=9606 GN=ALB PE=1 SV=2	1974	231128_vra_hs_jacalin_impa_pngasef_trypsin_20.ScanId;v=1;d1=20172.20172.2	controllerType=0 controllerNumber=1 scan=20172	40.0613
16200:2	1	K.LVNEVTEFAK.T			575.311	2	1149.61	1149.62	0	-0.8	66	NRagged	384.31	191.35	191.35	4.61	104	>sp|P02768|ALBU_HUMAN Albumin OS=Homo sapiens OX=9606 GN=ALB PE=1 SV=2	1974	231128_vra_hs_jacalin_impa_pngasef_trypsin_20.ScanId;v=1;d1=19664.19664.2	controllerType=0 controllerNumber=1 scan=19664	39.3382
16237:2	1	K.LVNEVTEFAK.T			575.311	2	1149.61	1149.62	0	-1	66	NRagged	400.6	191.92	191.92	3.98	104	>sp|P02768|ALBU_HUMAN Albumin OS=Homo sapiens OX=9606 GN=ALB PE=1 SV=2	1974	231128_vra_hs_jacalin_impa_pngasef_trypsin_20.ScanId;v=1;d1=19702.19702.2	controllerType=0 controllerNumber=1 scan=19702	39.3955
16019:2	1	K.LVNEVTEFAK.T			575.31	2	1149.61	1149.62	0	-1.6	66	NRagged	411.46	218.05	218.05	4.68	104	>sp|P02768|ALBU_HUMAN Albumin OS=Homo sapiens OX=9606 GN=ALB PE=1 SV=2	1974	231128_vra_hs_jacalin_impa_pngasef_trypsin_20.ScanId;v=1;d1=19477.19477.2	controllerType=0 controllerNumber=1 scan=19477	39.0765
16034:2	1	K.LVNEVTEFAK.T			575.311	2	1149.61	1149.62	0	-1	66	NRagged	416.36	216.79	216.79	4.68	104	>sp|P02768|ALBU_HUMAN Albumin OS=Homo sapiens OX=9606 GN=ALB PE=1 SV=2	1974	231128_vra_hs_jacalin_impa_pngasef_trypsin_20.ScanId;v=1;d1=19493.19493.2	controllerType=0 controllerNumber=1 scan=19493	39.0964
15701:2	1	K.LVNEVTEFAK.T			575.311	2	1149.61	1149.62	0	-1	66	NRagged	431.03	197.27	197.27	4.48	104	>sp|P02768|ALBU_HUMAN Albumin OS=Homo sapiens OX=9606 GN=ALB PE=1 SV=2	1974	231128_vra_hs_jacalin_impa_pngasef_trypsin_20.ScanId;v=1;d1=19138.19138.2	controllerType=0 controllerNumber=1 scan=19138	38.631
15518:2	1	K.LVNEVTEFAK.T			575.311	2	1149.61	1149.62	0	-0.4	66	NRagged	504.36	282.44	282.44	6.61	104	>sp|P02768|ALBU_HUMAN Albumin OS=Homo sapiens OX=9606 GN=ALB PE=1 SV=2	1974	231128_vra_hs_jacalin_impa_pngasef_trypsin_20.ScanId;v=1;d1=18950.18950.2	controllerType=0 controllerNumber=1 scan=18950	38.3727
15553:2	1	K.LVNEVTEFAK.T			575.311	2	1149.61	1149.62	0	-0.8	66	NRagged	510.84	268.2	268.2	6.54	104	>sp|P02768|ALBU_HUMAN Albumin OS=Homo sapiens OX=9606 GN=ALB PE=1 SV=2	1974	231128_vra_hs_jacalin_impa_pngasef_trypsin_20.ScanId;v=1;d1=18986.18986.2	controllerType=0 controllerNumber=1 scan=18986	38.4219
15355:2	1	K.LVNEVTEFAK.T			575.311	2	1149.61	1149.62	0	-1.1	66	NRagged	526.06	302.93	302.93	6.53	104	>sp|P02768|ALBU_HUMAN Albumin OS=Homo sapiens OX=9606 GN=ALB PE=1 SV=2	1974	231128_vra_hs_jacalin_impa_pngasef_trypsin_20.ScanId;v=1;d1=18782.18782.2	controllerType=0 controllerNumber=1 scan=18782	38.1458
15379:2	1	K.LVNEVTEFAK.T			575.31	2	1149.61	1149.62	0	-1.6	66	NRagged	549.84	286.67	286.67	6.74	104	>sp|P02768|ALBU_HUMAN Albumin OS=Homo sapiens OX=9606 GN=ALB PE=1 SV=2	1974	231128_vra_hs_jacalin_impa_pngasef_trypsin_20.ScanId;v=1;d1=18807.18807.2	controllerType=0 controllerNumber=1 scan=18807	38.1777
15199:2	1	K.LVNEVTEFAK.T			575.31	2	1149.61	1149.62	0	-2.7	66	NRagged	555.5	284.37	284.37	5.73	104	>sp|P02768|ALBU_HUMAN Albumin OS=Homo sapiens OX=9606 GN=ALB PE=1 SV=2	1974	231128_vra_hs_jacalin_impa_pngasef_trypsin_20.ScanId;v=1;d1=18620.18620.2	controllerType=0 controllerNumber=1 scan=18620	37.9176
15214:2	1	K.LVNEVTEFAK.T			575.311	2	1149.61	1149.62	0	-1.1	66	NRagged	561.34	288.64	288.64	6.82	104	>sp|P02768|ALBU_HUMAN Albumin OS=Homo sapiens OX=9606 GN=ALB PE=1 SV=2	1974	231128_vra_hs_jacalin_impa_pngasef_trypsin_20.ScanId;v=1;d1=18636.18636.2	controllerType=0 controllerNumber=1 scan=18636	37.9396
17009:2	1	K.LVN[+0.984]EVTEFAK.T		N[+1]	575.803	2	1150.6	1150.6	0	-0.4	66	NRagged	502.38	238.75	238.75	6.33	104	>sp|P02768|ALBU_HUMAN Albumin OS=Homo sapiens OX=9606 GN=ALB PE=1 SV=2	1974	231128_vra_hs_jacalin_impa_pngasef_trypsin_20.ScanId;v=1;d1=20511.20511.2	controllerType=0 controllerNumber=1 scan=20511	40.5369
17036:2	1	K.LVN[+0.984]EVTEFAK.T		N[+1]	575.803	2	1150.6	1150.6	0	-0.8	66	NRagged	507.04	255.3	255.3	5.99	104	>sp|P02768|ALBU_HUMAN Albumin OS=Homo sapiens OX=9606 GN=ALB PE=1 SV=2	1974	231128_vra_hs_jacalin_impa_pngasef_trypsin_20.ScanId;v=1;d1=20539.20539.2	controllerType=0 controllerNumber=1 scan=20539	40.5722
05516:2	1	K.TC[+57.021]VADESAENC[+57.021]DK.S		C[+57]*2	749.793	2	1498.58	1498.58	0	-0.4	76	Specific	253.89	253.89	253.89	5	104	>sp|P02768|ALBU_HUMAN Albumin OS=Homo sapiens OX=9606 GN=ALB PE=1 SV=2	1974	231128_vra_hs_jacalin_impa_pngasef_trypsin_20.ScanId;v=1;d1=8543.8543.2	controllerType=0 controllerNumber=1 scan=8543	22.3261
05309:2	1	K.TC[+57.021]VADESAENC[+57.021]DK.S		C[+57]*2	749.794	2	1498.58	1498.58	0	1.3	76	Specific	268.02	268.02	268.02	4.82	104	>sp|P02768|ALBU_HUMAN Albumin OS=Homo sapiens OX=9606 GN=ALB PE=1 SV=2	1974	231128_vra_hs_jacalin_impa_pngasef_trypsin_20.ScanId;v=1;d1=8328.8328.2	controllerType=0 controllerNumber=1 scan=8328	21.9421
05095:2	1	K.TC[+57.021]VADESAENC[+57.021]DK.S		C[+57]*2	749.791	2	1498.57	1498.58	0	-3	76	Specific	363.32	363.32	363.32	5.33	104	>sp|P02768|ALBU_HUMAN Albumin OS=Homo sapiens OX=9606 GN=ALB PE=1 SV=2	1974	231128_vra_hs_jacalin_impa_pngasef_trypsin_20.ScanId;v=1;d1=8107.8107.2	controllerType=0 controllerNumber=1 scan=8107	21.5654
05238:2	1	K.TC[+57.021]VADESAENC[+57.021]DK.S		C[+57]*2	749.793	2	1498.58	1498.58	0	0.6	76	Specific	370.26	370.26	370.26	6.53	104	>sp|P02768|ALBU_HUMAN Albumin OS=Homo sapiens OX=9606 GN=ALB PE=1 SV=2	1974	231128_vra_hs_jacalin_impa_pngasef_trypsin_20.ScanId;v=1;d1=8255.8255.2	controllerType=0 controllerNumber=1 scan=8255	21.8229
04867:2	1	K.TC[+57.021]VADESAENC[+57.021]DK.S		C[+57]*2	749.793	2	1498.58	1498.58	0	0.7	76	Specific	413.93	268.13	268.13	6.14	104	>sp|P02768|ALBU_HUMAN Albumin OS=Homo sapiens OX=9606 GN=ALB PE=1 SV=2	1974	231128_vra_hs_jacalin_impa_pngasef_trypsin_20.ScanId;v=1;d1=7871.7871.2	controllerType=0 controllerNumber=1 scan=7871	21.1402
05066:2	1	K.TC[+57.021]VADESAENC[+57.021]DK.S		C[+57]*2	749.793	2	1498.58	1498.58	0	0.2	76	Specific	414.32	412.11	412.11	7.6	104	>sp|P02768|ALBU_HUMAN Albumin OS=Homo sapiens OX=9606 GN=ALB PE=1 SV=2	1974	231128_vra_hs_jacalin_impa_pngasef_trypsin_20.ScanId;v=1;d1=8077.8077.2	controllerType=0 controllerNumber=1 scan=8077	21.511
04203:2	1	K.TC[+57.021]VADESAENC[+57.021]DK.S		C[+57]*2	749.793	2	1498.58	1498.58	0	0.4	76	Specific	445.37	445.37	445.37	7.91	104	>sp|P02768|ALBU_HUMAN Albumin OS=Homo sapiens OX=9606 GN=ALB PE=1 SV=2	1974	231128_vra_hs_jacalin_impa_pngasef_trypsin_20.ScanId;v=1;d1=7181.7181.2	controllerType=0 controllerNumber=1 scan=7181	19.8889
04184:2	1	K.TC[+57.021]VADESAENC[+57.021]DK.S		C[+57]*2	749.793	2	1498.58	1498.58	0	0.2	76	Specific	455.92	455.92	455.92	7.91	104	>sp|P02768|ALBU_HUMAN Albumin OS=Homo sapiens OX=9606 GN=ALB PE=1 SV=2	1974	231128_vra_hs_jacalin_impa_pngasef_trypsin_20.ScanId;v=1;d1=7161.7161.2	controllerType=0 controllerNumber=1 scan=7161	19.8507
04855:2	1	K.TC[+57.021]VADESAENC[+57.021]DK.S		C[+57]*2	749.792	2	1498.58	1498.58	0	-0.6	76	Specific	474.13	325.34	325.34	6.57	104	>sp|P02768|ALBU_HUMAN Albumin OS=Homo sapiens OX=9606 GN=ALB PE=1 SV=2	1974	231128_vra_hs_jacalin_impa_pngasef_trypsin_20.ScanId;v=1;d1=7858.7858.2	controllerType=0 controllerNumber=1 scan=7858	21.1213
04436:3	1	K.TC[+57.021]VADESAENC[+57.021]DK.S		C[+57]*2	500.197	3	1498.58	1498.58	0	-0.7	76	Specific	509.88	509.88	509.88	7.79	104	>sp|P02768|ALBU_HUMAN Albumin OS=Homo sapiens OX=9606 GN=ALB PE=1 SV=2	1974	231128_vra_hs_jacalin_impa_pngasef_trypsin_20.ScanId;v=1;d1=7423.7423.3	controllerType=0 controllerNumber=1 scan=7423	20.3445
04615:2	1	K.TC[+57.021]VADESAENC[+57.021]DK.S		C[+57]*2	749.792	2	1498.58	1498.58	0	-0.8	76	Specific	545.53	474.79	474.79	8.42	104	>sp|P02768|ALBU_HUMAN Albumin OS=Homo sapiens OX=9606 GN=ALB PE=1 SV=2	1974	231128_vra_hs_jacalin_impa_pngasef_trypsin_20.ScanId;v=1;d1=7609.7609.2	controllerType=0 controllerNumber=1 scan=7609	20.7093
04485:2	1	K.TC[+57.021]VADESAENC[+57.021]DK.S		C[+57]*2	749.793	2	1498.58	1498.58	0	0.9	76	Specific	563.69	470.93	470.93	8.53	104	>sp|P02768|ALBU_HUMAN Albumin OS=Homo sapiens OX=9606 GN=ALB PE=1 SV=2	1974	231128_vra_hs_jacalin_impa_pngasef_trypsin_20.ScanId;v=1;d1=7474.7474.2	controllerType=0 controllerNumber=1 scan=7474	20.4483
04410:3	1	K.TC[+57.021]VADESAENC[+57.021]DK.S		C[+57]*2	500.197	3	1498.58	1498.58	0	-0.7	76	Specific	591.45	556.73	556.73	9.41	104	>sp|P02768|ALBU_HUMAN Albumin OS=Homo sapiens OX=9606 GN=ALB PE=1 SV=2	1974	231128_vra_hs_jacalin_impa_pngasef_trypsin_20.ScanId;v=1;d1=7396.7396.3	controllerType=0 controllerNumber=1 scan=7396	20.2936
04512:2	1	K.TC[+57.021]VADESAENC[+57.021]DK.S		C[+57]*2	749.793	2	1498.58	1498.58	0	0.4	76	Specific	601.2	559.23	559.23	10.72	104	>sp|P02768|ALBU_HUMAN Albumin OS=Homo sapiens OX=9606 GN=ALB PE=1 SV=2	1974	231128_vra_hs_jacalin_impa_pngasef_trypsin_20.ScanId;v=1;d1=7502.7502.2	controllerType=0 controllerNumber=1 scan=7502	20.5004
04350:2	1	K.TC[+57.021]VADESAENC[+57.021]DK.S		C[+57]*2	749.793	2	1498.58	1498.58	0	-0.5	76	Specific	716.51	594.34	594.34	12.69	104	>sp|P02768|ALBU_HUMAN Albumin OS=Homo sapiens OX=9606 GN=ALB PE=1 SV=2	1974	231128_vra_hs_jacalin_impa_pngasef_trypsin_20.ScanId;v=1;d1=7333.7333.2	controllerType=0 controllerNumber=1 scan=7333	20.1846
04377:2	1	K.TC[+57.021]VADESAENC[+57.021]DK.S		C[+57]*2	749.793	2	1498.58	1498.58	0	-0.4	76	Specific	756.99	631.88	631.88	13.69	104	>sp|P02768|ALBU_HUMAN Albumin OS=Homo sapiens OX=9606 GN=ALB PE=1 SV=2	1974	231128_vra_hs_jacalin_impa_pngasef_trypsin_20.ScanId;v=1;d1=7361.7361.2	controllerType=0 controllerNumber=1 scan=7361	20.2316
04824:2	1	K.TC[+57.021]VADESAEN[+0.984]C[+57.021]DK.S		C[+57]*2, N[+1]	750.29	2	1499.57	1499.56	0	6.8	76	Specific	299.72	176.86	176.86	3.06	104	>sp|P02768|ALBU_HUMAN Albumin OS=Homo sapiens OX=9606 GN=ALB PE=1 SV=2	1974	231128_vra_hs_jacalin_impa_pngasef_trypsin_20.ScanId;v=1;d1=7826.7826.2	controllerType=0 controllerNumber=1 scan=7826	21.0597
04965:2	1	K.TC[+57.021]VADESAEN[+0.984]C[+57.021]DK.S		C[+57]*2, N[+1]	750.286	2	1499.56	1499.56	0	1	76	Specific	455.31	455.31	455.31	7.91	104	>sp|P02768|ALBU_HUMAN Albumin OS=Homo sapiens OX=9606 GN=ALB PE=1 SV=2	1974	231128_vra_hs_jacalin_impa_pngasef_trypsin_20.ScanId;v=1;d1=7973.7973.2	controllerType=0 controllerNumber=1 scan=7973	21.3329
04671:2	1	K.TC[+57.021]VADESAEN[+0.984]C[+57.021]DK.S		C[+57]*2, N[+1]	750.285	2	1499.56	1499.56	0	0.7	76	Specific	517.39	517.39	517.39	8.11	104	>sp|P02768|ALBU_HUMAN Albumin OS=Homo sapiens OX=9606 GN=ALB PE=1 SV=2	1974	231128_vra_hs_jacalin_impa_pngasef_trypsin_20.ScanId;v=1;d1=7667.7667.2	controllerType=0 controllerNumber=1 scan=7667	20.7937
04658:2	1	K.TC[+57.021]VADESAEN[+0.984]C[+57.021]DK.S		C[+57]*2, N[+1]	750.285	2	1499.56	1499.56	0	-0.2	76	Specific	576.99	576.99	576.99	8.5	104	>sp|P02768|ALBU_HUMAN Albumin OS=Homo sapiens OX=9606 GN=ALB PE=1 SV=2	1974	231128_vra_hs_jacalin_impa_pngasef_trypsin_20.ScanId;v=1;d1=7653.7653.2	controllerType=0 controllerNumber=1 scan=7653	20.7794
04939:2	1	K.TC[+57.021]VADESAEN[+0.984]C[+57.021]DK.S		C[+57]*2, N[+1]	750.285	2	1499.56	1499.56	0	0.8	76	Specific	618.98	568.93	568.93	10.72	104	>sp|P02768|ALBU_HUMAN Albumin OS=Homo sapiens OX=9606 GN=ALB PE=1 SV=2	1974	231128_vra_hs_jacalin_impa_pngasef_trypsin_20.ScanId;v=1;d1=7946.7946.2	controllerType=0 controllerNumber=1 scan=7946	21.2844
11234:2	1	K.SLHTLFGDK.L			509.271	2	1017.54	1017.54	0	-1	89	CRagged	572.16	140.05	140.05	4.51	104	>sp|P02768|ALBU_HUMAN Albumin OS=Homo sapiens OX=9606 GN=ALB PE=1 SV=2	1974	231128_vra_hs_jacalin_impa_pngasef_trypsin_20.ScanId;v=1;d1=14506.14506.2	controllerType=0 controllerNumber=1 scan=14506	32.0003
11258:2	1	K.SLHTLFGDK.L			509.272	2	1017.54	1017.54	0	-0.2	89	CRagged	577.95	155.32	155.32	4.58	104	>sp|P02768|ALBU_HUMAN Albumin OS=Homo sapiens OX=9606 GN=ALB PE=1 SV=2	1974	231128_vra_hs_jacalin_impa_pngasef_trypsin_20.ScanId;v=1;d1=14531.14531.2	controllerType=0 controllerNumber=1 scan=14531	32.0526
11103:2	1	K.SLHTLFGDK.L			509.272	2	1017.54	1017.54	0	0.1	89	CRagged	713.71	201.46	201.46	10.4	104	>sp|P02768|ALBU_HUMAN Albumin OS=Homo sapiens OX=9606 GN=ALB PE=1 SV=2	1974	231128_vra_hs_jacalin_impa_pngasef_trypsin_20.ScanId;v=1;d1=14371.14371.2	controllerType=0 controllerNumber=1 scan=14371	31.7921
11086:2	1	K.SLHTLFGDK.L			509.272	2	1017.54	1017.54	0	-0.4	89	CRagged	740.91	210.44	210.44	9.56	104	>sp|P02768|ALBU_HUMAN Albumin OS=Homo sapiens OX=9606 GN=ALB PE=1 SV=2	1974	231128_vra_hs_jacalin_impa_pngasef_trypsin_20.ScanId;v=1;d1=14353.14353.2	controllerType=0 controllerNumber=1 scan=14353	31.7618
20503:3	1	K.SLHTLFGDKLC[+57.021]TVA.T		C[+57]	521.273	3	1561.8	1561.8	0	-0.9	89	Specific	393.86	351.49	351.49	6.1	104	>sp|P02768|ALBU_HUMAN Albumin OS=Homo sapiens OX=9606 GN=ALB PE=1 SV=2	1974	231128_vra_hs_jacalin_impa_pngasef_trypsin_20.ScanId;v=1;d1=24120.24120.3	controllerType=0 controllerNumber=1 scan=24120	45.9301
20462:3	1	K.SLHTLFGDKLC[+57.021]TVA.T		C[+57]	521.273	3	1561.8	1561.8	0	-0.7	89	Specific	468.8	347.01	347.01	6.44	104	>sp|P02768|ALBU_HUMAN Albumin OS=Homo sapiens OX=9606 GN=ALB PE=1 SV=2	1974	231128_vra_hs_jacalin_impa_pngasef_trypsin_20.ScanId;v=1;d1=24078.24078.3	controllerType=0 controllerNumber=1 scan=24078	45.8676
20493:2	1	K.SLHTLFGDKLC[+57.021]TVA.T		C[+57]	781.406	2	1561.8	1561.8	0	-0.2	89	Specific	559.98	382.2	382.2	7.26	104	>sp|P02768|ALBU_HUMAN Albumin OS=Homo sapiens OX=9606 GN=ALB PE=1 SV=2	1974	231128_vra_hs_jacalin_impa_pngasef_trypsin_20.ScanId;v=1;d1=24109.24109.2	controllerType=0 controllerNumber=1 scan=24109	45.9104
21419:4	1	K.SLHTLFGDKLC[+57.021]TVATLR.E		C[+57]	483.765	4	1932.04	1932.04	0	-0.3	89	CRagged	421.67	403.21	403.21	7.81	104	>sp|P02768|ALBU_HUMAN Albumin OS=Homo sapiens OX=9606 GN=ALB PE=1 SV=2	1974	231128_vra_hs_jacalin_impa_pngasef_trypsin_20.ScanId;v=1;d1=25068.25068.4	controllerType=0 controllerNumber=1 scan=25068	47.4607
21372:4	1	K.SLHTLFGDKLC[+57.021]TVATLR.E		C[+57]	483.765	4	1932.04	1932.04	0	0.5	89	CRagged	471.89	447.36	447.36	8.56	104	>sp|P02768|ALBU_HUMAN Albumin OS=Homo sapiens OX=9606 GN=ALB PE=1 SV=2	1974	231128_vra_hs_jacalin_impa_pngasef_trypsin_20.ScanId;v=1;d1=25020.25020.4	controllerType=0 controllerNumber=1 scan=25020	47.3899
21245:4	1	K.SLHTLFGDKLC[+57.021]TVATLR.E		C[+57]	483.764	4	1932.04	1932.04	0	-0.5	89	CRagged	671.65	623.5	623.5	12.33	104	>sp|P02768|ALBU_HUMAN Albumin OS=Homo sapiens OX=9606 GN=ALB PE=1 SV=2	1974	231128_vra_hs_jacalin_impa_pngasef_trypsin_20.ScanId;v=1;d1=24889.24889.4	controllerType=0 controllerNumber=1 scan=24889	47.181
21219:4	1	K.SLHTLFGDKLC[+57.021]TVATLR.E		C[+57]	483.764	4	1932.04	1932.04	0	-0.9	89	CRagged	728.26	617.79	617.79	13.33	104	>sp|P02768|ALBU_HUMAN Albumin OS=Homo sapiens OX=9606 GN=ALB PE=1 SV=2	1974	231128_vra_hs_jacalin_impa_pngasef_trypsin_20.ScanId;v=1;d1=24862.24862.4	controllerType=0 controllerNumber=1 scan=24862	47.1307
21307:3	1	K.SLHTLFGDKLC[+57.021]TVATLR.E		C[+57]	644.684	3	1932.04	1932.04	0	0	89	CRagged	750.75	579.79	579.79	13.82	104	>sp|P02768|ALBU_HUMAN Albumin OS=Homo sapiens OX=9606 GN=ALB PE=1 SV=2	1974	231128_vra_hs_jacalin_impa_pngasef_trypsin_20.ScanId;v=1;d1=24953.24953.3	controllerType=0 controllerNumber=1 scan=24953	47.282
21274:3	1	K.SLHTLFGDKLC[+57.021]TVATLR.E		C[+57]	644.684	3	1932.04	1932.04	0	0.3	89	CRagged	757.19	593.5	593.5	13.85	104	>sp|P02768|ALBU_HUMAN Albumin OS=Homo sapiens OX=9606 GN=ALB PE=1 SV=2	1974	231128_vra_hs_jacalin_impa_pngasef_trypsin_20.ScanId;v=1;d1=24919.24919.3	controllerType=0 controllerNumber=1 scan=24919	47.2299
20968:3	1	H.TLFGDKLC[+57.021]TVATLR.E		C[+57]	532.292	3	1594.86	1594.86	0	-0.4	92	CRagged	459.01	399.34	399.34	8.39	104	>sp|P02768|ALBU_HUMAN Albumin OS=Homo sapiens OX=9606 GN=ALB PE=1 SV=2	1974	231128_vra_hs_jacalin_impa_pngasef_trypsin_20.ScanId;v=1;d1=24602.24602.3	controllerType=0 controllerNumber=1 scan=24602	46.7752
20947:3	1	H.TLFGDKLC[+57.021]TVATLR.E		C[+57]	532.292	3	1594.86	1594.86	0	-1.4	92	CRagged	547.64	451.38	451.38	8.71	104	>sp|P02768|ALBU_HUMAN Albumin OS=Homo sapiens OX=9606 GN=ALB PE=1 SV=2	1974	231128_vra_hs_jacalin_impa_pngasef_trypsin_20.ScanId;v=1;d1=24580.24580.3	controllerType=0 controllerNumber=1 scan=24580	46.7391
09455:2	1	K.LC[+57.021]TVATLR.E		C[+57]	467.262	2	933.518	933.519	0	-1	98	Non	152.16	52.25	52.25	1.51	104	>sp|P02768|ALBU_HUMAN Albumin OS=Homo sapiens OX=9606 GN=ALB PE=1 SV=2	1974	231128_vra_hs_jacalin_impa_pngasef_trypsin_20.ScanId;v=1;d1=12638.12638.2	controllerType=0 controllerNumber=1 scan=12638	29.3021
10135:2	1	K.LC[+57.021]TVATLR.E		C[+57]	467.263	2	933.519	933.519	0	-0.1	98	Non	311.98	109.45	109.45	3.26	104	>sp|P02768|ALBU_HUMAN Albumin OS=Homo sapiens OX=9606 GN=ALB PE=1 SV=2	1974	231128_vra_hs_jacalin_impa_pngasef_trypsin_20.ScanId;v=1;d1=13341.13341.2	controllerType=0 controllerNumber=1 scan=13341	30.3548
09425:2	1	K.LC[+57.021]TVATLR.E		C[+57]	467.263	2	933.519	933.519	0	0.3	98	Non	333.13	131.58	131.58	3.64	104	>sp|P02768|ALBU_HUMAN Albumin OS=Homo sapiens OX=9606 GN=ALB PE=1 SV=2	1974	231128_vra_hs_jacalin_impa_pngasef_trypsin_20.ScanId;v=1;d1=12607.12607.2	controllerType=0 controllerNumber=1 scan=12607	29.2536
09925:2	1	K.LC[+57.021]TVATLR.E		C[+57]	467.262	2	933.516	933.519	0	-2.2	98	Non	333.89	117.73	117.73	3.03	104	>sp|P02768|ALBU_HUMAN Albumin OS=Homo sapiens OX=9606 GN=ALB PE=1 SV=2	1974	231128_vra_hs_jacalin_impa_pngasef_trypsin_20.ScanId;v=1;d1=13125.13125.2	controllerType=0 controllerNumber=1 scan=13125	30.0352
09985:2	1	K.LC[+57.021]TVATLR.E		C[+57]	467.263	2	933.518	933.519	0	-0.7	98	Non	399.49	148.81	148.81	4.14	104	>sp|P02768|ALBU_HUMAN Albumin OS=Homo sapiens OX=9606 GN=ALB PE=1 SV=2	1974	231128_vra_hs_jacalin_impa_pngasef_trypsin_20.ScanId;v=1;d1=13187.13187.2	controllerType=0 controllerNumber=1 scan=13187	30.1376
08951:3	1	R.ETYGEMADC[+57.021]C[+57.021]AK.Q		C[+57]*2	478.849	3	1434.53	1434.53	0	-0.3	106	Non	65.54	65.54	65.54	0.34	104	>sp|P02768|ALBU_HUMAN Albumin OS=Homo sapiens OX=9606 GN=ALB PE=1 SV=2	1974	231128_vra_hs_jacalin_impa_pngasef_trypsin_20.ScanId;v=1;d1=12116.12116.3	controllerType=0 controllerNumber=1 scan=12116	28.4856
09014:2	1	R.ETYGEMADC[+57.021]C[+57.021]AK.Q		C[+57]*2	717.77	2	1434.53	1434.53	0	-0.6	106	Non	110.77	37.75	37.75	0.61	104	>sp|P02768|ALBU_HUMAN Albumin OS=Homo sapiens OX=9606 GN=ALB PE=1 SV=2	1974	231128_vra_hs_jacalin_impa_pngasef_trypsin_20.ScanId;v=1;d1=12182.12182.2	controllerType=0 controllerNumber=1 scan=12182	28.5859
08988:2	1	R.ETYGEMADC[+57.021]C[+57.021]AK.Q		C[+57]*2	717.77	2	1434.53	1434.53	0	-0.5	106	Non	512.37	512.37	512.37	8.07	104	>sp|P02768|ALBU_HUMAN Albumin OS=Homo sapiens OX=9606 GN=ALB PE=1 SV=2	1974	231128_vra_hs_jacalin_impa_pngasef_trypsin_20.ScanId;v=1;d1=12155.12155.2	controllerType=0 controllerNumber=1 scan=12155	28.5434
09012:2	1	R.ETYGEMADC[+57.021]C[+57.021]AK.Q		C[+57]*2	717.77	2	1434.53	1434.53	0	-0.6	106	Non	533.54	495.54	495.54	8.14	104	>sp|P02768|ALBU_HUMAN Albumin OS=Homo sapiens OX=9606 GN=ALB PE=1 SV=2	1974	231128_vra_hs_jacalin_impa_pngasef_trypsin_20.ScanId;v=1;d1=12180.12180.2	controllerType=0 controllerNumber=1 scan=12180	28.5821
08906:3	1	R.ETYGEMADC[+57.021]C[+57.021]AK.Q		C[+57]*2	478.849	3	1434.53	1434.53	0	-0.9	106	Non	581.89	481.56	481.56	8.7	104	>sp|P02768|ALBU_HUMAN Albumin OS=Homo sapiens OX=9606 GN=ALB PE=1 SV=2	1974	231128_vra_hs_jacalin_impa_pngasef_trypsin_20.ScanId;v=1;d1=12070.12070.3	controllerType=0 controllerNumber=1 scan=12070	28.3986
08874:2	1	R.ETYGEMADC[+57.021]C[+57.021]AK.Q		C[+57]*2	717.77	2	1434.53	1434.53	0	0.2	106	Non	704.71	687.14	687.14	12.72	104	>sp|P02768|ALBU_HUMAN Albumin OS=Homo sapiens OX=9606 GN=ALB PE=1 SV=2	1974	231128_vra_hs_jacalin_impa_pngasef_trypsin_20.ScanId;v=1;d1=12037.12037.2	controllerType=0 controllerNumber=1 scan=12037	28.3456
08858:2	1	R.ETYGEMADC[+57.021]C[+57.021]AK.Q		C[+57]*2	717.769	2	1434.53	1434.53	0	-1.2	106	Non	718.77	718.77	718.77	12.47	104	>sp|P02768|ALBU_HUMAN Albumin OS=Homo sapiens OX=9606 GN=ALB PE=1 SV=2	1974	231128_vra_hs_jacalin_impa_pngasef_trypsin_20.ScanId;v=1;d1=12020.12020.2	controllerType=0 controllerNumber=1 scan=12020	28.3127
06039:4	1	K.QEPERNEC[+57.021]FLQHK.D		C[+57]	429.455	4	1714.8	1714.8	0	0	118	Non	228	228	228	3.09	104	>sp|P02768|ALBU_HUMAN Albumin OS=Homo sapiens OX=9606 GN=ALB PE=1 SV=2	1974	231128_vra_hs_jacalin_impa_pngasef_trypsin_20.ScanId;v=1;d1=9086.9086.4	controllerType=0 controllerNumber=1 scan=9086	23.2564
06134:3	1	K.QEPERNEC[+57.021]FLQHK.D		C[+57]	572.269	3	1714.79	1714.8	0	-1.5	118	Non	288.17	288.17	288.17	3.52	104	>sp|P02768|ALBU_HUMAN Albumin OS=Homo sapiens OX=9606 GN=ALB PE=1 SV=2	1974	231128_vra_hs_jacalin_impa_pngasef_trypsin_20.ScanId;v=1;d1=9184.9184.3	controllerType=0 controllerNumber=1 scan=9184	23.4245
06096:3	1	K.QEPERNEC[+57.021]FLQHK.D		C[+57]	572.27	3	1714.8	1714.8	0	0.2	118	Non	305.52	223.62	223.62	3.65	104	>sp|P02768|ALBU_HUMAN Albumin OS=Homo sapiens OX=9606 GN=ALB PE=1 SV=2	1974	231128_vra_hs_jacalin_impa_pngasef_trypsin_20.ScanId;v=1;d1=9145.9145.3	controllerType=0 controllerNumber=1 scan=9145	23.3658
05859:4	1	K.QEPERNEC[+57.021]FLQHK.D		C[+57]	429.454	4	1714.8	1714.8	0	-0.2	118	Non	346.11	303.29	303.29	4.31	104	>sp|P02768|ALBU_HUMAN Albumin OS=Homo sapiens OX=9606 GN=ALB PE=1 SV=2	1974	231128_vra_hs_jacalin_impa_pngasef_trypsin_20.ScanId;v=1;d1=8900.8900.4	controllerType=0 controllerNumber=1 scan=8900	22.9427
05885:4	1	K.QEPERNEC[+57.021]FLQHK.D		C[+57]	429.454	4	1714.8	1714.8	0	-0.7	118	Non	366.68	341.47	341.47	4.95	104	>sp|P02768|ALBU_HUMAN Albumin OS=Homo sapiens OX=9606 GN=ALB PE=1 SV=2	1974	231128_vra_hs_jacalin_impa_pngasef_trypsin_20.ScanId;v=1;d1=8927.8927.4	controllerType=0 controllerNumber=1 scan=8927	22.9886
06006:4	1	K.QEPERNEC[+57.021]FLQHK.D		C[+57]	429.454	4	1714.8	1714.8	0	-0.9	118	Non	370.67	316.63	316.63	4.47	104	>sp|P02768|ALBU_HUMAN Albumin OS=Homo sapiens OX=9606 GN=ALB PE=1 SV=2	1974	231128_vra_hs_jacalin_impa_pngasef_trypsin_20.ScanId;v=1;d1=9052.9052.4	controllerType=0 controllerNumber=1 scan=9052	23.1945
05751:4	1	K.QEPERNEC[+57.021]FLQHK.D		C[+57]	429.454	4	1714.8	1714.8	0	-0.7	118	Non	403.52	295.05	295.05	4.98	104	>sp|P02768|ALBU_HUMAN Albumin OS=Homo sapiens OX=9606 GN=ALB PE=1 SV=2	1974	231128_vra_hs_jacalin_impa_pngasef_trypsin_20.ScanId;v=1;d1=8788.8788.4	controllerType=0 controllerNumber=1 scan=8788	22.74
05978:3	1	K.QEPERNEC[+57.021]FLQHK.D		C[+57]	572.27	3	1714.79	1714.8	0	-1.2	118	Non	407.62	350.46	350.46	4.1	104	>sp|P02768|ALBU_HUMAN Albumin OS=Homo sapiens OX=9606 GN=ALB PE=1 SV=2	1974	231128_vra_hs_jacalin_impa_pngasef_trypsin_20.ScanId;v=1;d1=9023.9023.3	controllerType=0 controllerNumber=1 scan=9023	23.1477
05698:4	1	K.QEPERNEC[+57.021]FLQHK.D		C[+57]	429.454	4	1714.8	1714.8	0	-0.5	118	Non	458.37	348.61	348.61	5.65	104	>sp|P02768|ALBU_HUMAN Albumin OS=Homo sapiens OX=9606 GN=ALB PE=1 SV=2	1974	231128_vra_hs_jacalin_impa_pngasef_trypsin_20.ScanId;v=1;d1=8733.8733.4	controllerType=0 controllerNumber=1 scan=8733	22.6531
05944:3	1	K.QEPERNEC[+57.021]FLQHK.D		C[+57]	572.27	3	1714.8	1714.8	0	-0.1	118	Non	484.15	461.82	461.82	6.28	104	>sp|P02768|ALBU_HUMAN Albumin OS=Homo sapiens OX=9606 GN=ALB PE=1 SV=2	1974	231128_vra_hs_jacalin_impa_pngasef_trypsin_20.ScanId;v=1;d1=8988.8988.3	controllerType=0 controllerNumber=1 scan=8988	23.0938
05834:3	1	K.QEPERNEC[+57.021]FLQHK.D		C[+57]	572.27	3	1714.8	1714.8	0	-0.3	118	Non	536.63	491.32	491.32	6.77	104	>sp|P02768|ALBU_HUMAN Albumin OS=Homo sapiens OX=9606 GN=ALB PE=1 SV=2	1974	231128_vra_hs_jacalin_impa_pngasef_trypsin_20.ScanId;v=1;d1=8874.8874.3	controllerType=0 controllerNumber=1 scan=8874	22.8978
05804:3	1	K.QEPERNEC[+57.021]FLQHK.D		C[+57]	572.271	3	1714.8	1714.8	0	0.7	118	Non	598.11	506.85	506.85	9.21	104	>sp|P02768|ALBU_HUMAN Albumin OS=Homo sapiens OX=9606 GN=ALB PE=1 SV=2	1974	231128_vra_hs_jacalin_impa_pngasef_trypsin_20.ScanId;v=1;d1=8843.8843.3	controllerType=0 controllerNumber=1 scan=8843	22.8464
09628:5	1	K.QEPERNEC[+57.021]FLQHKDDNPNLPR.L		C[+57]	528.051	5	2636.22	2636.23	0	-1	118	Non	108.41	104.28	104.28	1.84	104	>sp|P02768|ALBU_HUMAN Albumin OS=Homo sapiens OX=9606 GN=ALB PE=1 SV=2	1974	231128_vra_hs_jacalin_impa_pngasef_trypsin_20.ScanId;v=1;d1=12817.12817.5	controllerType=0 controllerNumber=1 scan=12817	29.5833
09635:4	1	K.QEPERNEC[+57.021]FLQHKDDNPNLPR.L		C[+57]	659.812	4	2636.22	2636.23	0	-0.9	118	Non	276.58	276.58	276.58	3.64	104	>sp|P02768|ALBU_HUMAN Albumin OS=Homo sapiens OX=9606 GN=ALB PE=1 SV=2	1974	231128_vra_hs_jacalin_impa_pngasef_trypsin_20.ScanId;v=1;d1=12824.12824.4	controllerType=0 controllerNumber=1 scan=12824	29.5942
05262:2	1	R.NEC[+57.021]FLQHK.D		C[+57]	538.253	2	1075.5	1075.5	0	-0.8	123	Non	270.9	83.39	83.39	2.52	104	>sp|P02768|ALBU_HUMAN Albumin OS=Homo sapiens OX=9606 GN=ALB PE=1 SV=2	1974	231128_vra_hs_jacalin_impa_pngasef_trypsin_20.ScanId;v=1;d1=8280.8280.2	controllerType=0 controllerNumber=1 scan=8280	21.8659
05229:2	1	R.NEC[+57.021]FLQHK.D		C[+57]	538.253	2	1075.5	1075.5	0	0	123	Non	302.05	192.39	192.39	3.29	104	>sp|P02768|ALBU_HUMAN Albumin OS=Homo sapiens OX=9606 GN=ALB PE=1 SV=2	1974	231128_vra_hs_jacalin_impa_pngasef_trypsin_20.ScanId;v=1;d1=8246.8246.2	controllerType=0 controllerNumber=1 scan=8246	21.8086
05105:2	1	R.NEC[+57.021]FLQHK.D		C[+57]	538.253	2	1075.5	1075.5	0	-0.6	123	Non	559.72	300.05	300.05	5.37	104	>sp|P02768|ALBU_HUMAN Albumin OS=Homo sapiens OX=9606 GN=ALB PE=1 SV=2	1974	231128_vra_hs_jacalin_impa_pngasef_trypsin_20.ScanId;v=1;d1=8118.8118.2	controllerType=0 controllerNumber=1 scan=8118	21.5868
05080:2	1	R.NEC[+57.021]FLQHK.D		C[+57]	538.253	2	1075.5	1075.5	0	-0.6	123	Non	575.97	242.37	242.37	5.15	104	>sp|P02768|ALBU_HUMAN Albumin OS=Homo sapiens OX=9606 GN=ALB PE=1 SV=2	1974	231128_vra_hs_jacalin_impa_pngasef_trypsin_20.ScanId;v=1;d1=8092.8092.2	controllerType=0 controllerNumber=1 scan=8092	21.5387
10148:3	1	R.NEC[+57.021]FLQHKDDNPNLPR.L		C[+57]	666.318	3	1996.94	1996.93	0	4.6	123	Non	208.66	208.66	208.66	2.39	104	>sp|P02768|ALBU_HUMAN Albumin OS=Homo sapiens OX=9606 GN=ALB PE=1 SV=2	1974	231128_vra_hs_jacalin_impa_pngasef_trypsin_20.ScanId;v=1;d1=13354.13354.3	controllerType=0 controllerNumber=1 scan=13354	30.3824
10191:4	1	R.NEC[+57.021]FLQHKDDNPNLPR.L		C[+57]	499.988	4	1996.93	1996.93	0	0.2	123	Non	250.98	249.05	249.05	3.89	104	>sp|P02768|ALBU_HUMAN Albumin OS=Homo sapiens OX=9606 GN=ALB PE=1 SV=2	1974	231128_vra_hs_jacalin_impa_pngasef_trypsin_20.ScanId;v=1;d1=13399.13399.4	controllerType=0 controllerNumber=1 scan=13399	30.446
10154:4	1	R.NEC[+57.021]FLQHKDDNPNLPR.L		C[+57]	499.988	4	1996.93	1996.93	0	-0.2	123	Non	330.31	315.06	315.06	4.93	104	>sp|P02768|ALBU_HUMAN Albumin OS=Homo sapiens OX=9606 GN=ALB PE=1 SV=2	1974	231128_vra_hs_jacalin_impa_pngasef_trypsin_20.ScanId;v=1;d1=13361.13361.4	controllerType=0 controllerNumber=1 scan=13361	30.3924
10168:3	1	R.NEC[+57.021]FLQHKDDNPNLPR.L		C[+57]	666.314	3	1996.93	1996.93	0	-0.2	123	Non	381.62	267.77	267.77	4.11	104	>sp|P02768|ALBU_HUMAN Albumin OS=Homo sapiens OX=9606 GN=ALB PE=1 SV=2	1974	231128_vra_hs_jacalin_impa_pngasef_trypsin_20.ScanId;v=1;d1=13375.13375.3	controllerType=0 controllerNumber=1 scan=13375	30.4136
07956:2	1	K.DDNPNLPR.L			470.728	2	940.448	940.448	0	-0.4	131	Non	116.94	49.15	49.15	0.25	104	>sp|P02768|ALBU_HUMAN Albumin OS=Homo sapiens OX=9606 GN=ALB PE=1 SV=2	1974	231128_vra_hs_jacalin_impa_pngasef_trypsin_20.ScanId;v=1;d1=11085.11085.2	controllerType=0 controllerNumber=1 scan=11085	26.6635
07015:2	1	K.DDNPNLPR.L			470.727	2	940.447	940.448	0	-1.2	131	Non	209.19	163.5	163.5	2.43	104	>sp|P02768|ALBU_HUMAN Albumin OS=Homo sapiens OX=9606 GN=ALB PE=1 SV=2	1974	231128_vra_hs_jacalin_impa_pngasef_trypsin_20.ScanId;v=1;d1=10109.10109.2	controllerType=0 controllerNumber=1 scan=10109	25.0218
06992:2	1	K.DDNPNLPR.L			470.727	2	940.447	940.448	0	-1.2	131	Non	261.26	206.24	206.24	3.41	104	>sp|P02768|ALBU_HUMAN Albumin OS=Homo sapiens OX=9606 GN=ALB PE=1 SV=2	1974	231128_vra_hs_jacalin_impa_pngasef_trypsin_20.ScanId;v=1;d1=10084.10084.2	controllerType=0 controllerNumber=1 scan=10084	24.9696
06693:2	1	K.DDNPNLPR.L			470.727	2	940.447	940.448	0	-1.4	131	Non	330.53	238.55	238.55	4.02	104	>sp|P02768|ALBU_HUMAN Albumin OS=Homo sapiens OX=9606 GN=ALB PE=1 SV=2	1974	231128_vra_hs_jacalin_impa_pngasef_trypsin_20.ScanId;v=1;d1=9773.9773.2	controllerType=0 controllerNumber=1 scan=9773	24.4971
06892:2	1	K.DDNPNLPR.L			470.727	2	940.447	940.448	0	-1	131	Non	335.7	244.56	244.56	4.56	104	>sp|P02768|ALBU_HUMAN Albumin OS=Homo sapiens OX=9606 GN=ALB PE=1 SV=2	1974	231128_vra_hs_jacalin_impa_pngasef_trypsin_20.ScanId;v=1;d1=9979.9979.2	controllerType=0 controllerNumber=1 scan=9979	24.8217
06861:2	1	K.DDNPNLPR.L			470.728	2	940.448	940.448	0	-0.6	131	Non	353.23	253.37	253.37	5.17	104	>sp|P02768|ALBU_HUMAN Albumin OS=Homo sapiens OX=9606 GN=ALB PE=1 SV=2	1974	231128_vra_hs_jacalin_impa_pngasef_trypsin_20.ScanId;v=1;d1=9947.9947.2	controllerType=0 controllerNumber=1 scan=9947	24.7705
06725:2	1	K.DDNPNLPR.L			470.727	2	940.447	940.448	0	-1	131	Non	388.08	286.79	286.79	5.19	104	>sp|P02768|ALBU_HUMAN Albumin OS=Homo sapiens OX=9606 GN=ALB PE=1 SV=2	1974	231128_vra_hs_jacalin_impa_pngasef_trypsin_20.ScanId;v=1;d1=9806.9806.2	controllerType=0 controllerNumber=1 scan=9806	24.5516
16265:2	1	R.LVRPEVDVMC[+57.021].T		C[+57]	609.304	2	1217.6	1217.6	0	-0.1	139	NRagged	342.11	185.56	185.56	4.01	104	>sp|P02768|ALBU_HUMAN Albumin OS=Homo sapiens OX=9606 GN=ALB PE=1 SV=2	1974	231128_vra_hs_jacalin_impa_pngasef_trypsin_20.ScanId;v=1;d1=19731.19731.2	controllerType=0 controllerNumber=1 scan=19731	39.4387
16236:2	1	R.LVRPEVDVMC[+57.021].T		C[+57]	609.304	2	1217.6	1217.6	0	-0.5	139	NRagged	430.03	351.94	351.94	5.63	104	>sp|P02768|ALBU_HUMAN Albumin OS=Homo sapiens OX=9606 GN=ALB PE=1 SV=2	1974	231128_vra_hs_jacalin_impa_pngasef_trypsin_20.ScanId;v=1;d1=19701.19701.2	controllerType=0 controllerNumber=1 scan=19701	39.3942
24725:3	1	R.LVRPEVDVMC[+57.021]TAFHDNEETFLK.K		C[+57]	884.094	3	2650.27	2650.26	0	0.9	139	Non	434.42	298.82	298.82	4.14	104	>sp|P02768|ALBU_HUMAN Albumin OS=Homo sapiens OX=9606 GN=ALB PE=1 SV=2	1974	231128_vra_hs_jacalin_impa_pngasef_trypsin_20.ScanId;v=1;d1=28478.28478.3	controllerType=0 controllerNumber=1 scan=28478	52.3576
24835:4	1	R.LVRPEVDVMC[+57.021]TAFHDNEETFLK.K		C[+57]	663.321	4	2650.26	2650.26	0	-1.3	139	Non	553	553	553	8.84	104	>sp|P02768|ALBU_HUMAN Albumin OS=Homo sapiens OX=9606 GN=ALB PE=1 SV=2	1974	231128_vra_hs_jacalin_impa_pngasef_trypsin_20.ScanId;v=1;d1=28591.28591.4	controllerType=0 controllerNumber=1 scan=28591	52.518
24685:4	1	R.LVRPEVDVMC[+57.021]TAFHDNEETFLK.K		C[+57]	663.321	4	2650.26	2650.26	0	-0.4	139	Non	641.99	641.99	641.99	11.33	104	>sp|P02768|ALBU_HUMAN Albumin OS=Homo sapiens OX=9606 GN=ALB PE=1 SV=2	1974	231128_vra_hs_jacalin_impa_pngasef_trypsin_20.ScanId;v=1;d1=28437.28437.4	controllerType=0 controllerNumber=1 scan=28437	52.2995
24647:4	1	R.LVRPEVDVMC[+57.021]TAFHDNEETFLK.K		C[+57]	663.321	4	2650.26	2650.26	0	-0.4	139	Non	684.16	684.16	684.16	12.33	104	>sp|P02768|ALBU_HUMAN Albumin OS=Homo sapiens OX=9606 GN=ALB PE=1 SV=2	1974	231128_vra_hs_jacalin_impa_pngasef_trypsin_20.ScanId;v=1;d1=28398.28398.4	controllerType=0 controllerNumber=1 scan=28398	52.2463
24512:4	1	R.LVRPEVDVMC[+57.021]TAFHDNEETFLK.K		C[+57]	663.321	4	2650.26	2650.26	0	-0.7	139	Non	849.36	849.36	849.36	15.33	104	>sp|P02768|ALBU_HUMAN Albumin OS=Homo sapiens OX=9606 GN=ALB PE=1 SV=2	1974	231128_vra_hs_jacalin_impa_pngasef_trypsin_20.ScanId;v=1;d1=28258.28258.4	controllerType=0 controllerNumber=1 scan=28258	52.0529
24496:4	1	R.LVRPEVDVMC[+57.021]TAFHDNEETFLK.K		C[+57]	663.321	4	2650.26	2650.26	0	-1.1	139	Non	862.54	862.54	862.54	16.11	104	>sp|P02768|ALBU_HUMAN Albumin OS=Homo sapiens OX=9606 GN=ALB PE=1 SV=2	1974	231128_vra_hs_jacalin_impa_pngasef_trypsin_20.ScanId;v=1;d1=28241.28241.4	controllerType=0 controllerNumber=1 scan=28241	52.029
24568:3	1	R.LVRPEVDVMC[+57.021]TAFHDNEETFLK.K		C[+57]	884.092	3	2650.26	2650.26	0	-0.8	139	Non	867.88	777.27	777.27	15.82	104	>sp|P02768|ALBU_HUMAN Albumin OS=Homo sapiens OX=9606 GN=ALB PE=1 SV=2	1974	231128_vra_hs_jacalin_impa_pngasef_trypsin_20.ScanId;v=1;d1=28316.28316.3	controllerType=0 controllerNumber=1 scan=28316	52.1311
24532:3	1	R.LVRPEVDVMC[+57.021]TAFHDNEETFLK.K		C[+57]	884.093	3	2650.26	2650.26	0	-0.1	139	Non	987.54	879.67	879.67	17.82	104	>sp|P02768|ALBU_HUMAN Albumin OS=Homo sapiens OX=9606 GN=ALB PE=1 SV=2	1974	231128_vra_hs_jacalin_impa_pngasef_trypsin_20.ScanId;v=1;d1=28279.28279.3	controllerType=0 controllerNumber=1 scan=28279	52.081
25894:4	1	R.LVRPEVDVMC[+57.021]TAFHDN[+0.984]EETFLK.K		C[+57], N[+1]	663.568	4	2651.25	2651.25	0	0.7	139	Non	565.68	565.68	565.68	9.17	104	>sp|P02768|ALBU_HUMAN Albumin OS=Homo sapiens OX=9606 GN=ALB PE=1 SV=2	1974	231128_vra_hs_jacalin_impa_pngasef_trypsin_20.ScanId;v=1;d1=29683.29683.4	controllerType=0 controllerNumber=1 scan=29683	54.1131
21229:5	1	R.LVRPEVDVMC[+57.021]TAFHDNEETFLKK.Y		C[+57]	556.477	5	2778.36	2778.36	0	-0.7	139	Non	89.07	89.07	89.07	2.43	104	>sp|P02768|ALBU_HUMAN Albumin OS=Homo sapiens OX=9606 GN=ALB PE=1 SV=2	1974	231128_vra_hs_jacalin_impa_pngasef_trypsin_20.ScanId;v=1;d1=24872.24872.5	controllerType=0 controllerNumber=1 scan=24872	47.1527
22316:4	1	R.LVRPEVDVMC[+57.021]TAFHDNEETFLKK.Y		C[+57]	695.345	4	2778.36	2778.36	0	0.3	139	Non	361.93	325.75	325.75	4.9	104	>sp|P02768|ALBU_HUMAN Albumin OS=Homo sapiens OX=9606 GN=ALB PE=1 SV=2	1974	231128_vra_hs_jacalin_impa_pngasef_trypsin_20.ScanId;v=1;d1=25994.25994.4	controllerType=0 controllerNumber=1 scan=25994	48.8073
22120:4	1	R.LVRPEVDVMC[+57.021]TAFHDNEETFLKK.Y		C[+57]	695.345	4	2778.36	2778.36	0	-0.1	139	Non	380.64	288.08	288.08	4.79	104	>sp|P02768|ALBU_HUMAN Albumin OS=Homo sapiens OX=9606 GN=ALB PE=1 SV=2	1974	231128_vra_hs_jacalin_impa_pngasef_trypsin_20.ScanId;v=1;d1=25793.25793.4	controllerType=0 controllerNumber=1 scan=25793	48.5265
22155:4	1	R.LVRPEVDVMC[+57.021]TAFHDNEETFLKK.Y		C[+57]	695.346	4	2778.36	2778.36	0	0.6	139	Non	413.31	377.95	377.95	5.54	104	>sp|P02768|ALBU_HUMAN Albumin OS=Homo sapiens OX=9606 GN=ALB PE=1 SV=2	1974	231128_vra_hs_jacalin_impa_pngasef_trypsin_20.ScanId;v=1;d1=25829.25829.4	controllerType=0 controllerNumber=1 scan=25829	48.5801
22360:4	1	R.LVRPEVDVMC[+57.021]TAFHDNEETFLKK.Y		C[+57]	695.345	4	2778.36	2778.36	0	0.2	139	Non	440.08	429.02	429.02	7.03	104	>sp|P02768|ALBU_HUMAN Albumin OS=Homo sapiens OX=9606 GN=ALB PE=1 SV=2	1974	231128_vra_hs_jacalin_impa_pngasef_trypsin_20.ScanId;v=1;d1=26039.26039.4	controllerType=0 controllerNumber=1 scan=26039	48.8702
22118:5	1	R.LVRPEVDVMC[+57.021]TAFHDNEETFLKK.Y		C[+57]	556.477	5	2778.36	2778.36	0	-0.2	139	Non	508.35	508.35	508.35	8.89	104	>sp|P02768|ALBU_HUMAN Albumin OS=Homo sapiens OX=9606 GN=ALB PE=1 SV=2	1974	231128_vra_hs_jacalin_impa_pngasef_trypsin_20.ScanId;v=1;d1=25791.25791.5	controllerType=0 controllerNumber=1 scan=25791	48.5253
22151:5	1	R.LVRPEVDVMC[+57.021]TAFHDNEETFLKK.Y		C[+57]	556.478	5	2778.36	2778.36	0	0.7	139	Non	555.2	555.2	555.2	9.27	104	>sp|P02768|ALBU_HUMAN Albumin OS=Homo sapiens OX=9606 GN=ALB PE=1 SV=2	1974	231128_vra_hs_jacalin_impa_pngasef_trypsin_20.ScanId;v=1;d1=25825.25825.5	controllerType=0 controllerNumber=1 scan=25825	48.5761
21988:3	1	R.LVRPEVDVMC[+57.021]TAFHDNEETFLKK.Y		C[+57]	926.79	3	2778.36	2778.36	0	-0.7	139	Non	600.15	514.86	514.86	9.6	104	>sp|P02768|ALBU_HUMAN Albumin OS=Homo sapiens OX=9606 GN=ALB PE=1 SV=2	1974	231128_vra_hs_jacalin_impa_pngasef_trypsin_20.ScanId;v=1;d1=25657.25657.3	controllerType=0 controllerNumber=1 scan=25657	48.3373
22016:3	1	R.LVRPEVDVMC[+57.021]TAFHDNEETFLKK.Y		C[+57]	926.79	3	2778.36	2778.36	0	-0.7	139	Non	672.62	599.32	599.32	11.46	104	>sp|P02768|ALBU_HUMAN Albumin OS=Homo sapiens OX=9606 GN=ALB PE=1 SV=2	1974	231128_vra_hs_jacalin_impa_pngasef_trypsin_20.ScanId;v=1;d1=25686.25686.3	controllerType=0 controllerNumber=1 scan=25686	48.3709
21985:5	1	R.LVRPEVDVMC[+57.021]TAFHDNEETFLKK.Y		C[+57]	556.477	5	2778.36	2778.36	0	-0.7	139	Non	709	696.22	696.22	13.51	104	>sp|P02768|ALBU_HUMAN Albumin OS=Homo sapiens OX=9606 GN=ALB PE=1 SV=2	1974	231128_vra_hs_jacalin_impa_pngasef_trypsin_20.ScanId;v=1;d1=25654.25654.5	controllerType=0 controllerNumber=1 scan=25654	48.3334
21987:4	1	R.LVRPEVDVMC[+57.021]TAFHDNEETFLKK.Y		C[+57]	695.345	4	2778.36	2778.36	0	-0.7	139	Non	714.56	714.56	714.56	13	104	>sp|P02768|ALBU_HUMAN Albumin OS=Homo sapiens OX=9606 GN=ALB PE=1 SV=2	1974	231128_vra_hs_jacalin_impa_pngasef_trypsin_20.ScanId;v=1;d1=25656.25656.4	controllerType=0 controllerNumber=1 scan=25656	48.337
21966:5	1	R.LVRPEVDVMC[+57.021]TAFHDNEETFLKK.Y		C[+57]	556.477	5	2778.36	2778.36	0	-1.3	139	Non	825.13	825.13	825.13	15.29	104	>sp|P02768|ALBU_HUMAN Albumin OS=Homo sapiens OX=9606 GN=ALB PE=1 SV=2	1974	231128_vra_hs_jacalin_impa_pngasef_trypsin_20.ScanId;v=1;d1=25634.25634.5	controllerType=0 controllerNumber=1 scan=25634	48.3119
21969:4	1	R.LVRPEVDVMC[+57.021]TAFHDNEETFLKK.Y		C[+57]	695.344	4	2778.36	2778.36	0	-1.1	139	Non	851.37	838.29	838.29	15.78	104	>sp|P02768|ALBU_HUMAN Albumin OS=Homo sapiens OX=9606 GN=ALB PE=1 SV=2	1974	231128_vra_hs_jacalin_impa_pngasef_trypsin_20.ScanId;v=1;d1=25637.25637.4	controllerType=0 controllerNumber=1 scan=25637	48.3158
23402:4	1	R.LVRPEVDVMC[+57.021]TAFHDN[+0.984]EETFLKK.Y		C[+57], N[+1]	695.593	4	2779.35	2779.34	0	2.2	139	Non	390.05	390.05	390.05	6.13	104	>sp|P02768|ALBU_HUMAN Albumin OS=Homo sapiens OX=9606 GN=ALB PE=1 SV=2	1974	231128_vra_hs_jacalin_impa_pngasef_trypsin_20.ScanId;v=1;d1=27111.27111.4	controllerType=0 controllerNumber=1 scan=27111	50.3636
23360:4	1	R.LVRPEVDVMC[+57.021]TAFHDN[+0.984]EETFLKK.Y		C[+57], N[+1]	695.592	4	2779.34	2779.34	0	0.6	139	Non	460.23	460.23	460.23	7.75	104	>sp|P02768|ALBU_HUMAN Albumin OS=Homo sapiens OX=9606 GN=ALB PE=1 SV=2	1974	231128_vra_hs_jacalin_impa_pngasef_trypsin_20.ScanId;v=1;d1=27068.27068.4	controllerType=0 controllerNumber=1 scan=27068	50.2964
23395:5	1	R.LVRPEVDVMC[+57.021]TAFHDN[+0.984]EETFLKK.Y		C[+57], N[+1]	556.676	5	2779.35	2779.34	0	2	139	Non	491.65	491.65	491.65	8.54	104	>sp|P02768|ALBU_HUMAN Albumin OS=Homo sapiens OX=9606 GN=ALB PE=1 SV=2	1974	231128_vra_hs_jacalin_impa_pngasef_trypsin_20.ScanId;v=1;d1=27104.27104.5	controllerType=0 controllerNumber=1 scan=27104	50.3483
21953:4	1	R.LVRPEVDVMC[+57.021]TAFHDN[+0.984]EETFLKK.Y		C[+57], N[+1]	695.596	4	2779.36	2779.34	0	6.9	139	Non	502.05	492.58	492.58	5.97	104	>sp|P02768|ALBU_HUMAN Albumin OS=Homo sapiens OX=9606 GN=ALB PE=1 SV=2	1974	231128_vra_hs_jacalin_impa_pngasef_trypsin_20.ScanId;v=1;d1=25620.25620.4	controllerType=0 controllerNumber=1 scan=25620	48.2861
23363:5	1	R.LVRPEVDVMC[+57.021]TAFHDN[+0.984]EETFLKK.Y		C[+57], N[+1]	556.675	5	2779.34	2779.34	0	0.5	139	Non	584.97	584.97	584.97	10.54	104	>sp|P02768|ALBU_HUMAN Albumin OS=Homo sapiens OX=9606 GN=ALB PE=1 SV=2	1974	231128_vra_hs_jacalin_impa_pngasef_trypsin_20.ScanId;v=1;d1=27071.27071.5	controllerType=0 controllerNumber=1 scan=27071	50.3006
12691:3	1	C.TAFHDNEETFLK.K			484.564	3	1451.68	1451.68	0	-1	149	CRagged	281.04	249.76	249.76	3.81	104	>sp|P02768|ALBU_HUMAN Albumin OS=Homo sapiens OX=9606 GN=ALB PE=1 SV=2	1974	231128_vra_hs_jacalin_impa_pngasef_trypsin_20.ScanId;v=1;d1=16027.16027.3	controllerType=0 controllerNumber=1 scan=16027	34.2959
10719:2	1	K.KYLYEIAR.R			528.297	2	1055.59	1055.59	0	-1.8	161	Non	550.23	279.79	279.79	5.48	104	>sp|P02768|ALBU_HUMAN Albumin OS=Homo sapiens OX=9606 GN=ALB PE=1 SV=2	1974	231128_vra_hs_jacalin_impa_pngasef_trypsin_20.ScanId;v=1;d1=13971.13971.2	controllerType=0 controllerNumber=1 scan=13971	31.2161
10698:2	1	K.KYLYEIAR.R			528.297	2	1055.59	1055.59	0	-1.4	161	Non	558.04	266.88	266.88	5.31	104	>sp|P02768|ALBU_HUMAN Albumin OS=Homo sapiens OX=9606 GN=ALB PE=1 SV=2	1974	231128_vra_hs_jacalin_impa_pngasef_trypsin_20.ScanId;v=1;d1=13948.13948.2	controllerType=0 controllerNumber=1 scan=13948	31.1944
15684:2	1	K.YLYEIAR.R			464.25	2	927.493	927.493	0	-0.8	162	Non	265.79	61.93	61.93	2.44	104	>sp|P02768|ALBU_HUMAN Albumin OS=Homo sapiens OX=9606 GN=ALB PE=1 SV=2	1974	231128_vra_hs_jacalin_impa_pngasef_trypsin_20.ScanId;v=1;d1=19120.19120.2	controllerType=0 controllerNumber=1 scan=19120	38.6055
15011:2	1	K.YLYEIAR.R			464.25	2	927.493	927.493	0	-0.1	162	Non	296.78	90.97	90.97	2.76	104	>sp|P02768|ALBU_HUMAN Albumin OS=Homo sapiens OX=9606 GN=ALB PE=1 SV=2	1974	231128_vra_hs_jacalin_impa_pngasef_trypsin_20.ScanId;v=1;d1=18422.18422.2	controllerType=0 controllerNumber=1 scan=18422	37.6384
15039:2	1	K.YLYEIAR.R			464.25	2	927.492	927.493	0	-1	162	Non	301.22	99.76	99.76	2.68	104	>sp|P02768|ALBU_HUMAN Albumin OS=Homo sapiens OX=9606 GN=ALB PE=1 SV=2	1974	231128_vra_hs_jacalin_impa_pngasef_trypsin_20.ScanId;v=1;d1=18451.18451.2	controllerType=0 controllerNumber=1 scan=18451	37.6891
15183:2	1	K.YLYEIAR.R			464.25	2	927.492	927.493	0	-1.6	162	Non	303.44	91.06	91.06	2.48	104	>sp|P02768|ALBU_HUMAN Albumin OS=Homo sapiens OX=9606 GN=ALB PE=1 SV=2	1974	231128_vra_hs_jacalin_impa_pngasef_trypsin_20.ScanId;v=1;d1=18603.18603.2	controllerType=0 controllerNumber=1 scan=18603	37.8909
14836:2	1	K.YLYEIAR.R			464.25	2	927.493	927.493	0	-0.8	162	Non	306.8	89.09	89.09	2.58	104	>sp|P02768|ALBU_HUMAN Albumin OS=Homo sapiens OX=9606 GN=ALB PE=1 SV=2	1974	231128_vra_hs_jacalin_impa_pngasef_trypsin_20.ScanId;v=1;d1=18242.18242.2	controllerType=0 controllerNumber=1 scan=18242	37.3847
15277:2	1	K.YLYEIAR.R			464.25	2	927.493	927.493	0	-0.8	162	Non	311.96	89.56	89.56	2.81	104	>sp|P02768|ALBU_HUMAN Albumin OS=Homo sapiens OX=9606 GN=ALB PE=1 SV=2	1974	231128_vra_hs_jacalin_impa_pngasef_trypsin_20.ScanId;v=1;d1=18700.18700.2	controllerType=0 controllerNumber=1 scan=18700	38.0334
14328:2	1	K.YLYEIAR.R			464.25	2	927.492	927.493	0	-1.6	162	Non	312.25	101.7	101.7	2.81	104	>sp|P02768|ALBU_HUMAN Albumin OS=Homo sapiens OX=9606 GN=ALB PE=1 SV=2	1974	231128_vra_hs_jacalin_impa_pngasef_trypsin_20.ScanId;v=1;d1=17719.17719.2	controllerType=0 controllerNumber=1 scan=17719	36.6472
14298:2	1	K.YLYEIAR.R			464.25	2	927.492	927.493	0	-1.2	162	Non	316.43	100.39	100.39	3.03	104	>sp|P02768|ALBU_HUMAN Albumin OS=Homo sapiens OX=9606 GN=ALB PE=1 SV=2	1974	231128_vra_hs_jacalin_impa_pngasef_trypsin_20.ScanId;v=1;d1=17688.17688.2	controllerType=0 controllerNumber=1 scan=17688	36.606
14449:2	1	K.YLYEIAR.R			464.25	2	927.492	927.493	0	-1.6	162	Non	320.68	80.2	80.2	2.75	104	>sp|P02768|ALBU_HUMAN Albumin OS=Homo sapiens OX=9606 GN=ALB PE=1 SV=2	1974	231128_vra_hs_jacalin_impa_pngasef_trypsin_20.ScanId;v=1;d1=17844.17844.2	controllerType=0 controllerNumber=1 scan=17844	36.8397
14864:2	1	K.YLYEIAR.R			464.25	2	927.492	927.493	0	-1.2	162	Non	321.58	113.42	113.42	2.99	104	>sp|P02768|ALBU_HUMAN Albumin OS=Homo sapiens OX=9606 GN=ALB PE=1 SV=2	1974	231128_vra_hs_jacalin_impa_pngasef_trypsin_20.ScanId;v=1;d1=18271.18271.2	controllerType=0 controllerNumber=1 scan=18271	37.4238
14662:2	1	K.YLYEIAR.R			464.25	2	927.492	927.493	0	-1	162	Non	321.67	34.09	34.09	2.51	104	>sp|P02768|ALBU_HUMAN Albumin OS=Homo sapiens OX=9606 GN=ALB PE=1 SV=2	1974	231128_vra_hs_jacalin_impa_pngasef_trypsin_20.ScanId;v=1;d1=18063.18063.2	controllerType=0 controllerNumber=1 scan=18063	37.1345
14689:2	1	K.YLYEIAR.R			464.25	2	927.493	927.493	0	-0.3	162	Non	327.99	76.39	76.39	2.54	104	>sp|P02768|ALBU_HUMAN Albumin OS=Homo sapiens OX=9606 GN=ALB PE=1 SV=2	1974	231128_vra_hs_jacalin_impa_pngasef_trypsin_20.ScanId;v=1;d1=18091.18091.2	controllerType=0 controllerNumber=1 scan=18091	37.1769
14164:2	1	K.YLYEIAR.R			464.25	2	927.492	927.493	0	-1.2	162	Non	344.55	131.37	131.37	3.25	104	>sp|P02768|ALBU_HUMAN Albumin OS=Homo sapiens OX=9606 GN=ALB PE=1 SV=2	1974	231128_vra_hs_jacalin_impa_pngasef_trypsin_20.ScanId;v=1;d1=17549.17549.2	controllerType=0 controllerNumber=1 scan=17549	36.426
14121:2	1	K.YLYEIAR.R			464.25	2	927.492	927.493	0	-1	162	Non	353.41	127.02	127.02	3.25	104	>sp|P02768|ALBU_HUMAN Albumin OS=Homo sapiens OX=9606 GN=ALB PE=1 SV=2	1974	231128_vra_hs_jacalin_impa_pngasef_trypsin_20.ScanId;v=1;d1=17505.17505.2	controllerType=0 controllerNumber=1 scan=17505	36.3722
14480:2	1	K.YLYEIAR.R			464.25	2	927.492	927.493	0	-1.2	162	Non	362.24	109.77	109.77	3.1	104	>sp|P02768|ALBU_HUMAN Albumin OS=Homo sapiens OX=9606 GN=ALB PE=1 SV=2	1974	231128_vra_hs_jacalin_impa_pngasef_trypsin_20.ScanId;v=1;d1=17876.17876.2	controllerType=0 controllerNumber=1 scan=17876	36.8832
13985:2	1	K.YLYEIAR.R			464.25	2	927.493	927.493	0	-0.8	162	Non	425.31	158	158	4.03	104	>sp|P02768|ALBU_HUMAN Albumin OS=Homo sapiens OX=9606 GN=ALB PE=1 SV=2	1974	231128_vra_hs_jacalin_impa_pngasef_trypsin_20.ScanId;v=1;d1=17365.17365.2	controllerType=0 controllerNumber=1 scan=17365	36.1782
13958:2	1	K.YLYEIAR.R			464.25	2	927.493	927.493	0	-0.1	162	Non	448.62	122.14	122.14	3.64	104	>sp|P02768|ALBU_HUMAN Albumin OS=Homo sapiens OX=9606 GN=ALB PE=1 SV=2	1974	231128_vra_hs_jacalin_impa_pngasef_trypsin_20.ScanId;v=1;d1=17337.17337.2	controllerType=0 controllerNumber=1 scan=17337	36.1361
28424:4	1	R.RHPYFYAPELLFFAK.R			475.505	4	1899	1899	0	0.5	169	Non	356.18	356.18	356.18	5.35	104	>sp|P02768|ALBU_HUMAN Albumin OS=Homo sapiens OX=9606 GN=ALB PE=1 SV=2	1974	231128_vra_hs_jacalin_impa_pngasef_trypsin_20.ScanId;v=1;d1=32289.32289.4	controllerType=0 controllerNumber=1 scan=32289	58.0075
28213:4	1	R.RHPYFYAPELLFFAK.R			475.505	4	1899	1899	0	1.6	169	Non	390.97	390.97	390.97	6.64	104	>sp|P02768|ALBU_HUMAN Albumin OS=Homo sapiens OX=9606 GN=ALB PE=1 SV=2	1974	231128_vra_hs_jacalin_impa_pngasef_trypsin_20.ScanId;v=1;d1=32072.32072.4	controllerType=0 controllerNumber=1 scan=32072	57.6884
28181:4	1	R.RHPYFYAPELLFFAK.R			475.504	4	1898.99	1899	0	-0.1	169	Non	393.53	393.53	393.53	7.71	104	>sp|P02768|ALBU_HUMAN Albumin OS=Homo sapiens OX=9606 GN=ALB PE=1 SV=2	1974	231128_vra_hs_jacalin_impa_pngasef_trypsin_20.ScanId;v=1;d1=32039.32039.4	controllerType=0 controllerNumber=1 scan=32039	57.6328
27776:2	1	R.RHPYFYAPELLFFAK.R			950.003	2	1899	1899	0	1.9	169	Non	474.76	362.14	362.14	4.49	104	>sp|P02768|ALBU_HUMAN Albumin OS=Homo sapiens OX=9606 GN=ALB PE=1 SV=2	1974	231128_vra_hs_jacalin_impa_pngasef_trypsin_20.ScanId;v=1;d1=31621.31621.2	controllerType=0 controllerNumber=1 scan=31621	56.9365
28240:3	1	R.RHPYFYAPELLFFAK.R			633.671	3	1899	1899	0	1.1	169	Non	475.56	475.56	475.56	7.57	104	>sp|P02768|ALBU_HUMAN Albumin OS=Homo sapiens OX=9606 GN=ALB PE=1 SV=2	1974	231128_vra_hs_jacalin_impa_pngasef_trypsin_20.ScanId;v=1;d1=32100.32100.3	controllerType=0 controllerNumber=1 scan=32100	57.7295
28635:3	1	R.RHPYFYAPELLFFAK.R			633.671	3	1899	1899	0	1.9	169	Non	505.22	493.34	493.34	7.46	104	>sp|P02768|ALBU_HUMAN Albumin OS=Homo sapiens OX=9606 GN=ALB PE=1 SV=2	1974	231128_vra_hs_jacalin_impa_pngasef_trypsin_20.ScanId;v=1;d1=32507.32507.3	controllerType=0 controllerNumber=1 scan=32507	58.3593
27892:4	1	R.RHPYFYAPELLFFAK.R			475.504	4	1899	1899	0	0.3	169	Non	517.17	517.17	517.17	8.27	104	>sp|P02768|ALBU_HUMAN Albumin OS=Homo sapiens OX=9606 GN=ALB PE=1 SV=2	1974	231128_vra_hs_jacalin_impa_pngasef_trypsin_20.ScanId;v=1;d1=31741.31741.4	controllerType=0 controllerNumber=1 scan=31741	57.1693
27925:4	1	R.RHPYFYAPELLFFAK.R			475.505	4	1899	1899	0	0.5	169	Non	541.29	530.28	530.28	8.61	104	>sp|P02768|ALBU_HUMAN Albumin OS=Homo sapiens OX=9606 GN=ALB PE=1 SV=2	1974	231128_vra_hs_jacalin_impa_pngasef_trypsin_20.ScanId;v=1;d1=31775.31775.4	controllerType=0 controllerNumber=1 scan=31775	57.2172
27633:2	1	R.RHPYFYAPELLFFAK.R			950	2	1898.99	1899	0	-0.8	169	Non	544.25	379.28	379.28	5.35	104	>sp|P02768|ALBU_HUMAN Albumin OS=Homo sapiens OX=9606 GN=ALB PE=1 SV=2	1974	231128_vra_hs_jacalin_impa_pngasef_trypsin_20.ScanId;v=1;d1=31474.31474.2	controllerType=0 controllerNumber=1 scan=31474	56.726
28210:3	1	R.RHPYFYAPELLFFAK.R			633.671	3	1899	1899	0	1.7	169	Non	563.89	509.8	509.8	7.88	104	>sp|P02768|ALBU_HUMAN Albumin OS=Homo sapiens OX=9606 GN=ALB PE=1 SV=2	1974	231128_vra_hs_jacalin_impa_pngasef_trypsin_20.ScanId;v=1;d1=32069.32069.3	controllerType=0 controllerNumber=1 scan=32069	57.6819
27766:4	1	R.RHPYFYAPELLFFAK.R			475.505	4	1899	1899	0	2	169	Non	569.24	569.24	569.24	8.39	104	>sp|P02768|ALBU_HUMAN Albumin OS=Homo sapiens OX=9606 GN=ALB PE=1 SV=2	1974	231128_vra_hs_jacalin_impa_pngasef_trypsin_20.ScanId;v=1;d1=31611.31611.4	controllerType=0 controllerNumber=1 scan=31611	56.9249
27735:4	1	R.RHPYFYAPELLFFAK.R			475.504	4	1899	1899	0	0.1	169	Non	571.84	571.84	571.84	8.69	104	>sp|P02768|ALBU_HUMAN Albumin OS=Homo sapiens OX=9606 GN=ALB PE=1 SV=2	1974	231128_vra_hs_jacalin_impa_pngasef_trypsin_20.ScanId;v=1;d1=31579.31579.4	controllerType=0 controllerNumber=1 scan=31579	56.8763
27596:4	1	R.RHPYFYAPELLFFAK.R			475.504	4	1898.99	1899	0	-0.5	169	Non	588.21	485.29	485.29	9.85	104	>sp|P02768|ALBU_HUMAN Albumin OS=Homo sapiens OX=9606 GN=ALB PE=1 SV=2	1974	231128_vra_hs_jacalin_impa_pngasef_trypsin_20.ScanId;v=1;d1=31436.31436.4	controllerType=0 controllerNumber=1 scan=31436	56.6707
27862:3	1	R.RHPYFYAPELLFFAK.R			633.671	3	1899	1899	0	1.2	169	Non	589.53	589.53	589.53	9.07	104	>sp|P02768|ALBU_HUMAN Albumin OS=Homo sapiens OX=9606 GN=ALB PE=1 SV=2	1974	231128_vra_hs_jacalin_impa_pngasef_trypsin_20.ScanId;v=1;d1=31710.31710.3	controllerType=0 controllerNumber=1 scan=31710	57.1108
27603:2	1	R.RHPYFYAPELLFFAK.R			950.001	2	1898.99	1899	0	-0.7	169	Non	601.9	430.52	430.52	8.7	104	>sp|P02768|ALBU_HUMAN Albumin OS=Homo sapiens OX=9606 GN=ALB PE=1 SV=2	1974	231128_vra_hs_jacalin_impa_pngasef_trypsin_20.ScanId;v=1;d1=31443.31443.2	controllerType=0 controllerNumber=1 scan=31443	56.6787
27569:4	1	R.RHPYFYAPELLFFAK.R			475.504	4	1898.99	1899	0	-0.5	169	Non	610.24	374.41	374.41	9.87	104	>sp|P02768|ALBU_HUMAN Albumin OS=Homo sapiens OX=9606 GN=ALB PE=1 SV=2	1974	231128_vra_hs_jacalin_impa_pngasef_trypsin_20.ScanId;v=1;d1=31408.31408.4	controllerType=0 controllerNumber=1 scan=31408	56.627
28066:3	1	R.RHPYFYAPELLFFAK.R			633.669	3	1898.99	1899	0	-1	169	Non	611.75	580.08	580.08	10.12	104	>sp|P02768|ALBU_HUMAN Albumin OS=Homo sapiens OX=9606 GN=ALB PE=1 SV=2	1974	231128_vra_hs_jacalin_impa_pngasef_trypsin_20.ScanId;v=1;d1=31920.31920.3	controllerType=0 controllerNumber=1 scan=31920	57.445
27889:3	1	R.RHPYFYAPELLFFAK.R			633.67	3	1899	1899	0	0.3	169	Non	628.59	628.59	628.59	10.37	104	>sp|P02768|ALBU_HUMAN Albumin OS=Homo sapiens OX=9606 GN=ALB PE=1 SV=2	1974	231128_vra_hs_jacalin_impa_pngasef_trypsin_20.ScanId;v=1;d1=31738.31738.3	controllerType=0 controllerNumber=1 scan=31738	57.1653
28025:3	1	R.RHPYFYAPELLFFAK.R			633.671	3	1899	1899	0	1.2	169	Non	659.07	659.07	659.07	11.07	104	>sp|P02768|ALBU_HUMAN Albumin OS=Homo sapiens OX=9606 GN=ALB PE=1 SV=2	1974	231128_vra_hs_jacalin_impa_pngasef_trypsin_20.ScanId;v=1;d1=31878.31878.3	controllerType=0 controllerNumber=1 scan=31878	57.3708
27732:3	1	R.RHPYFYAPELLFFAK.R			633.67	3	1899	1899	0	0.1	169	Non	665.51	665.51	665.51	11.37	104	>sp|P02768|ALBU_HUMAN Albumin OS=Homo sapiens OX=9606 GN=ALB PE=1 SV=2	1974	231128_vra_hs_jacalin_impa_pngasef_trypsin_20.ScanId;v=1;d1=31576.31576.3	controllerType=0 controllerNumber=1 scan=31576	56.8744
27702:3	1	R.RHPYFYAPELLFFAK.R			633.67	3	1899	1899	0	0.1	169	Non	683.13	683.13	683.13	11.37	104	>sp|P02768|ALBU_HUMAN Albumin OS=Homo sapiens OX=9606 GN=ALB PE=1 SV=2	1974	231128_vra_hs_jacalin_impa_pngasef_trypsin_20.ScanId;v=1;d1=31545.31545.3	controllerType=0 controllerNumber=1 scan=31545	56.8241
27550:3	1	R.RHPYFYAPELLFFAK.R			633.67	3	1899	1899	0	0	169	Non	737.59	382.37	382.37	12.34	104	>sp|P02768|ALBU_HUMAN Albumin OS=Homo sapiens OX=9606 GN=ALB PE=1 SV=2	1974	231128_vra_hs_jacalin_impa_pngasef_trypsin_20.ScanId;v=1;d1=31388.31388.3	controllerType=0 controllerNumber=1 scan=31388	56.5987
27563:3	1	R.RHPYFYAPELLFFAK.R			633.67	3	1898.99	1899	0	-0.5	169	Non	739.69	421.9	421.9	12.34	104	>sp|P02768|ALBU_HUMAN Albumin OS=Homo sapiens OX=9606 GN=ALB PE=1 SV=2	1974	231128_vra_hs_jacalin_impa_pngasef_trypsin_20.ScanId;v=1;d1=31402.31402.3	controllerType=0 controllerNumber=1 scan=31402	56.6209
24651:4	1	R.RHPYFYAPELLFFAKR.Y			514.529	4	2055.1	2055.1	0	-0.1	169	Non	829.43	757.76	757.76	14.34	104	>sp|P02768|ALBU_HUMAN Albumin OS=Homo sapiens OX=9606 GN=ALB PE=1 SV=2	1974	231128_vra_hs_jacalin_impa_pngasef_trypsin_20.ScanId;v=1;d1=28402.28402.4	controllerType=0 controllerNumber=1 scan=28402	52.2499
34800:3	1	R.HPYFYAPELLFFAK.R			581.639	3	1742.9	1742.89	0	4.1	170	Non	54.85	54.85	54.85	0.04	104	>sp|P02768|ALBU_HUMAN Albumin OS=Homo sapiens OX=9606 GN=ALB PE=1 SV=2	1974	231128_vra_hs_jacalin_impa_pngasef_trypsin_20.ScanId;v=1;d1=38873.38873.3	controllerType=0 controllerNumber=1 scan=38873	67.9297
36953:3	1	R.HPYFYAPELLFFAK.R			581.638	3	1742.9	1742.89	0	2.9	170	Non	56.29	40.83	40.83	1.05	104	>sp|P02768|ALBU_HUMAN Albumin OS=Homo sapiens OX=9606 GN=ALB PE=1 SV=2	1974	231128_vra_hs_jacalin_impa_pngasef_trypsin_20.ScanId;v=1;d1=41094.41094.3	controllerType=0 controllerNumber=1 scan=41094	71.3696
36560:3	1	R.HPYFYAPELLFFAK.R			581.64	3	1742.9	1742.89	0	6.2	170	Non	73.71	48.6	48.6	0.04	104	>sp|P02768|ALBU_HUMAN Albumin OS=Homo sapiens OX=9606 GN=ALB PE=1 SV=2	1974	231128_vra_hs_jacalin_impa_pngasef_trypsin_20.ScanId;v=1;d1=40689.40689.3	controllerType=0 controllerNumber=1 scan=40689	70.7711
35129:3	1	R.HPYFYAPELLFFAK.R			581.639	3	1742.9	1742.89	0	5	170	Non	78.19	48.5	48.5	0.54	104	>sp|P02768|ALBU_HUMAN Albumin OS=Homo sapiens OX=9606 GN=ALB PE=1 SV=2	1974	231128_vra_hs_jacalin_impa_pngasef_trypsin_20.ScanId;v=1;d1=39213.39213.3	controllerType=0 controllerNumber=1 scan=39213	68.4729
34628:3	1	R.HPYFYAPELLFFAK.R			581.64	3	1742.9	1742.89	0	6.2	170	Non	90.5	90.5	90.5	0.17	104	>sp|P02768|ALBU_HUMAN Albumin OS=Homo sapiens OX=9606 GN=ALB PE=1 SV=2	1974	231128_vra_hs_jacalin_impa_pngasef_trypsin_20.ScanId;v=1;d1=38696.38696.3	controllerType=0 controllerNumber=1 scan=38696	67.6523
35280:3	1	R.HPYFYAPELLFFAK.R			581.64	3	1742.9	1742.89	0	5.8	170	Non	95.66	24.06	24.06	0.06	104	>sp|P02768|ALBU_HUMAN Albumin OS=Homo sapiens OX=9606 GN=ALB PE=1 SV=2	1974	231128_vra_hs_jacalin_impa_pngasef_trypsin_20.ScanId;v=1;d1=39369.39369.3	controllerType=0 controllerNumber=1 scan=39369	68.7158
34497:3	1	R.HPYFYAPELLFFAK.R			581.639	3	1742.9	1742.89	0	4.3	170	Non	109.08	109.08	109.08	1.67	104	>sp|P02768|ALBU_HUMAN Albumin OS=Homo sapiens OX=9606 GN=ALB PE=1 SV=2	1974	231128_vra_hs_jacalin_impa_pngasef_trypsin_20.ScanId;v=1;d1=38561.38561.3	controllerType=0 controllerNumber=1 scan=38561	67.4473
34763:3	1	R.HPYFYAPELLFFAK.R			581.639	3	1742.9	1742.89	0	3.9	170	Non	110.72	67.2	67.2	0.76	104	>sp|P02768|ALBU_HUMAN Albumin OS=Homo sapiens OX=9606 GN=ALB PE=1 SV=2	1974	231128_vra_hs_jacalin_impa_pngasef_trypsin_20.ScanId;v=1;d1=38835.38835.3	controllerType=0 controllerNumber=1 scan=38835	67.8688
34135:3	1	R.HPYFYAPELLFFAK.R			581.64	3	1742.9	1742.89	0	5.8	170	Non	119.98	109.6	109.6	0.97	104	>sp|P02768|ALBU_HUMAN Albumin OS=Homo sapiens OX=9606 GN=ALB PE=1 SV=2	1974	231128_vra_hs_jacalin_impa_pngasef_trypsin_20.ScanId;v=1;d1=38188.38188.3	controllerType=0 controllerNumber=1 scan=38188	66.9011
35094:3	1	R.HPYFYAPELLFFAK.R			581.639	3	1742.9	1742.89	0	4.8	170	Non	127.36	102.99	102.99	1.67	104	>sp|P02768|ALBU_HUMAN Albumin OS=Homo sapiens OX=9606 GN=ALB PE=1 SV=2	1974	231128_vra_hs_jacalin_impa_pngasef_trypsin_20.ScanId;v=1;d1=39177.39177.3	controllerType=0 controllerNumber=1 scan=39177	68.4179
36786:3	1	R.HPYFYAPELLFFAK.R			581.639	3	1742.9	1742.89	0	5.3	170	Non	128.92	128.92	128.92	1.85	104	>sp|P02768|ALBU_HUMAN Albumin OS=Homo sapiens OX=9606 GN=ALB PE=1 SV=2	1974	231128_vra_hs_jacalin_impa_pngasef_trypsin_20.ScanId;v=1;d1=40922.40922.3	controllerType=0 controllerNumber=1 scan=40922	71.1143
35318:3	1	R.HPYFYAPELLFFAK.R			581.639	3	1742.9	1742.89	0	5.7	170	Non	136.78	111.24	111.24	1.21	104	>sp|P02768|ALBU_HUMAN Albumin OS=Homo sapiens OX=9606 GN=ALB PE=1 SV=2	1974	231128_vra_hs_jacalin_impa_pngasef_trypsin_20.ScanId;v=1;d1=39408.39408.3	controllerType=0 controllerNumber=1 scan=39408	68.7781
33775:3	1	R.HPYFYAPELLFFAK.R			581.639	3	1742.9	1742.89	0	5.1	170	Non	138.36	91.35	91.35	0.74	104	>sp|P02768|ALBU_HUMAN Albumin OS=Homo sapiens OX=9606 GN=ALB PE=1 SV=2	1974	231128_vra_hs_jacalin_impa_pngasef_trypsin_20.ScanId;v=1;d1=37817.37817.3	controllerType=0 controllerNumber=1 scan=37817	66.345
33742:3	1	R.HPYFYAPELLFFAK.R			581.639	3	1742.9	1742.89	0	5.3	170	Non	138.51	114.94	114.94	1.21	104	>sp|P02768|ALBU_HUMAN Albumin OS=Homo sapiens OX=9606 GN=ALB PE=1 SV=2	1974	231128_vra_hs_jacalin_impa_pngasef_trypsin_20.ScanId;v=1;d1=37783.37783.3	controllerType=0 controllerNumber=1 scan=37783	66.2946
34172:3	1	R.HPYFYAPELLFFAK.R			581.64	3	1742.91	1742.89	0	6.5	170	Non	149.17	140.84	140.84	2.14	104	>sp|P02768|ALBU_HUMAN Albumin OS=Homo sapiens OX=9606 GN=ALB PE=1 SV=2	1974	231128_vra_hs_jacalin_impa_pngasef_trypsin_20.ScanId;v=1;d1=38226.38226.3	controllerType=0 controllerNumber=1 scan=38226	66.9569
33964:3	1	R.HPYFYAPELLFFAK.R			581.639	3	1742.9	1742.89	0	4.3	170	Non	154.21	109.55	109.55	1.98	104	>sp|P02768|ALBU_HUMAN Albumin OS=Homo sapiens OX=9606 GN=ALB PE=1 SV=2	1974	231128_vra_hs_jacalin_impa_pngasef_trypsin_20.ScanId;v=1;d1=38012.38012.3	controllerType=0 controllerNumber=1 scan=38012	66.6417
34339:3	1	R.HPYFYAPELLFFAK.R			581.639	3	1742.9	1742.89	0	4.6	170	Non	154.59	143.19	143.19	2.28	104	>sp|P02768|ALBU_HUMAN Albumin OS=Homo sapiens OX=9606 GN=ALB PE=1 SV=2	1974	231128_vra_hs_jacalin_impa_pngasef_trypsin_20.ScanId;v=1;d1=38398.38398.3	controllerType=0 controllerNumber=1 scan=38398	67.2038
33369:3	1	R.HPYFYAPELLFFAK.R			581.638	3	1742.9	1742.89	0	3.4	170	Non	155.01	129.2	129.2	1.93	104	>sp|P02768|ALBU_HUMAN Albumin OS=Homo sapiens OX=9606 GN=ALB PE=1 SV=2	1974	231128_vra_hs_jacalin_impa_pngasef_trypsin_20.ScanId;v=1;d1=37398.37398.3	controllerType=0 controllerNumber=1 scan=37398	65.7059
31730:2	1	R.HPYFYAPELLFFAK.R			871.954	2	1742.9	1742.89	0	3.3	170	Non	170.43	51.81	51.81	0	104	>sp|P02768|ALBU_HUMAN Albumin OS=Homo sapiens OX=9606 GN=ALB PE=1 SV=2	1974	231128_vra_hs_jacalin_impa_pngasef_trypsin_20.ScanId;v=1;d1=35708.35708.2	controllerType=0 controllerNumber=1 scan=35708	63.2104
32988:3	1	R.HPYFYAPELLFFAK.R			581.639	3	1742.9	1742.89	0	4.3	170	Non	182.46	153.27	153.27	2.43	104	>sp|P02768|ALBU_HUMAN Albumin OS=Homo sapiens OX=9606 GN=ALB PE=1 SV=2	1974	231128_vra_hs_jacalin_impa_pngasef_trypsin_20.ScanId;v=1;d1=37004.37004.3	controllerType=0 controllerNumber=1 scan=37004	65.1536
31767:2	1	R.HPYFYAPELLFFAK.R			871.954	2	1742.9	1742.89	0	4	170	Non	188.9	15.12	15.12	0	104	>sp|P02768|ALBU_HUMAN Albumin OS=Homo sapiens OX=9606 GN=ALB PE=1 SV=2	1974	231128_vra_hs_jacalin_impa_pngasef_trypsin_20.ScanId;v=1;d1=35746.35746.2	controllerType=0 controllerNumber=1 scan=35746	63.274
31587:2	1	R.HPYFYAPELLFFAK.R			871.954	2	1742.9	1742.89	0	4	170	Non	196.11	74.56	74.56	0.07	104	>sp|P02768|ALBU_HUMAN Albumin OS=Homo sapiens OX=9606 GN=ALB PE=1 SV=2	1974	231128_vra_hs_jacalin_impa_pngasef_trypsin_20.ScanId;v=1;d1=35561.35561.2	controllerType=0 controllerNumber=1 scan=35561	62.9917
33553:3	1	R.HPYFYAPELLFFAK.R			581.64	3	1742.9	1742.89	0	6.2	170	Non	204.86	163.79	163.79	2.31	104	>sp|P02768|ALBU_HUMAN Albumin OS=Homo sapiens OX=9606 GN=ALB PE=1 SV=2	1974	231128_vra_hs_jacalin_impa_pngasef_trypsin_20.ScanId;v=1;d1=37588.37588.3	controllerType=0 controllerNumber=1 scan=37588	65.9761
33309:3	1	R.HPYFYAPELLFFAK.R			581.639	3	1742.9	1742.89	0	4.3	170	Non	208.01	193.36	193.36	2.45	104	>sp|P02768|ALBU_HUMAN Albumin OS=Homo sapiens OX=9606 GN=ALB PE=1 SV=2	1974	231128_vra_hs_jacalin_impa_pngasef_trypsin_20.ScanId;v=1;d1=37336.37336.3	controllerType=0 controllerNumber=1 scan=37336	65.6258
33594:3	1	R.HPYFYAPELLFFAK.R			581.64	3	1742.9	1742.89	0	6.2	170	Non	221.37	182.03	182.03	2.77	104	>sp|P02768|ALBU_HUMAN Albumin OS=Homo sapiens OX=9606 GN=ALB PE=1 SV=2	1974	231128_vra_hs_jacalin_impa_pngasef_trypsin_20.ScanId;v=1;d1=37630.37630.3	controllerType=0 controllerNumber=1 scan=37630	66.0463
33021:3	1	R.HPYFYAPELLFFAK.R			581.64	3	1742.9	1742.89	0	5.8	170	Non	226.25	198.82	198.82	2.82	104	>sp|P02768|ALBU_HUMAN Albumin OS=Homo sapiens OX=9606 GN=ALB PE=1 SV=2	1974	231128_vra_hs_jacalin_impa_pngasef_trypsin_20.ScanId;v=1;d1=37038.37038.3	controllerType=0 controllerNumber=1 scan=37038	65.211
33925:3	1	R.HPYFYAPELLFFAK.R			581.639	3	1742.9	1742.89	0	4.6	170	Non	227.11	185.39	185.39	2.94	104	>sp|P02768|ALBU_HUMAN Albumin OS=Homo sapiens OX=9606 GN=ALB PE=1 SV=2	1974	231128_vra_hs_jacalin_impa_pngasef_trypsin_20.ScanId;v=1;d1=37972.37972.3	controllerType=0 controllerNumber=1 scan=37972	66.5821
31568:2	1	R.HPYFYAPELLFFAK.R			871.953	2	1742.9	1742.89	0	3.2	170	Non	229.31	105.47	105.47	1.43	104	>sp|P02768|ALBU_HUMAN Albumin OS=Homo sapiens OX=9606 GN=ALB PE=1 SV=2	1974	231128_vra_hs_jacalin_impa_pngasef_trypsin_20.ScanId;v=1;d1=35541.35541.2	controllerType=0 controllerNumber=1 scan=35541	62.9574
32825:3	1	R.HPYFYAPELLFFAK.R			581.638	3	1742.9	1742.89	0	2.7	170	Non	254.34	214.24	214.24	3.19	104	>sp|P02768|ALBU_HUMAN Albumin OS=Homo sapiens OX=9606 GN=ALB PE=1 SV=2	1974	231128_vra_hs_jacalin_impa_pngasef_trypsin_20.ScanId;v=1;d1=36836.36836.3	controllerType=0 controllerNumber=1 scan=36836	64.8996
32701:3	1	R.HPYFYAPELLFFAK.R			581.637	3	1742.9	1742.89	0	1.4	170	Non	261.19	235.25	235.25	3.77	104	>sp|P02768|ALBU_HUMAN Albumin OS=Homo sapiens OX=9606 GN=ALB PE=1 SV=2	1974	231128_vra_hs_jacalin_impa_pngasef_trypsin_20.ScanId;v=1;d1=36708.36708.3	controllerType=0 controllerNumber=1 scan=36708	64.7103
32481:3	1	R.HPYFYAPELLFFAK.R			581.639	3	1742.9	1742.89	0	3.9	170	Non	277.27	234.03	234.03	3.09	104	>sp|P02768|ALBU_HUMAN Albumin OS=Homo sapiens OX=9606 GN=ALB PE=1 SV=2	1974	231128_vra_hs_jacalin_impa_pngasef_trypsin_20.ScanId;v=1;d1=36482.36482.3	controllerType=0 controllerNumber=1 scan=36482	64.4002
32848:3	1	R.HPYFYAPELLFFAK.R			581.639	3	1742.9	1742.89	0	4.4	170	Non	291.92	240.69	240.69	3.62	104	>sp|P02768|ALBU_HUMAN Albumin OS=Homo sapiens OX=9606 GN=ALB PE=1 SV=2	1974	231128_vra_hs_jacalin_impa_pngasef_trypsin_20.ScanId;v=1;d1=36860.36860.3	controllerType=0 controllerNumber=1 scan=36860	64.9359
32431:3	1	R.HPYFYAPELLFFAK.R			581.639	3	1742.9	1742.89	0	4.8	170	Non	295.42	281.78	281.78	3.69	104	>sp|P02768|ALBU_HUMAN Albumin OS=Homo sapiens OX=9606 GN=ALB PE=1 SV=2	1974	231128_vra_hs_jacalin_impa_pngasef_trypsin_20.ScanId;v=1;d1=36431.36431.3	controllerType=0 controllerNumber=1 scan=36431	64.3274
32301:3	1	R.HPYFYAPELLFFAK.R			581.638	3	1742.9	1742.89	0	3.6	170	Non	319.88	256.99	256.99	3.63	104	>sp|P02768|ALBU_HUMAN Albumin OS=Homo sapiens OX=9606 GN=ALB PE=1 SV=2	1974	231128_vra_hs_jacalin_impa_pngasef_trypsin_20.ScanId;v=1;d1=36297.36297.3	controllerType=0 controllerNumber=1 scan=36297	64.1297
32076:3	1	R.HPYFYAPELLFFAK.R			581.638	3	1742.9	1742.89	0	3.2	170	Non	325.78	262.42	262.42	3.75	104	>sp|P02768|ALBU_HUMAN Albumin OS=Homo sapiens OX=9606 GN=ALB PE=1 SV=2	1974	231128_vra_hs_jacalin_impa_pngasef_trypsin_20.ScanId;v=1;d1=36065.36065.3	controllerType=0 controllerNumber=1 scan=36065	63.7827
32263:3	1	R.HPYFYAPELLFFAK.R			581.638	3	1742.9	1742.89	0	3.6	170	Non	340.33	314.43	314.43	4.18	104	>sp|P02768|ALBU_HUMAN Albumin OS=Homo sapiens OX=9606 GN=ALB PE=1 SV=2	1974	231128_vra_hs_jacalin_impa_pngasef_trypsin_20.ScanId;v=1;d1=36258.36258.3	controllerType=0 controllerNumber=1 scan=36258	64.0734
32100:3	1	R.HPYFYAPELLFFAK.R			581.639	3	1742.9	1742.89	0	4.1	170	Non	362.5	312.81	312.81	4.5	104	>sp|P02768|ALBU_HUMAN Albumin OS=Homo sapiens OX=9606 GN=ALB PE=1 SV=2	1974	231128_vra_hs_jacalin_impa_pngasef_trypsin_20.ScanId;v=1;d1=36090.36090.3	controllerType=0 controllerNumber=1 scan=36090	63.822
31953:3	1	R.HPYFYAPELLFFAK.R			581.639	3	1742.9	1742.89	0	3.9	170	Non	392.11	342.86	342.86	4.5	104	>sp|P02768|ALBU_HUMAN Albumin OS=Homo sapiens OX=9606 GN=ALB PE=1 SV=2	1974	231128_vra_hs_jacalin_impa_pngasef_trypsin_20.ScanId;v=1;d1=35938.35938.3	controllerType=0 controllerNumber=1 scan=35938	63.5615
31923:3	1	R.HPYFYAPELLFFAK.R			581.638	3	1742.9	1742.89	0	2.7	170	Non	426.09	386.07	386.07	6.95	104	>sp|P02768|ALBU_HUMAN Albumin OS=Homo sapiens OX=9606 GN=ALB PE=1 SV=2	1974	231128_vra_hs_jacalin_impa_pngasef_trypsin_20.ScanId;v=1;d1=35907.35907.3	controllerType=0 controllerNumber=1 scan=35907	63.5143
31264:2	1	R.HPYFYAPELLFFAK.R			871.951	2	1742.89	1742.89	0	0	170	Non	445.67	305.14	305.14	4.61	104	>sp|P02768|ALBU_HUMAN Albumin OS=Homo sapiens OX=9606 GN=ALB PE=1 SV=2	1974	231128_vra_hs_jacalin_impa_pngasef_trypsin_20.ScanId;v=1;d1=35228.35228.2	controllerType=0 controllerNumber=1 scan=35228	62.4832
31733:3	1	R.HPYFYAPELLFFAK.R			581.637	3	1742.9	1742.89	0	1.7	170	Non	464.64	419.68	419.68	7.78	104	>sp|P02768|ALBU_HUMAN Albumin OS=Homo sapiens OX=9606 GN=ALB PE=1 SV=2	1974	231128_vra_hs_jacalin_impa_pngasef_trypsin_20.ScanId;v=1;d1=35711.35711.3	controllerType=0 controllerNumber=1 scan=35711	63.2153
31770:3	1	R.HPYFYAPELLFFAK.R			581.637	3	1742.9	1742.89	0	0.7	170	Non	478.2	408.41	408.41	8.08	104	>sp|P02768|ALBU_HUMAN Albumin OS=Homo sapiens OX=9606 GN=ALB PE=1 SV=2	1974	231128_vra_hs_jacalin_impa_pngasef_trypsin_20.ScanId;v=1;d1=35749.35749.3	controllerType=0 controllerNumber=1 scan=35749	63.2785
31560:3	1	R.HPYFYAPELLFFAK.R			581.637	3	1742.9	1742.89	0	1	170	Non	494.74	464.53	464.53	8.18	104	>sp|P02768|ALBU_HUMAN Albumin OS=Homo sapiens OX=9606 GN=ALB PE=1 SV=2	1974	231128_vra_hs_jacalin_impa_pngasef_trypsin_20.ScanId;v=1;d1=35533.35533.3	controllerType=0 controllerNumber=1 scan=35533	62.9418
31394:3	1	R.HPYFYAPELLFFAK.R			581.637	3	1742.9	1742.89	0	0.8	170	Non	506.55	506.55	506.55	8.27	104	>sp|P02768|ALBU_HUMAN Albumin OS=Homo sapiens OX=9606 GN=ALB PE=1 SV=2	1974	231128_vra_hs_jacalin_impa_pngasef_trypsin_20.ScanId;v=1;d1=35362.35362.3	controllerType=0 controllerNumber=1 scan=35362	62.6857
31395:2	1	R.HPYFYAPELLFFAK.R			871.951	2	1742.9	1742.89	0	0.8	170	Non	510.82	362.32	362.32	5.91	104	>sp|P02768|ALBU_HUMAN Albumin OS=Homo sapiens OX=9606 GN=ALB PE=1 SV=2	1974	231128_vra_hs_jacalin_impa_pngasef_trypsin_20.ScanId;v=1;d1=35363.35363.2	controllerType=0 controllerNumber=1 scan=35363	62.687
31590:3	1	R.HPYFYAPELLFFAK.R			581.637	3	1742.9	1742.89	0	1.2	170	Non	514.63	442.89	442.89	7.96	104	>sp|P02768|ALBU_HUMAN Albumin OS=Homo sapiens OX=9606 GN=ALB PE=1 SV=2	1974	231128_vra_hs_jacalin_impa_pngasef_trypsin_20.ScanId;v=1;d1=35564.35564.3	controllerType=0 controllerNumber=1 scan=35564	62.9945
31433:2	1	R.HPYFYAPELLFFAK.R			871.951	2	1742.9	1742.89	0	0.7	170	Non	536.16	360.24	360.24	5.98	104	>sp|P02768|ALBU_HUMAN Albumin OS=Homo sapiens OX=9606 GN=ALB PE=1 SV=2	1974	231128_vra_hs_jacalin_impa_pngasef_trypsin_20.ScanId;v=1;d1=35402.35402.2	controllerType=0 controllerNumber=1 scan=35402	62.7414
31427:3	1	R.HPYFYAPELLFFAK.R			581.637	3	1742.9	1742.89	0	0.8	170	Non	551.89	532.15	532.15	8.61	104	>sp|P02768|ALBU_HUMAN Albumin OS=Homo sapiens OX=9606 GN=ALB PE=1 SV=2	1974	231128_vra_hs_jacalin_impa_pngasef_trypsin_20.ScanId;v=1;d1=35396.35396.3	controllerType=0 controllerNumber=1 scan=35396	62.7347
31094:3	1	R.HPYFYAPELLFFAK.R			581.639	3	1742.9	1742.89	0	5.1	170	Non	570.88	530.18	530.18	6.96	104	>sp|P02768|ALBU_HUMAN Albumin OS=Homo sapiens OX=9606 GN=ALB PE=1 SV=2	1974	231128_vra_hs_jacalin_impa_pngasef_trypsin_20.ScanId;v=1;d1=35052.35052.3	controllerType=0 controllerNumber=1 scan=35052	62.1988
31263:3	1	R.HPYFYAPELLFFAK.R			581.636	3	1742.89	1742.89	0	0	170	Non	582.53	581.02	581.02	9.85	104	>sp|P02768|ALBU_HUMAN Albumin OS=Homo sapiens OX=9606 GN=ALB PE=1 SV=2	1974	231128_vra_hs_jacalin_impa_pngasef_trypsin_20.ScanId;v=1;d1=35227.35227.3	controllerType=0 controllerNumber=1 scan=35227	62.4809
31230:3	1	R.HPYFYAPELLFFAK.R			581.636	3	1742.89	1742.89	0	0	170	Non	584.94	566.71	566.71	9.85	104	>sp|P02768|ALBU_HUMAN Albumin OS=Homo sapiens OX=9606 GN=ALB PE=1 SV=2	1974	231128_vra_hs_jacalin_impa_pngasef_trypsin_20.ScanId;v=1;d1=35193.35193.3	controllerType=0 controllerNumber=1 scan=35193	62.4311
31120:3	1	R.HPYFYAPELLFFAK.R			581.638	3	1742.9	1742.89	0	2.7	170	Non	586.7	566.48	566.48	8.98	104	>sp|P02768|ALBU_HUMAN Albumin OS=Homo sapiens OX=9606 GN=ALB PE=1 SV=2	1974	231128_vra_hs_jacalin_impa_pngasef_trypsin_20.ScanId;v=1;d1=35079.35079.3	controllerType=0 controllerNumber=1 scan=35079	62.2399
31231:2	1	R.HPYFYAPELLFFAK.R			871.951	2	1742.89	1742.89	0	0	170	Non	727.93	526.27	526.27	11.89	104	>sp|P02768|ALBU_HUMAN Albumin OS=Homo sapiens OX=9606 GN=ALB PE=1 SV=2	1974	231128_vra_hs_jacalin_impa_pngasef_trypsin_20.ScanId;v=1;d1=35194.35194.2	controllerType=0 controllerNumber=1 scan=35194	62.4333
31124:2	1	R.HPYFYAPELLFFAK.R			871.955	2	1742.9	1742.89	0	5.3	170	Non	733.46	526.81	526.81	10.15	104	>sp|P02768|ALBU_HUMAN Albumin OS=Homo sapiens OX=9606 GN=ALB PE=1 SV=2	1974	231128_vra_hs_jacalin_impa_pngasef_trypsin_20.ScanId;v=1;d1=35083.35083.2	controllerType=0 controllerNumber=1 scan=35083	62.2461
07572:2	1	R.YKAAFTEC[+57.021]C[+57.021]QAADK.A		C[+57]*2	831.866	2	1662.72	1662.73	0	-0.2	185	Non	363.51	363.51	363.51	4.97	104	>sp|P02768|ALBU_HUMAN Albumin OS=Homo sapiens OX=9606 GN=ALB PE=1 SV=2	1974	231128_vra_hs_jacalin_impa_pngasef_trypsin_20.ScanId;v=1;d1=10688.10688.2	controllerType=0 controllerNumber=1 scan=10688	25.9941
07553:3	1	R.YKAAFTEC[+57.021]C[+57.021]QAADK.A		C[+57]*2	554.913	3	1662.72	1662.73	0	-0.2	185	Non	522.17	501.47	501.47	8.32	104	>sp|P02768|ALBU_HUMAN Albumin OS=Homo sapiens OX=9606 GN=ALB PE=1 SV=2	1974	231128_vra_hs_jacalin_impa_pngasef_trypsin_20.ScanId;v=1;d1=10669.10669.3	controllerType=0 controllerNumber=1 scan=10669	25.9691
07530:3	1	R.YKAAFTEC[+57.021]C[+57.021]QAADK.A		C[+57]*2	554.913	3	1662.72	1662.73	0	-0.9	185	Non	591.44	501.1	501.1	9.65	104	>sp|P02768|ALBU_HUMAN Albumin OS=Homo sapiens OX=9606 GN=ALB PE=1 SV=2	1974	231128_vra_hs_jacalin_impa_pngasef_trypsin_20.ScanId;v=1;d1=10645.10645.3	controllerType=0 controllerNumber=1 scan=10645	25.9304
07436:2	1	K.AAFTEC[+57.021]C[+57.021]QAADK.A		C[+57]*2	686.288	2	1371.57	1371.57	0	1	187	Non	215.74	215.74	215.74	3.05	104	>sp|P02768|ALBU_HUMAN Albumin OS=Homo sapiens OX=9606 GN=ALB PE=1 SV=2	1974	231128_vra_hs_jacalin_impa_pngasef_trypsin_20.ScanId;v=1;d1=10547.10547.2	controllerType=0 controllerNumber=1 scan=10547	25.7581
07403:2	1	K.AAFTEC[+57.021]C[+57.021]QAADK.A		C[+57]*2	686.287	2	1371.57	1371.57	0	0.4	187	Non	298.67	298.67	298.67	4.28	104	>sp|P02768|ALBU_HUMAN Albumin OS=Homo sapiens OX=9606 GN=ALB PE=1 SV=2	1974	231128_vra_hs_jacalin_impa_pngasef_trypsin_20.ScanId;v=1;d1=10513.10513.2	controllerType=0 controllerNumber=1 scan=10513	25.7066
07236:2	1	K.AAFTEC[+57.021]C[+57.021]QAADK.A		C[+57]*2	686.286	2	1371.57	1371.57	0	-1	187	Non	500.27	439.16	439.16	7.86	104	>sp|P02768|ALBU_HUMAN Albumin OS=Homo sapiens OX=9606 GN=ALB PE=1 SV=2	1974	231128_vra_hs_jacalin_impa_pngasef_trypsin_20.ScanId;v=1;d1=10341.10341.2	controllerType=0 controllerNumber=1 scan=10341	25.4142
07124:2	1	K.AAFTEC[+57.021]C[+57.021]QAADK.A		C[+57]*2	686.287	2	1371.57	1371.57	0	-0.3	187	Non	510.05	427.48	427.48	7.21	104	>sp|P02768|ALBU_HUMAN Albumin OS=Homo sapiens OX=9606 GN=ALB PE=1 SV=2	1974	231128_vra_hs_jacalin_impa_pngasef_trypsin_20.ScanId;v=1;d1=10222.10222.2	controllerType=0 controllerNumber=1 scan=10222	25.2088
07088:2	1	K.AAFTEC[+57.021]C[+57.021]QAADK.A		C[+57]*2	686.287	2	1371.57	1371.57	0	-0.2	187	Non	510.58	405.57	405.57	7.59	104	>sp|P02768|ALBU_HUMAN Albumin OS=Homo sapiens OX=9606 GN=ALB PE=1 SV=2	1974	231128_vra_hs_jacalin_impa_pngasef_trypsin_20.ScanId;v=1;d1=10185.10185.2	controllerType=0 controllerNumber=1 scan=10185	25.1563
06983:2	1	K.AAFTEC[+57.021]C[+57.021]QAADK.A		C[+57]*2	686.286	2	1371.57	1371.57	0	-0.9	187	Non	578.26	517	517	8.5	104	>sp|P02768|ALBU_HUMAN Albumin OS=Homo sapiens OX=9606 GN=ALB PE=1 SV=2	1974	231128_vra_hs_jacalin_impa_pngasef_trypsin_20.ScanId;v=1;d1=10074.10074.2	controllerType=0 controllerNumber=1 scan=10074	24.9572
06966:2	1	K.AAFTEC[+57.021]C[+57.021]QAADK.A		C[+57]*2	686.287	2	1371.57	1371.57	0	-0.8	187	Non	579.58	443.98	443.98	8.5	104	>sp|P02768|ALBU_HUMAN Albumin OS=Homo sapiens OX=9606 GN=ALB PE=1 SV=2	1974	231128_vra_hs_jacalin_impa_pngasef_trypsin_20.ScanId;v=1;d1=10056.10056.2	controllerType=0 controllerNumber=1 scan=10056	24.9317
06862:2	1	K.AAFTEC[+57.021]C[+57.021]QAADK.A		C[+57]*2	686.287	2	1371.57	1371.57	0	0	187	Non	719.65	535.95	535.95	12.69	104	>sp|P02768|ALBU_HUMAN Albumin OS=Homo sapiens OX=9606 GN=ALB PE=1 SV=2	1974	231128_vra_hs_jacalin_impa_pngasef_trypsin_20.ScanId;v=1;d1=9948.9948.2	controllerType=0 controllerNumber=1 scan=9948	24.7727
06844:2	1	K.AAFTEC[+57.021]C[+57.021]QAADK.A		C[+57]*2	686.287	2	1371.57	1371.57	0	-0.6	187	Non	727.52	549.93	549.93	12.69	104	>sp|P02768|ALBU_HUMAN Albumin OS=Homo sapiens OX=9606 GN=ALB PE=1 SV=2	1974	231128_vra_hs_jacalin_impa_pngasef_trypsin_20.ScanId;v=1;d1=9929.9929.2	controllerType=0 controllerNumber=1 scan=9929	24.7404
00487:2	1	F.TEC[+57.021]C[+57.021]QAADK.A		C[+57]*2	541.716	2	1082.42	1082.42	0	0.7	190	CRagged	298.19	242.82	242.82	4.89	104	>sp|P02768|ALBU_HUMAN Albumin OS=Homo sapiens OX=9606 GN=ALB PE=1 SV=2	1974	231128_vra_hs_jacalin_impa_pngasef_trypsin_20.ScanId;v=1;d1=3297.3297.2	controllerType=0 controllerNumber=1 scan=3297	12.5136
00461:2	1	F.TEC[+57.021]C[+57.021]QAADK.A		C[+57]*2	541.716	2	1082.42	1082.42	0	-0.4	190	CRagged	388.44	264.24	264.24	5.49	104	>sp|P02768|ALBU_HUMAN Albumin OS=Homo sapiens OX=9606 GN=ALB PE=1 SV=2	1974	231128_vra_hs_jacalin_impa_pngasef_trypsin_20.ScanId;v=1;d1=3270.3270.2	controllerType=0 controllerNumber=1 scan=3270	12.4663
00381:2	1	F.TEC[+57.021]C[+57.021]QAADK.A		C[+57]*2	541.716	2	1082.42	1082.42	0	-0.4	190	CRagged	394.11	255.54	255.54	5.58	104	>sp|P02768|ALBU_HUMAN Albumin OS=Homo sapiens OX=9606 GN=ALB PE=1 SV=2	1974	231128_vra_hs_jacalin_impa_pngasef_trypsin_20.ScanId;v=1;d1=3185.3185.2	controllerType=0 controllerNumber=1 scan=3185	12.2769
00380:2	1	F.TEC[+57.021]C[+57.021]QAADK.A		C[+57]*2	541.716	2	1082.42	1082.42	0	0.6	190	CRagged	421.62	247.47	247.47	5.33	104	>sp|P02768|ALBU_HUMAN Albumin OS=Homo sapiens OX=9606 GN=ALB PE=1 SV=2	1974	231128_vra_hs_jacalin_impa_pngasef_trypsin_20.ScanId;v=1;d1=3183.3183.2	controllerType=0 controllerNumber=1 scan=3183	12.274
04489:2	1	K.LDELRDEGK.A			537.775	2	1074.54	1074.54	0	-0.2	206	Non	497.33	262.33	262.33	4.76	104	>sp|P02768|ALBU_HUMAN Albumin OS=Homo sapiens OX=9606 GN=ALB PE=1 SV=2	1974	231128_vra_hs_jacalin_impa_pngasef_trypsin_20.ScanId;v=1;d1=7478.7478.2	controllerType=0 controllerNumber=1 scan=7478	20.4542
04468:2	1	K.LDELRDEGK.A			537.774	2	1074.54	1074.54	0	-1	206	Non	533.88	201.83	201.83	4.51	104	>sp|P02768|ALBU_HUMAN Albumin OS=Homo sapiens OX=9606 GN=ALB PE=1 SV=2	1974	231128_vra_hs_jacalin_impa_pngasef_trypsin_20.ScanId;v=1;d1=7456.7456.2	controllerType=0 controllerNumber=1 scan=7456	20.4119
04351:2	1	K.LDELRDEGK.A			537.775	2	1074.54	1074.54	0	-0.6	206	Non	750.98	318.83	318.83	10.94	104	>sp|P02768|ALBU_HUMAN Albumin OS=Homo sapiens OX=9606 GN=ALB PE=1 SV=2	1974	231128_vra_hs_jacalin_impa_pngasef_trypsin_20.ScanId;v=1;d1=7335.7335.2	controllerType=0 controllerNumber=1 scan=7335	20.1874
04326:2	1	K.LDELRDEGK.A			537.775	2	1074.54	1074.54	0	-0.4	206	Non	802.25	415.13	415.13	13.26	104	>sp|P02768|ALBU_HUMAN Albumin OS=Homo sapiens OX=9606 GN=ALB PE=1 SV=2	1974	231128_vra_hs_jacalin_impa_pngasef_trypsin_20.ScanId;v=1;d1=7309.7309.2	controllerType=0 controllerNumber=1 scan=7309	20.1439
04181:2	1	R.LSQRFPK.A			438.258	2	875.509	875.51	0	-1	243	Non	310.01	66.26	66.26	2.48	104	>sp|P02768|ALBU_HUMAN Albumin OS=Homo sapiens OX=9606 GN=ALB PE=1 SV=2	1974	231128_vra_hs_jacalin_impa_pngasef_trypsin_20.ScanId;v=1;d1=7158.7158.2	controllerType=0 controllerNumber=1 scan=7158	19.8459
04065:2	1	R.LSQRFPK.A			438.258	2	875.509	875.51	0	-1	243	Non	402.61	108.85	108.85	2.91	104	>sp|P02768|ALBU_HUMAN Albumin OS=Homo sapiens OX=9606 GN=ALB PE=1 SV=2	1974	231128_vra_hs_jacalin_impa_pngasef_trypsin_20.ScanId;v=1;d1=7038.7038.2	controllerType=0 controllerNumber=1 scan=7038	19.6135
04034:2	1	R.LSQRFPK.A			438.258	2	875.509	875.51	0	-0.7	243	Non	417.79	107.6	107.6	3.04	104	>sp|P02768|ALBU_HUMAN Albumin OS=Homo sapiens OX=9606 GN=ALB PE=1 SV=2	1974	231128_vra_hs_jacalin_impa_pngasef_trypsin_20.ScanId;v=1;d1=7006.7006.2	controllerType=0 controllerNumber=1 scan=7006	19.5571
03926:2	1	R.LSQRFPK.A			438.258	2	875.509	875.51	0	-1.4	243	Non	559.73	107.56	107.56	3.64	104	>sp|P02768|ALBU_HUMAN Albumin OS=Homo sapiens OX=9606 GN=ALB PE=1 SV=2	1974	231128_vra_hs_jacalin_impa_pngasef_trypsin_20.ScanId;v=1;d1=6894.6894.2	controllerType=0 controllerNumber=1 scan=6894	19.3537
03914:2	1	R.LSQRFPK.A			438.258	2	875.509	875.51	0	-1	243	Non	581.73	110.22	110.22	4.43	104	>sp|P02768|ALBU_HUMAN Albumin OS=Homo sapiens OX=9606 GN=ALB PE=1 SV=2	1974	231128_vra_hs_jacalin_impa_pngasef_trypsin_20.ScanId;v=1;d1=6881.6881.2	controllerType=0 controllerNumber=1 scan=6881	19.3277
11741:3	1	R.FPKAEFAEVSK.L			418.223	3	1252.65	1252.66	0	-3.2	247	Non	248.76	156.2	156.2	2.46	104	>sp|P02768|ALBU_HUMAN Albumin OS=Homo sapiens OX=9606 GN=ALB PE=1 SV=2	1974	231128_vra_hs_jacalin_impa_pngasef_trypsin_20.ScanId;v=1;d1=15029.15029.3	controllerType=0 controllerNumber=1 scan=15029	32.8326
11603:3	1	R.FPKAEFAEVSK.L			418.224	3	1252.66	1252.66	0	-1	247	Non	517.33	290.77	290.77	5.94	104	>sp|P02768|ALBU_HUMAN Albumin OS=Homo sapiens OX=9606 GN=ALB PE=1 SV=2	1974	231128_vra_hs_jacalin_impa_pngasef_trypsin_20.ScanId;v=1;d1=14887.14887.3	controllerType=0 controllerNumber=1 scan=14887	32.5958
11582:3	1	R.FPKAEFAEVSK.L			418.223	3	1252.66	1252.66	0	-1.3	247	Non	573.63	314.33	314.33	6.93	104	>sp|P02768|ALBU_HUMAN Albumin OS=Homo sapiens OX=9606 GN=ALB PE=1 SV=2	1974	231128_vra_hs_jacalin_impa_pngasef_trypsin_20.ScanId;v=1;d1=14865.14865.3	controllerType=0 controllerNumber=1 scan=14865	32.5548
08131:2	1	K.AEFAEVSK.L			440.724	2	880.441	880.441	0	-0.4	250	Non	261.4	144.57	144.57	3.1	104	>sp|P02768|ALBU_HUMAN Albumin OS=Homo sapiens OX=9606 GN=ALB PE=1 SV=2	1974	231128_vra_hs_jacalin_impa_pngasef_trypsin_20.ScanId;v=1;d1=11266.11266.2	controllerType=0 controllerNumber=1 scan=11266	26.9893
08158:2	1	K.AEFAEVSK.L			440.724	2	880.441	880.441	0	0.1	250	Non	280.22	167.33	167.33	3.39	104	>sp|P02768|ALBU_HUMAN Albumin OS=Homo sapiens OX=9606 GN=ALB PE=1 SV=2	1974	231128_vra_hs_jacalin_impa_pngasef_trypsin_20.ScanId;v=1;d1=11294.11294.2	controllerType=0 controllerNumber=1 scan=11294	27.0415
07323:2	1	K.AEFAEVSK.L			440.724	2	880.441	880.441	0	-0.6	250	Non	355.45	162.5	162.5	3.68	104	>sp|P02768|ALBU_HUMAN Albumin OS=Homo sapiens OX=9606 GN=ALB PE=1 SV=2	1974	231128_vra_hs_jacalin_impa_pngasef_trypsin_20.ScanId;v=1;d1=10431.10431.2	controllerType=0 controllerNumber=1 scan=10431	25.5732
07478:2	1	K.AEFAEVSK.L			440.724	2	880.44	880.441	0	-1.1	250	Non	368.72	197.13	197.13	4.11	104	>sp|P02768|ALBU_HUMAN Albumin OS=Homo sapiens OX=9606 GN=ALB PE=1 SV=2	1974	231128_vra_hs_jacalin_impa_pngasef_trypsin_20.ScanId;v=1;d1=10591.10591.2	controllerType=0 controllerNumber=1 scan=10591	25.8402
07295:2	1	K.AEFAEVSK.L			440.724	2	880.441	880.441	0	-0.2	250	Non	389.32	163.52	163.52	4.08	104	>sp|P02768|ALBU_HUMAN Albumin OS=Homo sapiens OX=9606 GN=ALB PE=1 SV=2	1974	231128_vra_hs_jacalin_impa_pngasef_trypsin_20.ScanId;v=1;d1=10402.10402.2	controllerType=0 controllerNumber=1 scan=10402	25.5296
07449:2	1	K.AEFAEVSK.L			440.724	2	880.44	880.441	0	-1.1	250	Non	390.66	204.39	204.39	4.33	104	>sp|P02768|ALBU_HUMAN Albumin OS=Homo sapiens OX=9606 GN=ALB PE=1 SV=2	1974	231128_vra_hs_jacalin_impa_pngasef_trypsin_20.ScanId;v=1;d1=10561.10561.2	controllerType=0 controllerNumber=1 scan=10561	25.784
07600:2	1	K.AEFAEVSK.L			440.723	2	880.439	880.441	0	-1.8	250	Non	395.89	234.54	234.54	4.35	104	>sp|P02768|ALBU_HUMAN Albumin OS=Homo sapiens OX=9606 GN=ALB PE=1 SV=2	1974	231128_vra_hs_jacalin_impa_pngasef_trypsin_20.ScanId;v=1;d1=10717.10717.2	controllerType=0 controllerNumber=1 scan=10717	26.0391
07632:2	1	K.AEFAEVSK.L			440.724	2	880.44	880.441	0	-1.1	250	Non	404.54	237.32	237.32	4.27	104	>sp|P02768|ALBU_HUMAN Albumin OS=Homo sapiens OX=9606 GN=ALB PE=1 SV=2	1974	231128_vra_hs_jacalin_impa_pngasef_trypsin_20.ScanId;v=1;d1=10750.10750.2	controllerType=0 controllerNumber=1 scan=10750	26.0971
07185:2	1	K.AEFAEVSK.L			440.724	2	880.441	880.441	0	-0.2	250	Non	420.12	166.63	166.63	4.47	104	>sp|P02768|ALBU_HUMAN Albumin OS=Homo sapiens OX=9606 GN=ALB PE=1 SV=2	1974	231128_vra_hs_jacalin_impa_pngasef_trypsin_20.ScanId;v=1;d1=10287.10287.2	controllerType=0 controllerNumber=1 scan=10287	25.3111
07176:2	1	K.AEFAEVSK.L			440.724	2	880.44	880.441	0	-0.9	250	Non	429.64	195.43	195.43	4.67	104	>sp|P02768|ALBU_HUMAN Albumin OS=Homo sapiens OX=9606 GN=ALB PE=1 SV=2	1974	231128_vra_hs_jacalin_impa_pngasef_trypsin_20.ScanId;v=1;d1=10277.10277.2	controllerType=0 controllerNumber=1 scan=10277	25.2904
06894:2	1	K.AEFAEVSK.L			440.724	2	880.44	880.441	0	-0.9	250	Non	438.72	195.07	195.07	5.58	104	>sp|P02768|ALBU_HUMAN Albumin OS=Homo sapiens OX=9606 GN=ALB PE=1 SV=2	1974	231128_vra_hs_jacalin_impa_pngasef_trypsin_20.ScanId;v=1;d1=9981.9981.2	controllerType=0 controllerNumber=1 scan=9981	24.8235
06718:2	1	K.AEFAEVSK.L			440.724	2	880.44	880.441	0	-1.5	250	Non	440.15	236.81	236.81	5.87	104	>sp|P02768|ALBU_HUMAN Albumin OS=Homo sapiens OX=9606 GN=ALB PE=1 SV=2	1974	231128_vra_hs_jacalin_impa_pngasef_trypsin_20.ScanId;v=1;d1=9799.9799.2	controllerType=0 controllerNumber=1 scan=9799	24.5392
06930:2	1	K.AEFAEVSK.L			440.724	2	880.44	880.441	0	-1.5	250	Non	443.22	198.2	198.2	4.75	104	>sp|P02768|ALBU_HUMAN Albumin OS=Homo sapiens OX=9606 GN=ALB PE=1 SV=2	1974	231128_vra_hs_jacalin_impa_pngasef_trypsin_20.ScanId;v=1;d1=10018.10018.2	controllerType=0 controllerNumber=1 scan=10018	24.878
07063:2	1	K.AEFAEVSK.L			440.724	2	880.441	880.441	0	-0.6	250	Non	446.48	186.71	186.71	4.55	104	>sp|P02768|ALBU_HUMAN Albumin OS=Homo sapiens OX=9606 GN=ALB PE=1 SV=2	1974	231128_vra_hs_jacalin_impa_pngasef_trypsin_20.ScanId;v=1;d1=10159.10159.2	controllerType=0 controllerNumber=1 scan=10159	25.1085
06753:2	1	K.AEFAEVSK.L			440.724	2	880.44	880.441	0	-1.5	250	Non	462.25	248.95	248.95	6.02	104	>sp|P02768|ALBU_HUMAN Albumin OS=Homo sapiens OX=9606 GN=ALB PE=1 SV=2	1974	231128_vra_hs_jacalin_impa_pngasef_trypsin_20.ScanId;v=1;d1=9835.9835.2	controllerType=0 controllerNumber=1 scan=9835	24.5943
06601:2	1	K.AEFAEVSK.L			440.724	2	880.441	880.441	0	0.3	250	Non	462.41	155.07	155.07	4.68	104	>sp|P02768|ALBU_HUMAN Albumin OS=Homo sapiens OX=9606 GN=ALB PE=1 SV=2	1974	231128_vra_hs_jacalin_impa_pngasef_trypsin_20.ScanId;v=1;d1=9677.9677.2	controllerType=0 controllerNumber=1 scan=9677	24.3157
06619:2	1	K.AEFAEVSK.L			440.724	2	880.441	880.441	0	0.1	250	Non	469.93	184.88	184.88	5.01	104	>sp|P02768|ALBU_HUMAN Albumin OS=Homo sapiens OX=9606 GN=ALB PE=1 SV=2	1974	231128_vra_hs_jacalin_impa_pngasef_trypsin_20.ScanId;v=1;d1=9696.9696.2	controllerType=0 controllerNumber=1 scan=9696	24.3452
07036:2	1	K.AEFAEVSK.L			440.723	2	880.439	880.441	0	-1.8	250	Non	470.35	208.66	208.66	5.22	104	>sp|P02768|ALBU_HUMAN Albumin OS=Homo sapiens OX=9606 GN=ALB PE=1 SV=2	1974	231128_vra_hs_jacalin_impa_pngasef_trypsin_20.ScanId;v=1;d1=10131.10131.2	controllerType=0 controllerNumber=1 scan=10131	25.0575
28118:3	1	K.AEFAEVSKLVTDLTK.V			550.97	3	1650.89	1650.89	0	0	250	Non	306.73	263.72	263.72	5.12	104	>sp|P02768|ALBU_HUMAN Albumin OS=Homo sapiens OX=9606 GN=ALB PE=1 SV=2	1974	231128_vra_hs_jacalin_impa_pngasef_trypsin_20.ScanId;v=1;d1=31974.31974.3	controllerType=0 controllerNumber=1 scan=31974	57.5312
28083:3	1	K.AEFAEVSKLVTDLTK.V			550.97	3	1650.89	1650.89	0	-0.2	250	Non	668.91	568.74	568.74	12.32	104	>sp|P02768|ALBU_HUMAN Albumin OS=Homo sapiens OX=9606 GN=ALB PE=1 SV=2	1974	231128_vra_hs_jacalin_impa_pngasef_trypsin_20.ScanId;v=1;d1=31938.31938.3	controllerType=0 controllerNumber=1 scan=31938	57.473
09566:3	1	K.VHTEC[+57.021]C[+57.021]HGDLLEC[+57.021]ADDR.A		C[+57]*3	696.284	3	2086.84	2086.84	0	-0.3	265	Non	65.17	65.17	65.17	1.34	104	>sp|P02768|ALBU_HUMAN Albumin OS=Homo sapiens OX=9606 GN=ALB PE=1 SV=2	1974	231128_vra_hs_jacalin_impa_pngasef_trypsin_20.ScanId;v=1;d1=12752.12752.3	controllerType=0 controllerNumber=1 scan=12752	29.4774
09519:3	1	K.VHTEC[+57.021]C[+57.021]HGDLLEC[+57.021]ADDR.A		C[+57]*3	696.284	3	2086.84	2086.84	0	0.1	265	Non	122.05	122.05	122.05	2.45	104	>sp|P02768|ALBU_HUMAN Albumin OS=Homo sapiens OX=9606 GN=ALB PE=1 SV=2	1974	231128_vra_hs_jacalin_impa_pngasef_trypsin_20.ScanId;v=1;d1=12704.12704.3	controllerType=0 controllerNumber=1 scan=12704	29.4025
09087:3	1	K.VHTEC[+57.021]C[+57.021]HGDLLEC[+57.021]ADDR.A		C[+57]*3	696.286	3	2086.84	2086.84	0	2.5	265	Non	141.76	124.32	124.32	1.62	104	>sp|P02768|ALBU_HUMAN Albumin OS=Homo sapiens OX=9606 GN=ALB PE=1 SV=2	1974	231128_vra_hs_jacalin_impa_pngasef_trypsin_20.ScanId;v=1;d1=12257.12257.3	controllerType=0 controllerNumber=1 scan=12257	28.6972
09109:3	1	K.VHTEC[+57.021]C[+57.021]HGDLLEC[+57.021]ADDR.A		C[+57]*3	696.284	3	2086.84	2086.84	0	-0.3	265	Non	160.74	160.46	160.46	2.43	104	>sp|P02768|ALBU_HUMAN Albumin OS=Homo sapiens OX=9606 GN=ALB PE=1 SV=2	1974	231128_vra_hs_jacalin_impa_pngasef_trypsin_20.ScanId;v=1;d1=12280.12280.3	controllerType=0 controllerNumber=1 scan=12280	28.7352
09546:4	1	K.VHTEC[+57.021]C[+57.021]HGDLLEC[+57.021]ADDR.A		C[+57]*3	522.465	4	2086.84	2086.84	0	-0.3	265	Non	179.99	179.99	179.99	2.88	104	>sp|P02768|ALBU_HUMAN Albumin OS=Homo sapiens OX=9606 GN=ALB PE=1 SV=2	1974	231128_vra_hs_jacalin_impa_pngasef_trypsin_20.ScanId;v=1;d1=12732.12732.4	controllerType=0 controllerNumber=1 scan=12732	29.4485
09049:4	1	K.VHTEC[+57.021]C[+57.021]HGDLLEC[+57.021]ADDR.A		C[+57]*3	522.464	4	2086.84	2086.84	0	-0.8	265	Non	259.16	236.88	236.88	3.87	104	>sp|P02768|ALBU_HUMAN Albumin OS=Homo sapiens OX=9606 GN=ALB PE=1 SV=2	1974	231128_vra_hs_jacalin_impa_pngasef_trypsin_20.ScanId;v=1;d1=12218.12218.4	controllerType=0 controllerNumber=1 scan=12218	28.6394
09252:4	1	K.VHTEC[+57.021]C[+57.021]HGDLLEC[+57.021]ADDR.A		C[+57]*3	522.465	4	2086.84	2086.84	0	-0.5	265	Non	293.3	281.73	281.73	4.52	104	>sp|P02768|ALBU_HUMAN Albumin OS=Homo sapiens OX=9606 GN=ALB PE=1 SV=2	1974	231128_vra_hs_jacalin_impa_pngasef_trypsin_20.ScanId;v=1;d1=12428.12428.4	controllerType=0 controllerNumber=1 scan=12428	28.9551
09511:4	1	K.VHTEC[+57.021]C[+57.021]HGDLLEC[+57.021]ADDR.A		C[+57]*3	522.465	4	2086.84	2086.84	0	-0.1	265	Non	334.71	332.8	332.8	5.08	104	>sp|P02768|ALBU_HUMAN Albumin OS=Homo sapiens OX=9606 GN=ALB PE=1 SV=2	1974	231128_vra_hs_jacalin_impa_pngasef_trypsin_20.ScanId;v=1;d1=12696.12696.4	controllerType=0 controllerNumber=1 scan=12696	29.3889
08849:4	1	K.VHTEC[+57.021]C[+57.021]HGDLLEC[+57.021]ADDR.A		C[+57]*3	522.465	4	2086.84	2086.84	0	-0.7	265	Non	337.87	337.87	337.87	5.95	104	>sp|P02768|ALBU_HUMAN Albumin OS=Homo sapiens OX=9606 GN=ALB PE=1 SV=2	1974	231128_vra_hs_jacalin_impa_pngasef_trypsin_20.ScanId;v=1;d1=12011.12011.4	controllerType=0 controllerNumber=1 scan=12011	28.2967
08876:4	1	K.VHTEC[+57.021]C[+57.021]HGDLLEC[+57.021]ADDR.A		C[+57]*3	522.465	4	2086.84	2086.84	0	0.5	265	Non	381.84	381.84	381.84	7.75	104	>sp|P02768|ALBU_HUMAN Albumin OS=Homo sapiens OX=9606 GN=ALB PE=1 SV=2	1974	231128_vra_hs_jacalin_impa_pngasef_trypsin_20.ScanId;v=1;d1=12039.12039.4	controllerType=0 controllerNumber=1 scan=12039	28.3492
08731:4	1	K.VHTEC[+57.021]C[+57.021]HGDLLEC[+57.021]ADDR.A		C[+57]*3	522.464	4	2086.84	2086.84	0	-1.2	265	Non	417.3	417.3	417.3	7.51	104	>sp|P02768|ALBU_HUMAN Albumin OS=Homo sapiens OX=9606 GN=ALB PE=1 SV=2	1974	231128_vra_hs_jacalin_impa_pngasef_trypsin_20.ScanId;v=1;d1=11889.11889.4	controllerType=0 controllerNumber=1 scan=11889	28.0877
08704:4	1	K.VHTEC[+57.021]C[+57.021]HGDLLEC[+57.021]ADDR.A		C[+57]*3	522.465	4	2086.84	2086.84	0	-0.7	265	Non	501.95	501.95	501.95	8.23	104	>sp|P02768|ALBU_HUMAN Albumin OS=Homo sapiens OX=9606 GN=ALB PE=1 SV=2	1974	231128_vra_hs_jacalin_impa_pngasef_trypsin_20.ScanId;v=1;d1=11861.11861.4	controllerType=0 controllerNumber=1 scan=11861	28.0395
08850:3	1	K.VHTEC[+57.021]C[+57.021]HGDLLEC[+57.021]ADDR.A		C[+57]*3	696.284	3	2086.84	2086.84	0	-0.6	265	Non	566.01	472.03	472.03	8.15	104	>sp|P02768|ALBU_HUMAN Albumin OS=Homo sapiens OX=9606 GN=ALB PE=1 SV=2	1974	231128_vra_hs_jacalin_impa_pngasef_trypsin_20.ScanId;v=1;d1=12012.12012.3	controllerType=0 controllerNumber=1 scan=12012	28.2972
08880:3	1	K.VHTEC[+57.021]C[+57.021]HGDLLEC[+57.021]ADDR.A		C[+57]*3	696.284	3	2086.84	2086.84	0	0.5	265	Non	635.49	482.1	482.1	10.37	104	>sp|P02768|ALBU_HUMAN Albumin OS=Homo sapiens OX=9606 GN=ALB PE=1 SV=2	1974	231128_vra_hs_jacalin_impa_pngasef_trypsin_20.ScanId;v=1;d1=12043.12043.3	controllerType=0 controllerNumber=1 scan=12043	28.3532
08735:3	1	K.VHTEC[+57.021]C[+57.021]HGDLLEC[+57.021]ADDR.A		C[+57]*3	696.283	3	2086.83	2086.84	0	-1.3	265	Non	810.19	810.19	810.19	14.12	104	>sp|P02768|ALBU_HUMAN Albumin OS=Homo sapiens OX=9606 GN=ALB PE=1 SV=2	1974	231128_vra_hs_jacalin_impa_pngasef_trypsin_20.ScanId;v=1;d1=11893.11893.3	controllerType=0 controllerNumber=1 scan=11893	28.0939
08707:3	1	K.VHTEC[+57.021]C[+57.021]HGDLLEC[+57.021]ADDR.A		C[+57]*3	696.284	3	2086.84	2086.84	0	-0.6	265	Non	905.28	827.91	827.91	16.34	104	>sp|P02768|ALBU_HUMAN Albumin OS=Homo sapiens OX=9606 GN=ALB PE=1 SV=2	1974	231128_vra_hs_jacalin_impa_pngasef_trypsin_20.ScanId;v=1;d1=11864.11864.3	controllerType=0 controllerNumber=1 scan=11864	28.0449
08760:2	1	K.VHTEC[+57.021]C[+57.021]HGDLLEC[+57.021]ADDR.A		C[+57]*3	1043.92	2	2086.83	2086.84	0	-1.4	265	Non	951.33	834.48	834.48	16.58	104	>sp|P02768|ALBU_HUMAN Albumin OS=Homo sapiens OX=9606 GN=ALB PE=1 SV=2	1974	231128_vra_hs_jacalin_impa_pngasef_trypsin_20.ScanId;v=1;d1=11919.11919.2	controllerType=0 controllerNumber=1 scan=11919	28.1392
08732:2	1	K.VHTEC[+57.021]C[+57.021]HGDLLEC[+57.021]ADDR.A		C[+57]*3	1043.92	2	2086.83	2086.84	0	-1.3	265	Non	962.93	847.71	847.71	16.58	104	>sp|P02768|ALBU_HUMAN Albumin OS=Homo sapiens OX=9606 GN=ALB PE=1 SV=2	1974	231128_vra_hs_jacalin_impa_pngasef_trypsin_20.ScanId;v=1;d1=11890.11890.2	controllerType=0 controllerNumber=1 scan=11890	28.0899
11502:5	1	K.VHTEC[+57.021]C[+57.021]HGDLLEC[+57.021]ADDRADLAK.Y		C[+57]*3	517.829	5	2585.12	2585.12	0	-0.5	265	Non	513.93	513.93	513.93	8.71	104	>sp|P02768|ALBU_HUMAN Albumin OS=Homo sapiens OX=9606 GN=ALB PE=1 SV=2	1974	231128_vra_hs_jacalin_impa_pngasef_trypsin_20.ScanId;v=1;d1=14783.14783.5	controllerType=0 controllerNumber=1 scan=14783	32.4327
11474:5	1	K.VHTEC[+57.021]C[+57.021]HGDLLEC[+57.021]ADDRADLAK.Y		C[+57]*3	517.829	5	2585.12	2585.12	0	-0.3	265	Non	576.22	568.87	568.87	9.14	104	>sp|P02768|ALBU_HUMAN Albumin OS=Homo sapiens OX=9606 GN=ALB PE=1 SV=2	1974	231128_vra_hs_jacalin_impa_pngasef_trypsin_20.ScanId;v=1;d1=14754.14754.5	controllerType=0 controllerNumber=1 scan=14754	32.3886
11470:4	1	K.VHTEC[+57.021]C[+57.021]HGDLLEC[+57.021]ADDRADLAK.Y		C[+57]*3	647.035	4	2585.12	2585.12	0	-0.3	265	Non	732.21	688.92	688.92	12.34	104	>sp|P02768|ALBU_HUMAN Albumin OS=Homo sapiens OX=9606 GN=ALB PE=1 SV=2	1974	231128_vra_hs_jacalin_impa_pngasef_trypsin_20.ScanId;v=1;d1=14750.14750.4	controllerType=0 controllerNumber=1 scan=14750	32.3852
11500:4	1	K.VHTEC[+57.021]C[+57.021]HGDLLEC[+57.021]ADDRADLAK.Y		C[+57]*3	647.034	4	2585.12	2585.12	0	-0.6	265	Non	743.49	743.05	743.05	12.82	104	>sp|P02768|ALBU_HUMAN Albumin OS=Homo sapiens OX=9606 GN=ALB PE=1 SV=2	1974	231128_vra_hs_jacalin_impa_pngasef_trypsin_20.ScanId;v=1;d1=14781.14781.4	controllerType=0 controllerNumber=1 scan=14781	32.4283
11535:3	1	K.VHTEC[+57.021]C[+57.021]HGDLLEC[+57.021]ADDRADLAK.Y		C[+57]*3	862.378	3	2585.12	2585.12	0	0.3	265	Non	757.82	757.82	757.82	13.31	104	>sp|P02768|ALBU_HUMAN Albumin OS=Homo sapiens OX=9606 GN=ALB PE=1 SV=2	1974	231128_vra_hs_jacalin_impa_pngasef_trypsin_20.ScanId;v=1;d1=14817.14817.3	controllerType=0 controllerNumber=1 scan=14817	32.4809
11501:3	1	K.VHTEC[+57.021]C[+57.021]HGDLLEC[+57.021]ADDRADLAK.Y		C[+57]*3	862.377	3	2585.12	2585.12	0	-0.5	265	Non	1015.57	966.22	966.22	18.28	104	>sp|P02768|ALBU_HUMAN Albumin OS=Homo sapiens OX=9606 GN=ALB PE=1 SV=2	1974	231128_vra_hs_jacalin_impa_pngasef_trypsin_20.ScanId;v=1;d1=14782.14782.3	controllerType=0 controllerNumber=1 scan=14782	32.4305
07485:2	1	K.YIC[+57.021]ENQDSISSK.L		C[+57]	722.327	2	1443.65	1443.64	0	3	287	Non	101.37	59.36	59.36	0.02	104	>sp|P02768|ALBU_HUMAN Albumin OS=Homo sapiens OX=9606 GN=ALB PE=1 SV=2	1974	231128_vra_hs_jacalin_impa_pngasef_trypsin_20.ScanId;v=1;d1=10598.10598.2	controllerType=0 controllerNumber=1 scan=10598	25.8498
07452:2	1	K.YIC[+57.021]ENQDSISSK.L		C[+57]	722.325	2	1443.64	1443.64	0	0.9	287	Non	420	169.85	169.85	4.51	104	>sp|P02768|ALBU_HUMAN Albumin OS=Homo sapiens OX=9606 GN=ALB PE=1 SV=2	1974	231128_vra_hs_jacalin_impa_pngasef_trypsin_20.ScanId;v=1;d1=10564.10564.2	controllerType=0 controllerNumber=1 scan=10564	25.7878
08106:2	1	K.YIC[+57.021]ENQDSISSK.L		C[+57]	722.324	2	1443.64	1443.64	0	-0.5	287	Non	455.15	119.91	119.91	4.07	104	>sp|P02768|ALBU_HUMAN Albumin OS=Homo sapiens OX=9606 GN=ALB PE=1 SV=2	1974	231128_vra_hs_jacalin_impa_pngasef_trypsin_20.ScanId;v=1;d1=11240.11240.2	controllerType=0 controllerNumber=1 scan=11240	26.941
08128:2	1	K.YIC[+57.021]ENQDSISSK.L		C[+57]	722.325	2	1443.64	1443.64	0	0.9	287	Non	481.65	176.35	176.35	5.61	104	>sp|P02768|ALBU_HUMAN Albumin OS=Homo sapiens OX=9606 GN=ALB PE=1 SV=2	1974	231128_vra_hs_jacalin_impa_pngasef_trypsin_20.ScanId;v=1;d1=11263.11263.2	controllerType=0 controllerNumber=1 scan=11263	26.9805
07895:2	1	K.YIC[+57.021]ENQDSISSK.L		C[+57]	722.324	2	1443.64	1443.64	0	-0.4	287	Non	556.92	243.77	243.77	6.3	104	>sp|P02768|ALBU_HUMAN Albumin OS=Homo sapiens OX=9606 GN=ALB PE=1 SV=2	1974	231128_vra_hs_jacalin_impa_pngasef_trypsin_20.ScanId;v=1;d1=11022.11022.2	controllerType=0 controllerNumber=1 scan=11022	26.5444
07927:2	1	K.YIC[+57.021]ENQDSISSK.L		C[+57]	722.325	2	1443.64	1443.64	0	0.2	287	Non	584.06	299.17	299.17	8.53	104	>sp|P02768|ALBU_HUMAN Albumin OS=Homo sapiens OX=9606 GN=ALB PE=1 SV=2	1974	231128_vra_hs_jacalin_impa_pngasef_trypsin_20.ScanId;v=1;d1=11055.11055.2	controllerType=0 controllerNumber=1 scan=11055	26.6051
07783:2	1	K.YIC[+57.021]ENQDSISSK.L		C[+57]	722.324	2	1443.64	1443.64	0	-0.4	287	Non	683.33	350.89	350.89	10.29	104	>sp|P02768|ALBU_HUMAN Albumin OS=Homo sapiens OX=9606 GN=ALB PE=1 SV=2	1974	231128_vra_hs_jacalin_impa_pngasef_trypsin_20.ScanId;v=1;d1=10906.10906.2	controllerType=0 controllerNumber=1 scan=10906	26.3422
07760:2	1	K.YIC[+57.021]ENQDSISSK.L		C[+57]	722.324	2	1443.64	1443.64	0	-0.5	287	Non	685.83	363.05	363.05	10.12	104	>sp|P02768|ALBU_HUMAN Albumin OS=Homo sapiens OX=9606 GN=ALB PE=1 SV=2	1974	231128_vra_hs_jacalin_impa_pngasef_trypsin_20.ScanId;v=1;d1=10882.10882.2	controllerType=0 controllerNumber=1 scan=10882	26.2979
08534:2	1	K.YIC[+57.021]EN[+0.984]QDSISSK.L		C[+57], N[+1]	722.818	2	1444.63	1444.63	0	1.3	287	Non	201.47	72.68	72.68	2.08	104	>sp|P02768|ALBU_HUMAN Albumin OS=Homo sapiens OX=9606 GN=ALB PE=1 SV=2	1974	231128_vra_hs_jacalin_impa_pngasef_trypsin_20.ScanId;v=1;d1=11684.11684.2	controllerType=0 controllerNumber=1 scan=11684	27.745
08497:2	1	K.YIC[+57.021]EN[+0.984]QDSISSK.L		C[+57], N[+1]	722.815	2	1444.62	1444.63	0	-2.2	287	Non	339.84	173.3	173.3	3.62	104	>sp|P02768|ALBU_HUMAN Albumin OS=Homo sapiens OX=9606 GN=ALB PE=1 SV=2	1974	231128_vra_hs_jacalin_impa_pngasef_trypsin_20.ScanId;v=1;d1=11646.11646.2	controllerType=0 controllerNumber=1 scan=11646	27.6849
08991:2	1	K.YIC[+57.021]EN[+0.984]QDSISSK.L		C[+57], N[+1]	722.817	2	1444.63	1444.63	0	-0.1	287	Non	476.92	252.41	252.41	6.08	104	>sp|P02768|ALBU_HUMAN Albumin OS=Homo sapiens OX=9606 GN=ALB PE=1 SV=2	1974	231128_vra_hs_jacalin_impa_pngasef_trypsin_20.ScanId;v=1;d1=12158.12158.2	controllerType=0 controllerNumber=1 scan=12158	28.5458
08968:2	1	K.YIC[+57.021]EN[+0.984]QDSISSK.L		C[+57], N[+1]	722.817	2	1444.63	1444.63	0	0	287	Non	494.64	267.12	267.12	5.93	104	>sp|P02768|ALBU_HUMAN Albumin OS=Homo sapiens OX=9606 GN=ALB PE=1 SV=2	1974	231128_vra_hs_jacalin_impa_pngasef_trypsin_20.ScanId;v=1;d1=12134.12134.2	controllerType=0 controllerNumber=1 scan=12134	28.5105
05618:2	1	K.LKEC[+57.021]C[+57.021]EKPLLEK.S		C[+57]*2	773.901	2	1546.79	1546.8	0	-1.2	299	NRagged	198.21	95.9	95.9	0	104	>sp|P02768|ALBU_HUMAN Albumin OS=Homo sapiens OX=9606 GN=ALB PE=1 SV=2	1974	231128_vra_hs_jacalin_impa_pngasef_trypsin_20.ScanId;v=1;d1=8650.8650.2	controllerType=0 controllerNumber=1 scan=8650	22.505
05735:3	1	K.LKEC[+57.021]C[+57.021]EKPLLEK.S		C[+57]*2	516.269	3	1546.79	1546.8	0	-2.2	299	NRagged	373.71	179.45	179.45	3.37	104	>sp|P02768|ALBU_HUMAN Albumin OS=Homo sapiens OX=9606 GN=ALB PE=1 SV=2	1974	231128_vra_hs_jacalin_impa_pngasef_trypsin_20.ScanId;v=1;d1=8771.8771.3	controllerType=0 controllerNumber=1 scan=8771	22.7123
05764:3	1	K.LKEC[+57.021]C[+57.021]EKPLLEK.S		C[+57]*2	516.27	3	1546.8	1546.8	0	-0.7	299	NRagged	451.92	222.45	222.45	4.42	104	>sp|P02768|ALBU_HUMAN Albumin OS=Homo sapiens OX=9606 GN=ALB PE=1 SV=2	1974	231128_vra_hs_jacalin_impa_pngasef_trypsin_20.ScanId;v=1;d1=8801.8801.3	controllerType=0 controllerNumber=1 scan=8801	22.762
05589:3	1	K.LKEC[+57.021]C[+57.021]EKPLLEK.S		C[+57]*2	516.27	3	1546.8	1546.8	0	-1	299	NRagged	615.34	392.85	392.85	9.96	104	>sp|P02768|ALBU_HUMAN Albumin OS=Homo sapiens OX=9606 GN=ALB PE=1 SV=2	1974	231128_vra_hs_jacalin_impa_pngasef_trypsin_20.ScanId;v=1;d1=8620.8620.3	controllerType=0 controllerNumber=1 scan=8620	22.4638
05579:3	1	K.LKEC[+57.021]C[+57.021]EKPLLEK.S		C[+57]*2	516.27	3	1546.79	1546.8	0	-1.4	299	NRagged	629.87	437.43	437.43	9.48	104	>sp|P02768|ALBU_HUMAN Albumin OS=Homo sapiens OX=9606 GN=ALB PE=1 SV=2	1974	231128_vra_hs_jacalin_impa_pngasef_trypsin_20.ScanId;v=1;d1=8609.8609.3	controllerType=0 controllerNumber=1 scan=8609	22.4511
05600:2	1	K.LKEC[+57.021]C[+57.021]EKPLLEK.S		C[+57]*2	773.902	2	1546.8	1546.8	0	0	299	NRagged	667.83	358.36	358.36	8.71	104	>sp|P02768|ALBU_HUMAN Albumin OS=Homo sapiens OX=9606 GN=ALB PE=1 SV=2	1974	231128_vra_hs_jacalin_impa_pngasef_trypsin_20.ScanId;v=1;d1=8631.8631.2	controllerType=0 controllerNumber=1 scan=8631	22.4778
05553:2	1	K.EC[+57.021]C[+57.021]EKPLLEK.S		C[+57]*2	653.312	2	1305.62	1305.62	0	-1.1	301	NRagged	368.26	182.45	182.45	3.1	104	>sp|P02768|ALBU_HUMAN Albumin OS=Homo sapiens OX=9606 GN=ALB PE=1 SV=2	1974	231128_vra_hs_jacalin_impa_pngasef_trypsin_20.ScanId;v=1;d1=8582.8582.2	controllerType=0 controllerNumber=1 scan=8582	22.4075
05523:3	1	K.EC[+57.021]C[+57.021]EKPLLEK.S		C[+57]*2	435.877	3	1305.62	1305.62	0	-1	301	NRagged	451.33	271.19	271.19	5.34	104	>sp|P02768|ALBU_HUMAN Albumin OS=Homo sapiens OX=9606 GN=ALB PE=1 SV=2	1974	231128_vra_hs_jacalin_impa_pngasef_trypsin_20.ScanId;v=1;d1=8551.8551.3	controllerType=0 controllerNumber=1 scan=8551	22.349
05492:3	1	K.EC[+57.021]C[+57.021]EKPLLEK.S		C[+57]*2	435.876	3	1305.61	1305.62	0	-3.5	301	NRagged	521.6	298.55	298.55	4.68	104	>sp|P02768|ALBU_HUMAN Albumin OS=Homo sapiens OX=9606 GN=ALB PE=1 SV=2	1974	231128_vra_hs_jacalin_impa_pngasef_trypsin_20.ScanId;v=1;d1=8519.8519.3	controllerType=0 controllerNumber=1 scan=8519	22.2847
21570:2	1	K.SHC[+57.021]IAEVENDEMPADLP.S		C[+57]	963.913	2	1926.82	1926.82	0	-1.1	311	Specific	284.29	284.29	284.29	4.66	104	>sp|P02768|ALBU_HUMAN Albumin OS=Homo sapiens OX=9606 GN=ALB PE=1 SV=2	1974	231128_vra_hs_jacalin_impa_pngasef_trypsin_20.ScanId;v=1;d1=25224.25224.2	controllerType=0 controllerNumber=1 scan=25224	47.703
31293:4	1	K.SHC[+57.021]IAEVENDEMPADLPSLAADFVESK.D		C[+57]	744.342	4	2974.35	2974.34	0	0.8	311	CRagged	475.14	475.14	475.14	9.41	104	>sp|P02768|ALBU_HUMAN Albumin OS=Homo sapiens OX=9606 GN=ALB PE=1 SV=2	1974	231128_vra_hs_jacalin_impa_pngasef_trypsin_20.ScanId;v=1;d1=35257.35257.4	controllerType=0 controllerNumber=1 scan=35257	62.5226
31501:4	1	K.SHC[+57.021]IAEVENDEMPADLPSLAADFVESK.D		C[+57]	744.342	4	2974.34	2974.34	0	0.2	311	CRagged	637.17	637.17	637.17	12.2	104	>sp|P02768|ALBU_HUMAN Albumin OS=Homo sapiens OX=9606 GN=ALB PE=1 SV=2	1974	231128_vra_hs_jacalin_impa_pngasef_trypsin_20.ScanId;v=1;d1=35472.35472.4	controllerType=0 controllerNumber=1 scan=35472	62.8442
31467:4	1	K.SHC[+57.021]IAEVENDEMPADLPSLAADFVESK.D		C[+57]	744.343	4	2974.35	2974.34	0	1.4	311	CRagged	647.79	647.79	647.79	11.9	104	>sp|P02768|ALBU_HUMAN Albumin OS=Homo sapiens OX=9606 GN=ALB PE=1 SV=2	1974	231128_vra_hs_jacalin_impa_pngasef_trypsin_20.ScanId;v=1;d1=35437.35437.4	controllerType=0 controllerNumber=1 scan=35437	62.7927
31342:4	1	K.SHC[+57.021]IAEVENDEMPADLPSLAADFVESK.D		C[+57]	744.342	4	2974.35	2974.34	0	0.8	311	CRagged	651.39	651.39	651.39	13.2	104	>sp|P02768|ALBU_HUMAN Albumin OS=Homo sapiens OX=9606 GN=ALB PE=1 SV=2	1974	231128_vra_hs_jacalin_impa_pngasef_trypsin_20.ScanId;v=1;d1=35308.35308.4	controllerType=0 controllerNumber=1 scan=35308	62.6005
31182:3	1	K.SHC[+57.021]IAEVENDEMPADLPSLAADFVESK.D		C[+57]	992.12	3	2974.35	2974.34	0	0.5	311	CRagged	670.88	670.88	670.88	13.49	104	>sp|P02768|ALBU_HUMAN Albumin OS=Homo sapiens OX=9606 GN=ALB PE=1 SV=2	1974	231128_vra_hs_jacalin_impa_pngasef_trypsin_20.ScanId;v=1;d1=35143.35143.3	controllerType=0 controllerNumber=1 scan=35143	62.3482
31494:3	1	K.SHC[+57.021]IAEVENDEMPADLPSLAADFVESK.D		C[+57]	992.12	3	2974.34	2974.34	0	0.1	311	CRagged	724.26	724.26	724.26	14.49	104	>sp|P02768|ALBU_HUMAN Albumin OS=Homo sapiens OX=9606 GN=ALB PE=1 SV=2	1974	231128_vra_hs_jacalin_impa_pngasef_trypsin_20.ScanId;v=1;d1=35465.35465.3	controllerType=0 controllerNumber=1 scan=35465	62.8355
31531:3	1	K.SHC[+57.021]IAEVENDEMPADLPSLAADFVESK.D		C[+57]	992.119	3	2974.34	2974.34	0	-0.8	311	CRagged	748.82	748.82	748.82	14.46	104	>sp|P02768|ALBU_HUMAN Albumin OS=Homo sapiens OX=9606 GN=ALB PE=1 SV=2	1974	231128_vra_hs_jacalin_impa_pngasef_trypsin_20.ScanId;v=1;d1=35503.35503.3	controllerType=0 controllerNumber=1 scan=35503	62.8909
31329:3	1	K.SHC[+57.021]IAEVENDEMPADLPSLAADFVESK.D		C[+57]	992.12	3	2974.35	2974.34	0	0.8	311	CRagged	836.76	836.76	836.76	16.49	104	>sp|P02768|ALBU_HUMAN Albumin OS=Homo sapiens OX=9606 GN=ALB PE=1 SV=2	1974	231128_vra_hs_jacalin_impa_pngasef_trypsin_20.ScanId;v=1;d1=35295.35295.3	controllerType=0 controllerNumber=1 scan=35295	62.5815
31362:3	1	K.SHC[+57.021]IAEVENDEMPADLPSLAADFVESK.D		C[+57]	992.12	3	2974.35	2974.34	0	0.4	311	CRagged	839.42	839.42	839.42	16.49	104	>sp|P02768|ALBU_HUMAN Albumin OS=Homo sapiens OX=9606 GN=ALB PE=1 SV=2	1974	231128_vra_hs_jacalin_impa_pngasef_trypsin_20.ScanId;v=1;d1=35329.35329.3	controllerType=0 controllerNumber=1 scan=35329	62.6342
31204:3	1	K.SHC[+57.021]IAEVENDEMPADLPSLAADFVESK.D		C[+57]	992.12	3	2974.34	2974.34	0	0	311	CRagged	917.78	906.16	906.16	18.46	104	>sp|P02768|ALBU_HUMAN Albumin OS=Homo sapiens OX=9606 GN=ALB PE=1 SV=2	1974	231128_vra_hs_jacalin_impa_pngasef_trypsin_20.ScanId;v=1;d1=35166.35166.3	controllerType=0 controllerNumber=1 scan=35166	62.3855
32267:3	1	K.SHC[+57.021]IAEVEN[+0.984]DEMPADLPSLAADFVESK.D		C[+57], N[+1]	992.447	3	2975.33	2975.33	0	-0.9	311	CRagged	310.5	310.5	310.5	6.62	104	>sp|P02768|ALBU_HUMAN Albumin OS=Homo sapiens OX=9606 GN=ALB PE=1 SV=2	1974	231128_vra_hs_jacalin_impa_pngasef_trypsin_20.ScanId;v=1;d1=36262.36262.3	controllerType=0 controllerNumber=1 scan=36262	64.0799
32196:3	1	K.SHC[+57.021]IAEVEN[+0.984]DEMPADLPSLAADFVESK.D		C[+57], N[+1]	992.447	3	2975.32	2975.33	0	-1.2	311	CRagged	479.94	479.94	479.94	9.44	104	>sp|P02768|ALBU_HUMAN Albumin OS=Homo sapiens OX=9606 GN=ALB PE=1 SV=2	1974	231128_vra_hs_jacalin_impa_pngasef_trypsin_20.ScanId;v=1;d1=36189.36189.3	controllerType=0 controllerNumber=1 scan=36189	63.9705
32062:3	1	K.SHC[+57.021]IAEVEN[+0.984]DEMPADLPSLAADFVESK.D		C[+57], N[+1]	992.448	3	2975.33	2975.33	0	0.4	311	CRagged	481.03	481.03	481.03	9.78	104	>sp|P02768|ALBU_HUMAN Albumin OS=Homo sapiens OX=9606 GN=ALB PE=1 SV=2	1974	231128_vra_hs_jacalin_impa_pngasef_trypsin_20.ScanId;v=1;d1=36051.36051.3	controllerType=0 controllerNumber=1 scan=36051	63.7648
32010:3	1	K.SHC[+57.021]IAEVEN[+0.984]DEMPADLPSLAADFVESK.D		C[+57], N[+1]	992.447	3	2975.33	2975.33	0	-1	311	CRagged	651.93	651.93	651.93	13.24	104	>sp|P02768|ALBU_HUMAN Albumin OS=Homo sapiens OX=9606 GN=ALB PE=1 SV=2	1974	231128_vra_hs_jacalin_impa_pngasef_trypsin_20.ScanId;v=1;d1=35997.35997.3	controllerType=0 controllerNumber=1 scan=35997	63.6678
15165:2	1	P.SLAADFVESK.D			533.773	2	1066.54	1066.54	0	-1.9	328	CRagged	517.9	235.67	235.67	6.26	104	>sp|P02768|ALBU_HUMAN Albumin OS=Homo sapiens OX=9606 GN=ALB PE=1 SV=2	1974	231128_vra_hs_jacalin_impa_pngasef_trypsin_20.ScanId;v=1;d1=18585.18585.2	controllerType=0 controllerNumber=1 scan=18585	37.8551
15155:2	1	P.SLAADFVESK.D			533.773	2	1066.54	1066.54	0	-2.1	328	CRagged	551.79	243.73	243.73	6.23	104	>sp|P02768|ALBU_HUMAN Albumin OS=Homo sapiens OX=9606 GN=ALB PE=1 SV=2	1974	231128_vra_hs_jacalin_impa_pngasef_trypsin_20.ScanId;v=1;d1=18574.18574.2	controllerType=0 controllerNumber=1 scan=18574	37.8398
03602:2	1	K.DVC[+57.021]KNYAEAK.D		C[+57]	599.282	2	1197.56	1197.56	0	-0.1	338	Non	479.49	223.1	223.1	4.46	104	>sp|P02768|ALBU_HUMAN Albumin OS=Homo sapiens OX=9606 GN=ALB PE=1 SV=2	1974	231128_vra_hs_jacalin_impa_pngasef_trypsin_20.ScanId;v=1;d1=6558.6558.2	controllerType=0 controllerNumber=1 scan=6558	18.7355
03579:2	1	K.DVC[+57.021]KNYAEAK.D		C[+57]	599.282	2	1197.56	1197.56	0	-0.1	338	Non	571.42	279.79	279.79	5.44	104	>sp|P02768|ALBU_HUMAN Albumin OS=Homo sapiens OX=9606 GN=ALB PE=1 SV=2	1974	231128_vra_hs_jacalin_impa_pngasef_trypsin_20.ScanId;v=1;d1=6534.6534.2	controllerType=0 controllerNumber=1 scan=6534	18.692
34279:3	1	K.NYAEAKDVFLGMFLYEYAR.R			767.373	3	2300.1	2300.11	0	-1	342	Non	252.83	252.83	252.83	4.67	104	>sp|P02768|ALBU_HUMAN Albumin OS=Homo sapiens OX=9606 GN=ALB PE=1 SV=2	1974	231128_vra_hs_jacalin_impa_pngasef_trypsin_20.ScanId;v=1;d1=38336.38336.3	controllerType=0 controllerNumber=1 scan=38336	67.1146
34120:3	1	K.NYAEAKDVFLGMFLYEYAR.R			767.375	3	2300.11	2300.11	0	1.4	342	Non	589.48	589.48	589.48	10.15	104	>sp|P02768|ALBU_HUMAN Albumin OS=Homo sapiens OX=9606 GN=ALB PE=1 SV=2	1974	231128_vra_hs_jacalin_impa_pngasef_trypsin_20.ScanId;v=1;d1=38173.38173.3	controllerType=0 controllerNumber=1 scan=38173	66.8792
34102:3	1	K.NYAEAKDVFLGMFLYEYAR.R			767.374	3	2300.11	2300.11	0	0.4	342	Non	654.26	654.26	654.26	12.45	104	>sp|P02768|ALBU_HUMAN Albumin OS=Homo sapiens OX=9606 GN=ALB PE=1 SV=2	1974	231128_vra_hs_jacalin_impa_pngasef_trypsin_20.ScanId;v=1;d1=38154.38154.3	controllerType=0 controllerNumber=1 scan=38154	66.8513
42749:3	1	R.RHPDYSVVLLLR.L			489.953	3	1467.84	1467.84	0	0.9	361	Non	55.42	29.42	29.42	0.71	104	>sp|P02768|ALBU_HUMAN Albumin OS=Homo sapiens OX=9606 GN=ALB PE=1 SV=2	1974	231128_vra_hs_jacalin_impa_pngasef_trypsin_20.ScanId;v=1;d1=47060.47060.3	controllerType=0 controllerNumber=1 scan=47060	79.5118
26416:3	1	R.RHPDYSVVLLLR.L			489.953	3	1467.84	1467.84	0	0.3	361	Non	186.44	150.38	150.38	2.43	104	>sp|P02768|ALBU_HUMAN Albumin OS=Homo sapiens OX=9606 GN=ALB PE=1 SV=2	1974	231128_vra_hs_jacalin_impa_pngasef_trypsin_20.ScanId;v=1;d1=30220.30220.3	controllerType=0 controllerNumber=1 scan=30220	54.8861
21145:3	1	R.RHPDYSVVLLLR.L			489.952	3	1467.84	1467.84	0	-0.7	361	Non	201.15	186.21	186.21	2.43	104	>sp|P02768|ALBU_HUMAN Albumin OS=Homo sapiens OX=9606 GN=ALB PE=1 SV=2	1974	231128_vra_hs_jacalin_impa_pngasef_trypsin_20.ScanId;v=1;d1=24784.24784.3	controllerType=0 controllerNumber=1 scan=24784	47.0235
21395:3	1	R.RHPDYSVVLLLR.L			489.953	3	1467.84	1467.84	0	0.1	361	Non	290.71	229.33	229.33	3.6	104	>sp|P02768|ALBU_HUMAN Albumin OS=Homo sapiens OX=9606 GN=ALB PE=1 SV=2	1974	231128_vra_hs_jacalin_impa_pngasef_trypsin_20.ScanId;v=1;d1=25043.25043.3	controllerType=0 controllerNumber=1 scan=25043	47.4224
20909:3	1	R.RHPDYSVVLLLR.L			489.952	3	1467.84	1467.84	0	-1.5	361	Non	336.58	291.17	291.17	4.26	104	>sp|P02768|ALBU_HUMAN Albumin OS=Homo sapiens OX=9606 GN=ALB PE=1 SV=2	1974	231128_vra_hs_jacalin_impa_pngasef_trypsin_20.ScanId;v=1;d1=24541.24541.3	controllerType=0 controllerNumber=1 scan=24541	46.679
22251:3	1	R.RHPDYSVVLLLR.L			489.952	3	1467.84	1467.84	0	-0.1	361	Non	344.79	316.15	316.15	4.37	104	>sp|P02768|ALBU_HUMAN Albumin OS=Homo sapiens OX=9606 GN=ALB PE=1 SV=2	1974	231128_vra_hs_jacalin_impa_pngasef_trypsin_20.ScanId;v=1;d1=25927.25927.3	controllerType=0 controllerNumber=1 scan=25927	48.72
20354:3	1	R.RHPDYSVVLLLR.L			489.953	3	1467.84	1467.84	0	0.3	361	Non	350.92	262.74	262.74	5.36	104	>sp|P02768|ALBU_HUMAN Albumin OS=Homo sapiens OX=9606 GN=ALB PE=1 SV=2	1974	231128_vra_hs_jacalin_impa_pngasef_trypsin_20.ScanId;v=1;d1=23966.23966.3	controllerType=0 controllerNumber=1 scan=23966	45.694
21888:3	1	R.RHPDYSVVLLLR.L			489.953	3	1467.84	1467.84	0	0.3	361	Non	381.54	342.15	342.15	5.15	104	>sp|P02768|ALBU_HUMAN Albumin OS=Homo sapiens OX=9606 GN=ALB PE=1 SV=2	1974	231128_vra_hs_jacalin_impa_pngasef_trypsin_20.ScanId;v=1;d1=25553.25553.3	controllerType=0 controllerNumber=1 scan=25553	48.1886
21711:3	1	R.RHPDYSVVLLLR.L			489.952	3	1467.84	1467.84	0	-0.5	361	Non	402.97	350.51	350.51	5.45	104	>sp|P02768|ALBU_HUMAN Albumin OS=Homo sapiens OX=9606 GN=ALB PE=1 SV=2	1974	231128_vra_hs_jacalin_impa_pngasef_trypsin_20.ScanId;v=1;d1=25370.25370.3	controllerType=0 controllerNumber=1 scan=25370	47.9033
20384:3	1	R.RHPDYSVVLLLR.L			489.952	3	1467.84	1467.84	0	-0.7	361	Non	416.08	375.27	375.27	6.08	104	>sp|P02768|ALBU_HUMAN Albumin OS=Homo sapiens OX=9606 GN=ALB PE=1 SV=2	1974	231128_vra_hs_jacalin_impa_pngasef_trypsin_20.ScanId;v=1;d1=23997.23997.3	controllerType=0 controllerNumber=1 scan=23997	45.733
20065:3	1	R.RHPDYSVVLLLR.L			489.952	3	1467.84	1467.84	0	-0.3	361	Non	429.43	351.38	351.38	5.54	104	>sp|P02768|ALBU_HUMAN Albumin OS=Homo sapiens OX=9606 GN=ALB PE=1 SV=2	1974	231128_vra_hs_jacalin_impa_pngasef_trypsin_20.ScanId;v=1;d1=23669.23669.3	controllerType=0 controllerNumber=1 scan=23669	45.2729
20112:3	1	R.RHPDYSVVLLLR.L			489.953	3	1467.84	1467.84	0	0.5	361	Non	439.38	401.37	401.37	7.18	104	>sp|P02768|ALBU_HUMAN Albumin OS=Homo sapiens OX=9606 GN=ALB PE=1 SV=2	1974	231128_vra_hs_jacalin_impa_pngasef_trypsin_20.ScanId;v=1;d1=23717.23717.3	controllerType=0 controllerNumber=1 scan=23717	45.3358
19898:3	1	R.RHPDYSVVLLLR.L			489.953	3	1467.84	1467.84	0	0.7	361	Non	504.92	410.72	410.72	7.6	104	>sp|P02768|ALBU_HUMAN Albumin OS=Homo sapiens OX=9606 GN=ALB PE=1 SV=2	1974	231128_vra_hs_jacalin_impa_pngasef_trypsin_20.ScanId;v=1;d1=23497.23497.3	controllerType=0 controllerNumber=1 scan=23497	45.0235
19741:3	1	R.RHPDYSVVLLLR.L			489.952	3	1467.84	1467.84	0	-1.1	361	Non	510.68	423.79	423.79	7.35	104	>sp|P02768|ALBU_HUMAN Albumin OS=Homo sapiens OX=9606 GN=ALB PE=1 SV=2	1974	231128_vra_hs_jacalin_impa_pngasef_trypsin_20.ScanId;v=1;d1=23335.23335.3	controllerType=0 controllerNumber=1 scan=23335	44.7846
19934:3	1	R.RHPDYSVVLLLR.L			489.952	3	1467.84	1467.84	0	-0.7	361	Non	518.76	486.31	486.31	7.57	104	>sp|P02768|ALBU_HUMAN Albumin OS=Homo sapiens OX=9606 GN=ALB PE=1 SV=2	1974	231128_vra_hs_jacalin_impa_pngasef_trypsin_20.ScanId;v=1;d1=23534.23534.3	controllerType=0 controllerNumber=1 scan=23534	45.0738
19526:3	1	R.RHPDYSVVLLLR.L			489.952	3	1467.84	1467.84	0	-0.3	361	Non	537.85	465.1	465.1	7.63	104	>sp|P02768|ALBU_HUMAN Albumin OS=Homo sapiens OX=9606 GN=ALB PE=1 SV=2	1974	231128_vra_hs_jacalin_impa_pngasef_trypsin_20.ScanId;v=1;d1=23113.23113.3	controllerType=0 controllerNumber=1 scan=23113	44.4295
19493:3	1	R.RHPDYSVVLLLR.L			489.952	3	1467.84	1467.84	0	-1.1	361	Non	549.4	488.45	488.45	7.69	104	>sp|P02768|ALBU_HUMAN Albumin OS=Homo sapiens OX=9606 GN=ALB PE=1 SV=2	1974	231128_vra_hs_jacalin_impa_pngasef_trypsin_20.ScanId;v=1;d1=23079.23079.3	controllerType=0 controllerNumber=1 scan=23079	44.3752
19718:3	1	R.RHPDYSVVLLLR.L			489.952	3	1467.84	1467.84	0	-1.9	361	Non	565.96	509.54	509.54	7.78	104	>sp|P02768|ALBU_HUMAN Albumin OS=Homo sapiens OX=9606 GN=ALB PE=1 SV=2	1974	231128_vra_hs_jacalin_impa_pngasef_trypsin_20.ScanId;v=1;d1=23311.23311.3	controllerType=0 controllerNumber=1 scan=23311	44.741
19127:3	1	R.RHPDYSVVLLLR.L			489.952	3	1467.84	1467.84	0	-1.5	361	Non	575.49	512.84	512.84	7.78	104	>sp|P02768|ALBU_HUMAN Albumin OS=Homo sapiens OX=9606 GN=ALB PE=1 SV=2	1974	231128_vra_hs_jacalin_impa_pngasef_trypsin_20.ScanId;v=1;d1=22698.22698.3	controllerType=0 controllerNumber=1 scan=22698	43.7926
18743:3	1	R.RHPDYSVVLLLR.L			489.952	3	1467.84	1467.84	0	-0.1	361	Non	580.74	554.14	554.14	9.18	104	>sp|P02768|ALBU_HUMAN Albumin OS=Homo sapiens OX=9606 GN=ALB PE=1 SV=2	1974	231128_vra_hs_jacalin_impa_pngasef_trypsin_20.ScanId;v=1;d1=22300.22300.3	controllerType=0 controllerNumber=1 scan=22300	43.2173
19096:3	1	R.RHPDYSVVLLLR.L			489.952	3	1467.84	1467.84	0	-0.3	361	Non	604.27	597.22	597.22	10.18	104	>sp|P02768|ALBU_HUMAN Albumin OS=Homo sapiens OX=9606 GN=ALB PE=1 SV=2	1974	231128_vra_hs_jacalin_impa_pngasef_trypsin_20.ScanId;v=1;d1=22666.22666.3	controllerType=0 controllerNumber=1 scan=22666	43.7434
18653:2	1	R.RHPDYSVVLLLR.L			734.425	2	1467.84	1467.84	0	0	361	Non	612.58	398.41	398.41	9.67	104	>sp|P02768|ALBU_HUMAN Albumin OS=Homo sapiens OX=9606 GN=ALB PE=1 SV=2	1974	231128_vra_hs_jacalin_impa_pngasef_trypsin_20.ScanId;v=1;d1=22207.22207.2	controllerType=0 controllerNumber=1 scan=22207	43.0936
18936:3	1	R.RHPDYSVVLLLR.L			489.952	3	1467.84	1467.84	0	-0.5	361	Non	627.53	627.53	627.53	10.18	104	>sp|P02768|ALBU_HUMAN Albumin OS=Homo sapiens OX=9606 GN=ALB PE=1 SV=2	1974	231128_vra_hs_jacalin_impa_pngasef_trypsin_20.ScanId;v=1;d1=22501.22501.3	controllerType=0 controllerNumber=1 scan=22501	43.4861
18586:3	1	R.RHPDYSVVLLLR.L			489.952	3	1467.84	1467.84	0	-1.5	361	Non	631.36	625.34	625.34	9.96	104	>sp|P02768|ALBU_HUMAN Albumin OS=Homo sapiens OX=9606 GN=ALB PE=1 SV=2	1974	231128_vra_hs_jacalin_impa_pngasef_trypsin_20.ScanId;v=1;d1=22138.22138.3	controllerType=0 controllerNumber=1 scan=22138	42.9833
18615:3	1	R.RHPDYSVVLLLR.L			489.952	3	1467.84	1467.84	0	-1.1	361	Non	637.38	637.38	637.38	9.96	104	>sp|P02768|ALBU_HUMAN Albumin OS=Homo sapiens OX=9606 GN=ALB PE=1 SV=2	1974	231128_vra_hs_jacalin_impa_pngasef_trypsin_20.ScanId;v=1;d1=22168.22168.3	controllerType=0 controllerNumber=1 scan=22168	43.0345
18967:3	1	R.RHPDYSVVLLLR.L			489.952	3	1467.84	1467.84	0	-0.5	361	Non	639.28	574.35	574.35	10.18	104	>sp|P02768|ALBU_HUMAN Albumin OS=Homo sapiens OX=9606 GN=ALB PE=1 SV=2	1974	231128_vra_hs_jacalin_impa_pngasef_trypsin_20.ScanId;v=1;d1=22533.22533.3	controllerType=0 controllerNumber=1 scan=22533	43.538
18784:3	1	R.RHPDYSVVLLLR.L			489.952	3	1467.84	1467.84	0	-0.3	361	Non	646.43	604.84	604.84	10.18	104	>sp|P02768|ALBU_HUMAN Albumin OS=Homo sapiens OX=9606 GN=ALB PE=1 SV=2	1974	231128_vra_hs_jacalin_impa_pngasef_trypsin_20.ScanId;v=1;d1=22343.22343.3	controllerType=0 controllerNumber=1 scan=22343	43.2735
18473:2	1	R.RHPDYSVVLLLR.L			734.424	2	1467.84	1467.84	0	-1.9	361	Non	666.79	477.04	477.04	10.42	104	>sp|P02768|ALBU_HUMAN Albumin OS=Homo sapiens OX=9606 GN=ALB PE=1 SV=2	1974	231128_vra_hs_jacalin_impa_pngasef_trypsin_20.ScanId;v=1;d1=22021.22021.2	controllerType=0 controllerNumber=1 scan=22021	42.8056
18622:2	1	R.RHPDYSVVLLLR.L			734.424	2	1467.84	1467.84	0	-1	361	Non	678.51	474.6	474.6	10.42	104	>sp|P02768|ALBU_HUMAN Albumin OS=Homo sapiens OX=9606 GN=ALB PE=1 SV=2	1974	231128_vra_hs_jacalin_impa_pngasef_trypsin_20.ScanId;v=1;d1=22175.22175.2	controllerType=0 controllerNumber=1 scan=22175	43.0442
18440:3	1	R.RHPDYSVVLLLR.L			489.952	3	1467.84	1467.84	0	-1.9	361	Non	683.93	663.09	663.09	10.96	104	>sp|P02768|ALBU_HUMAN Albumin OS=Homo sapiens OX=9606 GN=ALB PE=1 SV=2	1974	231128_vra_hs_jacalin_impa_pngasef_trypsin_20.ScanId;v=1;d1=21987.21987.3	controllerType=0 controllerNumber=1 scan=21987	42.7671
18442:2	1	R.RHPDYSVVLLLR.L			734.424	2	1467.84	1467.84	0	-1.9	361	Non	699.16	475.48	475.48	10.42	104	>sp|P02768|ALBU_HUMAN Albumin OS=Homo sapiens OX=9606 GN=ALB PE=1 SV=2	1974	231128_vra_hs_jacalin_impa_pngasef_trypsin_20.ScanId;v=1;d1=21989.21989.2	controllerType=0 controllerNumber=1 scan=21989	42.7701
18406:3	1	R.RHPDYSVVLLLR.L			489.952	3	1467.84	1467.84	0	-1.7	361	Non	704.88	676.4	676.4	11.96	104	>sp|P02768|ALBU_HUMAN Albumin OS=Homo sapiens OX=9606 GN=ALB PE=1 SV=2	1974	231128_vra_hs_jacalin_impa_pngasef_trypsin_20.ScanId;v=1;d1=21952.21952.3	controllerType=0 controllerNumber=1 scan=21952	42.7211
30176:5	1	R.RHPDYSVVLLLRLAKTYETTLEK.C			549.913	5	2745.53	2745.53	0	1.3	361	Non	298.21	298.21	298.21	5.33	104	>sp|P02768|ALBU_HUMAN Albumin OS=Homo sapiens OX=9606 GN=ALB PE=1 SV=2	1974	231128_vra_hs_jacalin_impa_pngasef_trypsin_20.ScanId;v=1;d1=34104.34104.5	controllerType=0 controllerNumber=1 scan=34104	60.8051
30135:5	1	R.RHPDYSVVLLLRLAKTYETTLEK.C			549.912	5	2745.53	2745.53	0	0.4	361	Non	359.86	359.86	359.86	6.37	104	>sp|P02768|ALBU_HUMAN Albumin OS=Homo sapiens OX=9606 GN=ALB PE=1 SV=2	1974	231128_vra_hs_jacalin_impa_pngasef_trypsin_20.ScanId;v=1;d1=34062.34062.5	controllerType=0 controllerNumber=1 scan=34062	60.7495
30180:4	1	R.RHPDYSVVLLLRLAKTYETTLEK.C			687.139	4	2745.53	2745.53	0	1.5	361	Non	487.62	453.49	453.49	7.98	104	>sp|P02768|ALBU_HUMAN Albumin OS=Homo sapiens OX=9606 GN=ALB PE=1 SV=2	1974	231128_vra_hs_jacalin_impa_pngasef_trypsin_20.ScanId;v=1;d1=34108.34108.4	controllerType=0 controllerNumber=1 scan=34108	60.8115
29980:4	1	R.RHPDYSVVLLLRLAKTYETTLEK.C			687.139	4	2745.53	2745.53	0	1.5	361	Non	662.04	594.46	594.46	11.68	104	>sp|P02768|ALBU_HUMAN Albumin OS=Homo sapiens OX=9606 GN=ALB PE=1 SV=2	1974	231128_vra_hs_jacalin_impa_pngasef_trypsin_20.ScanId;v=1;d1=33902.33902.4	controllerType=0 controllerNumber=1 scan=33902	60.507
29976:5	1	R.RHPDYSVVLLLRLAKTYETTLEK.C			549.913	5	2745.53	2745.53	0	1.3	361	Non	756.43	739.9	739.9	14.22	104	>sp|P02768|ALBU_HUMAN Albumin OS=Homo sapiens OX=9606 GN=ALB PE=1 SV=2	1974	231128_vra_hs_jacalin_impa_pngasef_trypsin_20.ScanId;v=1;d1=33898.33898.5	controllerType=0 controllerNumber=1 scan=33898	60.5006
30014:4	1	R.RHPDYSVVLLLRLAKTYETTLEK.C			687.139	4	2745.53	2745.53	0	0.9	361	Non	757.1	720.45	720.45	13.98	104	>sp|P02768|ALBU_HUMAN Albumin OS=Homo sapiens OX=9606 GN=ALB PE=1 SV=2	1974	231128_vra_hs_jacalin_impa_pngasef_trypsin_20.ScanId;v=1;d1=33937.33937.4	controllerType=0 controllerNumber=1 scan=33937	60.5591
30004:5	1	R.RHPDYSVVLLLRLAKTYETTLEK.C			549.912	5	2745.53	2745.53	0	0.8	361	Non	772.94	742.41	742.41	14.52	104	>sp|P02768|ALBU_HUMAN Albumin OS=Homo sapiens OX=9606 GN=ALB PE=1 SV=2	1974	231128_vra_hs_jacalin_impa_pngasef_trypsin_20.ScanId;v=1;d1=33927.33927.5	controllerType=0 controllerNumber=1 scan=33927	60.5409
24183:3	1	R.HPDYSVVLLLR.L			437.919	3	1311.74	1311.74	0	0.6	362	Non	50.37	50.37	50.37	1.01	104	>sp|P02768|ALBU_HUMAN Albumin OS=Homo sapiens OX=9606 GN=ALB PE=1 SV=2	1974	231128_vra_hs_jacalin_impa_pngasef_trypsin_20.ScanId;v=1;d1=27916.27916.3	controllerType=0 controllerNumber=1 scan=27916	51.5532
24037:3	1	R.HPDYSVVLLLR.L			437.919	3	1311.74	1311.74	0	0.8	362	Non	136.64	135.35	135.35	2.5	104	>sp|P02768|ALBU_HUMAN Albumin OS=Homo sapiens OX=9606 GN=ALB PE=1 SV=2	1974	231128_vra_hs_jacalin_impa_pngasef_trypsin_20.ScanId;v=1;d1=27765.27765.3	controllerType=0 controllerNumber=1 scan=27765	51.3178
24224:3	1	R.HPDYSVVLLLR.L			437.919	3	1311.74	1311.74	0	0.6	362	Non	139.15	139.15	139.15	2.45	104	>sp|P02768|ALBU_HUMAN Albumin OS=Homo sapiens OX=9606 GN=ALB PE=1 SV=2	1974	231128_vra_hs_jacalin_impa_pngasef_trypsin_20.ScanId;v=1;d1=27958.27958.3	controllerType=0 controllerNumber=1 scan=27958	51.6186
24050:3	1	R.HPDYSVVLLLR.L			437.919	3	1311.74	1311.74	0	-0.1	362	Non	161.26	161.26	161.26	2.64	104	>sp|P02768|ALBU_HUMAN Albumin OS=Homo sapiens OX=9606 GN=ALB PE=1 SV=2	1974	231128_vra_hs_jacalin_impa_pngasef_trypsin_20.ScanId;v=1;d1=27779.27779.3	controllerType=0 controllerNumber=1 scan=27779	51.34
23166:3	1	R.HPDYSVVLLLR.L			437.919	3	1311.74	1311.74	0	0.4	362	Non	366.97	240.98	240.98	5.42	104	>sp|P02768|ALBU_HUMAN Albumin OS=Homo sapiens OX=9606 GN=ALB PE=1 SV=2	1974	231128_vra_hs_jacalin_impa_pngasef_trypsin_20.ScanId;v=1;d1=26868.26868.3	controllerType=0 controllerNumber=1 scan=26868	50.017
22896:3	1	R.HPDYSVVLLLR.L			437.919	3	1311.74	1311.74	0	0.2	362	Non	387.78	252.38	252.38	5.99	104	>sp|P02768|ALBU_HUMAN Albumin OS=Homo sapiens OX=9606 GN=ALB PE=1 SV=2	1974	231128_vra_hs_jacalin_impa_pngasef_trypsin_20.ScanId;v=1;d1=26591.26591.3	controllerType=0 controllerNumber=1 scan=26591	49.6503
22938:3	1	R.HPDYSVVLLLR.L			437.919	3	1311.74	1311.74	0	-0.1	362	Non	410.35	264.25	264.25	5.4	104	>sp|P02768|ALBU_HUMAN Albumin OS=Homo sapiens OX=9606 GN=ALB PE=1 SV=2	1974	231128_vra_hs_jacalin_impa_pngasef_trypsin_20.ScanId;v=1;d1=26634.26634.3	controllerType=0 controllerNumber=1 scan=26634	49.7072
23129:3	1	R.HPDYSVVLLLR.L			437.919	3	1311.74	1311.74	0	1.1	362	Non	418.28	267.59	267.59	6.07	104	>sp|P02768|ALBU_HUMAN Albumin OS=Homo sapiens OX=9606 GN=ALB PE=1 SV=2	1974	231128_vra_hs_jacalin_impa_pngasef_trypsin_20.ScanId;v=1;d1=26830.26830.3	controllerType=0 controllerNumber=1 scan=26830	49.9665
22635:3	1	R.HPDYSVVLLLR.L			437.919	3	1311.74	1311.74	0	0.2	362	Non	496.48	288.8	288.8	6.55	104	>sp|P02768|ALBU_HUMAN Albumin OS=Homo sapiens OX=9606 GN=ALB PE=1 SV=2	1974	231128_vra_hs_jacalin_impa_pngasef_trypsin_20.ScanId;v=1;d1=26323.26323.3	controllerType=0 controllerNumber=1 scan=26323	49.2658
22670:3	1	R.HPDYSVVLLLR.L			437.919	3	1311.74	1311.74	0	0.4	362	Non	500.23	289.77	289.77	6.64	104	>sp|P02768|ALBU_HUMAN Albumin OS=Homo sapiens OX=9606 GN=ALB PE=1 SV=2	1974	231128_vra_hs_jacalin_impa_pngasef_trypsin_20.ScanId;v=1;d1=26359.26359.3	controllerType=0 controllerNumber=1 scan=26359	49.3201
22499:3	1	R.HPDYSVVLLLR.L			437.918	3	1311.74	1311.74	0	-0.8	362	Non	517.13	306.42	306.42	6.69	104	>sp|P02768|ALBU_HUMAN Albumin OS=Homo sapiens OX=9606 GN=ALB PE=1 SV=2	1974	231128_vra_hs_jacalin_impa_pngasef_trypsin_20.ScanId;v=1;d1=26183.26183.3	controllerType=0 controllerNumber=1 scan=26183	49.0802
22464:3	1	R.HPDYSVVLLLR.L			437.919	3	1311.74	1311.74	0	1.3	362	Non	539.95	324.59	324.59	6.48	104	>sp|P02768|ALBU_HUMAN Albumin OS=Homo sapiens OX=9606 GN=ALB PE=1 SV=2	1974	231128_vra_hs_jacalin_impa_pngasef_trypsin_20.ScanId;v=1;d1=26147.26147.3	controllerType=0 controllerNumber=1 scan=26147	49.0319
22330:3	1	R.HPDYSVVLLLR.L			437.919	3	1311.74	1311.74	0	0.2	362	Non	557.97	342.8	342.8	7.26	104	>sp|P02768|ALBU_HUMAN Albumin OS=Homo sapiens OX=9606 GN=ALB PE=1 SV=2	1974	231128_vra_hs_jacalin_impa_pngasef_trypsin_20.ScanId;v=1;d1=26009.26009.3	controllerType=0 controllerNumber=1 scan=26009	48.829
22678:2	1	R.HPDYSVVLLLR.L			656.375	2	1311.74	1311.74	0	0.3	362	Non	593.37	357.26	357.26	8.02	104	>sp|P02768|ALBU_HUMAN Albumin OS=Homo sapiens OX=9606 GN=ALB PE=1 SV=2	1974	231128_vra_hs_jacalin_impa_pngasef_trypsin_20.ScanId;v=1;d1=26367.26367.2	controllerType=0 controllerNumber=1 scan=26367	49.3289
22298:3	1	R.HPDYSVVLLLR.L			437.918	3	1311.74	1311.74	0	-1	362	Non	595.81	356.69	356.69	8.28	104	>sp|P02768|ALBU_HUMAN Albumin OS=Homo sapiens OX=9606 GN=ALB PE=1 SV=2	1974	231128_vra_hs_jacalin_impa_pngasef_trypsin_20.ScanId;v=1;d1=25976.25976.3	controllerType=0 controllerNumber=1 scan=25976	48.7859
22643:2	1	R.HPDYSVVLLLR.L			656.375	2	1311.74	1311.74	0	0.3	362	Non	623.53	422.54	422.54	10.14	104	>sp|P02768|ALBU_HUMAN Albumin OS=Homo sapiens OX=9606 GN=ALB PE=1 SV=2	1974	231128_vra_hs_jacalin_impa_pngasef_trypsin_20.ScanId;v=1;d1=26331.26331.2	controllerType=0 controllerNumber=1 scan=26331	49.2845
22503:2	1	R.HPDYSVVLLLR.L			656.374	2	1311.74	1311.74	0	-0.8	362	Non	655.82	424.61	424.61	11.11	104	>sp|P02768|ALBU_HUMAN Albumin OS=Homo sapiens OX=9606 GN=ALB PE=1 SV=2	1974	231128_vra_hs_jacalin_impa_pngasef_trypsin_20.ScanId;v=1;d1=26187.26187.2	controllerType=0 controllerNumber=1 scan=26187	49.0844
22467:2	1	R.HPDYSVVLLLR.L			656.375	2	1311.74	1311.74	0	1.2	362	Non	693.73	459.29	459.29	10.84	104	>sp|P02768|ALBU_HUMAN Albumin OS=Homo sapiens OX=9606 GN=ALB PE=1 SV=2	1974	231128_vra_hs_jacalin_impa_pngasef_trypsin_20.ScanId;v=1;d1=26150.26150.2	controllerType=0 controllerNumber=1 scan=26150	49.0365
22311:2	1	R.HPDYSVVLLLR.L			656.373	2	1311.74	1311.74	0	-2.2	362	Non	712.6	463.74	463.74	11.37	104	>sp|P02768|ALBU_HUMAN Albumin OS=Homo sapiens OX=9606 GN=ALB PE=1 SV=2	1974	231128_vra_hs_jacalin_impa_pngasef_trypsin_20.ScanId;v=1;d1=25989.25989.2	controllerType=0 controllerNumber=1 scan=25989	48.8013
22336:2	1	R.HPDYSVVLLLR.L			656.375	2	1311.74	1311.74	0	0.3	362	Non	722.7	469.77	469.77	12.14	104	>sp|P02768|ALBU_HUMAN Albumin OS=Homo sapiens OX=9606 GN=ALB PE=1 SV=2	1974	231128_vra_hs_jacalin_impa_pngasef_trypsin_20.ScanId;v=1;d1=26015.26015.2	controllerType=0 controllerNumber=1 scan=26015	48.8338
32054:4	1	R.HPDYSVVLLLRLAKTYETTLEK.C			648.113	4	2589.43	2589.43	0	1.2	362	Non	428.73	428.73	428.73	8.18	104	>sp|P02768|ALBU_HUMAN Albumin OS=Homo sapiens OX=9606 GN=ALB PE=1 SV=2	1974	231128_vra_hs_jacalin_impa_pngasef_trypsin_20.ScanId;v=1;d1=36042.36042.4	controllerType=0 controllerNumber=1 scan=36042	63.7474
32028:4	1	R.HPDYSVVLLLRLAKTYETTLEK.C			648.113	4	2589.43	2589.43	0	1.2	362	Non	518.57	518.57	518.57	8.6	104	>sp|P02768|ALBU_HUMAN Albumin OS=Homo sapiens OX=9606 GN=ALB PE=1 SV=2	1974	231128_vra_hs_jacalin_impa_pngasef_trypsin_20.ScanId;v=1;d1=36015.36015.4	controllerType=0 controllerNumber=1 scan=36015	63.7029
17986:2	1	Y.SVVLLLR.L			400.274	2	799.54	799.54	0	0.4	366	CRagged	373.22	47.8	47.8	3.22	104	>sp|P02768|ALBU_HUMAN Albumin OS=Homo sapiens OX=9606 GN=ALB PE=1 SV=2	1974	231128_vra_hs_jacalin_impa_pngasef_trypsin_20.ScanId;v=1;d1=21518.21518.2	controllerType=0 controllerNumber=1 scan=21518	42.0078
18016:2	1	Y.SVVLLLR.L			400.274	2	799.54	799.54	0	0.2	366	CRagged	376.93	49.3	49.3	3.74	104	>sp|P02768|ALBU_HUMAN Albumin OS=Homo sapiens OX=9606 GN=ALB PE=1 SV=2	1974	231128_vra_hs_jacalin_impa_pngasef_trypsin_20.ScanId;v=1;d1=21549.21549.2	controllerType=0 controllerNumber=1 scan=21549	42.0567
06977:3	1	R.LAKTYETTLEK.C			432.906	3	1296.7	1296.7	0	-0.2	373	Non	365.37	299.29	299.29	5.85	104	>sp|P02768|ALBU_HUMAN Albumin OS=Homo sapiens OX=9606 GN=ALB PE=1 SV=2	1974	231128_vra_hs_jacalin_impa_pngasef_trypsin_20.ScanId;v=1;d1=10067.10067.3	controllerType=0 controllerNumber=1 scan=10067	24.9469
07056:2	1	K.TYETTLEK.C			492.748	2	984.488	984.488	0	-0.5	376	CRagged	200.63	40.43	40.43	2.37	104	>sp|P02768|ALBU_HUMAN Albumin OS=Homo sapiens OX=9606 GN=ALB PE=1 SV=2	1974	231128_vra_hs_jacalin_impa_pngasef_trypsin_20.ScanId;v=1;d1=10152.10152.2	controllerType=0 controllerNumber=1 scan=10152	25.0953
07989:2	1	K.TYETTLEK.C			492.748	2	984.488	984.488	0	-0.3	376	CRagged	347.8	164.01	164.01	3.95	104	>sp|P02768|ALBU_HUMAN Albumin OS=Homo sapiens OX=9606 GN=ALB PE=1 SV=2	1974	231128_vra_hs_jacalin_impa_pngasef_trypsin_20.ScanId;v=1;d1=11119.11119.2	controllerType=0 controllerNumber=1 scan=11119	26.7206
07450:2	1	K.TYETTLEK.C			492.747	2	984.487	984.488	0	-0.9	376	CRagged	356.58	161.16	161.16	4.06	104	>sp|P02768|ALBU_HUMAN Albumin OS=Homo sapiens OX=9606 GN=ALB PE=1 SV=2	1974	231128_vra_hs_jacalin_impa_pngasef_trypsin_20.ScanId;v=1;d1=10562.10562.2	controllerType=0 controllerNumber=1 scan=10562	25.7853
07798:2	1	K.TYETTLEK.C			492.748	2	984.488	984.488	0	-0.3	376	CRagged	376.51	185.16	185.16	4.23	104	>sp|P02768|ALBU_HUMAN Albumin OS=Homo sapiens OX=9606 GN=ALB PE=1 SV=2	1974	231128_vra_hs_jacalin_impa_pngasef_trypsin_20.ScanId;v=1;d1=10921.10921.2	controllerType=0 controllerNumber=1 scan=10921	26.3632
07766:2	1	K.TYETTLEK.C			492.748	2	984.488	984.488	0	-0.3	376	CRagged	380.27	164.05	164.05	3.98	104	>sp|P02768|ALBU_HUMAN Albumin OS=Homo sapiens OX=9606 GN=ALB PE=1 SV=2	1974	231128_vra_hs_jacalin_impa_pngasef_trypsin_20.ScanId;v=1;d1=10888.10888.2	controllerType=0 controllerNumber=1 scan=10888	26.3062
07961:2	1	K.TYETTLEK.C			492.748	2	984.489	984.488	0	0.3	376	CRagged	383.6	204.08	204.08	4.32	104	>sp|P02768|ALBU_HUMAN Albumin OS=Homo sapiens OX=9606 GN=ALB PE=1 SV=2	1974	231128_vra_hs_jacalin_impa_pngasef_trypsin_20.ScanId;v=1;d1=11090.11090.2	controllerType=0 controllerNumber=1 scan=11090	26.6728
07417:2	1	K.TYETTLEK.C			492.748	2	984.488	984.488	0	-0.3	376	CRagged	384.22	199.85	199.85	4.59	104	>sp|P02768|ALBU_HUMAN Albumin OS=Homo sapiens OX=9606 GN=ALB PE=1 SV=2	1974	231128_vra_hs_jacalin_impa_pngasef_trypsin_20.ScanId;v=1;d1=10528.10528.2	controllerType=0 controllerNumber=1 scan=10528	25.7268
08134:2	1	K.TYETTLEK.C			492.748	2	984.488	984.488	0	-0.1	376	CRagged	400.77	247.4	247.4	4.93	104	>sp|P02768|ALBU_HUMAN Albumin OS=Homo sapiens OX=9606 GN=ALB PE=1 SV=2	1974	231128_vra_hs_jacalin_impa_pngasef_trypsin_20.ScanId;v=1;d1=11269.11269.2	controllerType=0 controllerNumber=1 scan=11269	26.9925
07262:2	1	K.TYETTLEK.C			492.748	2	984.488	984.488	0	-0.3	376	CRagged	414.22	231	231	5	104	>sp|P02768|ALBU_HUMAN Albumin OS=Homo sapiens OX=9606 GN=ALB PE=1 SV=2	1974	231128_vra_hs_jacalin_impa_pngasef_trypsin_20.ScanId;v=1;d1=10368.10368.2	controllerType=0 controllerNumber=1 scan=10368	25.4706
07292:2	1	K.TYETTLEK.C			492.748	2	984.489	984.488	0	0.7	376	CRagged	433.27	212.18	212.18	5.03	104	>sp|P02768|ALBU_HUMAN Albumin OS=Homo sapiens OX=9606 GN=ALB PE=1 SV=2	1974	231128_vra_hs_jacalin_impa_pngasef_trypsin_20.ScanId;v=1;d1=10399.10399.2	controllerType=0 controllerNumber=1 scan=10399	25.526
07565:2	1	K.TYETTLEK.C			492.748	2	984.488	984.488	0	-0.3	376	CRagged	437.76	223.48	223.48	4.85	104	>sp|P02768|ALBU_HUMAN Albumin OS=Homo sapiens OX=9606 GN=ALB PE=1 SV=2	1974	231128_vra_hs_jacalin_impa_pngasef_trypsin_20.ScanId;v=1;d1=10681.10681.2	controllerType=0 controllerNumber=1 scan=10681	25.9835
07592:2	1	K.TYETTLEK.C			492.747	2	984.487	984.488	0	-1.1	376	CRagged	442.45	217.6	217.6	5.01	104	>sp|P02768|ALBU_HUMAN Albumin OS=Homo sapiens OX=9606 GN=ALB PE=1 SV=2	1974	231128_vra_hs_jacalin_impa_pngasef_trypsin_20.ScanId;v=1;d1=10709.10709.2	controllerType=0 controllerNumber=1 scan=10709	26.0268
06929:2	1	K.TYETTLEK.C			492.747	2	984.487	984.488	0	-1.3	376	CRagged	469.29	209.62	209.62	5.08	104	>sp|P02768|ALBU_HUMAN Albumin OS=Homo sapiens OX=9606 GN=ALB PE=1 SV=2	1974	231128_vra_hs_jacalin_impa_pngasef_trypsin_20.ScanId;v=1;d1=10017.10017.2	controllerType=0 controllerNumber=1 scan=10017	24.8775
06891:2	1	K.TYETTLEK.C			492.747	2	984.487	984.488	0	-0.9	376	CRagged	485.01	259.08	259.08	6.37	104	>sp|P02768|ALBU_HUMAN Albumin OS=Homo sapiens OX=9606 GN=ALB PE=1 SV=2	1974	231128_vra_hs_jacalin_impa_pngasef_trypsin_20.ScanId;v=1;d1=9978.9978.2	controllerType=0 controllerNumber=1 scan=9978	24.8195
06752:2	1	K.TYETTLEK.C			492.747	2	984.487	984.488	0	-1.7	376	CRagged	494.35	239.33	239.33	5.2	104	>sp|P02768|ALBU_HUMAN Albumin OS=Homo sapiens OX=9606 GN=ALB PE=1 SV=2	1974	231128_vra_hs_jacalin_impa_pngasef_trypsin_20.ScanId;v=1;d1=9834.9834.2	controllerType=0 controllerNumber=1 scan=9834	24.5921
06722:2	1	K.TYETTLEK.C			492.747	2	984.487	984.488	0	-1.3	376	CRagged	588.67	274.79	274.79	7.11	104	>sp|P02768|ALBU_HUMAN Albumin OS=Homo sapiens OX=9606 GN=ALB PE=1 SV=2	1974	231128_vra_hs_jacalin_impa_pngasef_trypsin_20.ScanId;v=1;d1=9803.9803.2	controllerType=0 controllerNumber=1 scan=9803	24.5504
11949:4	1	T.T[+656.228]LEKC[+57.021]C[+57.021]AAADPHEC[+57.021]YAK.V	HexNAc(1)Hex(1)NeuAc(1)	C[+57]*3, T[+656]	670.785	4	2680.12	2680.09	0	9.5	380	CRagged	130.04	130.04	130.04	2.09	104	>sp|P02768|ALBU_HUMAN Albumin OS=Homo sapiens OX=9606 GN=ALB PE=1 SV=2	1974	231128_vra_hs_jacalin_impa_pngasef_trypsin_20.ScanId;v=1;d1=15244.15244.4	controllerType=0 controllerNumber=1 scan=15244	33.168
04716:3	1	K.C[+57.021]C[+57.021]AAADPHEC[+57.021]YAK.V		C[+57]*3	518.204	3	1552.6	1552.6	0	0.2	384	Non	464.6	464.6	464.6	7.3	104	>sp|P02768|ALBU_HUMAN Albumin OS=Homo sapiens OX=9606 GN=ALB PE=1 SV=2	1974	231128_vra_hs_jacalin_impa_pngasef_trypsin_20.ScanId;v=1;d1=7714.7714.3	controllerType=0 controllerNumber=1 scan=7714	20.864
04706:3	1	K.C[+57.021]C[+57.021]AAADPHEC[+57.021]YAK.V		C[+57]*3	518.203	3	1552.6	1552.6	0	-1.7	384	Non	554.44	554.44	554.44	8.21	104	>sp|P02768|ALBU_HUMAN Albumin OS=Homo sapiens OX=9606 GN=ALB PE=1 SV=2	1974	231128_vra_hs_jacalin_impa_pngasef_trypsin_20.ScanId;v=1;d1=7703.7703.3	controllerType=0 controllerNumber=1 scan=7703	20.8478
04521:3	1	K.C[+57.021]C[+57.021]AAADPHEC[+57.021]YAK.V		C[+57]*3	518.204	3	1552.6	1552.6	0	0.2	384	Non	710.16	692.5	692.5	12.73	104	>sp|P02768|ALBU_HUMAN Albumin OS=Homo sapiens OX=9606 GN=ALB PE=1 SV=2	1974	231128_vra_hs_jacalin_impa_pngasef_trypsin_20.ScanId;v=1;d1=7511.7511.3	controllerType=0 controllerNumber=1 scan=7511	20.5263
04546:3	1	K.C[+57.021]C[+57.021]AAADPHEC[+57.021]YAK.V		C[+57]*3	518.204	3	1552.6	1552.6	0	-0.2	384	Non	717.32	620.93	620.93	12.7	104	>sp|P02768|ALBU_HUMAN Albumin OS=Homo sapiens OX=9606 GN=ALB PE=1 SV=2	1974	231128_vra_hs_jacalin_impa_pngasef_trypsin_20.ScanId;v=1;d1=7537.7537.3	controllerType=0 controllerNumber=1 scan=7537	20.5796
04406:2	1	K.C[+57.021]C[+57.021]AAADPHEC[+57.021]YAK.V		C[+57]*3	776.804	2	1552.6	1552.6	0	1.4	384	Non	850.51	653.51	653.51	14.92	104	>sp|P02768|ALBU_HUMAN Albumin OS=Homo sapiens OX=9606 GN=ALB PE=1 SV=2	1974	231128_vra_hs_jacalin_impa_pngasef_trypsin_20.ScanId;v=1;d1=7391.7391.2	controllerType=0 controllerNumber=1 scan=7391	20.2857
04411:2	1	K.C[+57.021]C[+57.021]AAADPHEC[+57.021]YAK.V		C[+57]*3	776.802	2	1552.6	1552.6	0	-0.8	384	Non	882.51	653.96	653.96	15.19	104	>sp|P02768|ALBU_HUMAN Albumin OS=Homo sapiens OX=9606 GN=ALB PE=1 SV=2	1974	231128_vra_hs_jacalin_impa_pngasef_trypsin_20.ScanId;v=1;d1=7397.7397.2	controllerType=0 controllerNumber=1 scan=7397	20.2945
04407:3	1	K.C[+57.021]C[+57.021]AAADPHEC[+57.021]YAK.V		C[+57]*3	518.204	3	1552.6	1552.6	0	-0.8	384	Non	886.28	707.96	707.96	15.7	104	>sp|P02768|ALBU_HUMAN Albumin OS=Homo sapiens OX=9606 GN=ALB PE=1 SV=2	1974	231128_vra_hs_jacalin_impa_pngasef_trypsin_20.ScanId;v=1;d1=7393.7393.3	controllerType=0 controllerNumber=1 scan=7393	20.2886
04382:3	1	K.C[+57.021]C[+57.021]AAADPHEC[+57.021]YAK.V		C[+57]*3	518.204	3	1552.6	1552.6	0	0	384	Non	910.31	733.52	733.52	16.7	104	>sp|P02768|ALBU_HUMAN Albumin OS=Homo sapiens OX=9606 GN=ALB PE=1 SV=2	1974	231128_vra_hs_jacalin_impa_pngasef_trypsin_20.ScanId;v=1;d1=7367.7367.3	controllerType=0 controllerNumber=1 scan=7367	20.2396
30886:3	1	K.VFDEFKPLVEEPQNLIK.Q			682.375	3	2045.11	2045.1	0	7.8	397	Non	72.77	72.77	72.77	0.04	104	>sp|P02768|ALBU_HUMAN Albumin OS=Homo sapiens OX=9606 GN=ALB PE=1 SV=2	1974	231128_vra_hs_jacalin_impa_pngasef_trypsin_20.ScanId;v=1;d1=34837.34837.3	controllerType=0 controllerNumber=1 scan=34837	61.866
25816:3	1	K.VFDEFKPLVEEPQNLIK.Q			682.369	3	2045.09	2045.1	0	-0.8	397	Non	199.95	194.22	194.22	2.95	104	>sp|P02768|ALBU_HUMAN Albumin OS=Homo sapiens OX=9606 GN=ALB PE=1 SV=2	1974	231128_vra_hs_jacalin_impa_pngasef_trypsin_20.ScanId;v=1;d1=29603.29603.3	controllerType=0 controllerNumber=1 scan=29603	54.0076
28248:3	1	K.VFDEFKPLVEEPQNLIK.Q			682.37	3	2045.09	2045.1	0	-0.5	397	Non	341.75	324.24	324.24	5.12	104	>sp|P02768|ALBU_HUMAN Albumin OS=Homo sapiens OX=9606 GN=ALB PE=1 SV=2	1974	231128_vra_hs_jacalin_impa_pngasef_trypsin_20.ScanId;v=1;d1=32108.32108.3	controllerType=0 controllerNumber=1 scan=32108	57.7441
27421:4	1	K.VFDEFKPLVEEPQNLIK.Q			512.029	4	2045.09	2045.1	0	-1.4	397	Non	342.15	306.46	306.46	4.76	104	>sp|P02768|ALBU_HUMAN Albumin OS=Homo sapiens OX=9606 GN=ALB PE=1 SV=2	1974	231128_vra_hs_jacalin_impa_pngasef_trypsin_20.ScanId;v=1;d1=31255.31255.4	controllerType=0 controllerNumber=1 scan=31255	56.3947
28599:3	1	K.VFDEFKPLVEEPQNLIK.Q			682.371	3	2045.1	2045.1	0	1.8	397	Non	352.16	334.95	334.95	5.39	104	>sp|P02768|ALBU_HUMAN Albumin OS=Homo sapiens OX=9606 GN=ALB PE=1 SV=2	1974	231128_vra_hs_jacalin_impa_pngasef_trypsin_20.ScanId;v=1;d1=32470.32470.3	controllerType=0 controllerNumber=1 scan=32470	58.2953
28285:3	1	K.VFDEFKPLVEEPQNLIK.Q			682.371	3	2045.1	2045.1	0	1.7	397	Non	363.97	348.91	348.91	5.61	104	>sp|P02768|ALBU_HUMAN Albumin OS=Homo sapiens OX=9606 GN=ALB PE=1 SV=2	1974	231128_vra_hs_jacalin_impa_pngasef_trypsin_20.ScanId;v=1;d1=32146.32146.3	controllerType=0 controllerNumber=1 scan=32146	57.8006
28503:3	1	K.VFDEFKPLVEEPQNLIK.Q			682.371	3	2045.1	2045.1	0	1.2	397	Non	389.62	340.93	340.93	6.33	104	>sp|P02768|ALBU_HUMAN Albumin OS=Homo sapiens OX=9606 GN=ALB PE=1 SV=2	1974	231128_vra_hs_jacalin_impa_pngasef_trypsin_20.ScanId;v=1;d1=32371.32371.3	controllerType=0 controllerNumber=1 scan=32371	58.1389
25795:3	1	K.VFDEFKPLVEEPQNLIK.Q			682.37	3	2045.1	2045.1	0	0.8	397	Non	440.66	388.47	388.47	8.08	104	>sp|P02768|ALBU_HUMAN Albumin OS=Homo sapiens OX=9606 GN=ALB PE=1 SV=2	1974	231128_vra_hs_jacalin_impa_pngasef_trypsin_20.ScanId;v=1;d1=29581.29581.3	controllerType=0 controllerNumber=1 scan=29581	53.9759
27808:3	1	K.VFDEFKPLVEEPQNLIK.Q			682.369	3	2045.09	2045.1	0	-1	397	Non	459.11	423.69	423.69	7.83	104	>sp|P02768|ALBU_HUMAN Albumin OS=Homo sapiens OX=9606 GN=ALB PE=1 SV=2	1974	231128_vra_hs_jacalin_impa_pngasef_trypsin_20.ScanId;v=1;d1=31654.31654.3	controllerType=0 controllerNumber=1 scan=31654	56.9978
27874:3	1	K.VFDEFKPLVEEPQNLIK.Q			682.371	3	2045.1	2045.1	0	1.1	397	Non	491.41	416.94	416.94	7.89	104	>sp|P02768|ALBU_HUMAN Albumin OS=Homo sapiens OX=9606 GN=ALB PE=1 SV=2	1974	231128_vra_hs_jacalin_impa_pngasef_trypsin_20.ScanId;v=1;d1=31722.31722.3	controllerType=0 controllerNumber=1 scan=31722	57.1331
27467:3	1	K.VFDEFKPLVEEPQNLIK.Q			682.37	3	2045.1	2045.1	0	-0.1	397	Non	563.48	547.86	547.86	8.67	104	>sp|P02768|ALBU_HUMAN Albumin OS=Homo sapiens OX=9606 GN=ALB PE=1 SV=2	1974	231128_vra_hs_jacalin_impa_pngasef_trypsin_20.ScanId;v=1;d1=31303.31303.3	controllerType=0 controllerNumber=1 scan=31303	56.4655
27500:3	1	K.VFDEFKPLVEEPQNLIK.Q			682.369	3	2045.09	2045.1	0	-1.1	397	Non	597.9	560.36	560.36	9.64	104	>sp|P02768|ALBU_HUMAN Albumin OS=Homo sapiens OX=9606 GN=ALB PE=1 SV=2	1974	231128_vra_hs_jacalin_impa_pngasef_trypsin_20.ScanId;v=1;d1=31337.31337.3	controllerType=0 controllerNumber=1 scan=31337	56.5155
27629:3	1	K.VFDEFKPLVEEPQNLIK.Q			682.369	3	2045.09	2045.1	0	-0.8	397	Non	603.8	550.93	550.93	10.86	104	>sp|P02768|ALBU_HUMAN Albumin OS=Homo sapiens OX=9606 GN=ALB PE=1 SV=2	1974	231128_vra_hs_jacalin_impa_pngasef_trypsin_20.ScanId;v=1;d1=31470.31470.3	controllerType=0 controllerNumber=1 scan=31470	56.7216
27665:3	1	K.VFDEFKPLVEEPQNLIK.Q			682.369	3	2045.09	2045.1	0	-0.8	397	Non	622.56	615.11	615.11	10.86	104	>sp|P02768|ALBU_HUMAN Albumin OS=Homo sapiens OX=9606 GN=ALB PE=1 SV=2	1974	231128_vra_hs_jacalin_impa_pngasef_trypsin_20.ScanId;v=1;d1=31507.31507.3	controllerType=0 controllerNumber=1 scan=31507	56.7729
27375:2	1	K.VFDEFKPLVEEPQNLIK.Q			1023.05	2	2045.09	2045.1	0	-0.5	397	Non	648.83	541.24	541.24	10.35	104	>sp|P02768|ALBU_HUMAN Albumin OS=Homo sapiens OX=9606 GN=ALB PE=1 SV=2	1974	231128_vra_hs_jacalin_impa_pngasef_trypsin_20.ScanId;v=1;d1=31208.31208.2	controllerType=0 controllerNumber=1 scan=31208	56.3224
27501:2	1	K.VFDEFKPLVEEPQNLIK.Q			1023.05	2	2045.09	2045.1	0	-1.1	397	Non	689.62	587.6	587.6	11.13	104	>sp|P02768|ALBU_HUMAN Albumin OS=Homo sapiens OX=9606 GN=ALB PE=1 SV=2	1974	231128_vra_hs_jacalin_impa_pngasef_trypsin_20.ScanId;v=1;d1=31338.31338.2	controllerType=0 controllerNumber=1 scan=31338	56.5177
27535:2	1	K.VFDEFKPLVEEPQNLIK.Q			1023.05	2	2045.09	2045.1	0	-0.3	397	Non	704.81	633.85	633.85	12.35	104	>sp|P02768|ALBU_HUMAN Albumin OS=Homo sapiens OX=9606 GN=ALB PE=1 SV=2	1974	231128_vra_hs_jacalin_impa_pngasef_trypsin_20.ScanId;v=1;d1=31373.31373.2	controllerType=0 controllerNumber=1 scan=31373	56.5715
27337:3	1	K.VFDEFKPLVEEPQNLIK.Q			682.37	3	2045.09	2045.1	0	-0.3	397	Non	756.86	747.35	747.35	13.86	104	>sp|P02768|ALBU_HUMAN Albumin OS=Homo sapiens OX=9606 GN=ALB PE=1 SV=2	1974	231128_vra_hs_jacalin_impa_pngasef_trypsin_20.ScanId;v=1;d1=31169.31169.3	controllerType=0 controllerNumber=1 scan=31169	56.2682
27342:2	1	K.VFDEFKPLVEEPQNLIK.Q			1023.05	2	2045.09	2045.1	0	-0.3	397	Non	805.94	703.86	703.86	14.35	104	>sp|P02768|ALBU_HUMAN Albumin OS=Homo sapiens OX=9606 GN=ALB PE=1 SV=2	1974	231128_vra_hs_jacalin_impa_pngasef_trypsin_20.ScanId;v=1;d1=31174.31174.2	controllerType=0 controllerNumber=1 scan=31174	56.2749
27310:3	1	K.VFDEFKPLVEEPQNLIK.Q			682.371	3	2045.1	2045.1	0	1.2	397	Non	815.49	784.34	784.34	14.59	104	>sp|P02768|ALBU_HUMAN Albumin OS=Homo sapiens OX=9606 GN=ALB PE=1 SV=2	1974	231128_vra_hs_jacalin_impa_pngasef_trypsin_20.ScanId;v=1;d1=31141.31141.3	controllerType=0 controllerNumber=1 scan=31141	56.2253
27729:2	1	K.VFDEFKPLVEEPQN[+0.984]LIK.Q		N[+1]	1023.55	2	2046.1	2046.08	0	9.2	397	Non	92.22	73.71	73.71	0.59	104	>sp|P02768|ALBU_HUMAN Albumin OS=Homo sapiens OX=9606 GN=ALB PE=1 SV=2	1974	231128_vra_hs_jacalin_impa_pngasef_trypsin_20.ScanId;v=1;d1=31572.31572.2	controllerType=0 controllerNumber=1 scan=31572	56.8681
28177:3	1	K.VFDEFKPLVEEPQN[+0.984]LIK.Q		N[+1]	682.7	3	2046.09	2046.08	0	3	397	Non	270.57	270.57	270.57	3.74	104	>sp|P02768|ALBU_HUMAN Albumin OS=Homo sapiens OX=9606 GN=ALB PE=1 SV=2	1974	231128_vra_hs_jacalin_impa_pngasef_trypsin_20.ScanId;v=1;d1=32035.32035.3	controllerType=0 controllerNumber=1 scan=32035	57.6269
28143:3	1	K.VFDEFKPLVEEPQN[+0.984]LIK.Q		N[+1]	682.699	3	2046.08	2046.08	0	1.5	397	Non	391.85	391.85	391.85	7.45	104	>sp|P02768|ALBU_HUMAN Albumin OS=Homo sapiens OX=9606 GN=ALB PE=1 SV=2	1974	231128_vra_hs_jacalin_impa_pngasef_trypsin_20.ScanId;v=1;d1=32000.32000.3	controllerType=0 controllerNumber=1 scan=32000	57.5725
18419:2	1	K.PLVEEPQNLIK.Q			640.366	2	1279.72	1279.73	0	-1	403	Non	418.42	254.58	254.58	4.9	104	>sp|P02768|ALBU_HUMAN Albumin OS=Homo sapiens OX=9606 GN=ALB PE=1 SV=2	1974	231128_vra_hs_jacalin_impa_pngasef_trypsin_20.ScanId;v=1;d1=21965.21965.2	controllerType=0 controllerNumber=1 scan=21965	42.7383
18382:2	1	K.PLVEEPQNLIK.Q			640.366	2	1279.73	1279.73	0	-0.1	403	Non	622.9	373.02	373.02	9.65	104	>sp|P02768|ALBU_HUMAN Albumin OS=Homo sapiens OX=9606 GN=ALB PE=1 SV=2	1974	231128_vra_hs_jacalin_impa_pngasef_trypsin_20.ScanId;v=1;d1=21927.21927.2	controllerType=0 controllerNumber=1 scan=21927	42.6888
24064:2	1	K.QNC[+57.021]ELFEQLGEYK.F		C[+57]	829.381	2	1657.76	1657.75	0	1.9	414	Non	396.68	318.1	318.1	4.51	104	>sp|P02768|ALBU_HUMAN Albumin OS=Homo sapiens OX=9606 GN=ALB PE=1 SV=2	1974	231128_vra_hs_jacalin_impa_pngasef_trypsin_20.ScanId;v=1;d1=27793.27793.2	controllerType=0 controllerNumber=1 scan=27793	51.3658
23630:2	1	K.QNC[+57.021]ELFEQLGEYK.F		C[+57]	829.381	2	1657.75	1657.75	0	0.8	414	Non	514.78	446.13	446.13	7.48	104	>sp|P02768|ALBU_HUMAN Albumin OS=Homo sapiens OX=9606 GN=ALB PE=1 SV=2	1974	231128_vra_hs_jacalin_impa_pngasef_trypsin_20.ScanId;v=1;d1=27346.27346.2	controllerType=0 controllerNumber=1 scan=27346	50.7098
23303:3	1	K.QNC[+57.021]ELFEQLGEYK.F		C[+57]	553.256	3	1657.75	1657.75	0	1	414	Non	529.65	529.65	529.65	7.89	104	>sp|P02768|ALBU_HUMAN Albumin OS=Homo sapiens OX=9606 GN=ALB PE=1 SV=2	1974	231128_vra_hs_jacalin_impa_pngasef_trypsin_20.ScanId;v=1;d1=27009.27009.3	controllerType=0 controllerNumber=1 scan=27009	50.2108
24030:2	1	K.QNC[+57.021]ELFEQLGEYK.F		C[+57]	829.382	2	1657.76	1657.75	0	2.8	414	Non	596.44	556.49	556.49	8.83	104	>sp|P02768|ALBU_HUMAN Albumin OS=Homo sapiens OX=9606 GN=ALB PE=1 SV=2	1974	231128_vra_hs_jacalin_impa_pngasef_trypsin_20.ScanId;v=1;d1=27758.27758.2	controllerType=0 controllerNumber=1 scan=27758	51.3071
23137:3	1	K.QNC[+57.021]ELFEQLGEYK.F		C[+57]	553.256	3	1657.75	1657.75	0	0.8	414	Non	611.88	611.88	611.88	10.45	104	>sp|P02768|ALBU_HUMAN Albumin OS=Homo sapiens OX=9606 GN=ALB PE=1 SV=2	1974	231128_vra_hs_jacalin_impa_pngasef_trypsin_20.ScanId;v=1;d1=26839.26839.3	controllerType=0 controllerNumber=1 scan=26839	49.9782
23097:3	1	K.QNC[+57.021]ELFEQLGEYK.F		C[+57]	553.256	3	1657.75	1657.75	0	0.8	414	Non	635.99	633.16	633.16	10.45	104	>sp|P02768|ALBU_HUMAN Albumin OS=Homo sapiens OX=9606 GN=ALB PE=1 SV=2	1974	231128_vra_hs_jacalin_impa_pngasef_trypsin_20.ScanId;v=1;d1=26798.26798.3	controllerType=0 controllerNumber=1 scan=26798	49.9257
23564:2	1	K.QNC[+57.021]ELFEQLGEYK.F		C[+57]	829.38	2	1657.75	1657.75	0	0.2	414	Non	647.46	572.47	572.47	10.73	104	>sp|P02768|ALBU_HUMAN Albumin OS=Homo sapiens OX=9606 GN=ALB PE=1 SV=2	1974	231128_vra_hs_jacalin_impa_pngasef_trypsin_20.ScanId;v=1;d1=27278.27278.2	controllerType=0 controllerNumber=1 scan=27278	50.6079
23419:2	1	K.QNC[+57.021]ELFEQLGEYK.F		C[+57]	829.38	2	1657.75	1657.75	0	0.5	414	Non	679.77	606.4	606.4	11.73	104	>sp|P02768|ALBU_HUMAN Albumin OS=Homo sapiens OX=9606 GN=ALB PE=1 SV=2	1974	231128_vra_hs_jacalin_impa_pngasef_trypsin_20.ScanId;v=1;d1=27129.27129.2	controllerType=0 controllerNumber=1 scan=27129	50.3884
23246:2	1	K.QNC[+57.021]ELFEQLGEYK.F		C[+57]	829.381	2	1657.76	1657.75	0	1.9	414	Non	686.31	638.8	638.8	11.43	104	>sp|P02768|ALBU_HUMAN Albumin OS=Homo sapiens OX=9606 GN=ALB PE=1 SV=2	1974	231128_vra_hs_jacalin_impa_pngasef_trypsin_20.ScanId;v=1;d1=26951.26951.2	controllerType=0 controllerNumber=1 scan=26951	50.1323
23094:2	1	K.QNC[+57.021]ELFEQLGEYK.F		C[+57]	829.381	2	1657.75	1657.75	0	1.1	414	Non	687.83	676.87	676.87	11.43	104	>sp|P02768|ALBU_HUMAN Albumin OS=Homo sapiens OX=9606 GN=ALB PE=1 SV=2	1974	231128_vra_hs_jacalin_impa_pngasef_trypsin_20.ScanId;v=1;d1=26795.26795.2	controllerType=0 controllerNumber=1 scan=26795	49.9218
23057:2	1	K.QNC[+57.021]ELFEQLGEYK.F		C[+57]	829.381	2	1657.76	1657.75	0	1.9	414	Non	702.97	655.3	655.3	12.43	104	>sp|P02768|ALBU_HUMAN Albumin OS=Homo sapiens OX=9606 GN=ALB PE=1 SV=2	1974	231128_vra_hs_jacalin_impa_pngasef_trypsin_20.ScanId;v=1;d1=26757.26757.2	controllerType=0 controllerNumber=1 scan=26757	49.8673
23400:2	1	K.QNC[+57.021]ELFEQLGEYK.F		C[+57]	829.382	2	1657.76	1657.75	0	2	414	Non	707.9	668.76	668.76	12.43	104	>sp|P02768|ALBU_HUMAN Albumin OS=Homo sapiens OX=9606 GN=ALB PE=1 SV=2	1974	231128_vra_hs_jacalin_impa_pngasef_trypsin_20.ScanId;v=1;d1=27109.27109.2	controllerType=0 controllerNumber=1 scan=27109	50.3608
22907:3	1	K.QNC[+57.021]ELFEQLGEYK.F		C[+57]	553.256	3	1657.75	1657.75	0	0.8	414	Non	718.75	648.6	648.6	12.45	104	>sp|P02768|ALBU_HUMAN Albumin OS=Homo sapiens OX=9606 GN=ALB PE=1 SV=2	1974	231128_vra_hs_jacalin_impa_pngasef_trypsin_20.ScanId;v=1;d1=26603.26603.3	controllerType=0 controllerNumber=1 scan=26603	49.6683
22943:3	1	K.QNC[+57.021]ELFEQLGEYK.F		C[+57]	553.256	3	1657.75	1657.75	0	1.4	414	Non	727.63	650.54	650.54	12.15	104	>sp|P02768|ALBU_HUMAN Albumin OS=Homo sapiens OX=9606 GN=ALB PE=1 SV=2	1974	231128_vra_hs_jacalin_impa_pngasef_trypsin_20.ScanId;v=1;d1=26640.26640.3	controllerType=0 controllerNumber=1 scan=26640	49.7154
22888:2	1	K.QNC[+57.021]ELFEQLGEYK.F		C[+57]	829.382	2	1657.76	1657.75	0	2.1	414	Non	790.42	666.13	666.13	12.83	104	>sp|P02768|ALBU_HUMAN Albumin OS=Homo sapiens OX=9606 GN=ALB PE=1 SV=2	1974	231128_vra_hs_jacalin_impa_pngasef_trypsin_20.ScanId;v=1;d1=26583.26583.2	controllerType=0 controllerNumber=1 scan=26583	49.6328
22905:2	1	K.QNC[+57.021]ELFEQLGEYK.F		C[+57]	829.381	2	1657.75	1657.75	0	1.1	414	Non	854.34	745.37	745.37	15.43	104	>sp|P02768|ALBU_HUMAN Albumin OS=Homo sapiens OX=9606 GN=ALB PE=1 SV=2	1974	231128_vra_hs_jacalin_impa_pngasef_trypsin_20.ScanId;v=1;d1=26601.26601.2	controllerType=0 controllerNumber=1 scan=26601	49.6647
25603:2	1	K.QN[+0.984]C[+57.021]ELFEQLGEYK.F		C[+57], N[+1]	829.877	2	1658.75	1658.74	0	6.5	414	Non	286.92	192.03	192.03	2.46	104	>sp|P02768|ALBU_HUMAN Albumin OS=Homo sapiens OX=9606 GN=ALB PE=1 SV=2	1974	231128_vra_hs_jacalin_impa_pngasef_trypsin_20.ScanId;v=1;d1=29383.29383.2	controllerType=0 controllerNumber=1 scan=29383	53.6975
25569:2	1	K.QN[+0.984]C[+57.021]ELFEQLGEYK.F		C[+57], N[+1]	829.875	2	1658.74	1658.74	0	3.8	414	Non	390.94	318.46	318.46	3.81	104	>sp|P02768|ALBU_HUMAN Albumin OS=Homo sapiens OX=9606 GN=ALB PE=1 SV=2	1974	231128_vra_hs_jacalin_impa_pngasef_trypsin_20.ScanId;v=1;d1=29348.29348.2	controllerType=0 controllerNumber=1 scan=29348	53.6429
23916:2	1	K.QN[+0.984]C[+57.021]ELFEQLGEYK.F		C[+57], N[+1]	829.873	2	1658.74	1658.74	0	1.6	414	Non	434.94	358.54	358.54	4.63	104	>sp|P02768|ALBU_HUMAN Albumin OS=Homo sapiens OX=9606 GN=ALB PE=1 SV=2	1974	231128_vra_hs_jacalin_impa_pngasef_trypsin_20.ScanId;v=1;d1=27640.27640.2	controllerType=0 controllerNumber=1 scan=27640	51.1308
25458:3	1	K.QN[+0.984]C[+57.021]ELFEQLGEYK.F		C[+57], N[+1]	553.584	3	1658.74	1658.74	0	1	414	Non	529.94	529.94	529.94	7.89	104	>sp|P02768|ALBU_HUMAN Albumin OS=Homo sapiens OX=9606 GN=ALB PE=1 SV=2	1974	231128_vra_hs_jacalin_impa_pngasef_trypsin_20.ScanId;v=1;d1=29234.29234.3	controllerType=0 controllerNumber=1 scan=29234	53.4736
24470:2	1	K.QN[+0.984]C[+57.021]ELFEQLGEYK.F		C[+57], N[+1]	829.871	2	1658.73	1658.74	0	-1.7	414	Non	612.18	509.55	509.55	9.84	104	>sp|P02768|ALBU_HUMAN Albumin OS=Homo sapiens OX=9606 GN=ALB PE=1 SV=2	1974	231128_vra_hs_jacalin_impa_pngasef_trypsin_20.ScanId;v=1;d1=28214.28214.2	controllerType=0 controllerNumber=1 scan=28214	51.9946
25431:3	1	K.QN[+0.984]C[+57.021]ELFEQLGEYK.F		C[+57], N[+1]	553.583	3	1658.74	1658.74	0	-0.6	414	Non	632.25	594.07	594.07	10.41	104	>sp|P02768|ALBU_HUMAN Albumin OS=Homo sapiens OX=9606 GN=ALB PE=1 SV=2	1974	231128_vra_hs_jacalin_impa_pngasef_trypsin_20.ScanId;v=1;d1=29206.29206.3	controllerType=0 controllerNumber=1 scan=29206	53.4256
24448:2	1	K.QN[+0.984]C[+57.021]ELFEQLGEYK.F		C[+57], N[+1]	829.87	2	1658.73	1658.74	0	-1.8	414	Non	821.3	697.22	697.22	14.48	104	>sp|P02768|ALBU_HUMAN Albumin OS=Homo sapiens OX=9606 GN=ALB PE=1 SV=2	1974	231128_vra_hs_jacalin_impa_pngasef_trypsin_20.ScanId;v=1;d1=28191.28191.2	controllerType=0 controllerNumber=1 scan=28191	51.9659
25385:2	1	K.QN[+0.984]C[+57.021]ELFEQLGEYK.F		C[+57], N[+1]	829.872	2	1658.74	1658.74	0	-0.2	414	Non	872.3	708.14	708.14	15.7	104	>sp|P02768|ALBU_HUMAN Albumin OS=Homo sapiens OX=9606 GN=ALB PE=1 SV=2	1974	231128_vra_hs_jacalin_impa_pngasef_trypsin_20.ScanId;v=1;d1=29159.29159.2	controllerType=0 controllerNumber=1 scan=29159	53.3625
25410:2	1	K.QN[+0.984]C[+57.021]ELFEQLGEYK.F		C[+57], N[+1]	829.872	2	1658.74	1658.74	0	-0.2	414	Non	879.67	718.45	718.45	15.7	104	>sp|P02768|ALBU_HUMAN Albumin OS=Homo sapiens OX=9606 GN=ALB PE=1 SV=2	1974	231128_vra_hs_jacalin_impa_pngasef_trypsin_20.ScanId;v=1;d1=29185.29185.2	controllerType=0 controllerNumber=1 scan=29185	53.4016
29940:4	1	K.QNC[+57.021]ELFEQLGEYKFQNALLVR.Y		C[+57]	650.58	4	2599.3	2599.3	0	0.9	414	Non	684.43	684.43	684.43	12.23	104	>sp|P02768|ALBU_HUMAN Albumin OS=Homo sapiens OX=9606 GN=ALB PE=1 SV=2	1974	231128_vra_hs_jacalin_impa_pngasef_trypsin_20.ScanId;v=1;d1=33861.33861.4	controllerType=0 controllerNumber=1 scan=33861	60.4419
30028:3	1	K.QNC[+57.021]ELFEQLGEYKFQNALLVR.Y		C[+57]	867.104	3	2599.3	2599.3	0	0.4	414	Non	881.76	851.57	851.57	16.51	104	>sp|P02768|ALBU_HUMAN Albumin OS=Homo sapiens OX=9606 GN=ALB PE=1 SV=2	1974	231128_vra_hs_jacalin_impa_pngasef_trypsin_20.ScanId;v=1;d1=33952.33952.3	controllerType=0 controllerNumber=1 scan=33952	60.5821
29912:4	1	K.QNC[+57.021]ELFEQLGEYKFQNALLVR.Y		C[+57]	650.581	4	2599.3	2599.3	0	1.4	414	Non	902.43	902.43	902.43	16.92	104	>sp|P02768|ALBU_HUMAN Albumin OS=Homo sapiens OX=9606 GN=ALB PE=1 SV=2	1974	231128_vra_hs_jacalin_impa_pngasef_trypsin_20.ScanId;v=1;d1=33832.33832.4	controllerType=0 controllerNumber=1 scan=33832	60.3989
30059:3	1	K.QNC[+57.021]ELFEQLGEYKFQNALLVR.Y		C[+57]	867.103	3	2599.29	2599.3	0	-1.3	414	Non	922.61	891.37	891.37	17.26	104	>sp|P02768|ALBU_HUMAN Albumin OS=Homo sapiens OX=9606 GN=ALB PE=1 SV=2	1974	231128_vra_hs_jacalin_impa_pngasef_trypsin_20.ScanId;v=1;d1=33984.33984.3	controllerType=0 controllerNumber=1 scan=33984	60.6339
29875:3	1	K.QNC[+57.021]ELFEQLGEYKFQNALLVR.Y		C[+57]	867.105	3	2599.3	2599.3	0	1.5	414	Non	1083.25	1036.66	1036.66	20.21	104	>sp|P02768|ALBU_HUMAN Albumin OS=Homo sapiens OX=9606 GN=ALB PE=1 SV=2	1974	231128_vra_hs_jacalin_impa_pngasef_trypsin_20.ScanId;v=1;d1=33794.33794.3	controllerType=0 controllerNumber=1 scan=33794	60.3446
29894:3	1	K.QNC[+57.021]ELFEQLGEYKFQNALLVR.Y		C[+57]	867.105	3	2599.3	2599.3	0	1.4	414	Non	1104.19	1033.06	1033.06	21.21	104	>sp|P02768|ALBU_HUMAN Albumin OS=Homo sapiens OX=9606 GN=ALB PE=1 SV=2	1974	231128_vra_hs_jacalin_impa_pngasef_trypsin_20.ScanId;v=1;d1=33814.33814.3	controllerType=0 controllerNumber=1 scan=33814	60.3769
30186:4	1	K.QNC[+57.021]ELFEQLGEYKFQN[+0.984]ALLVR.Y		C[+57], N[+1]	650.826	4	2600.28	2600.28	0	0.2	414	Non	8.98	8.98	8.98	0.85	104	>sp|P02768|ALBU_HUMAN Albumin OS=Homo sapiens OX=9606 GN=ALB PE=1 SV=2	1974	231128_vra_hs_jacalin_impa_pngasef_trypsin_20.ScanId;v=1;d1=34114.34114.4	controllerType=0 controllerNumber=1 scan=34114	60.821
30199:3	1	K.QNC[+57.021]ELFEQLGEYKFQN[+0.984]ALLVR.Y		C[+57], N[+1]	867.432	3	2600.28	2600.28	0	-0.1	414	Non	426.06	426.06	309.58	8.44	104	>sp|P02768|ALBU_HUMAN Albumin OS=Homo sapiens OX=9606 GN=ALB PE=1 SV=2	1974	231128_vra_hs_jacalin_impa_pngasef_trypsin_20.ScanId;v=1;d1=34128.34128.3	controllerType=0 controllerNumber=1 scan=34128	60.8413
30161:3	1	K.QNC[+57.021]ELFEQLGEYKFQN[+0.984]ALLVR.Y		C[+57], N[+1]	867.432	3	2600.28	2600.28	0	0.2	414	Non	758.09	693.47	542.48	14.51	104	>sp|P02768|ALBU_HUMAN Albumin OS=Homo sapiens OX=9606 GN=ALB PE=1 SV=2	1974	231128_vra_hs_jacalin_impa_pngasef_trypsin_20.ScanId;v=1;d1=34089.34089.3	controllerType=0 controllerNumber=1 scan=34089	60.7863
31789:3	1	K.QN[+0.984]C[+57.021]ELFEQLGEYKFQNALLVR.Y		C[+57], N[+1]	867.433	3	2600.28	2600.28	0	1.3	414	Non	762.5	762.5	435.76	14.21	104	>sp|P02768|ALBU_HUMAN Albumin OS=Homo sapiens OX=9606 GN=ALB PE=1 SV=2	1974	231128_vra_hs_jacalin_impa_pngasef_trypsin_20.ScanId;v=1;d1=35769.35769.3	controllerType=0 controllerNumber=1 scan=35769	63.3088
31769:3	1	K.QN[+0.984]C[+57.021]ELFEQLGEYKFQNALLVR.Y		C[+57], N[+1]	867.434	3	2600.29	2600.28	0	2.9	414	Non	827.75	796.21	447.92	14.61	104	>sp|P02768|ALBU_HUMAN Albumin OS=Homo sapiens OX=9606 GN=ALB PE=1 SV=2	1974	231128_vra_hs_jacalin_impa_pngasef_trypsin_20.ScanId;v=1;d1=35748.35748.3	controllerType=0 controllerNumber=1 scan=35748	63.2769
30898:3	1	K.QNC[+57.021]ELFEQLGEYKFQN[+0.984]ALLVR.Y		C[+57], N[+1]	867.433	3	2600.28	2600.28	0	1.2	414	Non	853.59	800.89	613.36	16.21	104	>sp|P02768|ALBU_HUMAN Albumin OS=Homo sapiens OX=9606 GN=ALB PE=1 SV=2	1974	231128_vra_hs_jacalin_impa_pngasef_trypsin_20.ScanId;v=1;d1=34850.34850.3	controllerType=0 controllerNumber=1 scan=34850	61.8826
30863:3	1	K.QNC[+57.021]ELFEQLGEYKFQN[+0.984]ALLVR.Y		C[+57], N[+1]	867.433	3	2600.28	2600.28	0	1.1	414	Non	878.99	856.89	611.82	16.21	104	>sp|P02768|ALBU_HUMAN Albumin OS=Homo sapiens OX=9606 GN=ALB PE=1 SV=2	1974	231128_vra_hs_jacalin_impa_pngasef_trypsin_20.ScanId;v=1;d1=34814.34814.3	controllerType=0 controllerNumber=1 scan=34814	61.8305
30852:2	1	K.FQNALLVR.Y			480.784	2	960.561	960.562	0	-1.9	427	Non	236.89	111.06	111.06	2.87	104	>sp|P02768|ALBU_HUMAN Albumin OS=Homo sapiens OX=9606 GN=ALB PE=1 SV=2	1974	231128_vra_hs_jacalin_impa_pngasef_trypsin_20.ScanId;v=1;d1=34802.34802.2	controllerType=0 controllerNumber=1 scan=34802	61.8134
17683:2	1	K.FQNALLVR.Y			480.785	2	960.563	960.562	0	0.2	427	Non	262.91	97.41	97.41	2.86	104	>sp|P02768|ALBU_HUMAN Albumin OS=Homo sapiens OX=9606 GN=ALB PE=1 SV=2	1974	231128_vra_hs_jacalin_impa_pngasef_trypsin_20.ScanId;v=1;d1=21204.21204.2	controllerType=0 controllerNumber=1 scan=21204	41.4791
30878:2	1	K.FQNALLVR.Y			480.783	2	960.559	960.562	0	-3.5	427	Non	270.76	112.54	112.54	2.48	104	>sp|P02768|ALBU_HUMAN Albumin OS=Homo sapiens OX=9606 GN=ALB PE=1 SV=2	1974	231128_vra_hs_jacalin_impa_pngasef_trypsin_20.ScanId;v=1;d1=34829.34829.2	controllerType=0 controllerNumber=1 scan=34829	61.8532
15713:2	1	K.FQNALLVR.Y			480.784	2	960.562	960.562	0	-0.8	427	Non	305.98	140.42	140.42	3.67	104	>sp|P02768|ALBU_HUMAN Albumin OS=Homo sapiens OX=9606 GN=ALB PE=1 SV=2	1974	231128_vra_hs_jacalin_impa_pngasef_trypsin_20.ScanId;v=1;d1=19150.19150.2	controllerType=0 controllerNumber=1 scan=19150	38.648
14190:2	1	K.FQNALLVR.Y			480.784	2	960.561	960.562	0	-1.3	427	Non	321.06	126.84	126.84	3.52	104	>sp|P02768|ALBU_HUMAN Albumin OS=Homo sapiens OX=9606 GN=ALB PE=1 SV=2	1974	231128_vra_hs_jacalin_impa_pngasef_trypsin_20.ScanId;v=1;d1=17575.17575.2	controllerType=0 controllerNumber=1 scan=17575	36.4536
15644:2	1	K.FQNALLVR.Y			480.784	2	960.562	960.562	0	-0.8	427	Non	322.12	129.13	129.13	3.48	104	>sp|P02768|ALBU_HUMAN Albumin OS=Homo sapiens OX=9606 GN=ALB PE=1 SV=2	1974	231128_vra_hs_jacalin_impa_pngasef_trypsin_20.ScanId;v=1;d1=19079.19079.2	controllerType=0 controllerNumber=1 scan=19079	38.5461
15492:2	1	K.FQNALLVR.Y			480.785	2	960.562	960.562	0	-0.6	427	Non	323.87	125.9	125.9	3.58	104	>sp|P02768|ALBU_HUMAN Albumin OS=Homo sapiens OX=9606 GN=ALB PE=1 SV=2	1974	231128_vra_hs_jacalin_impa_pngasef_trypsin_20.ScanId;v=1;d1=18923.18923.2	controllerType=0 controllerNumber=1 scan=18923	38.3322
14677:2	1	K.FQNALLVR.Y			480.785	2	960.562	960.562	0	-0.6	427	Non	341.14	129.68	129.68	3.66	104	>sp|P02768|ALBU_HUMAN Albumin OS=Homo sapiens OX=9606 GN=ALB PE=1 SV=2	1974	231128_vra_hs_jacalin_impa_pngasef_trypsin_20.ScanId;v=1;d1=18079.18079.2	controllerType=0 controllerNumber=1 scan=18079	37.164
14712:2	1	K.FQNALLVR.Y			480.785	2	960.562	960.562	0	-0.6	427	Non	354.06	143.95	143.95	3.87	104	>sp|P02768|ALBU_HUMAN Albumin OS=Homo sapiens OX=9606 GN=ALB PE=1 SV=2	1974	231128_vra_hs_jacalin_impa_pngasef_trypsin_20.ScanId;v=1;d1=18115.18115.2	controllerType=0 controllerNumber=1 scan=18115	37.2123
15226:2	1	K.FQNALLVR.Y			480.784	2	960.562	960.562	0	-0.8	427	Non	363.56	130	130	3.88	104	>sp|P02768|ALBU_HUMAN Albumin OS=Homo sapiens OX=9606 GN=ALB PE=1 SV=2	1974	231128_vra_hs_jacalin_impa_pngasef_trypsin_20.ScanId;v=1;d1=18648.18648.2	controllerType=0 controllerNumber=1 scan=18648	37.9592
15264:2	1	K.FQNALLVR.Y			480.785	2	960.562	960.562	0	-0.2	427	Non	380.06	137.76	137.76	4.16	104	>sp|P02768|ALBU_HUMAN Albumin OS=Homo sapiens OX=9606 GN=ALB PE=1 SV=2	1974	231128_vra_hs_jacalin_impa_pngasef_trypsin_20.ScanId;v=1;d1=18687.18687.2	controllerType=0 controllerNumber=1 scan=18687	38.0139
15061:2	1	K.FQNALLVR.Y			480.784	2	960.561	960.562	0	-1.5	427	Non	395.17	140.35	140.35	4.1	104	>sp|P02768|ALBU_HUMAN Albumin OS=Homo sapiens OX=9606 GN=ALB PE=1 SV=2	1974	231128_vra_hs_jacalin_impa_pngasef_trypsin_20.ScanId;v=1;d1=18474.18474.2	controllerType=0 controllerNumber=1 scan=18474	37.7204
14890:2	1	K.FQNALLVR.Y			480.785	2	960.562	960.562	0	-0.2	427	Non	408.33	163.31	163.31	4.45	104	>sp|P02768|ALBU_HUMAN Albumin OS=Homo sapiens OX=9606 GN=ALB PE=1 SV=2	1974	231128_vra_hs_jacalin_impa_pngasef_trypsin_20.ScanId;v=1;d1=18298.18298.2	controllerType=0 controllerNumber=1 scan=18298	37.471
15025:2	1	K.FQNALLVR.Y			480.784	2	960.561	960.562	0	-1.3	427	Non	420.6	154.59	154.59	4.56	104	>sp|P02768|ALBU_HUMAN Albumin OS=Homo sapiens OX=9606 GN=ALB PE=1 SV=2	1974	231128_vra_hs_jacalin_impa_pngasef_trypsin_20.ScanId;v=1;d1=18437.18437.2	controllerType=0 controllerNumber=1 scan=18437	37.6722
14852:2	1	K.FQNALLVR.Y			480.785	2	960.562	960.562	0	-0.4	427	Non	422.49	159.44	159.44	4.21	104	>sp|P02768|ALBU_HUMAN Albumin OS=Homo sapiens OX=9606 GN=ALB PE=1 SV=2	1974	231128_vra_hs_jacalin_impa_pngasef_trypsin_20.ScanId;v=1;d1=18259.18259.2	controllerType=0 controllerNumber=1 scan=18259	37.4103
14471:2	1	K.FQNALLVR.Y			480.784	2	960.561	960.562	0	-1.7	427	Non	462.61	170.77	170.77	5.43	104	>sp|P02768|ALBU_HUMAN Albumin OS=Homo sapiens OX=9606 GN=ALB PE=1 SV=2	1974	231128_vra_hs_jacalin_impa_pngasef_trypsin_20.ScanId;v=1;d1=17867.17867.2	controllerType=0 controllerNumber=1 scan=17867	36.8731
14496:2	1	K.FQNALLVR.Y			480.784	2	960.561	960.562	0	-1.5	427	Non	475.29	152.62	152.62	5.34	104	>sp|P02768|ALBU_HUMAN Albumin OS=Homo sapiens OX=9606 GN=ALB PE=1 SV=2	1974	231128_vra_hs_jacalin_impa_pngasef_trypsin_20.ScanId;v=1;d1=17893.17893.2	controllerType=0 controllerNumber=1 scan=17893	36.9087
14337:2	1	K.FQNALLVR.Y			480.784	2	960.561	960.562	0	-1.7	427	Non	511.07	199.39	199.39	5.79	104	>sp|P02768|ALBU_HUMAN Albumin OS=Homo sapiens OX=9606 GN=ALB PE=1 SV=2	1974	231128_vra_hs_jacalin_impa_pngasef_trypsin_20.ScanId;v=1;d1=17728.17728.2	controllerType=0 controllerNumber=1 scan=17728	36.6639
14357:2	1	K.FQNALLVR.Y			480.784	2	960.561	960.562	0	-1.7	427	Non	528.54	207.9	207.9	6.11	104	>sp|P02768|ALBU_HUMAN Albumin OS=Homo sapiens OX=9606 GN=ALB PE=1 SV=2	1974	231128_vra_hs_jacalin_impa_pngasef_trypsin_20.ScanId;v=1;d1=17749.17749.2	controllerType=0 controllerNumber=1 scan=17749	36.6952
15451:2	1	K.FQN[+0.984]ALLVR.Y		N[+1]	481.277	2	961.546	961.547	0	-0.4	427	Non	346.62	74.22	74.22	3.06	104	>sp|P02768|ALBU_HUMAN Albumin OS=Homo sapiens OX=9606 GN=ALB PE=1 SV=2	1974	231128_vra_hs_jacalin_impa_pngasef_trypsin_20.ScanId;v=1;d1=18881.18881.2	controllerType=0 controllerNumber=1 scan=18881	38.2734
16152:2	1	K.FQN[+0.984]ALLVR.Y		N[+1]	481.277	2	961.546	961.547	0	-0.6	427	Non	363.78	153.56	153.56	4.05	104	>sp|P02768|ALBU_HUMAN Albumin OS=Homo sapiens OX=9606 GN=ALB PE=1 SV=2	1974	231128_vra_hs_jacalin_impa_pngasef_trypsin_20.ScanId;v=1;d1=19615.19615.2	controllerType=0 controllerNumber=1 scan=19615	39.2682
15418:2	1	K.FQN[+0.984]ALLVR.Y		N[+1]	481.277	2	961.547	961.547	0	0.2	427	Non	364.13	104.29	104.29	3.51	104	>sp|P02768|ALBU_HUMAN Albumin OS=Homo sapiens OX=9606 GN=ALB PE=1 SV=2	1974	231128_vra_hs_jacalin_impa_pngasef_trypsin_20.ScanId;v=1;d1=18847.18847.2	controllerType=0 controllerNumber=1 scan=18847	38.2287
16116:2	1	K.FQN[+0.984]ALLVR.Y		N[+1]	481.276	2	961.545	961.547	0	-1.1	427	Non	383.86	163.1	163.1	4.15	104	>sp|P02768|ALBU_HUMAN Albumin OS=Homo sapiens OX=9606 GN=ALB PE=1 SV=2	1974	231128_vra_hs_jacalin_impa_pngasef_trypsin_20.ScanId;v=1;d1=19578.19578.2	controllerType=0 controllerNumber=1 scan=19578	39.2132
15832:2	1	K.FQN[+0.984]ALLVR.Y		N[+1]	481.277	2	961.547	961.547	0	0.4	427	Non	385.36	106.74	106.74	3.64	104	>sp|P02768|ALBU_HUMAN Albumin OS=Homo sapiens OX=9606 GN=ALB PE=1 SV=2	1974	231128_vra_hs_jacalin_impa_pngasef_trypsin_20.ScanId;v=1;d1=19279.19279.2	controllerType=0 controllerNumber=1 scan=19279	38.8164
15981:2	1	K.FQN[+0.984]ALLVR.Y		N[+1]	481.276	2	961.546	961.547	0	-0.9	427	Non	392.17	135.16	135.16	3.94	104	>sp|P02768|ALBU_HUMAN Albumin OS=Homo sapiens OX=9606 GN=ALB PE=1 SV=2	1974	231128_vra_hs_jacalin_impa_pngasef_trypsin_20.ScanId;v=1;d1=19438.19438.2	controllerType=0 controllerNumber=1 scan=19438	39.0283
15837:2	1	K.FQN[+0.984]ALLVR.Y		N[+1]	481.276	2	961.545	961.547	0	-1.1	427	Non	401.81	117.85	117.85	3.4	104	>sp|P02768|ALBU_HUMAN Albumin OS=Homo sapiens OX=9606 GN=ALB PE=1 SV=2	1974	231128_vra_hs_jacalin_impa_pngasef_trypsin_20.ScanId;v=1;d1=19285.19285.2	controllerType=0 controllerNumber=1 scan=19285	38.8245
15960:2	1	K.FQN[+0.984]ALLVR.Y		N[+1]	481.276	2	961.545	961.547	0	-1.7	427	Non	417.49	119.51	119.51	3.73	104	>sp|P02768|ALBU_HUMAN Albumin OS=Homo sapiens OX=9606 GN=ALB PE=1 SV=2	1974	231128_vra_hs_jacalin_impa_pngasef_trypsin_20.ScanId;v=1;d1=19416.19416.2	controllerType=0 controllerNumber=1 scan=19416	38.9994
20421:2	1	K.KVPQVSTPTLVEV.S			698.906	2	1396.81	1396.8	0	0.5	438	NRagged	436.82	261.4	261.4	6.05	104	>sp|P02768|ALBU_HUMAN Albumin OS=Homo sapiens OX=9606 GN=ALB PE=1 SV=2	1974	231128_vra_hs_jacalin_impa_pngasef_trypsin_20.ScanId;v=1;d1=24035.24035.2	controllerType=0 controllerNumber=1 scan=24035	45.7948
20443:2	1	K.KVPQVSTPTLVEV.S			698.906	2	1396.81	1396.8	0	0.7	438	NRagged	467.14	314.05	314.05	6.43	104	>sp|P02768|ALBU_HUMAN Albumin OS=Homo sapiens OX=9606 GN=ALB PE=1 SV=2	1974	231128_vra_hs_jacalin_impa_pngasef_trypsin_20.ScanId;v=1;d1=24058.24058.2	controllerType=0 controllerNumber=1 scan=24058	45.8362
14675:3	1	K.KVPQVSTPTLVEVSR.N			547.317	3	1639.94	1639.94	0	-0.4	438	Non	67.44	6.79	6.79	0.14	104	>sp|P02768|ALBU_HUMAN Albumin OS=Homo sapiens OX=9606 GN=ALB PE=1 SV=2	1974	231128_vra_hs_jacalin_impa_pngasef_trypsin_20.ScanId;v=1;d1=18076.18076.3	controllerType=0 controllerNumber=1 scan=18076	37.159
13860:3	1	K.KVPQVSTPTLVEVSR.N			547.317	3	1639.94	1639.94	0	-1	438	Non	441.75	397.09	397.09	7.54	104	>sp|P02768|ALBU_HUMAN Albumin OS=Homo sapiens OX=9606 GN=ALB PE=1 SV=2	1974	231128_vra_hs_jacalin_impa_pngasef_trypsin_20.ScanId;v=1;d1=17236.17236.3	controllerType=0 controllerNumber=1 scan=17236	35.9892
15412:3	1	K.KVPQVSTPTLVEVSR.N			547.317	3	1639.94	1639.94	0	-0.8	438	Non	465.14	440.98	440.98	8.25	104	>sp|P02768|ALBU_HUMAN Albumin OS=Homo sapiens OX=9606 GN=ALB PE=1 SV=2	1974	231128_vra_hs_jacalin_impa_pngasef_trypsin_20.ScanId;v=1;d1=18841.18841.3	controllerType=0 controllerNumber=1 scan=18841	38.2223
15245:3	1	K.KVPQVSTPTLVEVSR.N			547.317	3	1639.94	1639.94	0	-0.8	438	Non	481.67	449.38	449.38	8.35	104	>sp|P02768|ALBU_HUMAN Albumin OS=Homo sapiens OX=9606 GN=ALB PE=1 SV=2	1974	231128_vra_hs_jacalin_impa_pngasef_trypsin_20.ScanId;v=1;d1=18668.18668.3	controllerType=0 controllerNumber=1 scan=18668	37.9917
15109:3	1	K.KVPQVSTPTLVEVSR.N			547.317	3	1639.94	1639.94	0	-1.5	438	Non	502.05	463.11	463.11	8.21	104	>sp|P02768|ALBU_HUMAN Albumin OS=Homo sapiens OX=9606 GN=ALB PE=1 SV=2	1974	231128_vra_hs_jacalin_impa_pngasef_trypsin_20.ScanId;v=1;d1=18525.18525.3	controllerType=0 controllerNumber=1 scan=18525	37.78
15635:3	1	K.KVPQVSTPTLVEVSR.N			547.317	3	1639.94	1639.94	0	-1	438	Non	540.99	506.47	506.47	8.56	104	>sp|P02768|ALBU_HUMAN Albumin OS=Homo sapiens OX=9606 GN=ALB PE=1 SV=2	1974	231128_vra_hs_jacalin_impa_pngasef_trypsin_20.ScanId;v=1;d1=19070.19070.3	controllerType=0 controllerNumber=1 scan=19070	38.5334
15278:3	1	K.KVPQVSTPTLVEVSR.N			547.317	3	1639.94	1639.94	0	-1.3	438	Non	547.38	507.48	507.48	8.56	104	>sp|P02768|ALBU_HUMAN Albumin OS=Homo sapiens OX=9606 GN=ALB PE=1 SV=2	1974	231128_vra_hs_jacalin_impa_pngasef_trypsin_20.ScanId;v=1;d1=18702.18702.3	controllerType=0 controllerNumber=1 scan=18702	38.0364
15250:2	1	K.KVPQVSTPTLVEVSR.N			820.473	2	1639.94	1639.94	0	0.4	438	Non	553.13	410.9	410.9	8.3	104	>sp|P02768|ALBU_HUMAN Albumin OS=Homo sapiens OX=9606 GN=ALB PE=1 SV=2	1974	231128_vra_hs_jacalin_impa_pngasef_trypsin_20.ScanId;v=1;d1=18673.18673.2	controllerType=0 controllerNumber=1 scan=18673	37.9949
15216:2	1	K.KVPQVSTPTLVEVSR.N			820.472	2	1639.94	1639.94	0	-0.1	438	Non	561.92	382.13	382.13	8.35	104	>sp|P02768|ALBU_HUMAN Albumin OS=Homo sapiens OX=9606 GN=ALB PE=1 SV=2	1974	231128_vra_hs_jacalin_impa_pngasef_trypsin_20.ScanId;v=1;d1=18638.18638.2	controllerType=0 controllerNumber=1 scan=18638	37.9416
15596:3	1	K.KVPQVSTPTLVEVSR.N			547.317	3	1639.94	1639.94	0	-0.6	438	Non	569.7	534	534	8.86	104	>sp|P02768|ALBU_HUMAN Albumin OS=Homo sapiens OX=9606 GN=ALB PE=1 SV=2	1974	231128_vra_hs_jacalin_impa_pngasef_trypsin_20.ScanId;v=1;d1=19030.19030.3	controllerType=0 controllerNumber=1 scan=19030	38.4788
15454:3	1	K.KVPQVSTPTLVEVSR.N			547.317	3	1639.94	1639.94	0	-1.2	438	Non	570.79	530.64	530.64	8.64	104	>sp|P02768|ALBU_HUMAN Albumin OS=Homo sapiens OX=9606 GN=ALB PE=1 SV=2	1974	231128_vra_hs_jacalin_impa_pngasef_trypsin_20.ScanId;v=1;d1=18884.18884.3	controllerType=0 controllerNumber=1 scan=18884	38.2815
13829:3	1	K.KVPQVSTPTLVEVSR.N			547.318	3	1639.94	1639.94	0	0.3	438	Non	585.17	569.7	569.7	10.08	104	>sp|P02768|ALBU_HUMAN Albumin OS=Homo sapiens OX=9606 GN=ALB PE=1 SV=2	1974	231128_vra_hs_jacalin_impa_pngasef_trypsin_20.ScanId;v=1;d1=17204.17204.3	controllerType=0 controllerNumber=1 scan=17204	35.9334
15121:3	1	K.KVPQVSTPTLVEVSR.N			547.317	3	1639.94	1639.94	0	-1.5	438	Non	588.89	579.84	579.84	9.83	104	>sp|P02768|ALBU_HUMAN Albumin OS=Homo sapiens OX=9606 GN=ALB PE=1 SV=2	1974	231128_vra_hs_jacalin_impa_pngasef_trypsin_20.ScanId;v=1;d1=18538.18538.3	controllerType=0 controllerNumber=1 scan=18538	37.7941
15082:2	1	K.KVPQVSTPTLVEVSR.N			820.472	2	1639.94	1639.94	0	-1.1	438	Non	616.85	426.08	426.08	10.32	104	>sp|P02768|ALBU_HUMAN Albumin OS=Homo sapiens OX=9606 GN=ALB PE=1 SV=2	1974	231128_vra_hs_jacalin_impa_pngasef_trypsin_20.ScanId;v=1;d1=18497.18497.2	controllerType=0 controllerNumber=1 scan=18497	37.7478
15063:2	1	K.KVPQVSTPTLVEVSR.N			820.472	2	1639.94	1639.94	0	-1.1	438	Non	665.51	466.04	466.04	11.32	104	>sp|P02768|ALBU_HUMAN Albumin OS=Homo sapiens OX=9606 GN=ALB PE=1 SV=2	1974	231128_vra_hs_jacalin_impa_pngasef_trypsin_20.ScanId;v=1;d1=18477.18477.2	controllerType=0 controllerNumber=1 scan=18477	37.725
14933:2	1	K.KVPQVSTPTLVEVSR.N			820.473	2	1639.94	1639.94	0	0.7	438	Non	677.49	509.33	509.33	11.57	104	>sp|P02768|ALBU_HUMAN Albumin OS=Homo sapiens OX=9606 GN=ALB PE=1 SV=2	1974	231128_vra_hs_jacalin_impa_pngasef_trypsin_20.ScanId;v=1;d1=18342.18342.2	controllerType=0 controllerNumber=1 scan=18342	37.5315
14954:3	1	K.KVPQVSTPTLVEVSR.N			547.317	3	1639.94	1639.94	0	-0.2	438	Non	683.34	638.24	638.24	12.05	104	>sp|P02768|ALBU_HUMAN Albumin OS=Homo sapiens OX=9606 GN=ALB PE=1 SV=2	1974	231128_vra_hs_jacalin_impa_pngasef_trypsin_20.ScanId;v=1;d1=18364.18364.3	controllerType=0 controllerNumber=1 scan=18364	37.5618
14961:2	1	K.KVPQVSTPTLVEVSR.N			820.473	2	1639.94	1639.94	0	0.2	438	Non	706.11	489.96	489.96	12.57	104	>sp|P02768|ALBU_HUMAN Albumin OS=Homo sapiens OX=9606 GN=ALB PE=1 SV=2	1974	231128_vra_hs_jacalin_impa_pngasef_trypsin_20.ScanId;v=1;d1=18371.18371.2	controllerType=0 controllerNumber=1 scan=18371	37.5679
14985:3	1	K.KVPQVSTPTLVEVSR.N			547.317	3	1639.94	1639.94	0	-0.2	438	Non	729.97	660.61	660.61	13.05	104	>sp|P02768|ALBU_HUMAN Albumin OS=Homo sapiens OX=9606 GN=ALB PE=1 SV=2	1974	231128_vra_hs_jacalin_impa_pngasef_trypsin_20.ScanId;v=1;d1=18396.18396.3	controllerType=0 controllerNumber=1 scan=18396	37.6042
19057:2	1	K.VPQVSTPTLVEVSR.N			756.425	2	1511.84	1511.84	0	-0.6	439	Non	344.67	273.13	273.13	5.4	104	>sp|P02768|ALBU_HUMAN Albumin OS=Homo sapiens OX=9606 GN=ALB PE=1 SV=2	1974	231128_vra_hs_jacalin_impa_pngasef_trypsin_20.ScanId;v=1;d1=22625.22625.2	controllerType=0 controllerNumber=1 scan=22625	43.6783
18749:3	1	K.VPQVSTPTLVEVSR.N			504.619	3	1511.84	1511.84	0	-0.2	439	Non	474.6	393.5	393.5	7.97	104	>sp|P02768|ALBU_HUMAN Albumin OS=Homo sapiens OX=9606 GN=ALB PE=1 SV=2	1974	231128_vra_hs_jacalin_impa_pngasef_trypsin_20.ScanId;v=1;d1=22306.22306.3	controllerType=0 controllerNumber=1 scan=22306	43.2228
18718:3	1	K.VPQVSTPTLVEVSR.N			504.619	3	1511.84	1511.84	0	-0.8	439	Non	505.92	406.61	406.61	8.15	104	>sp|P02768|ALBU_HUMAN Albumin OS=Homo sapiens OX=9606 GN=ALB PE=1 SV=2	1974	231128_vra_hs_jacalin_impa_pngasef_trypsin_20.ScanId;v=1;d1=22274.22274.3	controllerType=0 controllerNumber=1 scan=22274	43.1887
18570:3	1	K.VPQVSTPTLVEVSR.N			504.619	3	1511.84	1511.84	0	-0.8	439	Non	571.91	440.54	440.54	8.58	104	>sp|P02768|ALBU_HUMAN Albumin OS=Homo sapiens OX=9606 GN=ALB PE=1 SV=2	1974	231128_vra_hs_jacalin_impa_pngasef_trypsin_20.ScanId;v=1;d1=22121.22121.3	controllerType=0 controllerNumber=1 scan=22121	42.9586
18544:3	1	K.VPQVSTPTLVEVSR.N			504.619	3	1511.84	1511.84	0	-0.8	439	Non	584.48	426.68	426.68	9.76	104	>sp|P02768|ALBU_HUMAN Albumin OS=Homo sapiens OX=9606 GN=ALB PE=1 SV=2	1974	231128_vra_hs_jacalin_impa_pngasef_trypsin_20.ScanId;v=1;d1=22094.22094.3	controllerType=0 controllerNumber=1 scan=22094	42.9115
18716:2	1	K.VPQVSTPTLVEVSR.N			756.424	2	1511.84	1511.84	0	-0.8	439	Non	637.11	537.74	537.74	11.05	104	>sp|P02768|ALBU_HUMAN Albumin OS=Homo sapiens OX=9606 GN=ALB PE=1 SV=2	1974	231128_vra_hs_jacalin_impa_pngasef_trypsin_20.ScanId;v=1;d1=22272.22272.2	controllerType=0 controllerNumber=1 scan=22272	43.1872
18681:2	1	K.VPQVSTPTLVEVSR.N			756.425	2	1511.84	1511.84	0	-0.3	439	Non	661.19	497.88	497.88	12.05	104	>sp|P02768|ALBU_HUMAN Albumin OS=Homo sapiens OX=9606 GN=ALB PE=1 SV=2	1974	231128_vra_hs_jacalin_impa_pngasef_trypsin_20.ScanId;v=1;d1=22236.22236.2	controllerType=0 controllerNumber=1 scan=22236	43.1351
18536:2	1	K.VPQVSTPTLVEVSR.N			756.424	2	1511.84	1511.84	0	-0.8	439	Non	754.36	564.7	564.7	14.05	104	>sp|P02768|ALBU_HUMAN Albumin OS=Homo sapiens OX=9606 GN=ALB PE=1 SV=2	1974	231128_vra_hs_jacalin_impa_pngasef_trypsin_20.ScanId;v=1;d1=22086.22086.2	controllerType=0 controllerNumber=1 scan=22086	42.8964
18556:2	1	K.VPQVSTPTLVEVSR.N			756.424	2	1511.84	1511.84	0	-0.8	439	Non	777.06	543.62	543.62	14.05	104	>sp|P02768|ALBU_HUMAN Albumin OS=Homo sapiens OX=9606 GN=ALB PE=1 SV=2	1974	231128_vra_hs_jacalin_impa_pngasef_trypsin_20.ScanId;v=1;d1=22107.22107.2	controllerType=0 controllerNumber=1 scan=22107	42.9388
12915:2	1	S.TPTLVEVSR.N			501.284	2	1001.56	1001.56	0	-0.9	444	CRagged	300.47	182.51	182.51	3.45	104	>sp|P02768|ALBU_HUMAN Albumin OS=Homo sapiens OX=9606 GN=ALB PE=1 SV=2	1974	231128_vra_hs_jacalin_impa_pngasef_trypsin_20.ScanId;v=1;d1=16257.16257.2	controllerType=0 controllerNumber=1 scan=16257	34.6323
13148:2	1	S.TPTLVEVSR.N			501.284	2	1001.56	1001.56	0	-1.3	444	CRagged	396.09	141.9	141.9	3.79	104	>sp|P02768|ALBU_HUMAN Albumin OS=Homo sapiens OX=9606 GN=ALB PE=1 SV=2	1974	231128_vra_hs_jacalin_impa_pngasef_trypsin_20.ScanId;v=1;d1=16497.16497.2	controllerType=0 controllerNumber=1 scan=16497	34.9937
12950:2	1	S.TPTLVEVSR.N			501.285	2	1001.56	1001.56	0	-0.3	444	CRagged	411.29	204.29	204.29	4.63	104	>sp|P02768|ALBU_HUMAN Albumin OS=Homo sapiens OX=9606 GN=ALB PE=1 SV=2	1974	231128_vra_hs_jacalin_impa_pngasef_trypsin_20.ScanId;v=1;d1=16293.16293.2	controllerType=0 controllerNumber=1 scan=16293	34.6903
12317:2	1	S.TPTLVEVSR.N			501.285	2	1001.56	1001.56	0	0.9	444	CRagged	414.46	110.07	110.07	3.71	104	>sp|P02768|ALBU_HUMAN Albumin OS=Homo sapiens OX=9606 GN=ALB PE=1 SV=2	1974	231128_vra_hs_jacalin_impa_pngasef_trypsin_20.ScanId;v=1;d1=15641.15641.2	controllerType=0 controllerNumber=1 scan=15641	33.7171
13109:2	1	S.TPTLVEVSR.N			501.285	2	1001.56	1001.56	0	-0.3	444	CRagged	438.95	188.12	188.12	4.32	104	>sp|P02768|ALBU_HUMAN Albumin OS=Homo sapiens OX=9606 GN=ALB PE=1 SV=2	1974	231128_vra_hs_jacalin_impa_pngasef_trypsin_20.ScanId;v=1;d1=16457.16457.2	controllerType=0 controllerNumber=1 scan=16457	34.9348
12542:2	1	S.TPTLVEVSR.N			501.285	2	1001.56	1001.56	0	0.3	444	CRagged	453.74	176.45	176.45	4.52	104	>sp|P02768|ALBU_HUMAN Albumin OS=Homo sapiens OX=9606 GN=ALB PE=1 SV=2	1974	231128_vra_hs_jacalin_impa_pngasef_trypsin_20.ScanId;v=1;d1=15873.15873.2	controllerType=0 controllerNumber=1 scan=15873	34.0737
11952:2	1	S.TPTLVEVSR.N			501.285	2	1001.56	1001.56	0	-0.7	444	CRagged	457.71	160.35	160.35	4.49	104	>sp|P02768|ALBU_HUMAN Albumin OS=Homo sapiens OX=9606 GN=ALB PE=1 SV=2	1974	231128_vra_hs_jacalin_impa_pngasef_trypsin_20.ScanId;v=1;d1=15247.15247.2	controllerType=0 controllerNumber=1 scan=15247	33.172
11981:2	1	S.TPTLVEVSR.N			501.285	2	1001.56	1001.56	0	-0.1	444	CRagged	460.31	148.79	148.79	4.4	104	>sp|P02768|ALBU_HUMAN Albumin OS=Homo sapiens OX=9606 GN=ALB PE=1 SV=2	1974	231128_vra_hs_jacalin_impa_pngasef_trypsin_20.ScanId;v=1;d1=15277.15277.2	controllerType=0 controllerNumber=1 scan=15277	33.2158
12750:2	1	S.TPTLVEVSR.N			501.285	2	1001.56	1001.56	0	-0.7	444	CRagged	460.37	186.66	186.66	4.59	104	>sp|P02768|ALBU_HUMAN Albumin OS=Homo sapiens OX=9606 GN=ALB PE=1 SV=2	1974	231128_vra_hs_jacalin_impa_pngasef_trypsin_20.ScanId;v=1;d1=16087.16087.2	controllerType=0 controllerNumber=1 scan=16087	34.3808
12714:2	1	S.TPTLVEVSR.N			501.285	2	1001.56	1001.56	0	-0.5	444	CRagged	461.19	155.53	155.53	4.68	104	>sp|P02768|ALBU_HUMAN Albumin OS=Homo sapiens OX=9606 GN=ALB PE=1 SV=2	1974	231128_vra_hs_jacalin_impa_pngasef_trypsin_20.ScanId;v=1;d1=16050.16050.2	controllerType=0 controllerNumber=1 scan=16050	34.3295
12511:2	1	S.TPTLVEVSR.N			501.285	2	1001.56	1001.56	0	0.1	444	CRagged	470.27	173.47	173.47	4.43	104	>sp|P02768|ALBU_HUMAN Albumin OS=Homo sapiens OX=9606 GN=ALB PE=1 SV=2	1974	231128_vra_hs_jacalin_impa_pngasef_trypsin_20.ScanId;v=1;d1=15841.15841.2	controllerType=0 controllerNumber=1 scan=15841	34.023
11636:2	1	S.TPTLVEVSR.N			501.285	2	1001.56	1001.56	0	-0.3	444	CRagged	537.65	250.13	250.13	5.5	104	>sp|P02768|ALBU_HUMAN Albumin OS=Homo sapiens OX=9606 GN=ALB PE=1 SV=2	1974	231128_vra_hs_jacalin_impa_pngasef_trypsin_20.ScanId;v=1;d1=14921.14921.2	controllerType=0 controllerNumber=1 scan=14921	32.6554
11815:2	1	S.TPTLVEVSR.N			501.284	2	1001.56	1001.56	0	-0.9	444	CRagged	550.54	253.26	253.26	5.93	104	>sp|P02768|ALBU_HUMAN Albumin OS=Homo sapiens OX=9606 GN=ALB PE=1 SV=2	1974	231128_vra_hs_jacalin_impa_pngasef_trypsin_20.ScanId;v=1;d1=15106.15106.2	controllerType=0 controllerNumber=1 scan=15106	32.9605
11505:2	1	S.TPTLVEVSR.N			501.284	2	1001.56	1001.56	0	-0.9	444	CRagged	550.6	254.55	254.55	6.31	104	>sp|P02768|ALBU_HUMAN Albumin OS=Homo sapiens OX=9606 GN=ALB PE=1 SV=2	1974	231128_vra_hs_jacalin_impa_pngasef_trypsin_20.ScanId;v=1;d1=14786.14786.2	controllerType=0 controllerNumber=1 scan=14786	32.4345
11302:2	1	S.TPTLVEVSR.N			501.285	2	1001.56	1001.56	0	-0.3	444	CRagged	552.44	257.16	257.16	6.16	104	>sp|P02768|ALBU_HUMAN Albumin OS=Homo sapiens OX=9606 GN=ALB PE=1 SV=2	1974	231128_vra_hs_jacalin_impa_pngasef_trypsin_20.ScanId;v=1;d1=14577.14577.2	controllerType=0 controllerNumber=1 scan=14577	32.1198
11782:2	1	S.TPTLVEVSR.N			501.285	2	1001.56	1001.56	0	-0.1	444	CRagged	569.94	281.46	281.46	6.38	104	>sp|P02768|ALBU_HUMAN Albumin OS=Homo sapiens OX=9606 GN=ALB PE=1 SV=2	1974	231128_vra_hs_jacalin_impa_pngasef_trypsin_20.ScanId;v=1;d1=15072.15072.2	controllerType=0 controllerNumber=1 scan=15072	32.9064
11468:2	1	S.TPTLVEVSR.N			501.285	2	1001.56	1001.56	0	-0.5	444	CRagged	570.4	255.32	255.32	6.25	104	>sp|P02768|ALBU_HUMAN Albumin OS=Homo sapiens OX=9606 GN=ALB PE=1 SV=2	1974	231128_vra_hs_jacalin_impa_pngasef_trypsin_20.ScanId;v=1;d1=14748.14748.2	controllerType=0 controllerNumber=1 scan=14748	32.3831
11335:2	1	S.TPTLVEVSR.N			501.284	2	1001.56	1001.56	0	-1.5	444	CRagged	574.48	266.56	266.56	6.24	104	>sp|P02768|ALBU_HUMAN Albumin OS=Homo sapiens OX=9606 GN=ALB PE=1 SV=2	1974	231128_vra_hs_jacalin_impa_pngasef_trypsin_20.ScanId;v=1;d1=14611.14611.2	controllerType=0 controllerNumber=1 scan=14611	32.171
11660:2	1	S.TPTLVEVSR.N			501.285	2	1001.56	1001.56	0	0.3	444	CRagged	606.12	299.85	299.85	9.24	104	>sp|P02768|ALBU_HUMAN Albumin OS=Homo sapiens OX=9606 GN=ALB PE=1 SV=2	1974	231128_vra_hs_jacalin_impa_pngasef_trypsin_20.ScanId;v=1;d1=14946.14946.2	controllerType=0 controllerNumber=1 scan=14946	32.699
11176:2	1	S.TPTLVEVSR.N			501.284	2	1001.56	1001.56	0	-0.9	444	CRagged	617.69	301.56	301.56	8.64	104	>sp|P02768|ALBU_HUMAN Albumin OS=Homo sapiens OX=9606 GN=ALB PE=1 SV=2	1974	231128_vra_hs_jacalin_impa_pngasef_trypsin_20.ScanId;v=1;d1=14446.14446.2	controllerType=0 controllerNumber=1 scan=14446	31.9046
11203:2	1	S.TPTLVEVSR.N			501.284	2	1001.56	1001.56	0	-0.9	444	CRagged	636.39	310.63	310.63	8.79	104	>sp|P02768|ALBU_HUMAN Albumin OS=Homo sapiens OX=9606 GN=ALB PE=1 SV=2	1974	231128_vra_hs_jacalin_impa_pngasef_trypsin_20.ScanId;v=1;d1=14474.14474.2	controllerType=0 controllerNumber=1 scan=14474	31.9445
34060:3	1	K.RMPC[+57.021]AEDYLSVVLNQLC[+57.021]VLHEK.T		C[+57]*2	892.11	3	2674.32	2674.32	0	0.1	469	NRagged	193.78	80.14	80.14	2.1	104	>sp|P02768|ALBU_HUMAN Albumin OS=Homo sapiens OX=9606 GN=ALB PE=1 SV=2	1974	231128_vra_hs_jacalin_impa_pngasef_trypsin_20.ScanId;v=1;d1=38111.38111.3	controllerType=0 controllerNumber=1 scan=38111	66.7868
34510:4	1	K.RMPC[+57.021]AEDYLSVVLNQLC[+57.021]VLHEK.T		C[+57]*2	669.335	4	2674.32	2674.32	0	0.9	469	NRagged	265.76	265.76	265.76	5.75	104	>sp|P02768|ALBU_HUMAN Albumin OS=Homo sapiens OX=9606 GN=ALB PE=1 SV=2	1974	231128_vra_hs_jacalin_impa_pngasef_trypsin_20.ScanId;v=1;d1=38574.38574.4	controllerType=0 controllerNumber=1 scan=38574	67.4681
34432:4	1	K.RMPC[+57.021]AEDYLSVVLNQLC[+57.021]VLHEK.T		C[+57]*2	669.336	4	2674.32	2674.32	0	2.4	469	NRagged	465.78	465.78	465.78	7.64	104	>sp|P02768|ALBU_HUMAN Albumin OS=Homo sapiens OX=9606 GN=ALB PE=1 SV=2	1974	231128_vra_hs_jacalin_impa_pngasef_trypsin_20.ScanId;v=1;d1=38494.38494.4	controllerType=0 controllerNumber=1 scan=38494	67.3506
34089:3	1	K.RMPC[+57.021]AEDYLSVVLNQLC[+57.021]VLHEK.T		C[+57]*2	892.11	3	2674.31	2674.32	0	-0.2	469	NRagged	554.49	402.3	402.3	7.66	104	>sp|P02768|ALBU_HUMAN Albumin OS=Homo sapiens OX=9606 GN=ALB PE=1 SV=2	1974	231128_vra_hs_jacalin_impa_pngasef_trypsin_20.ScanId;v=1;d1=38141.38141.3	controllerType=0 controllerNumber=1 scan=38141	66.8322
33912:4	1	K.RMPC[+57.021]AEDYLSVVLNQLC[+57.021]VLHEK.T		C[+57]*2	669.335	4	2674.32	2674.32	0	1	469	NRagged	661.75	661.75	661.75	12.03	104	>sp|P02768|ALBU_HUMAN Albumin OS=Homo sapiens OX=9606 GN=ALB PE=1 SV=2	1974	231128_vra_hs_jacalin_impa_pngasef_trypsin_20.ScanId;v=1;d1=37958.37958.4	controllerType=0 controllerNumber=1 scan=37958	66.5602
33959:4	1	K.RMPC[+57.021]AEDYLSVVLNQLC[+57.021]VLHEK.T		C[+57]*2	669.335	4	2674.32	2674.32	0	0.7	469	NRagged	707.26	707.26	707.26	13.33	104	>sp|P02768|ALBU_HUMAN Albumin OS=Homo sapiens OX=9606 GN=ALB PE=1 SV=2	1974	231128_vra_hs_jacalin_impa_pngasef_trypsin_20.ScanId;v=1;d1=38007.38007.4	controllerType=0 controllerNumber=1 scan=38007	66.6347
34251:3	1	K.RMPC[+57.021]AEDYLSVVLNQLC[+57.021]VLHEK.T		C[+57]*2	892.111	3	2674.32	2674.32	0	1.6	469	NRagged	714.22	637.03	637.03	12.52	104	>sp|P02768|ALBU_HUMAN Albumin OS=Homo sapiens OX=9606 GN=ALB PE=1 SV=2	1974	231128_vra_hs_jacalin_impa_pngasef_trypsin_20.ScanId;v=1;d1=38308.38308.3	controllerType=0 controllerNumber=1 scan=38308	67.0764
34220:3	1	K.RMPC[+57.021]AEDYLSVVLNQLC[+57.021]VLHEK.T		C[+57]*2	892.111	3	2674.32	2674.32	0	1.4	469	NRagged	799.61	731.23	731.23	13.52	104	>sp|P02768|ALBU_HUMAN Albumin OS=Homo sapiens OX=9606 GN=ALB PE=1 SV=2	1974	231128_vra_hs_jacalin_impa_pngasef_trypsin_20.ScanId;v=1;d1=38276.38276.3	controllerType=0 controllerNumber=1 scan=38276	67.0295
34116:4	1	K.RMPC[+57.021]AEDYLSVVLNQLC[+57.021]VLHEK.T		C[+57]*2	669.335	4	2674.32	2674.32	0	0.9	469	NRagged	803.79	803.79	803.79	15.33	104	>sp|P02768|ALBU_HUMAN Albumin OS=Homo sapiens OX=9606 GN=ALB PE=1 SV=2	1974	231128_vra_hs_jacalin_impa_pngasef_trypsin_20.ScanId;v=1;d1=38169.38169.4	controllerType=0 controllerNumber=1 scan=38169	66.8757
34286:4	1	K.RMPC[+57.021]AEDYLSVVLNQLC[+57.021]VLHEK.T		C[+57]*2	669.335	4	2674.32	2674.32	0	0.7	469	NRagged	811.18	811.18	811.18	15.33	104	>sp|P02768|ALBU_HUMAN Albumin OS=Homo sapiens OX=9606 GN=ALB PE=1 SV=2	1974	231128_vra_hs_jacalin_impa_pngasef_trypsin_20.ScanId;v=1;d1=38344.38344.4	controllerType=0 controllerNumber=1 scan=38344	67.1276
34081:4	1	K.RMPC[+57.021]AEDYLSVVLNQLC[+57.021]VLHEK.T		C[+57]*2	669.334	4	2674.31	2674.32	0	-0.3	469	NRagged	821.01	821.01	821.01	15.3	104	>sp|P02768|ALBU_HUMAN Albumin OS=Homo sapiens OX=9606 GN=ALB PE=1 SV=2	1974	231128_vra_hs_jacalin_impa_pngasef_trypsin_20.ScanId;v=1;d1=38133.38133.4	controllerType=0 controllerNumber=1 scan=38133	66.8208
34250:4	1	K.RMPC[+57.021]AEDYLSVVLNQLC[+57.021]VLHEK.T		C[+57]*2	669.335	4	2674.32	2674.32	0	1.6	469	NRagged	842.77	842.77	842.77	15.03	104	>sp|P02768|ALBU_HUMAN Albumin OS=Homo sapiens OX=9606 GN=ALB PE=1 SV=2	1974	231128_vra_hs_jacalin_impa_pngasef_trypsin_20.ScanId;v=1;d1=38307.38307.4	controllerType=0 controllerNumber=1 scan=38307	67.0742
22695:2	1	R.MPC[+57.021]AEDYL.S		C[+57]	499.702	2	998.397	998.396	0	0.9	470	NRagged	206.75	157.22	157.22	2.43	104	>sp|P02768|ALBU_HUMAN Albumin OS=Homo sapiens OX=9606 GN=ALB PE=1 SV=2	1974	231128_vra_hs_jacalin_impa_pngasef_trypsin_20.ScanId;v=1;d1=26384.26384.2	controllerType=0 controllerNumber=1 scan=26384	49.354
37261:3	1	R.MPC[+57.021]AEDYLSVVLNQLC[+57.021]VLHEK.T		C[+57]*2	840.077	3	2518.22	2518.21	0	0.7	470	NRagged	268.17	268.17	268.17	5.29	104	>sp|P02768|ALBU_HUMAN Albumin OS=Homo sapiens OX=9606 GN=ALB PE=1 SV=2	1974	231128_vra_hs_jacalin_impa_pngasef_trypsin_20.ScanId;v=1;d1=41411.41411.3	controllerType=0 controllerNumber=1 scan=41411	71.8053
36826:3	1	R.MPC[+57.021]AEDYLSVVLNQLC[+57.021]VLHEK.T		C[+57]*2	840.076	3	2518.21	2518.21	0	0	470	NRagged	343.55	343.55	343.55	6.97	104	>sp|P02768|ALBU_HUMAN Albumin OS=Homo sapiens OX=9606 GN=ALB PE=1 SV=2	1974	231128_vra_hs_jacalin_impa_pngasef_trypsin_20.ScanId;v=1;d1=40963.40963.3	controllerType=0 controllerNumber=1 scan=40963	71.177
37001:3	1	R.MPC[+57.021]AEDYLSVVLNQLC[+57.021]VLHEK.T		C[+57]*2	840.078	3	2518.22	2518.21	0	2.6	470	NRagged	418.02	418.02	418.02	7.49	104	>sp|P02768|ALBU_HUMAN Albumin OS=Homo sapiens OX=9606 GN=ALB PE=1 SV=2	1974	231128_vra_hs_jacalin_impa_pngasef_trypsin_20.ScanId;v=1;d1=41144.41144.3	controllerType=0 controllerNumber=1 scan=41144	71.4484
37043:3	1	R.MPC[+57.021]AEDYLSVVLNQLC[+57.021]VLHEK.T		C[+57]*2	840.078	3	2518.22	2518.21	0	2.1	470	NRagged	466.16	466.16	466.16	7.81	104	>sp|P02768|ALBU_HUMAN Albumin OS=Homo sapiens OX=9606 GN=ALB PE=1 SV=2	1974	231128_vra_hs_jacalin_impa_pngasef_trypsin_20.ScanId;v=1;d1=41187.41187.3	controllerType=0 controllerNumber=1 scan=41187	71.5063
36938:2	1	R.MPC[+57.021]AEDYLSVVLNQLC[+57.021]VLHEK.T		C[+57]*2	1259.61	2	2518.21	2518.21	0	-0.5	470	NRagged	704.25	656.62	656.62	12.97	104	>sp|P02768|ALBU_HUMAN Albumin OS=Homo sapiens OX=9606 GN=ALB PE=1 SV=2	1974	231128_vra_hs_jacalin_impa_pngasef_trypsin_20.ScanId;v=1;d1=41079.41079.2	controllerType=0 controllerNumber=1 scan=41079	71.3518
36912:2	1	R.MPC[+57.021]AEDYLSVVLNQLC[+57.021]VLHEK.T		C[+57]*2	1259.61	2	2518.22	2518.21	0	1.5	470	NRagged	749.54	699.1	699.1	12.7	104	>sp|P02768|ALBU_HUMAN Albumin OS=Homo sapiens OX=9606 GN=ALB PE=1 SV=2	1974	231128_vra_hs_jacalin_impa_pngasef_trypsin_20.ScanId;v=1;d1=41052.41052.2	controllerType=0 controllerNumber=1 scan=41052	71.31
36903:4	1	R.MPC[+57.021]AEDYLSVVLNQLC[+57.021]VLHEK.T		C[+57]*2	630.31	4	2518.22	2518.21	0	1.6	470	NRagged	772.87	767.64	767.64	13.92	104	>sp|P02768|ALBU_HUMAN Albumin OS=Homo sapiens OX=9606 GN=ALB PE=1 SV=2	1974	231128_vra_hs_jacalin_impa_pngasef_trypsin_20.ScanId;v=1;d1=41043.41043.4	controllerType=0 controllerNumber=1 scan=41043	71.299
36884:4	1	R.MPC[+57.021]AEDYLSVVLNQLC[+57.021]VLHEK.T		C[+57]*2	630.311	4	2518.22	2518.21	0	2.7	470	NRagged	840.52	839.48	839.48	14.33	104	>sp|P02768|ALBU_HUMAN Albumin OS=Homo sapiens OX=9606 GN=ALB PE=1 SV=2	1974	231128_vra_hs_jacalin_impa_pngasef_trypsin_20.ScanId;v=1;d1=41023.41023.4	controllerType=0 controllerNumber=1 scan=41023	71.2669
36868:3	1	R.MPC[+57.021]AEDYLSVVLNQLC[+57.021]VLHEK.T		C[+57]*2	840.078	3	2518.22	2518.21	0	2.7	470	NRagged	977.21	932.82	932.82	17.61	104	>sp|P02768|ALBU_HUMAN Albumin OS=Homo sapiens OX=9606 GN=ALB PE=1 SV=2	1974	231128_vra_hs_jacalin_impa_pngasef_trypsin_20.ScanId;v=1;d1=41007.41007.3	controllerType=0 controllerNumber=1 scan=41007	71.2456
31423:3	1	R.MPC[+57.021]AEDYLSVVLN[+0.984]QLC[+57.021]VLHEK.T		C[+57]*2, N[+1]	840.404	3	2519.2	2519.2	0	-0.3	470	NRagged	654.64	654.64	654.64	12.48	104	>sp|P02768|ALBU_HUMAN Albumin OS=Homo sapiens OX=9606 GN=ALB PE=1 SV=2	1974	231128_vra_hs_jacalin_impa_pngasef_trypsin_20.ScanId;v=1;d1=35391.35391.3	controllerType=0 controllerNumber=1 scan=35391	62.727
31445:3	1	R.MPC[+57.021]AEDYLSVVLN[+0.984]QLC[+57.021]VLHEK.T		C[+57]*2, N[+1]	840.404	3	2519.2	2519.2	0	0.3	470	NRagged	676.84	676.84	676.84	12.51	104	>sp|P02768|ALBU_HUMAN Albumin OS=Homo sapiens OX=9606 GN=ALB PE=1 SV=2	1974	231128_vra_hs_jacalin_impa_pngasef_trypsin_20.ScanId;v=1;d1=35414.35414.3	controllerType=0 controllerNumber=1 scan=35414	62.7572
32940:4	1	R.MPC[+57.021]AEDYLSVVLN[+0.984]QLC[+57.021]VLHEKT[+365.132]PVSDR.V	HexNAc(1)Hex(1)	C[+57]*2, N[+1], T[+365]	885.667	4	3539.65	3539.66	0	-3.2	470	Non	46.39	46.39	3.85	1.33	104	>sp|P02768|ALBU_HUMAN Albumin OS=Homo sapiens OX=9606 GN=ALB PE=1 SV=2	1974	231128_vra_hs_jacalin_impa_pngasef_trypsin_20.ScanId;v=1;d1=36955.36955.4	controllerType=0 controllerNumber=1 scan=36955	65.0764
17531:3	1	L.SVVLNQLC[+57.021]VLHEK.T		C[+57]	513.617	3	1538.84	1538.84	0	-0.4	478	Specific	169.58	147.34	147.34	2.51	104	>sp|P02768|ALBU_HUMAN Albumin OS=Homo sapiens OX=9606 GN=ALB PE=1 SV=2	1974	231128_vra_hs_jacalin_impa_pngasef_trypsin_20.ScanId;v=1;d1=21048.21048.3	controllerType=0 controllerNumber=1 scan=21048	41.2669
17415:2	1	L.SVVLNQLC[+57.021]VLHEK.T		C[+57]	769.921	2	1538.84	1538.84	0	-0.3	478	Specific	283.79	210.05	210.05	3.56	104	>sp|P02768|ALBU_HUMAN Albumin OS=Homo sapiens OX=9606 GN=ALB PE=1 SV=2	1974	231128_vra_hs_jacalin_impa_pngasef_trypsin_20.ScanId;v=1;d1=20929.20929.2	controllerType=0 controllerNumber=1 scan=20929	41.0883
17378:3	1	L.SVVLNQLC[+57.021]VLHEK.T		C[+57]	513.616	3	1538.83	1538.84	0	-0.8	478	Specific	517.17	477.18	477.18	8.23	104	>sp|P02768|ALBU_HUMAN Albumin OS=Homo sapiens OX=9606 GN=ALB PE=1 SV=2	1974	231128_vra_hs_jacalin_impa_pngasef_trypsin_20.ScanId;v=1;d1=20891.20891.3	controllerType=0 controllerNumber=1 scan=20891	41.0442
17353:3	1	L.SVVLNQLC[+57.021]VLHEK.T		C[+57]	513.617	3	1538.84	1538.84	0	-0.1	478	Specific	584.32	529.38	529.38	9.85	104	>sp|P02768|ALBU_HUMAN Albumin OS=Homo sapiens OX=9606 GN=ALB PE=1 SV=2	1974	231128_vra_hs_jacalin_impa_pngasef_trypsin_20.ScanId;v=1;d1=20865.20865.3	controllerType=0 controllerNumber=1 scan=20865	41.012
02581:2	1	K.TPVSDRVTK.C			501.782	2	1002.56	1002.56	0	-0.5	491	CRagged	198.87	12.34	12.34	1.24	104	>sp|P02768|ALBU_HUMAN Albumin OS=Homo sapiens OX=9606 GN=ALB PE=1 SV=2	1974	231128_vra_hs_jacalin_impa_pngasef_trypsin_20.ScanId;v=1;d1=5496.5496.2	controllerType=0 controllerNumber=1 scan=5496	16.804
02540:2	1	K.TPVSDRVTK.C			501.782	2	1002.56	1002.56	0	-1.3	491	CRagged	402.33	130.82	130.82	3.59	104	>sp|P02768|ALBU_HUMAN Albumin OS=Homo sapiens OX=9606 GN=ALB PE=1 SV=2	1974	231128_vra_hs_jacalin_impa_pngasef_trypsin_20.ScanId;v=1;d1=5454.5454.2	controllerType=0 controllerNumber=1 scan=5454	16.7236
02428:2	1	K.TPVSDRVTK.C			501.782	2	1002.56	1002.56	0	-0.7	491	CRagged	575.13	170.2	170.2	5.08	104	>sp|P02768|ALBU_HUMAN Albumin OS=Homo sapiens OX=9606 GN=ALB PE=1 SV=2	1974	231128_vra_hs_jacalin_impa_pngasef_trypsin_20.ScanId;v=1;d1=5332.5332.2	controllerType=0 controllerNumber=1 scan=5332	16.509
02432:2	1	K.TPVSDRVTK.C			501.782	2	1002.56	1002.56	0	-0.7	491	CRagged	604.18	242.72	242.72	7.72	104	>sp|P02768|ALBU_HUMAN Albumin OS=Homo sapiens OX=9606 GN=ALB PE=1 SV=2	1974	231128_vra_hs_jacalin_impa_pngasef_trypsin_20.ScanId;v=1;d1=5337.5337.2	controllerType=0 controllerNumber=1 scan=5337	16.5161
06907:2	1	K.C[+57.021]C[+57.021]TESLVNR.R		C[+57]*2	569.752	2	1138.5	1138.5	0	-0.6	500	Non	468.35	264.57	264.57	5.47	104	>sp|P02768|ALBU_HUMAN Albumin OS=Homo sapiens OX=9606 GN=ALB PE=1 SV=2	1974	231128_vra_hs_jacalin_impa_pngasef_trypsin_20.ScanId;v=1;d1=9994.9994.2	controllerType=0 controllerNumber=1 scan=9994	24.8387
06868:2	1	K.C[+57.021]C[+57.021]TESLVNR.R		C[+57]*2	569.753	2	1138.5	1138.5	0	0	500	Non	527.32	281.67	281.67	5.63	104	>sp|P02768|ALBU_HUMAN Albumin OS=Homo sapiens OX=9606 GN=ALB PE=1 SV=2	1974	231128_vra_hs_jacalin_impa_pngasef_trypsin_20.ScanId;v=1;d1=9954.9954.2	controllerType=0 controllerNumber=1 scan=9954	24.7807
06723:2	1	K.C[+57.021]C[+57.021]TESLVNR.R		C[+57]*2	569.752	2	1138.5	1138.5	0	-1.3	500	Non	625.7	382.63	382.63	9.58	104	>sp|P02768|ALBU_HUMAN Albumin OS=Homo sapiens OX=9606 GN=ALB PE=1 SV=2	1974	231128_vra_hs_jacalin_impa_pngasef_trypsin_20.ScanId;v=1;d1=9804.9804.2	controllerType=0 controllerNumber=1 scan=9804	24.5508
06695:2	1	K.C[+57.021]C[+57.021]TESLVNR.R		C[+57]*2	569.752	2	1138.5	1138.5	0	-1.3	500	Non	632.72	348.37	348.37	8.45	104	>sp|P02768|ALBU_HUMAN Albumin OS=Homo sapiens OX=9606 GN=ALB PE=1 SV=2	1974	231128_vra_hs_jacalin_impa_pngasef_trypsin_20.ScanId;v=1;d1=9775.9775.2	controllerType=0 controllerNumber=1 scan=9775	24.4983
04487:2	1	C.TESLVNR.R			409.722	2	818.436	818.437	0	-0.7	502	CRagged	252.4	29.98	29.98	2.46	104	>sp|P02768|ALBU_HUMAN Albumin OS=Homo sapiens OX=9606 GN=ALB PE=1 SV=2	1974	231128_vra_hs_jacalin_impa_pngasef_trypsin_20.ScanId;v=1;d1=7476.7476.2	controllerType=0 controllerNumber=1 scan=7476	20.4521
04465:2	1	C.TESLVNR.R			409.721	2	818.436	818.437	0	-1.1	502	CRagged	295.49	31.61	31.61	2.47	104	>sp|P02768|ALBU_HUMAN Albumin OS=Homo sapiens OX=9606 GN=ALB PE=1 SV=2	1974	231128_vra_hs_jacalin_impa_pngasef_trypsin_20.ScanId;v=1;d1=7453.7453.2	controllerType=0 controllerNumber=1 scan=7453	20.4084
20546:3	1	R.RPC[+57.021]FSALEVDETYVPK.E		C[+57]	637.649	3	1910.93	1910.93	0	0.1	509	Non	351.51	333.89	333.89	5.18	104	>sp|P02768|ALBU_HUMAN Albumin OS=Homo sapiens OX=9606 GN=ALB PE=1 SV=2	1974	231128_vra_hs_jacalin_impa_pngasef_trypsin_20.ScanId;v=1;d1=24164.24164.3	controllerType=0 controllerNumber=1 scan=24164	46.0053
19978:3	1	R.RPC[+57.021]FSALEVDETYVPK.E		C[+57]	637.648	3	1910.93	1910.93	0	-2	509	Non	381.27	335.48	335.48	5.18	104	>sp|P02768|ALBU_HUMAN Albumin OS=Homo sapiens OX=9606 GN=ALB PE=1 SV=2	1974	231128_vra_hs_jacalin_impa_pngasef_trypsin_20.ScanId;v=1;d1=23579.23579.3	controllerType=0 controllerNumber=1 scan=23579	45.1382
19940:3	1	R.RPC[+57.021]FSALEVDETYVPK.E		C[+57]	637.648	3	1910.93	1910.93	0	-1	509	Non	386.02	384.52	384.52	6.89	104	>sp|P02768|ALBU_HUMAN Albumin OS=Homo sapiens OX=9606 GN=ALB PE=1 SV=2	1974	231128_vra_hs_jacalin_impa_pngasef_trypsin_20.ScanId;v=1;d1=23540.23540.3	controllerType=0 controllerNumber=1 scan=23540	45.0828
20262:2	1	R.RPC[+57.021]FSALEVDETYVPK.E		C[+57]	955.968	2	1910.93	1910.93	0	-1.3	509	Non	400.11	294.11	294.11	4.02	104	>sp|P02768|ALBU_HUMAN Albumin OS=Homo sapiens OX=9606 GN=ALB PE=1 SV=2	1974	231128_vra_hs_jacalin_impa_pngasef_trypsin_20.ScanId;v=1;d1=23872.23872.2	controllerType=0 controllerNumber=1 scan=23872	45.5553
20298:2	1	R.RPC[+57.021]FSALEVDETYVPK.E		C[+57]	955.969	2	1910.93	1910.93	0	-0.9	509	Non	429.11	284.58	284.58	4.92	104	>sp|P02768|ALBU_HUMAN Albumin OS=Homo sapiens OX=9606 GN=ALB PE=1 SV=2	1974	231128_vra_hs_jacalin_impa_pngasef_trypsin_20.ScanId;v=1;d1=23909.23909.2	controllerType=0 controllerNumber=1 scan=23909	45.6088
19795:3	1	R.RPC[+57.021]FSALEVDETYVPK.E		C[+57]	637.648	3	1910.93	1910.93	0	-0.7	509	Non	479.5	441.62	441.62	7.6	104	>sp|P02768|ALBU_HUMAN Albumin OS=Homo sapiens OX=9606 GN=ALB PE=1 SV=2	1974	231128_vra_hs_jacalin_impa_pngasef_trypsin_20.ScanId;v=1;d1=23391.23391.3	controllerType=0 controllerNumber=1 scan=23391	44.861
20521:3	1	R.RPC[+57.021]FSALEVDETYVPK.E		C[+57]	637.648	3	1910.93	1910.93	0	-1.3	509	Non	533.9	514.12	514.12	8.11	104	>sp|P02768|ALBU_HUMAN Albumin OS=Homo sapiens OX=9606 GN=ALB PE=1 SV=2	1974	231128_vra_hs_jacalin_impa_pngasef_trypsin_20.ScanId;v=1;d1=24138.24138.3	controllerType=0 controllerNumber=1 scan=24138	45.9593
20123:2	1	R.RPC[+57.021]FSALEVDETYVPK.E		C[+57]	955.97	2	1910.93	1910.93	0	0.2	509	Non	560.88	403.55	403.55	7.41	104	>sp|P02768|ALBU_HUMAN Albumin OS=Homo sapiens OX=9606 GN=ALB PE=1 SV=2	1974	231128_vra_hs_jacalin_impa_pngasef_trypsin_20.ScanId;v=1;d1=23729.23729.2	controllerType=0 controllerNumber=1 scan=23729	45.3543
20297:3	1	R.RPC[+57.021]FSALEVDETYVPK.E		C[+57]	637.648	3	1910.93	1910.93	0	-1	509	Non	566.94	566.94	566.94	8.47	104	>sp|P02768|ALBU_HUMAN Albumin OS=Homo sapiens OX=9606 GN=ALB PE=1 SV=2	1974	231128_vra_hs_jacalin_impa_pngasef_trypsin_20.ScanId;v=1;d1=23908.23908.3	controllerType=0 controllerNumber=1 scan=23908	45.6066
20089:2	1	R.RPC[+57.021]FSALEVDETYVPK.E		C[+57]	955.971	2	1910.93	1910.93	0	1.2	509	Non	578.16	471.32	471.32	7.28	104	>sp|P02768|ALBU_HUMAN Albumin OS=Homo sapiens OX=9606 GN=ALB PE=1 SV=2	1974	231128_vra_hs_jacalin_impa_pngasef_trypsin_20.ScanId;v=1;d1=23694.23694.2	controllerType=0 controllerNumber=1 scan=23694	45.3078
20332:3	1	R.RPC[+57.021]FSALEVDETYVPK.E		C[+57]	637.649	3	1910.93	1910.93	0	0.2	509	Non	599.76	577.39	577.39	9.91	104	>sp|P02768|ALBU_HUMAN Albumin OS=Homo sapiens OX=9606 GN=ALB PE=1 SV=2	1974	231128_vra_hs_jacalin_impa_pngasef_trypsin_20.ScanId;v=1;d1=23944.23944.3	controllerType=0 controllerNumber=1 scan=23944	45.66
19742:3	1	R.RPC[+57.021]FSALEVDETYVPK.E		C[+57]	637.648	3	1910.93	1910.93	0	-1.5	509	Non	611.09	596.73	596.73	10.66	104	>sp|P02768|ALBU_HUMAN Albumin OS=Homo sapiens OX=9606 GN=ALB PE=1 SV=2	1974	231128_vra_hs_jacalin_impa_pngasef_trypsin_20.ScanId;v=1;d1=23336.23336.3	controllerType=0 controllerNumber=1 scan=23336	44.7856
20161:3	1	R.RPC[+57.021]FSALEVDETYVPK.E		C[+57]	637.648	3	1910.93	1910.93	0	-1.3	509	Non	625.82	625.82	625.82	10.66	104	>sp|P02768|ALBU_HUMAN Albumin OS=Homo sapiens OX=9606 GN=ALB PE=1 SV=2	1974	231128_vra_hs_jacalin_impa_pngasef_trypsin_20.ScanId;v=1;d1=23768.23768.3	controllerType=0 controllerNumber=1 scan=23768	45.4043
20126:3	1	R.RPC[+57.021]FSALEVDETYVPK.E		C[+57]	637.649	3	1910.93	1910.93	0	0.2	509	Non	693.48	677.69	677.69	11.91	104	>sp|P02768|ALBU_HUMAN Albumin OS=Homo sapiens OX=9606 GN=ALB PE=1 SV=2	1974	231128_vra_hs_jacalin_impa_pngasef_trypsin_20.ScanId;v=1;d1=23732.23732.3	controllerType=0 controllerNumber=1 scan=23732	45.3582
24091:3	1	R.PC[+57.021]FSALEVDETYVPK.E		C[+57]	585.615	3	1754.83	1754.83	0	0.8	510	Non	316.63	284.63	284.63	4.59	104	>sp|P02768|ALBU_HUMAN Albumin OS=Homo sapiens OX=9606 GN=ALB PE=1 SV=2	1974	231128_vra_hs_jacalin_impa_pngasef_trypsin_20.ScanId;v=1;d1=27821.27821.3	controllerType=0 controllerNumber=1 scan=27821	51.4127
24076:2	1	R.PC[+57.021]FSALEVDETYVPK.E		C[+57]	877.92	2	1754.83	1754.83	0	0.8	510	Non	882.65	673.94	673.94	15.9	104	>sp|P02768|ALBU_HUMAN Albumin OS=Homo sapiens OX=9606 GN=ALB PE=1 SV=2	1974	231128_vra_hs_jacalin_impa_pngasef_trypsin_20.ScanId;v=1;d1=27806.27806.2	controllerType=0 controllerNumber=1 scan=27806	51.3852
24048:2	1	R.PC[+57.021]FSALEVDETYVPK.E		C[+57]	877.919	2	1754.83	1754.83	0	-0.3	510	Non	914.33	785.46	785.46	16.87	104	>sp|P02768|ALBU_HUMAN Albumin OS=Homo sapiens OX=9606 GN=ALB PE=1 SV=2	1974	231128_vra_hs_jacalin_impa_pngasef_trypsin_20.ScanId;v=1;d1=27777.27777.2	controllerType=0 controllerNumber=1 scan=27777	51.3372
16810:3	1	F.SALEVDETYVPK.E			450.898	3	1350.68	1350.68	0	1.4	513	CRagged	239.95	139.22	139.22	2.51	104	>sp|P02768|ALBU_HUMAN Albumin OS=Homo sapiens OX=9606 GN=ALB PE=1 SV=2	1974	231128_vra_hs_jacalin_impa_pngasef_trypsin_20.ScanId;v=1;d1=20306.20306.3	controllerType=0 controllerNumber=1 scan=20306	40.2597
17254:2	1	F.SALEVDETYVPK.E			675.842	2	1350.68	1350.68	0	-1	513	CRagged	382.89	136.54	136.54	3.91	104	>sp|P02768|ALBU_HUMAN Albumin OS=Homo sapiens OX=9606 GN=ALB PE=1 SV=2	1974	231128_vra_hs_jacalin_impa_pngasef_trypsin_20.ScanId;v=1;d1=20763.20763.2	controllerType=0 controllerNumber=1 scan=20763	40.8826
17216:2	1	F.SALEVDETYVPK.E			675.843	2	1350.68	1350.68	0	-0.3	513	CRagged	417.55	218.26	218.26	4.92	104	>sp|P02768|ALBU_HUMAN Albumin OS=Homo sapiens OX=9606 GN=ALB PE=1 SV=2	1974	231128_vra_hs_jacalin_impa_pngasef_trypsin_20.ScanId;v=1;d1=20724.20724.2	controllerType=0 controllerNumber=1 scan=20724	40.8246
16847:2	1	F.SALEVDETYVPK.E			675.843	2	1350.68	1350.68	0	-0.6	513	CRagged	433.43	220.01	220.01	6.13	104	>sp|P02768|ALBU_HUMAN Albumin OS=Homo sapiens OX=9606 GN=ALB PE=1 SV=2	1974	231128_vra_hs_jacalin_impa_pngasef_trypsin_20.ScanId;v=1;d1=20345.20345.2	controllerType=0 controllerNumber=1 scan=20345	40.3204
16887:2	1	F.SALEVDETYVPK.E			675.843	2	1350.68	1350.68	0	-0.6	513	CRagged	457.28	227.97	227.97	6.36	104	>sp|P02768|ALBU_HUMAN Albumin OS=Homo sapiens OX=9606 GN=ALB PE=1 SV=2	1974	231128_vra_hs_jacalin_impa_pngasef_trypsin_20.ScanId;v=1;d1=20386.20386.2	controllerType=0 controllerNumber=1 scan=20386	40.3754
17062:2	1	F.SALEVDETYVPK.E			675.842	2	1350.68	1350.68	0	-1.2	513	CRagged	604.6	311.5	311.5	9.3	104	>sp|P02768|ALBU_HUMAN Albumin OS=Homo sapiens OX=9606 GN=ALB PE=1 SV=2	1974	231128_vra_hs_jacalin_impa_pngasef_trypsin_20.ScanId;v=1;d1=20566.20566.2	controllerType=0 controllerNumber=1 scan=20566	40.607
17037:2	1	F.SALEVDETYVPK.E			675.842	2	1350.68	1350.68	0	-1.5	513	CRagged	610.15	314.62	314.62	9.3	104	>sp|P02768|ALBU_HUMAN Albumin OS=Homo sapiens OX=9606 GN=ALB PE=1 SV=2	1974	231128_vra_hs_jacalin_impa_pngasef_trypsin_20.ScanId;v=1;d1=20540.20540.2	controllerType=0 controllerNumber=1 scan=20540	40.5728
16718:2	1	F.SALEVDETYVPK.E			675.843	2	1350.68	1350.68	0	-0.6	513	CRagged	678.31	404.91	404.91	11.84	104	>sp|P02768|ALBU_HUMAN Albumin OS=Homo sapiens OX=9606 GN=ALB PE=1 SV=2	1974	231128_vra_hs_jacalin_impa_pngasef_trypsin_20.ScanId;v=1;d1=20212.20212.2	controllerType=0 controllerNumber=1 scan=20212	40.1223
16705:2	1	F.SALEVDETYVPK.E			675.842	2	1350.68	1350.68	0	-0.9	513	CRagged	726	466.66	466.66	12.84	104	>sp|P02768|ALBU_HUMAN Albumin OS=Homo sapiens OX=9606 GN=ALB PE=1 SV=2	1974	231128_vra_hs_jacalin_impa_pngasef_trypsin_20.ScanId;v=1;d1=20198.20198.2	controllerType=0 controllerNumber=1 scan=20198	40.1015
29596:4	1	F.SALEVDETYVPKEFNAETFTFHADIC[+57.021]TLSEK.E		C[+57]	898.677	4	3591.69	3591.68	0	1.1	513	CRagged	340.85	340.85	340.85	8.54	104	>sp|P02768|ALBU_HUMAN Albumin OS=Homo sapiens OX=9606 GN=ALB PE=1 SV=2	1974	231128_vra_hs_jacalin_impa_pngasef_trypsin_20.ScanId;v=1;d1=33506.33506.4	controllerType=0 controllerNumber=1 scan=33506	59.8922
29594:4	1	F.SALEVDETYVPKEFNAETFTFHADIC[+57.021]TLSEK.E		C[+57]	898.677	4	3591.69	3591.68	0	1.1	513	CRagged	497.08	496.35	496.35	10.35	104	>sp|P02768|ALBU_HUMAN Albumin OS=Homo sapiens OX=9606 GN=ALB PE=1 SV=2	1974	231128_vra_hs_jacalin_impa_pngasef_trypsin_20.ScanId;v=1;d1=33504.33504.4	controllerType=0 controllerNumber=1 scan=33504	59.8877
29537:4	1	F.SALEVDETYVPKEFNAETFTFHADIC[+57.021]TLSEK.E		C[+57]	898.678	4	3591.69	3591.68	0	2.4	513	CRagged	618.8	618.74	618.74	12.16	104	>sp|P02768|ALBU_HUMAN Albumin OS=Homo sapiens OX=9606 GN=ALB PE=1 SV=2	1974	231128_vra_hs_jacalin_impa_pngasef_trypsin_20.ScanId;v=1;d1=33445.33445.4	controllerType=0 controllerNumber=1 scan=33445	59.7853
19554:2	1	K.EFNAETF.T			429.187	2	857.367	857.368	0	-0.1	525	NRagged	222.86	193.39	193.39	2.53	104	>sp|P02768|ALBU_HUMAN Albumin OS=Homo sapiens OX=9606 GN=ALB PE=1 SV=2	1974	231128_vra_hs_jacalin_impa_pngasef_trypsin_20.ScanId;v=1;d1=23142.23142.2	controllerType=0 controllerNumber=1 scan=23142	44.4771
19534:2	1	K.EFNAETF.T			429.187	2	857.367	857.368	0	-0.8	525	NRagged	289.83	164.8	164.8	2.87	104	>sp|P02768|ALBU_HUMAN Albumin OS=Homo sapiens OX=9606 GN=ALB PE=1 SV=2	1974	231128_vra_hs_jacalin_impa_pngasef_trypsin_20.ScanId;v=1;d1=23121.23121.2	controllerType=0 controllerNumber=1 scan=23121	44.4409
44412:3	1	K.EFNAETFTFHADIC[+57.021]TLSEK.E		C[+57]	754.012	3	2260.02	2260.02	0	-0.4	525	Non	61.39	61.39	61.39	2.52	104	>sp|P02768|ALBU_HUMAN Albumin OS=Homo sapiens OX=9606 GN=ALB PE=1 SV=2	1974	231128_vra_hs_jacalin_impa_pngasef_trypsin_20.ScanId;v=1;d1=49004.49004.3	controllerType=0 controllerNumber=1 scan=49004	83.0436
44207:3	1	K.EFNAETFTFHADIC[+57.021]TLSEK.E		C[+57]	754.012	3	2260.02	2260.02	0	-0.5	525	Non	62.23	62.23	62.23	2.78	104	>sp|P02768|ALBU_HUMAN Albumin OS=Homo sapiens OX=9606 GN=ALB PE=1 SV=2	1974	231128_vra_hs_jacalin_impa_pngasef_trypsin_20.ScanId;v=1;d1=48740.48740.3	controllerType=0 controllerNumber=1 scan=48740	82.5204
44307:3	1	K.EFNAETFTFHADIC[+57.021]TLSEK.E		C[+57]	754.013	3	2260.03	2260.02	0	1.3	525	Non	67.61	67.61	67.61	2.52	104	>sp|P02768|ALBU_HUMAN Albumin OS=Homo sapiens OX=9606 GN=ALB PE=1 SV=2	1974	231128_vra_hs_jacalin_impa_pngasef_trypsin_20.ScanId;v=1;d1=48855.48855.3	controllerType=0 controllerNumber=1 scan=48855	82.7346
44555:3	1	K.EFNAETFTFHADIC[+57.021]TLSEK.E		C[+57]	754.013	3	2260.02	2260.02	0	0.4	525	Non	83.12	83.12	83.12	2.89	104	>sp|P02768|ALBU_HUMAN Albumin OS=Homo sapiens OX=9606 GN=ALB PE=1 SV=2	1974	231128_vra_hs_jacalin_impa_pngasef_trypsin_20.ScanId;v=1;d1=49236.49236.3	controllerType=0 controllerNumber=1 scan=49236	83.5551
43984:3	1	K.EFNAETFTFHADIC[+57.021]TLSEK.E		C[+57]	754.014	3	2260.03	2260.02	0	1.4	525	Non	96.04	96.04	96.04	2.72	104	>sp|P02768|ALBU_HUMAN Albumin OS=Homo sapiens OX=9606 GN=ALB PE=1 SV=2	1974	231128_vra_hs_jacalin_impa_pngasef_trypsin_20.ScanId;v=1;d1=48469.48469.3	controllerType=0 controllerNumber=1 scan=48469	81.9963
43924:3	1	K.EFNAETFTFHADIC[+57.021]TLSEK.E		C[+57]	754.013	3	2260.02	2260.02	0	0.5	525	Non	102.29	102.29	102.29	3.05	104	>sp|P02768|ALBU_HUMAN Albumin OS=Homo sapiens OX=9606 GN=ALB PE=1 SV=2	1974	231128_vra_hs_jacalin_impa_pngasef_trypsin_20.ScanId;v=1;d1=48390.48390.3	controllerType=0 controllerNumber=1 scan=48390	81.8437
43509:3	1	K.EFNAETFTFHADIC[+57.021]TLSEK.E		C[+57]	754.013	3	2260.02	2260.02	0	0.4	525	Non	111.25	111.25	111.25	3.05	104	>sp|P02768|ALBU_HUMAN Albumin OS=Homo sapiens OX=9606 GN=ALB PE=1 SV=2	1974	231128_vra_hs_jacalin_impa_pngasef_trypsin_20.ScanId;v=1;d1=47903.47903.3	controllerType=0 controllerNumber=1 scan=47903	80.9693
44456:3	1	K.EFNAETFTFHADIC[+57.021]TLSEK.E		C[+57]	754.014	3	2260.03	2260.02	0	1.7	525	Non	111.85	111.85	111.85	2.84	104	>sp|P02768|ALBU_HUMAN Albumin OS=Homo sapiens OX=9606 GN=ALB PE=1 SV=2	1974	231128_vra_hs_jacalin_impa_pngasef_trypsin_20.ScanId;v=1;d1=49079.49079.3	controllerType=0 controllerNumber=1 scan=49079	83.2146
44459:3	1	K.EFNAETFTFHADIC[+57.021]TLSEK.E		C[+57]	754.013	3	2260.02	2260.02	0	0.9	525	Non	119.17	119.17	119.17	2.99	104	>sp|P02768|ALBU_HUMAN Albumin OS=Homo sapiens OX=9606 GN=ALB PE=1 SV=2	1974	231128_vra_hs_jacalin_impa_pngasef_trypsin_20.ScanId;v=1;d1=49083.49083.3	controllerType=0 controllerNumber=1 scan=49083	83.2232
27760:3	1	K.EFNAETFTFHADIC[+57.021]TLSEK.E		C[+57]	754.01	3	2260.02	2260.02	0	-3.1	525	Non	155.38	130.9	130.9	2.43	104	>sp|P02768|ALBU_HUMAN Albumin OS=Homo sapiens OX=9606 GN=ALB PE=1 SV=2	1974	231128_vra_hs_jacalin_impa_pngasef_trypsin_20.ScanId;v=1;d1=31604.31604.3	controllerType=0 controllerNumber=1 scan=31604	56.9139
45639:3	1	K.EFNAETFTFHADIC[+57.021]TLSEK.E		C[+57]	754.014	3	2260.03	2260.02	0	2.8	525	Non	159.63	159.63	159.63	3.04	104	>sp|P02768|ALBU_HUMAN Albumin OS=Homo sapiens OX=9606 GN=ALB PE=1 SV=2	1974	231128_vra_hs_jacalin_impa_pngasef_trypsin_20.ScanId;v=1;d1=51458.51458.3	controllerType=0 controllerNumber=1 scan=51458	89.3033
45596:3	1	K.EFNAETFTFHADIC[+57.021]TLSEK.E		C[+57]	754.014	3	2260.03	2260.02	0	2.8	525	Non	164.23	164.23	164.23	3.07	104	>sp|P02768|ALBU_HUMAN Albumin OS=Homo sapiens OX=9606 GN=ALB PE=1 SV=2	1974	231128_vra_hs_jacalin_impa_pngasef_trypsin_20.ScanId;v=1;d1=51391.51391.3	controllerType=0 controllerNumber=1 scan=51391	89.1595
42676:3	1	K.EFNAETFTFHADIC[+57.021]TLSEK.E		C[+57]	754.014	3	2260.03	2260.02	0	1.6	525	Non	168.71	168.71	168.71	3.1	104	>sp|P02768|ALBU_HUMAN Albumin OS=Homo sapiens OX=9606 GN=ALB PE=1 SV=2	1974	231128_vra_hs_jacalin_impa_pngasef_trypsin_20.ScanId;v=1;d1=46982.46982.3	controllerType=0 controllerNumber=1 scan=46982	79.3829
42270:3	1	K.EFNAETFTFHADIC[+57.021]TLSEK.E		C[+57]	754.013	3	2260.03	2260.02	0	1	525	Non	178.18	178.18	178.18	3.17	104	>sp|P02768|ALBU_HUMAN Albumin OS=Homo sapiens OX=9606 GN=ALB PE=1 SV=2	1974	231128_vra_hs_jacalin_impa_pngasef_trypsin_20.ScanId;v=1;d1=46556.46556.3	controllerType=0 controllerNumber=1 scan=46556	78.6813
43603:3	1	K.EFNAETFTFHADIC[+57.021]TLSEK.E		C[+57]	754.013	3	2260.02	2260.02	0	0.3	525	Non	178.71	178.71	178.71	3.78	104	>sp|P02768|ALBU_HUMAN Albumin OS=Homo sapiens OX=9606 GN=ALB PE=1 SV=2	1974	231128_vra_hs_jacalin_impa_pngasef_trypsin_20.ScanId;v=1;d1=48009.48009.3	controllerType=0 controllerNumber=1 scan=48009	81.1563
45681:3	1	K.EFNAETFTFHADIC[+57.021]TLSEK.E		C[+57]	754.016	3	2260.03	2260.02	0	4.2	525	Non	179.5	179.5	179.5	2.95	104	>sp|P02768|ALBU_HUMAN Albumin OS=Homo sapiens OX=9606 GN=ALB PE=1 SV=2	1974	231128_vra_hs_jacalin_impa_pngasef_trypsin_20.ScanId;v=1;d1=51525.51525.3	controllerType=0 controllerNumber=1 scan=51525	89.4446
45593:3	1	K.EFNAETFTFHADIC[+57.021]TLSEK.E		C[+57]	754.013	3	2260.03	2260.02	0	1.2	525	Non	180.11	180.11	180.11	3.59	104	>sp|P02768|ALBU_HUMAN Albumin OS=Homo sapiens OX=9606 GN=ALB PE=1 SV=2	1974	231128_vra_hs_jacalin_impa_pngasef_trypsin_20.ScanId;v=1;d1=51387.51387.3	controllerType=0 controllerNumber=1 scan=51387	89.1518
42244:3	1	K.EFNAETFTFHADIC[+57.021]TLSEK.E		C[+57]	754.015	3	2260.03	2260.02	0	3.3	525	Non	180.51	180.51	180.51	2.96	104	>sp|P02768|ALBU_HUMAN Albumin OS=Homo sapiens OX=9606 GN=ALB PE=1 SV=2	1974	231128_vra_hs_jacalin_impa_pngasef_trypsin_20.ScanId;v=1;d1=46529.46529.3	controllerType=0 controllerNumber=1 scan=46529	78.6366
41759:3	1	K.EFNAETFTFHADIC[+57.021]TLSEK.E		C[+57]	754.014	3	2260.03	2260.02	0	1.6	525	Non	180.84	180.84	180.84	3.59	104	>sp|P02768|ALBU_HUMAN Albumin OS=Homo sapiens OX=9606 GN=ALB PE=1 SV=2	1974	231128_vra_hs_jacalin_impa_pngasef_trypsin_20.ScanId;v=1;d1=46027.46027.3	controllerType=0 controllerNumber=1 scan=46027	77.8175
45679:3	1	K.EFNAETFTFHADIC[+57.021]TLSEK.E		C[+57]	754.016	3	2260.03	2260.02	0	4.6	525	Non	185.06	185.06	185.06	2.94	104	>sp|P02768|ALBU_HUMAN Albumin OS=Homo sapiens OX=9606 GN=ALB PE=1 SV=2	1974	231128_vra_hs_jacalin_impa_pngasef_trypsin_20.ScanId;v=1;d1=51522.51522.3	controllerType=0 controllerNumber=1 scan=51522	89.4386
44153:3	1	K.EFNAETFTFHADIC[+57.021]TLSEK.E		C[+57]	754.013	3	2260.02	2260.02	0	0.1	525	Non	186.74	186.74	186.74	3.69	104	>sp|P02768|ALBU_HUMAN Albumin OS=Homo sapiens OX=9606 GN=ALB PE=1 SV=2	1974	231128_vra_hs_jacalin_impa_pngasef_trypsin_20.ScanId;v=1;d1=48668.48668.3	controllerType=0 controllerNumber=1 scan=48668	82.3617
43021:3	1	K.EFNAETFTFHADIC[+57.021]TLSEK.E		C[+57]	754.014	3	2260.03	2260.02	0	2.1	525	Non	189.07	189.07	189.07	3.12	104	>sp|P02768|ALBU_HUMAN Albumin OS=Homo sapiens OX=9606 GN=ALB PE=1 SV=2	1974	231128_vra_hs_jacalin_impa_pngasef_trypsin_20.ScanId;v=1;d1=47357.47357.3	controllerType=0 controllerNumber=1 scan=47357	80.0152
42084:3	1	K.EFNAETFTFHADIC[+57.021]TLSEK.E		C[+57]	754.014	3	2260.03	2260.02	0	2	525	Non	204.01	204.01	204.01	3.72	104	>sp|P02768|ALBU_HUMAN Albumin OS=Homo sapiens OX=9606 GN=ALB PE=1 SV=2	1974	231128_vra_hs_jacalin_impa_pngasef_trypsin_20.ScanId;v=1;d1=46363.46363.3	controllerType=0 controllerNumber=1 scan=46363	78.3655
45637:3	1	K.EFNAETFTFHADIC[+57.021]TLSEK.E		C[+57]	754.014	3	2260.03	2260.02	0	1.7	525	Non	207.49	207.49	207.49	3.82	104	>sp|P02768|ALBU_HUMAN Albumin OS=Homo sapiens OX=9606 GN=ALB PE=1 SV=2	1974	231128_vra_hs_jacalin_impa_pngasef_trypsin_20.ScanId;v=1;d1=51455.51455.3	controllerType=0 controllerNumber=1 scan=51455	89.297
43591:3	1	K.EFNAETFTFHADIC[+57.021]TLSEK.E		C[+57]	754.014	3	2260.03	2260.02	0	1.6	525	Non	214.28	214.28	214.28	3.63	104	>sp|P02768|ALBU_HUMAN Albumin OS=Homo sapiens OX=9606 GN=ALB PE=1 SV=2	1974	231128_vra_hs_jacalin_impa_pngasef_trypsin_20.ScanId;v=1;d1=47996.47996.3	controllerType=0 controllerNumber=1 scan=47996	81.1341
42437:3	1	K.EFNAETFTFHADIC[+57.021]TLSEK.E		C[+57]	754.014	3	2260.03	2260.02	0	1.4	525	Non	214.33	214.33	214.33	3.63	104	>sp|P02768|ALBU_HUMAN Albumin OS=Homo sapiens OX=9606 GN=ALB PE=1 SV=2	1974	231128_vra_hs_jacalin_impa_pngasef_trypsin_20.ScanId;v=1;d1=46730.46730.3	controllerType=0 controllerNumber=1 scan=46730	78.9669
43219:3	1	K.EFNAETFTFHADIC[+57.021]TLSEK.E		C[+57]	754.014	3	2260.03	2260.02	0	1.4	525	Non	225.99	225.99	225.99	4.8	104	>sp|P02768|ALBU_HUMAN Albumin OS=Homo sapiens OX=9606 GN=ALB PE=1 SV=2	1974	231128_vra_hs_jacalin_impa_pngasef_trypsin_20.ScanId;v=1;d1=47575.47575.3	controllerType=0 controllerNumber=1 scan=47575	80.391
43412:3	1	K.EFNAETFTFHADIC[+57.021]TLSEK.E		C[+57]	754.013	3	2260.02	2260.02	0	0.8	525	Non	226.88	226.88	226.88	5.29	104	>sp|P02768|ALBU_HUMAN Albumin OS=Homo sapiens OX=9606 GN=ALB PE=1 SV=2	1974	231128_vra_hs_jacalin_impa_pngasef_trypsin_20.ScanId;v=1;d1=47791.47791.3	controllerType=0 controllerNumber=1 scan=47791	80.7678
43011:3	1	K.EFNAETFTFHADIC[+57.021]TLSEK.E		C[+57]	754.013	3	2260.02	2260.02	0	0.5	525	Non	229.35	229.35	229.35	5.06	104	>sp|P02768|ALBU_HUMAN Albumin OS=Homo sapiens OX=9606 GN=ALB PE=1 SV=2	1974	231128_vra_hs_jacalin_impa_pngasef_trypsin_20.ScanId;v=1;d1=47346.47346.3	controllerType=0 controllerNumber=1 scan=47346	79.9959
42570:3	1	K.EFNAETFTFHADIC[+57.021]TLSEK.E		C[+57]	754.013	3	2260.03	2260.02	0	1.3	525	Non	235.23	235.23	235.23	4.98	104	>sp|P02768|ALBU_HUMAN Albumin OS=Homo sapiens OX=9606 GN=ALB PE=1 SV=2	1974	231128_vra_hs_jacalin_impa_pngasef_trypsin_20.ScanId;v=1;d1=46870.46870.3	controllerType=0 controllerNumber=1 scan=46870	79.198
42400:3	1	K.EFNAETFTFHADIC[+57.021]TLSEK.E		C[+57]	754.013	3	2260.02	2260.02	0	0.9	525	Non	238.01	238.01	238.01	4.9	104	>sp|P02768|ALBU_HUMAN Albumin OS=Homo sapiens OX=9606 GN=ALB PE=1 SV=2	1974	231128_vra_hs_jacalin_impa_pngasef_trypsin_20.ScanId;v=1;d1=46691.46691.3	controllerType=0 controllerNumber=1 scan=46691	78.9012
43122:3	1	K.EFNAETFTFHADIC[+57.021]TLSEK.E		C[+57]	754.013	3	2260.02	2260.02	0	0.3	525	Non	241.66	241.66	241.66	5.6	104	>sp|P02768|ALBU_HUMAN Albumin OS=Homo sapiens OX=9606 GN=ALB PE=1 SV=2	1974	231128_vra_hs_jacalin_impa_pngasef_trypsin_20.ScanId;v=1;d1=47469.47469.3	controllerType=0 controllerNumber=1 scan=47469	80.2102
42898:3	1	K.EFNAETFTFHADIC[+57.021]TLSEK.E		C[+57]	754.014	3	2260.03	2260.02	0	1.4	525	Non	251.49	251.49	251.49	4.82	104	>sp|P02768|ALBU_HUMAN Albumin OS=Homo sapiens OX=9606 GN=ALB PE=1 SV=2	1974	231128_vra_hs_jacalin_impa_pngasef_trypsin_20.ScanId;v=1;d1=47223.47223.3	controllerType=0 controllerNumber=1 scan=47223	79.7877
41434:3	1	K.EFNAETFTFHADIC[+57.021]TLSEK.E		C[+57]	754.011	3	2260.02	2260.02	0	-1.9	525	Non	272.16	272.16	272.16	5.62	104	>sp|P02768|ALBU_HUMAN Albumin OS=Homo sapiens OX=9606 GN=ALB PE=1 SV=2	1974	231128_vra_hs_jacalin_impa_pngasef_trypsin_20.ScanId;v=1;d1=45691.45691.3	controllerType=0 controllerNumber=1 scan=45691	77.2742
42114:3	1	K.EFNAETFTFHADIC[+57.021]TLSEK.E		C[+57]	754.013	3	2260.02	2260.02	0	0.7	525	Non	274.62	274.62	274.62	5.87	104	>sp|P02768|ALBU_HUMAN Albumin OS=Homo sapiens OX=9606 GN=ALB PE=1 SV=2	1974	231128_vra_hs_jacalin_impa_pngasef_trypsin_20.ScanId;v=1;d1=46394.46394.3	controllerType=0 controllerNumber=1 scan=46394	78.4158
43229:3	1	K.EFNAETFTFHADIC[+57.021]TLSEK.E		C[+57]	754.014	3	2260.03	2260.02	0	1.4	525	Non	285.51	285.51	285.51	5.9	104	>sp|P02768|ALBU_HUMAN Albumin OS=Homo sapiens OX=9606 GN=ALB PE=1 SV=2	1974	231128_vra_hs_jacalin_impa_pngasef_trypsin_20.ScanId;v=1;d1=47586.47586.3	controllerType=0 controllerNumber=1 scan=47586	80.4099
43321:3	1	K.EFNAETFTFHADIC[+57.021]TLSEK.E		C[+57]	754.013	3	2260.03	2260.02	0	1.2	525	Non	291.38	291.38	291.38	5.9	104	>sp|P02768|ALBU_HUMAN Albumin OS=Homo sapiens OX=9606 GN=ALB PE=1 SV=2	1974	231128_vra_hs_jacalin_impa_pngasef_trypsin_20.ScanId;v=1;d1=47686.47686.3	controllerType=0 controllerNumber=1 scan=47686	80.5801
41605:3	1	K.EFNAETFTFHADIC[+57.021]TLSEK.E		C[+57]	754.013	3	2260.03	2260.02	0	1.3	525	Non	292.65	292.65	292.65	5.9	104	>sp|P02768|ALBU_HUMAN Albumin OS=Homo sapiens OX=9606 GN=ALB PE=1 SV=2	1974	231128_vra_hs_jacalin_impa_pngasef_trypsin_20.ScanId;v=1;d1=45868.45868.3	controllerType=0 controllerNumber=1 scan=45868	77.5598
41733:3	1	K.EFNAETFTFHADIC[+57.021]TLSEK.E		C[+57]	754.013	3	2260.02	2260.02	0	0.7	525	Non	293.2	293.2	293.2	6.2	104	>sp|P02768|ALBU_HUMAN Albumin OS=Homo sapiens OX=9606 GN=ALB PE=1 SV=2	1974	231128_vra_hs_jacalin_impa_pngasef_trypsin_20.ScanId;v=1;d1=46000.46000.3	controllerType=0 controllerNumber=1 scan=46000	77.7735
41916:3	1	K.EFNAETFTFHADIC[+57.021]TLSEK.E		C[+57]	754.014	3	2260.03	2260.02	0	2	525	Non	293.82	293.82	293.82	5.9	104	>sp|P02768|ALBU_HUMAN Albumin OS=Homo sapiens OX=9606 GN=ALB PE=1 SV=2	1974	231128_vra_hs_jacalin_impa_pngasef_trypsin_20.ScanId;v=1;d1=46189.46189.3	controllerType=0 controllerNumber=1 scan=46189	78.0809
43680:3	1	K.EFNAETFTFHADIC[+57.021]TLSEK.E		C[+57]	754.014	3	2260.03	2260.02	0	1.6	525	Non	296.63	296.63	296.63	6.38	104	>sp|P02768|ALBU_HUMAN Albumin OS=Homo sapiens OX=9606 GN=ALB PE=1 SV=2	1974	231128_vra_hs_jacalin_impa_pngasef_trypsin_20.ScanId;v=1;d1=48100.48100.3	controllerType=0 controllerNumber=1 scan=48100	81.3182
42551:3	1	K.EFNAETFTFHADIC[+57.021]TLSEK.E		C[+57]	754.014	3	2260.03	2260.02	0	1.8	525	Non	303.09	303.09	303.09	6.6	104	>sp|P02768|ALBU_HUMAN Albumin OS=Homo sapiens OX=9606 GN=ALB PE=1 SV=2	1974	231128_vra_hs_jacalin_impa_pngasef_trypsin_20.ScanId;v=1;d1=46850.46850.3	controllerType=0 controllerNumber=1 scan=46850	79.1656
41940:3	1	K.EFNAETFTFHADIC[+57.021]TLSEK.E		C[+57]	754.013	3	2260.02	2260.02	0	0.4	525	Non	332.54	332.54	332.54	7.03	104	>sp|P02768|ALBU_HUMAN Albumin OS=Homo sapiens OX=9606 GN=ALB PE=1 SV=2	1974	231128_vra_hs_jacalin_impa_pngasef_trypsin_20.ScanId;v=1;d1=46214.46214.3	controllerType=0 controllerNumber=1 scan=46214	78.122
27974:3	1	K.EFNAETFTFHADIC[+57.021]TLSEK.E		C[+57]	754.012	3	2260.02	2260.02	0	-0.7	525	Non	369.81	369.81	369.81	7.07	104	>sp|P02768|ALBU_HUMAN Albumin OS=Homo sapiens OX=9606 GN=ALB PE=1 SV=2	1974	231128_vra_hs_jacalin_impa_pngasef_trypsin_20.ScanId;v=1;d1=31825.31825.3	controllerType=0 controllerNumber=1 scan=31825	57.2905
29757:3	1	K.EFNAETFTFHADIC[+57.021]TLSEK.E		C[+57]	754.014	3	2260.03	2260.02	0	2.8	525	Non	478.92	478.92	478.92	8.24	104	>sp|P02768|ALBU_HUMAN Albumin OS=Homo sapiens OX=9606 GN=ALB PE=1 SV=2	1974	231128_vra_hs_jacalin_impa_pngasef_trypsin_20.ScanId;v=1;d1=33672.33672.3	controllerType=0 controllerNumber=1 scan=33672	60.1647
27758:3	1	K.EFNAETFTFHADIC[+57.021]TLSEK.E		C[+57]	754.01	3	2260.02	2260.02	0	-3.1	525	Non	492.53	426.86	426.86	7.55	104	>sp|P02768|ALBU_HUMAN Albumin OS=Homo sapiens OX=9606 GN=ALB PE=1 SV=2	1974	231128_vra_hs_jacalin_impa_pngasef_trypsin_20.ScanId;v=1;d1=31602.31602.3	controllerType=0 controllerNumber=1 scan=31602	56.9094
28568:3	1	K.EFNAETFTFHADIC[+57.021]TLSEK.E		C[+57]	754.014	3	2260.03	2260.02	0	1.4	525	Non	536.41	536.41	536.41	9.08	104	>sp|P02768|ALBU_HUMAN Albumin OS=Homo sapiens OX=9606 GN=ALB PE=1 SV=2	1974	231128_vra_hs_jacalin_impa_pngasef_trypsin_20.ScanId;v=1;d1=32438.32438.3	controllerType=0 controllerNumber=1 scan=32438	58.2451
26290:3	1	K.EFNAETFTFHADIC[+57.021]TLSEK.E		C[+57]	754.013	3	2260.03	2260.02	0	1.2	525	Non	538.99	534.94	534.94	8.44	104	>sp|P02768|ALBU_HUMAN Albumin OS=Homo sapiens OX=9606 GN=ALB PE=1 SV=2	1974	231128_vra_hs_jacalin_impa_pngasef_trypsin_20.ScanId;v=1;d1=30091.30091.3	controllerType=0 controllerNumber=1 scan=30091	54.7033
28508:3	1	K.EFNAETFTFHADIC[+57.021]TLSEK.E		C[+57]	754.013	3	2260.02	2260.02	0	0.7	525	Non	579.2	579.2	579.2	9.74	104	>sp|P02768|ALBU_HUMAN Albumin OS=Homo sapiens OX=9606 GN=ALB PE=1 SV=2	1974	231128_vra_hs_jacalin_impa_pngasef_trypsin_20.ScanId;v=1;d1=32376.32376.3	controllerType=0 controllerNumber=1 scan=32376	58.1463
26154:3	1	K.EFNAETFTFHADIC[+57.021]TLSEK.E		C[+57]	754.013	3	2260.03	2260.02	0	1.2	525	Non	654.4	622.96	622.96	12.63	104	>sp|P02768|ALBU_HUMAN Albumin OS=Homo sapiens OX=9606 GN=ALB PE=1 SV=2	1974	231128_vra_hs_jacalin_impa_pngasef_trypsin_20.ScanId;v=1;d1=29951.29951.3	controllerType=0 controllerNumber=1 scan=29951	54.4974
25765:3	1	K.EFNAETFTFHADIC[+57.021]TLSEK.E		C[+57]	754.013	3	2260.02	2260.02	0	0.1	525	Non	681.21	659.35	659.35	12.93	104	>sp|P02768|ALBU_HUMAN Albumin OS=Homo sapiens OX=9606 GN=ALB PE=1 SV=2	1974	231128_vra_hs_jacalin_impa_pngasef_trypsin_20.ScanId;v=1;d1=29551.29551.3	controllerType=0 controllerNumber=1 scan=29551	53.9329
25799:3	1	K.EFNAETFTFHADIC[+57.021]TLSEK.E		C[+57]	754.013	3	2260.02	2260.02	0	0.1	525	Non	683.18	644.44	644.44	12.93	104	>sp|P02768|ALBU_HUMAN Albumin OS=Homo sapiens OX=9606 GN=ALB PE=1 SV=2	1974	231128_vra_hs_jacalin_impa_pngasef_trypsin_20.ScanId;v=1;d1=29586.29586.3	controllerType=0 controllerNumber=1 scan=29586	53.9831
27318:3	1	K.EFNAETFTFHADIC[+57.021]TLSEK.E		C[+57]	754.012	3	2260.02	2260.02	0	-0.4	525	Non	713.22	695.58	695.58	13.9	104	>sp|P02768|ALBU_HUMAN Albumin OS=Homo sapiens OX=9606 GN=ALB PE=1 SV=2	1974	231128_vra_hs_jacalin_impa_pngasef_trypsin_20.ScanId;v=1;d1=31149.31149.3	controllerType=0 controllerNumber=1 scan=31149	56.237
26458:3	1	K.EFNAETFTFHADIC[+57.021]TLSEK.E		C[+57]	754.013	3	2260.02	2260.02	0	0.9	525	Non	737.5	714.38	714.38	13.93	104	>sp|P02768|ALBU_HUMAN Albumin OS=Homo sapiens OX=9606 GN=ALB PE=1 SV=2	1974	231128_vra_hs_jacalin_impa_pngasef_trypsin_20.ScanId;v=1;d1=30264.30264.3	controllerType=0 controllerNumber=1 scan=30264	54.9536
27275:3	1	K.EFNAETFTFHADIC[+57.021]TLSEK.E		C[+57]	754.01	3	2260.02	2260.02	0	-2.8	525	Non	739.7	707.07	707.07	13.16	104	>sp|P02768|ALBU_HUMAN Albumin OS=Homo sapiens OX=9606 GN=ALB PE=1 SV=2	1974	231128_vra_hs_jacalin_impa_pngasef_trypsin_20.ScanId;v=1;d1=31104.31104.3	controllerType=0 controllerNumber=1 scan=31104	56.1624
25942:3	1	K.EFNAETFTFHADIC[+57.021]TLSEK.E		C[+57]	754.014	3	2260.03	2260.02	0	1.6	525	Non	739.84	635.36	635.36	13.63	104	>sp|P02768|ALBU_HUMAN Albumin OS=Homo sapiens OX=9606 GN=ALB PE=1 SV=2	1974	231128_vra_hs_jacalin_impa_pngasef_trypsin_20.ScanId;v=1;d1=29733.29733.3	controllerType=0 controllerNumber=1 scan=29733	54.185
25964:2	1	K.EFNAETFTFHADIC[+57.021]TLSEK.E		C[+57]	1130.52	2	2260.03	2260.02	0	1.6	525	Non	752.87	566.28	566.28	13.49	104	>sp|P02768|ALBU_HUMAN Albumin OS=Homo sapiens OX=9606 GN=ALB PE=1 SV=2	1974	231128_vra_hs_jacalin_impa_pngasef_trypsin_20.ScanId;v=1;d1=29755.29755.2	controllerType=0 controllerNumber=1 scan=29755	54.2227
26995:3	1	K.EFNAETFTFHADIC[+57.021]TLSEK.E		C[+57]	754.013	3	2260.02	2260.02	0	0.5	525	Non	753.72	738.03	738.03	14.93	104	>sp|P02768|ALBU_HUMAN Albumin OS=Homo sapiens OX=9606 GN=ALB PE=1 SV=2	1974	231128_vra_hs_jacalin_impa_pngasef_trypsin_20.ScanId;v=1;d1=30816.30816.3	controllerType=0 controllerNumber=1 scan=30816	55.7452
26321:3	1	K.EFNAETFTFHADIC[+57.021]TLSEK.E		C[+57]	754.013	3	2260.02	2260.02	0	0.7	525	Non	773.71	773.71	773.71	14.93	104	>sp|P02768|ALBU_HUMAN Albumin OS=Homo sapiens OX=9606 GN=ALB PE=1 SV=2	1974	231128_vra_hs_jacalin_impa_pngasef_trypsin_20.ScanId;v=1;d1=30123.30123.3	controllerType=0 controllerNumber=1 scan=30123	54.7499
26811:3	1	K.EFNAETFTFHADIC[+57.021]TLSEK.E		C[+57]	754.013	3	2260.02	2260.02	0	0.3	525	Non	774.57	756.2	756.2	14.93	104	>sp|P02768|ALBU_HUMAN Albumin OS=Homo sapiens OX=9606 GN=ALB PE=1 SV=2	1974	231128_vra_hs_jacalin_impa_pngasef_trypsin_20.ScanId;v=1;d1=30627.30627.3	controllerType=0 controllerNumber=1 scan=30627	55.4693
26120:3	1	K.EFNAETFTFHADIC[+57.021]TLSEK.E		C[+57]	754.013	3	2260.03	2260.02	0	1.3	525	Non	775.32	750.81	750.81	14.63	104	>sp|P02768|ALBU_HUMAN Albumin OS=Homo sapiens OX=9606 GN=ALB PE=1 SV=2	1974	231128_vra_hs_jacalin_impa_pngasef_trypsin_20.ScanId;v=1;d1=29916.29916.3	controllerType=0 controllerNumber=1 scan=29916	54.4467
26744:3	1	K.EFNAETFTFHADIC[+57.021]TLSEK.E		C[+57]	754.014	3	2260.03	2260.02	0	1.7	525	Non	780.85	753.07	753.07	14.63	104	>sp|P02768|ALBU_HUMAN Albumin OS=Homo sapiens OX=9606 GN=ALB PE=1 SV=2	1974	231128_vra_hs_jacalin_impa_pngasef_trypsin_20.ScanId;v=1;d1=30558.30558.3	controllerType=0 controllerNumber=1 scan=30558	55.3676
25971:3	1	K.EFNAETFTFHADIC[+57.021]TLSEK.E		C[+57]	754.014	3	2260.03	2260.02	0	1.4	525	Non	798.24	769.18	769.18	14.63	104	>sp|P02768|ALBU_HUMAN Albumin OS=Homo sapiens OX=9606 GN=ALB PE=1 SV=2	1974	231128_vra_hs_jacalin_impa_pngasef_trypsin_20.ScanId;v=1;d1=29763.29763.3	controllerType=0 controllerNumber=1 scan=29763	54.2402
26491:3	1	K.EFNAETFTFHADIC[+57.021]TLSEK.E		C[+57]	754.013	3	2260.02	2260.02	0	0.4	525	Non	799.37	774.29	774.29	14.93	104	>sp|P02768|ALBU_HUMAN Albumin OS=Homo sapiens OX=9606 GN=ALB PE=1 SV=2	1974	231128_vra_hs_jacalin_impa_pngasef_trypsin_20.ScanId;v=1;d1=30298.30298.3	controllerType=0 controllerNumber=1 scan=30298	55.0025
25607:3	1	K.EFNAETFTFHADIC[+57.021]TLSEK.E		C[+57]	754.013	3	2260.03	2260.02	0	1	525	Non	893.93	763.62	763.62	16.63	104	>sp|P02768|ALBU_HUMAN Albumin OS=Homo sapiens OX=9606 GN=ALB PE=1 SV=2	1974	231128_vra_hs_jacalin_impa_pngasef_trypsin_20.ScanId;v=1;d1=29388.29388.3	controllerType=0 controllerNumber=1 scan=29388	53.7051
25639:3	1	K.EFNAETFTFHADIC[+57.021]TLSEK.E		C[+57]	754.012	3	2260.02	2260.02	0	-0.1	525	Non	900.26	878.06	878.06	17.9	104	>sp|P02768|ALBU_HUMAN Albumin OS=Homo sapiens OX=9606 GN=ALB PE=1 SV=2	1974	231128_vra_hs_jacalin_impa_pngasef_trypsin_20.ScanId;v=1;d1=29421.29421.3	controllerType=0 controllerNumber=1 scan=29421	53.7561
25809:2	1	K.EFNAETFTFHADIC[+57.021]TLSEK.E		C[+57]	1130.52	2	2260.02	2260.02	0	0.1	525	Non	903.8	648.64	648.64	17.42	104	>sp|P02768|ALBU_HUMAN Albumin OS=Homo sapiens OX=9606 GN=ALB PE=1 SV=2	1974	231128_vra_hs_jacalin_impa_pngasef_trypsin_20.ScanId;v=1;d1=29596.29596.2	controllerType=0 controllerNumber=1 scan=29596	53.9971
25768:2	1	K.EFNAETFTFHADIC[+57.021]TLSEK.E		C[+57]	1130.52	2	2260.02	2260.02	0	0.1	525	Non	912.19	635.48	635.48	17.42	104	>sp|P02768|ALBU_HUMAN Albumin OS=Homo sapiens OX=9606 GN=ALB PE=1 SV=2	1974	231128_vra_hs_jacalin_impa_pngasef_trypsin_20.ScanId;v=1;d1=29554.29554.2	controllerType=0 controllerNumber=1 scan=29554	53.937
25619:2	1	K.EFNAETFTFHADIC[+57.021]TLSEK.E		C[+57]	1130.52	2	2260.02	2260.02	0	1	525	Non	1017.96	708.42	708.42	19.42	104	>sp|P02768|ALBU_HUMAN Albumin OS=Homo sapiens OX=9606 GN=ALB PE=1 SV=2	1974	231128_vra_hs_jacalin_impa_pngasef_trypsin_20.ScanId;v=1;d1=29400.29400.2	controllerType=0 controllerNumber=1 scan=29400	53.7197
25644:2	1	K.EFNAETFTFHADIC[+57.021]TLSEK.E		C[+57]	1130.51	2	2260.02	2260.02	0	-0.2	525	Non	1043	687.83	687.83	19.39	104	>sp|P02768|ALBU_HUMAN Albumin OS=Homo sapiens OX=9606 GN=ALB PE=1 SV=2	1974	231128_vra_hs_jacalin_impa_pngasef_trypsin_20.ScanId;v=1;d1=29426.29426.2	controllerType=0 controllerNumber=1 scan=29426	53.7617
30885:3	1	K.EFN[+0.984]AETFTFHADIC[+57.021]TLSEK.E		C[+57], N[+1]	754.347	3	2261.03	2261.01	0	9.1	525	Non	104.44	104.44	104.44	2.43	104	>sp|P02768|ALBU_HUMAN Albumin OS=Homo sapiens OX=9606 GN=ALB PE=1 SV=2	1974	231128_vra_hs_jacalin_impa_pngasef_trypsin_20.ScanId;v=1;d1=34836.34836.3	controllerType=0 controllerNumber=1 scan=34836	61.8644
27428:3	1	K.EFN[+0.984]AETFTFHADIC[+57.021]TLSEK.E		C[+57], N[+1]	754.344	3	2261.02	2261.01	0	5.2	525	Non	502.98	502.98	502.98	7.09	104	>sp|P02768|ALBU_HUMAN Albumin OS=Homo sapiens OX=9606 GN=ALB PE=1 SV=2	1974	231128_vra_hs_jacalin_impa_pngasef_trypsin_20.ScanId;v=1;d1=31262.31262.3	controllerType=0 controllerNumber=1 scan=31262	56.406
27615:3	1	K.EFN[+0.984]AETFTFHADIC[+57.021]TLSEK.E		C[+57], N[+1]	754.346	3	2261.02	2261.01	0	7.7	525	Non	535.06	510.07	510.07	7.83	104	>sp|P02768|ALBU_HUMAN Albumin OS=Homo sapiens OX=9606 GN=ALB PE=1 SV=2	1974	231128_vra_hs_jacalin_impa_pngasef_trypsin_20.ScanId;v=1;d1=31455.31455.3	controllerType=0 controllerNumber=1 scan=31455	56.6973
26921:3	1	K.EFN[+0.984]AETFTFHADIC[+57.021]TLSEK.E		C[+57], N[+1]	754.347	3	2261.03	2261.01	0	8.6	525	Non	562	521.14	521.14	8.62	104	>sp|P02768|ALBU_HUMAN Albumin OS=Homo sapiens OX=9606 GN=ALB PE=1 SV=2	1974	231128_vra_hs_jacalin_impa_pngasef_trypsin_20.ScanId;v=1;d1=30740.30740.3	controllerType=0 controllerNumber=1 scan=30740	55.6338
27132:3	1	K.EFN[+0.984]AETFTFHADIC[+57.021]TLSEK.E		C[+57], N[+1]	754.342	3	2261.01	2261.01	0	2.4	525	Non	598.76	595.77	595.77	10.03	104	>sp|P02768|ALBU_HUMAN Albumin OS=Homo sapiens OX=9606 GN=ALB PE=1 SV=2	1974	231128_vra_hs_jacalin_impa_pngasef_trypsin_20.ScanId;v=1;d1=30957.30957.3	controllerType=0 controllerNumber=1 scan=30957	55.9467
27172:3	1	K.EFN[+0.984]AETFTFHADIC[+57.021]TLSEK.E		C[+57], N[+1]	754.345	3	2261.02	2261.01	0	6	525	Non	614.42	572.6	572.6	10.12	104	>sp|P02768|ALBU_HUMAN Albumin OS=Homo sapiens OX=9606 GN=ALB PE=1 SV=2	1974	231128_vra_hs_jacalin_impa_pngasef_trypsin_20.ScanId;v=1;d1=30998.30998.3	controllerType=0 controllerNumber=1 scan=30998	56.0061
26956:3	1	K.EFN[+0.984]AETFTFHADIC[+57.021]TLSEK.E		C[+57], N[+1]	754.347	3	2261.03	2261.01	0	8.2	525	Non	667.26	652.2	652.2	11.81	104	>sp|P02768|ALBU_HUMAN Albumin OS=Homo sapiens OX=9606 GN=ALB PE=1 SV=2	1974	231128_vra_hs_jacalin_impa_pngasef_trypsin_20.ScanId;v=1;d1=30776.30776.3	controllerType=0 controllerNumber=1 scan=30776	55.6847
23271:3	1	K.EFNAETFTFHADIC[+57.021]TLSEKER.Q		C[+57]	849.061	3	2545.17	2545.17	0	1.3	525	Non	252.18	80.39	80.39	2.99	104	>sp|P02768|ALBU_HUMAN Albumin OS=Homo sapiens OX=9606 GN=ALB PE=1 SV=2	1974	231128_vra_hs_jacalin_impa_pngasef_trypsin_20.ScanId;v=1;d1=26976.26976.3	controllerType=0 controllerNumber=1 scan=26976	50.1676
23429:4	1	K.EFNAETFTFHADIC[+57.021]TLSEKER.Q		C[+57]	637.048	4	2545.17	2545.17	0	0.9	525	Non	388.73	388.73	388.73	8.28	104	>sp|P02768|ALBU_HUMAN Albumin OS=Homo sapiens OX=9606 GN=ALB PE=1 SV=2	1974	231128_vra_hs_jacalin_impa_pngasef_trypsin_20.ScanId;v=1;d1=27139.27139.4	controllerType=0 controllerNumber=1 scan=27139	50.4034
23100:3	1	K.EFNAETFTFHADIC[+57.021]TLSEKER.Q		C[+57]	849.061	3	2545.17	2545.17	0	1.2	525	Non	683.9	571.35	571.35	12.41	104	>sp|P02768|ALBU_HUMAN Albumin OS=Homo sapiens OX=9606 GN=ALB PE=1 SV=2	1974	231128_vra_hs_jacalin_impa_pngasef_trypsin_20.ScanId;v=1;d1=26801.26801.3	controllerType=0 controllerNumber=1 scan=26801	49.9272
23066:3	1	K.EFNAETFTFHADIC[+57.021]TLSEKER.Q		C[+57]	849.061	3	2545.17	2545.17	0	1	525	Non	772.85	641.02	641.02	14.71	104	>sp|P02768|ALBU_HUMAN Albumin OS=Homo sapiens OX=9606 GN=ALB PE=1 SV=2	1974	231128_vra_hs_jacalin_impa_pngasef_trypsin_20.ScanId;v=1;d1=26766.26766.3	controllerType=0 controllerNumber=1 scan=26766	49.8756
23247:4	1	K.EFNAETFTFHADIC[+57.021]TLSEKER.Q		C[+57]	637.048	4	2545.17	2545.17	0	1.3	525	Non	811.51	767.87	767.87	15.91	104	>sp|P02768|ALBU_HUMAN Albumin OS=Homo sapiens OX=9606 GN=ALB PE=1 SV=2	1974	231128_vra_hs_jacalin_impa_pngasef_trypsin_20.ScanId;v=1;d1=26952.26952.4	controllerType=0 controllerNumber=1 scan=26952	50.1333
23204:4	1	K.EFNAETFTFHADIC[+57.021]TLSEKER.Q		C[+57]	637.048	4	2545.17	2545.17	0	1	525	Non	927.74	811.65	811.65	18.22	104	>sp|P02768|ALBU_HUMAN Albumin OS=Homo sapiens OX=9606 GN=ALB PE=1 SV=2	1974	231128_vra_hs_jacalin_impa_pngasef_trypsin_20.ScanId;v=1;d1=26908.26908.4	controllerType=0 controllerNumber=1 scan=26908	50.0747
23029:4	1	K.EFNAETFTFHADIC[+57.021]TLSEKER.Q		C[+57]	637.047	4	2545.17	2545.17	0	0.5	525	Non	928.43	822.79	822.79	18.22	104	>sp|P02768|ALBU_HUMAN Albumin OS=Homo sapiens OX=9606 GN=ALB PE=1 SV=2	1974	231128_vra_hs_jacalin_impa_pngasef_trypsin_20.ScanId;v=1;d1=26728.26728.4	controllerType=0 controllerNumber=1 scan=26728	49.8276
23059:4	1	K.EFNAETFTFHADIC[+57.021]TLSEKER.Q		C[+57]	637.048	4	2545.17	2545.17	0	1	525	Non	948.67	824.75	824.75	18.22	104	>sp|P02768|ALBU_HUMAN Albumin OS=Homo sapiens OX=9606 GN=ALB PE=1 SV=2	1974	231128_vra_hs_jacalin_impa_pngasef_trypsin_20.ScanId;v=1;d1=26759.26759.4	controllerType=0 controllerNumber=1 scan=26759	49.8707
24354:4	1	K.EFN[+0.984]AETFTFHADIC[+57.021]TLSEKER.Q		C[+57], N[+1]	637.293	4	2546.15	2546.15	0	0.7	525	Non	345.42	339.3	339.3	6.31	104	>sp|P02768|ALBU_HUMAN Albumin OS=Homo sapiens OX=9606 GN=ALB PE=1 SV=2	1974	231128_vra_hs_jacalin_impa_pngasef_trypsin_20.ScanId;v=1;d1=28092.28092.4	controllerType=0 controllerNumber=1 scan=28092	51.8262
23601:4	1	K.EFN[+0.984]AETFTFHADIC[+57.021]TLSEKER.Q		C[+57], N[+1]	637.298	4	2546.17	2546.15	0	7.3	525	Non	476.52	471.08	471.08	7.38	104	>sp|P02768|ALBU_HUMAN Albumin OS=Homo sapiens OX=9606 GN=ALB PE=1 SV=2	1974	231128_vra_hs_jacalin_impa_pngasef_trypsin_20.ScanId;v=1;d1=27316.27316.4	controllerType=0 controllerNumber=1 scan=27316	50.6646
12779:3	1	F.TFHADIC[+57.021]TLSEK.E		C[+57]	474.562	3	1421.67	1421.67	0	-1.1	532	CRagged	183.11	139.66	139.66	2.41	104	>sp|P02768|ALBU_HUMAN Albumin OS=Homo sapiens OX=9606 GN=ALB PE=1 SV=2	1974	231128_vra_hs_jacalin_impa_pngasef_trypsin_20.ScanId;v=1;d1=16117.16117.3	controllerType=0 controllerNumber=1 scan=16117	34.429
12620:3	1	F.TFHADIC[+57.021]TLSEK.E		C[+57]	474.562	3	1421.67	1421.67	0	-1.1	532	CRagged	531.05	445.43	445.43	8.1	104	>sp|P02768|ALBU_HUMAN Albumin OS=Homo sapiens OX=9606 GN=ALB PE=1 SV=2	1974	231128_vra_hs_jacalin_impa_pngasef_trypsin_20.ScanId;v=1;d1=15954.15954.3	controllerType=0 controllerNumber=1 scan=15954	34.1932
12662:2	1	F.TFHADIC[+57.021]TLSEK.E		C[+57]	711.339	2	1421.67	1421.67	0	-1	532	CRagged	544.42	368.82	368.82	5.79	104	>sp|P02768|ALBU_HUMAN Albumin OS=Homo sapiens OX=9606 GN=ALB PE=1 SV=2	1974	231128_vra_hs_jacalin_impa_pngasef_trypsin_20.ScanId;v=1;d1=15997.15997.2	controllerType=0 controllerNumber=1 scan=15997	34.2504
12591:3	1	F.TFHADIC[+57.021]TLSEK.E		C[+57]	474.562	3	1421.67	1421.67	0	-1.5	532	CRagged	564.77	454.69	454.69	8.47	104	>sp|P02768|ALBU_HUMAN Albumin OS=Homo sapiens OX=9606 GN=ALB PE=1 SV=2	1974	231128_vra_hs_jacalin_impa_pngasef_trypsin_20.ScanId;v=1;d1=15924.15924.3	controllerType=0 controllerNumber=1 scan=15924	34.1492
12630:2	1	F.TFHADIC[+57.021]TLSEK.E		C[+57]	711.339	2	1421.67	1421.67	0	-1.4	532	CRagged	635.37	435.32	435.32	9.34	104	>sp|P02768|ALBU_HUMAN Albumin OS=Homo sapiens OX=9606 GN=ALB PE=1 SV=2	1974	231128_vra_hs_jacalin_impa_pngasef_trypsin_20.ScanId;v=1;d1=15964.15964.2	controllerType=0 controllerNumber=1 scan=15964	34.204
11094:2	1	K.KQTALVELVK.H			564.853	2	1128.7	1128.7	0	-0.3	549	Non	267.29	81.86	81.86	2.83	104	>sp|P02768|ALBU_HUMAN Albumin OS=Homo sapiens OX=9606 GN=ALB PE=1 SV=2	1974	231128_vra_hs_jacalin_impa_pngasef_trypsin_20.ScanId;v=1;d1=14361.14361.2	controllerType=0 controllerNumber=1 scan=14361	31.7766
11024:2	1	K.KQTALVELVK.H			564.853	2	1128.7	1128.7	0	-0.1	549	Non	476.82	195.85	195.85	5.36	104	>sp|P02768|ALBU_HUMAN Albumin OS=Homo sapiens OX=9606 GN=ALB PE=1 SV=2	1974	231128_vra_hs_jacalin_impa_pngasef_trypsin_20.ScanId;v=1;d1=14289.14289.2	controllerType=0 controllerNumber=1 scan=14289	31.6612
10882:2	1	K.KQTALVELVK.H			564.853	2	1128.7	1128.7	0	-0.1	549	Non	630.92	323.42	323.42	8.79	104	>sp|P02768|ALBU_HUMAN Albumin OS=Homo sapiens OX=9606 GN=ALB PE=1 SV=2	1974	231128_vra_hs_jacalin_impa_pngasef_trypsin_20.ScanId;v=1;d1=14143.14143.2	controllerType=0 controllerNumber=1 scan=14143	31.4477
10862:2	1	K.KQTALVELVK.H			564.852	2	1128.7	1128.7	0	-0.9	549	Non	637.31	323.65	323.65	8.79	104	>sp|P02768|ALBU_HUMAN Albumin OS=Homo sapiens OX=9606 GN=ALB PE=1 SV=2	1974	231128_vra_hs_jacalin_impa_pngasef_trypsin_20.ScanId;v=1;d1=14122.14122.2	controllerType=0 controllerNumber=1 scan=14122	31.4261
10748:2	1	K.KQTALVELVK.H			564.852	2	1128.7	1128.7	0	-0.9	549	Non	672.46	336.3	336.3	9.79	104	>sp|P02768|ALBU_HUMAN Albumin OS=Homo sapiens OX=9606 GN=ALB PE=1 SV=2	1974	231128_vra_hs_jacalin_impa_pngasef_trypsin_20.ScanId;v=1;d1=14003.14003.2	controllerType=0 controllerNumber=1 scan=14003	31.2639
10739:2	1	K.KQTALVELVK.H			564.853	2	1128.7	1128.7	0	-0.5	549	Non	673.85	349.38	349.38	9.99	104	>sp|P02768|ALBU_HUMAN Albumin OS=Homo sapiens OX=9606 GN=ALB PE=1 SV=2	1974	231128_vra_hs_jacalin_impa_pngasef_trypsin_20.ScanId;v=1;d1=13993.13993.2	controllerType=0 controllerNumber=1 scan=13993	31.2471
18011:2	1	K.QTALVELVK.H			500.806	2	1000.6	1000.6	0	0.4	550	Non	303.93	174.54	174.54	3.74	104	>sp|P02768|ALBU_HUMAN Albumin OS=Homo sapiens OX=9606 GN=ALB PE=1 SV=2	1974	231128_vra_hs_jacalin_impa_pngasef_trypsin_20.ScanId;v=1;d1=21543.21543.2	controllerType=0 controllerNumber=1 scan=21543	42.0443
16842:2	1	K.QTALVELVK.H			500.805	2	1000.6	1000.6	0	-0.8	550	Non	475.38	235.36	235.36	6.09	104	>sp|P02768|ALBU_HUMAN Albumin OS=Homo sapiens OX=9606 GN=ALB PE=1 SV=2	1974	231128_vra_hs_jacalin_impa_pngasef_trypsin_20.ScanId;v=1;d1=20339.20339.2	controllerType=0 controllerNumber=1 scan=20339	40.3113
16329:2	1	K.QTALVELVK.H			500.805	2	1000.6	1000.6	0	-0.8	550	Non	585.26	351.03	351.03	8.44	104	>sp|P02768|ALBU_HUMAN Albumin OS=Homo sapiens OX=9606 GN=ALB PE=1 SV=2	1974	231128_vra_hs_jacalin_impa_pngasef_trypsin_20.ScanId;v=1;d1=19798.19798.2	controllerType=0 controllerNumber=1 scan=19798	39.5285
16217:2	1	K.QTALVELVK.H			500.805	2	1000.6	1000.6	0	-1.2	550	Non	595.95	362.19	362.19	8.37	104	>sp|P02768|ALBU_HUMAN Albumin OS=Homo sapiens OX=9606 GN=ALB PE=1 SV=2	1974	231128_vra_hs_jacalin_impa_pngasef_trypsin_20.ScanId;v=1;d1=19682.19682.2	controllerType=0 controllerNumber=1 scan=19682	39.3643
16364:2	1	K.QTALVELVK.H			500.804	2	1000.6	1000.6	0	-2.4	550	Non	599.37	360.82	360.82	7.85	104	>sp|P02768|ALBU_HUMAN Albumin OS=Homo sapiens OX=9606 GN=ALB PE=1 SV=2	1974	231128_vra_hs_jacalin_impa_pngasef_trypsin_20.ScanId;v=1;d1=19837.19837.2	controllerType=0 controllerNumber=1 scan=19837	39.5745
16027:2	1	K.QTALVELVK.H			500.805	2	1000.6	1000.6	0	-0.6	550	Non	619.42	347.96	347.96	9.44	104	>sp|P02768|ALBU_HUMAN Albumin OS=Homo sapiens OX=9606 GN=ALB PE=1 SV=2	1974	231128_vra_hs_jacalin_impa_pngasef_trypsin_20.ScanId;v=1;d1=19486.19486.2	controllerType=0 controllerNumber=1 scan=19486	39.0899
16180:2	1	K.QTALVELVK.H			500.805	2	1000.6	1000.6	0	-0.4	550	Non	620.04	378.33	378.33	9.59	104	>sp|P02768|ALBU_HUMAN Albumin OS=Homo sapiens OX=9606 GN=ALB PE=1 SV=2	1974	231128_vra_hs_jacalin_impa_pngasef_trypsin_20.ScanId;v=1;d1=19644.19644.2	controllerType=0 controllerNumber=1 scan=19644	39.3142
16009:2	1	K.QTALVELVK.H			500.805	2	1000.6	1000.6	0	-1.2	550	Non	651.98	369.72	369.72	10.37	104	>sp|P02768|ALBU_HUMAN Albumin OS=Homo sapiens OX=9606 GN=ALB PE=1 SV=2	1974	231128_vra_hs_jacalin_impa_pngasef_trypsin_20.ScanId;v=1;d1=19467.19467.2	controllerType=0 controllerNumber=1 scan=19467	39.0648
15707:2	1	Q.TALVELVK.H			436.776	2	872.544	872.545	0	-0.9	551	CRagged	336.56	47.54	47.54	3.06	104	>sp|P02768|ALBU_HUMAN Albumin OS=Homo sapiens OX=9606 GN=ALB PE=1 SV=2	1974	231128_vra_hs_jacalin_impa_pngasef_trypsin_20.ScanId;v=1;d1=19144.19144.2	controllerType=0 controllerNumber=1 scan=19144	38.6387
15552:2	1	Q.TALVELVK.H			436.776	2	872.544	872.545	0	-1.2	551	CRagged	451.59	92.85	92.85	4.51	104	>sp|P02768|ALBU_HUMAN Albumin OS=Homo sapiens OX=9606 GN=ALB PE=1 SV=2	1974	231128_vra_hs_jacalin_impa_pngasef_trypsin_20.ScanId;v=1;d1=18985.18985.2	controllerType=0 controllerNumber=1 scan=18985	38.4214
15516:2	1	Q.TALVELVK.H			436.776	2	872.545	872.545	0	-0.5	551	CRagged	543.1	103.41	103.41	5.56	104	>sp|P02768|ALBU_HUMAN Albumin OS=Homo sapiens OX=9606 GN=ALB PE=1 SV=2	1974	231128_vra_hs_jacalin_impa_pngasef_trypsin_20.ScanId;v=1;d1=18948.18948.2	controllerType=0 controllerNumber=1 scan=18948	38.369
00029:2	1	K.ATKEQLK.A			409.243	2	817.478	817.478	0	0.4	563	Non	267.83	99.4	99.4	2.43	104	>sp|P02768|ALBU_HUMAN Albumin OS=Homo sapiens OX=9606 GN=ALB PE=1 SV=2	1974	231128_vra_hs_jacalin_impa_pngasef_trypsin_20.ScanId;v=1;d1=2520.2520.2	controllerType=0 controllerNumber=1 scan=2520	10.5708
28172:3	1	K.AVMDDFAAFVEK.C			448.216	3	1342.63	1342.63	0	0.1	570	Non	353.23	255.36	255.36	4.34	104	>sp|P02768|ALBU_HUMAN Albumin OS=Homo sapiens OX=9606 GN=ALB PE=1 SV=2	1974	231128_vra_hs_jacalin_impa_pngasef_trypsin_20.ScanId;v=1;d1=32030.32030.3	controllerType=0 controllerNumber=1 scan=32030	57.6189
28138:3	1	K.AVMDDFAAFVEK.C			448.216	3	1342.63	1342.63	0	0.1	570	Non	378.08	285.02	285.02	4.79	104	>sp|P02768|ALBU_HUMAN Albumin OS=Homo sapiens OX=9606 GN=ALB PE=1 SV=2	1974	231128_vra_hs_jacalin_impa_pngasef_trypsin_20.ScanId;v=1;d1=31995.31995.3	controllerType=0 controllerNumber=1 scan=31995	57.5641
28306:2	1	K.AVMDDFAAFVEK.C			671.821	2	1342.64	1342.63	0	0.4	570	Non	417.23	283.83	283.83	5.41	104	>sp|P02768|ALBU_HUMAN Albumin OS=Homo sapiens OX=9606 GN=ALB PE=1 SV=2	1974	231128_vra_hs_jacalin_impa_pngasef_trypsin_20.ScanId;v=1;d1=32168.32168.2	controllerType=0 controllerNumber=1 scan=32168	57.8317
28266:2	1	K.AVMDDFAAFVEK.C			671.822	2	1342.64	1342.63	0	1.2	570	Non	467.99	370.46	370.46	6.65	104	>sp|P02768|ALBU_HUMAN Albumin OS=Homo sapiens OX=9606 GN=ALB PE=1 SV=2	1974	231128_vra_hs_jacalin_impa_pngasef_trypsin_20.ScanId;v=1;d1=32127.32127.2	controllerType=0 controllerNumber=1 scan=32127	57.772
28100:2	1	K.AVMDDFAAFVEK.C			671.821	2	1342.63	1342.63	0	-0.3	570	Non	469.56	416.83	416.83	7.9	104	>sp|P02768|ALBU_HUMAN Albumin OS=Homo sapiens OX=9606 GN=ALB PE=1 SV=2	1974	231128_vra_hs_jacalin_impa_pngasef_trypsin_20.ScanId;v=1;d1=31956.31956.2	controllerType=0 controllerNumber=1 scan=31956	57.505
28133:2	1	K.AVMDDFAAFVEK.C			671.821	2	1342.63	1342.63	0	0.1	570	Non	493.06	433.83	433.83	8.03	104	>sp|P02768|ALBU_HUMAN Albumin OS=Homo sapiens OX=9606 GN=ALB PE=1 SV=2	1974	231128_vra_hs_jacalin_impa_pngasef_trypsin_20.ScanId;v=1;d1=31990.31990.2	controllerType=0 controllerNumber=1 scan=31990	57.5574
28011:3	1	K.AVMDDFAAFVEK.C			448.217	3	1342.64	1342.63	0	1	570	Non	527.94	368.93	368.93	6.92	104	>sp|P02768|ALBU_HUMAN Albumin OS=Homo sapiens OX=9606 GN=ALB PE=1 SV=2	1974	231128_vra_hs_jacalin_impa_pngasef_trypsin_20.ScanId;v=1;d1=31864.31864.3	controllerType=0 controllerNumber=1 scan=31864	57.3526
27995:3	1	K.AVMDDFAAFVEK.C			448.217	3	1342.64	1342.63	0	0.8	570	Non	533.68	373.91	373.91	6.92	104	>sp|P02768|ALBU_HUMAN Albumin OS=Homo sapiens OX=9606 GN=ALB PE=1 SV=2	1974	231128_vra_hs_jacalin_impa_pngasef_trypsin_20.ScanId;v=1;d1=31847.31847.3	controllerType=0 controllerNumber=1 scan=31847	57.3217
27971:2	1	K.AVMDDFAAFVEK.C			671.821	2	1342.63	1342.63	0	-0.2	570	Non	621.27	504.34	504.34	10.7	104	>sp|P02768|ALBU_HUMAN Albumin OS=Homo sapiens OX=9606 GN=ALB PE=1 SV=2	1974	231128_vra_hs_jacalin_impa_pngasef_trypsin_20.ScanId;v=1;d1=31822.31822.2	controllerType=0 controllerNumber=1 scan=31822	57.2859
27981:2	1	K.AVMDDFAAFVEK.C			671.822	2	1342.64	1342.63	0	0.9	570	Non	643.2	514.8	514.8	10.73	104	>sp|P02768|ALBU_HUMAN Albumin OS=Homo sapiens OX=9606 GN=ALB PE=1 SV=2	1974	231128_vra_hs_jacalin_impa_pngasef_trypsin_20.ScanId;v=1;d1=31833.31833.2	controllerType=0 controllerNumber=1 scan=31833	57.3029
05790:3	1	K.ADDKETC[+57.021]FAEEGK.K		C[+57]	500.548	3	1499.63	1499.63	0	-0.8	585	Non	442.51	328.34	328.34	5.95	104	>sp|P02768|ALBU_HUMAN Albumin OS=Homo sapiens OX=9606 GN=ALB PE=1 SV=2	1974	231128_vra_hs_jacalin_impa_pngasef_trypsin_20.ScanId;v=1;d1=8828.8828.3	controllerType=0 controllerNumber=1 scan=8828	22.8137
05649:2	1	K.ADDKETC[+57.021]FAEEGK.K		C[+57]	750.319	2	1499.63	1499.63	0	-0.5	585	Non	735.7	520.75	520.75	12.21	104	>sp|P02768|ALBU_HUMAN Albumin OS=Homo sapiens OX=9606 GN=ALB PE=1 SV=2	1974	231128_vra_hs_jacalin_impa_pngasef_trypsin_20.ScanId;v=1;d1=8682.8682.2	controllerType=0 controllerNumber=1 scan=8682	22.5566
05662:3	1	K.ADDKETC[+57.021]FAEEGK.K		C[+57]	500.548	3	1499.63	1499.63	0	-1	585	Non	737.08	594.42	594.42	12.5	104	>sp|P02768|ALBU_HUMAN Albumin OS=Homo sapiens OX=9606 GN=ALB PE=1 SV=2	1974	231128_vra_hs_jacalin_impa_pngasef_trypsin_20.ScanId;v=1;d1=8696.8696.3	controllerType=0 controllerNumber=1 scan=8696	22.584
05667:2	1	K.ADDKETC[+57.021]FAEEGK.K		C[+57]	750.319	2	1499.63	1499.63	0	-1	585	Non	764.09	516.18	516.18	12.36	104	>sp|P02768|ALBU_HUMAN Albumin OS=Homo sapiens OX=9606 GN=ALB PE=1 SV=2	1974	231128_vra_hs_jacalin_impa_pngasef_trypsin_20.ScanId;v=1;d1=8701.8701.2	controllerType=0 controllerNumber=1 scan=8701	22.594
05639:3	1	K.ADDKETC[+57.021]FAEEGK.K		C[+57]	500.548	3	1499.63	1499.63	0	-0.8	585	Non	787.16	641.88	641.88	13.72	104	>sp|P02768|ALBU_HUMAN Albumin OS=Homo sapiens OX=9606 GN=ALB PE=1 SV=2	1974	231128_vra_hs_jacalin_impa_pngasef_trypsin_20.ScanId;v=1;d1=8672.8672.3	controllerType=0 controllerNumber=1 scan=8672	22.5391
03935:4	1	K.ADDKETC[+57.021]FAEEGKK.L		C[+57]	407.687	4	1627.72	1627.73	0	-1.6	585	Non	224.72	107.92	107.92	2.6	104	>sp|P02768|ALBU_HUMAN Albumin OS=Homo sapiens OX=9606 GN=ALB PE=1 SV=2	1974	231128_vra_hs_jacalin_impa_pngasef_trypsin_20.ScanId;v=1;d1=6903.6903.4	controllerType=0 controllerNumber=1 scan=6903	19.3673
03947:3	1	K.ADDKETC[+57.021]FAEEGKK.L		C[+57]	543.246	3	1627.72	1627.73	0	-1.2	585	Non	231.66	170.94	170.94	3.03	104	>sp|P02768|ALBU_HUMAN Albumin OS=Homo sapiens OX=9606 GN=ALB PE=1 SV=2	1974	231128_vra_hs_jacalin_impa_pngasef_trypsin_20.ScanId;v=1;d1=6915.6915.3	controllerType=0 controllerNumber=1 scan=6915	19.3876
03903:4	1	K.ADDKETC[+57.021]FAEEGKK.L		C[+57]	407.687	4	1627.72	1627.73	0	-1.1	585	Non	257.71	162.39	162.39	3.1	104	>sp|P02768|ALBU_HUMAN Albumin OS=Homo sapiens OX=9606 GN=ALB PE=1 SV=2	1974	231128_vra_hs_jacalin_impa_pngasef_trypsin_20.ScanId;v=1;d1=6870.6870.4	controllerType=0 controllerNumber=1 scan=6870	19.3083
03786:4	1	K.ADDKETC[+57.021]FAEEGKK.L		C[+57]	407.687	4	1627.73	1627.73	0	-0.6	585	Non	636.53	458.95	458.95	11.05	104	>sp|P02768|ALBU_HUMAN Albumin OS=Homo sapiens OX=9606 GN=ALB PE=1 SV=2	1974	231128_vra_hs_jacalin_impa_pngasef_trypsin_20.ScanId;v=1;d1=6749.6749.4	controllerType=0 controllerNumber=1 scan=6749	19.0867
03768:4	1	K.ADDKETC[+57.021]FAEEGKK.L		C[+57]	407.687	4	1627.73	1627.73	0	-0.9	585	Non	682.98	479.01	479.01	12.05	104	>sp|P02768|ALBU_HUMAN Albumin OS=Homo sapiens OX=9606 GN=ALB PE=1 SV=2	1974	231128_vra_hs_jacalin_impa_pngasef_trypsin_20.ScanId;v=1;d1=6730.6730.4	controllerType=0 controllerNumber=1 scan=6730	19.0493
03825:2	1	K.ADDKETC[+57.021]FAEEGKK.L		C[+57]	814.366	2	1627.73	1627.73	0	-0.9	585	Non	704.03	525.71	525.71	11.36	104	>sp|P02768|ALBU_HUMAN Albumin OS=Homo sapiens OX=9606 GN=ALB PE=1 SV=2	1974	231128_vra_hs_jacalin_impa_pngasef_trypsin_20.ScanId;v=1;d1=6789.6789.2	controllerType=0 controllerNumber=1 scan=6789	19.1583
03816:3	1	K.ADDKETC[+57.021]FAEEGKK.L		C[+57]	543.246	3	1627.72	1627.73	0	-1.3	585	Non	814.98	622.94	622.94	14.32	104	>sp|P02768|ALBU_HUMAN Albumin OS=Homo sapiens OX=9606 GN=ALB PE=1 SV=2	1974	231128_vra_hs_jacalin_impa_pngasef_trypsin_20.ScanId;v=1;d1=6780.6780.3	controllerType=0 controllerNumber=1 scan=6780	19.1437
03807:2	1	K.ADDKETC[+57.021]FAEEGKK.L		C[+57]	814.367	2	1627.73	1627.73	0	-0.1	585	Non	870.54	630.87	630.87	15	104	>sp|P02768|ALBU_HUMAN Albumin OS=Homo sapiens OX=9606 GN=ALB PE=1 SV=2	1974	231128_vra_hs_jacalin_impa_pngasef_trypsin_20.ScanId;v=1;d1=6770.6770.2	controllerType=0 controllerNumber=1 scan=6770	19.1211
03788:3	1	K.ADDKETC[+57.021]FAEEGKK.L		C[+57]	543.247	3	1627.73	1627.73	0	-0.6	585	Non	973.22	719.18	719.18	17.54	104	>sp|P02768|ALBU_HUMAN Albumin OS=Homo sapiens OX=9606 GN=ALB PE=1 SV=2	1974	231128_vra_hs_jacalin_impa_pngasef_trypsin_20.ScanId;v=1;d1=6751.6751.3	controllerType=0 controllerNumber=1 scan=6751	19.09
05451:2	1	K.ETC[+57.021]FAEEGK.K		C[+57]	535.726	2	1070.45	1070.45	0	-0.5	589	Non	251.28	180.05	180.05	3.1	104	>sp|P02768|ALBU_HUMAN Albumin OS=Homo sapiens OX=9606 GN=ALB PE=1 SV=2	1974	231128_vra_hs_jacalin_impa_pngasef_trypsin_20.ScanId;v=1;d1=8476.8476.2	controllerType=0 controllerNumber=1 scan=8476	22.1966
05470:2	1	K.ETC[+57.021]FAEEGK.K		C[+57]	535.727	2	1070.45	1070.45	0	0.2	589	Non	345.42	192.76	192.76	4.11	104	>sp|P02768|ALBU_HUMAN Albumin OS=Homo sapiens OX=9606 GN=ALB PE=1 SV=2	1974	231128_vra_hs_jacalin_impa_pngasef_trypsin_20.ScanId;v=1;d1=8496.8496.2	controllerType=0 controllerNumber=1 scan=8496	22.2451
03015:2	1	K.ETC[+57.021]FAEEGKK.L		C[+57]	599.775	2	1198.54	1198.54	0	2.1	589	Non	333.8	238.52	238.52	3.47	104	>sp|P02768|ALBU_HUMAN Albumin OS=Homo sapiens OX=9606 GN=ALB PE=1 SV=2	1974	231128_vra_hs_jacalin_impa_pngasef_trypsin_20.ScanId;v=1;d1=5947.5947.2	controllerType=0 controllerNumber=1 scan=5947	17.612
03000:2	1	K.ETC[+57.021]FAEEGKK.L		C[+57]	599.773	2	1198.54	1198.54	0	-2	589	Non	438.19	337.24	337.24	3.99	104	>sp|P02768|ALBU_HUMAN Albumin OS=Homo sapiens OX=9606 GN=ALB PE=1 SV=2	1974	231128_vra_hs_jacalin_impa_pngasef_trypsin_20.ScanId;v=1;d1=5931.5931.2	controllerType=0 controllerNumber=1 scan=5931	17.5764
12974:2	1	K.LVAASQAALG.L			450.761	2	900.515	900.515	0	0.2	599	Non	141.66	44.16	44.16	0.03	104	>sp|P02768|ALBU_HUMAN Albumin OS=Homo sapiens OX=9606 GN=ALB PE=1 SV=2	1974	231128_vra_hs_jacalin_impa_pngasef_trypsin_20.ScanId;v=1;d1=16318.16318.2	controllerType=0 controllerNumber=1 scan=16318	34.7242
12819:2	1	K.LVAASQAALG.L			450.761	2	900.514	900.515	0	-0.9	599	Non	355.66	169.89	169.89	3.77	104	>sp|P02768|ALBU_HUMAN Albumin OS=Homo sapiens OX=9606 GN=ALB PE=1 SV=2	1974	231128_vra_hs_jacalin_impa_pngasef_trypsin_20.ScanId;v=1;d1=16159.16159.2	controllerType=0 controllerNumber=1 scan=16159	34.4966
12789:2	1	K.LVAASQAALG.L			450.76	2	900.514	900.515	0	-1.3	599	Non	380.56	139.87	139.87	3.77	104	>sp|P02768|ALBU_HUMAN Albumin OS=Homo sapiens OX=9606 GN=ALB PE=1 SV=2	1974	231128_vra_hs_jacalin_impa_pngasef_trypsin_20.ScanId;v=1;d1=16128.16128.2	controllerType=0 controllerNumber=1 scan=16128	34.4506
24268:2	1	K.LVAASQAALGL.-			507.303	2	1013.6	1013.6	0	0.3	599	Non	134.36	90.29	90.29	1.24	104	>sp|P02768|ALBU_HUMAN Albumin OS=Homo sapiens OX=9606 GN=ALB PE=1 SV=2	1974	231128_vra_hs_jacalin_impa_pngasef_trypsin_20.ScanId;v=1;d1=28003.28003.2	controllerType=0 controllerNumber=1 scan=28003	51.6878
24297:2	1	K.LVAASQAALGL.-			507.303	2	1013.6	1013.6	0	0.5	599	Non	158.18	119.19	119.19	1.83	104	>sp|P02768|ALBU_HUMAN Albumin OS=Homo sapiens OX=9606 GN=ALB PE=1 SV=2	1974	231128_vra_hs_jacalin_impa_pngasef_trypsin_20.ScanId;v=1;d1=28033.28033.2	controllerType=0 controllerNumber=1 scan=28033	51.7383
24129:2	1	K.LVAASQAALGL.-			507.303	2	1013.6	1013.6	0	0.1	599	Non	201.01	132.06	132.06	2.44	104	>sp|P02768|ALBU_HUMAN Albumin OS=Homo sapiens OX=9606 GN=ALB PE=1 SV=2	1974	231128_vra_hs_jacalin_impa_pngasef_trypsin_20.ScanId;v=1;d1=27860.27860.2	controllerType=0 controllerNumber=1 scan=27860	51.4734
23737:2	1	K.LVAASQAALGL.-			507.303	2	1013.6	1013.6	0	0.7	599	Non	249.84	158.11	158.11	3.08	104	>sp|P02768|ALBU_HUMAN Albumin OS=Homo sapiens OX=9606 GN=ALB PE=1 SV=2	1974	231128_vra_hs_jacalin_impa_pngasef_trypsin_20.ScanId;v=1;d1=27456.27456.2	controllerType=0 controllerNumber=1 scan=27456	50.8635
23699:2	1	K.LVAASQAALGL.-			507.304	2	1013.6	1013.6	0	0.9	599	Non	332.93	192.32	192.32	4.04	104	>sp|P02768|ALBU_HUMAN Albumin OS=Homo sapiens OX=9606 GN=ALB PE=1 SV=2	1974	231128_vra_hs_jacalin_impa_pngasef_trypsin_20.ScanId;v=1;d1=27417.27417.2	controllerType=0 controllerNumber=1 scan=27417	50.8097
23222:2	1	K.LVAASQAALGL.-			507.303	2	1013.6	1013.6	0	0.7	599	Non	339.77	147.01	147.01	3.74	104	>sp|P02768|ALBU_HUMAN Albumin OS=Homo sapiens OX=9606 GN=ALB PE=1 SV=2	1974	231128_vra_hs_jacalin_impa_pngasef_trypsin_20.ScanId;v=1;d1=26926.26926.2	controllerType=0 controllerNumber=1 scan=26926	50.0982
23264:2	1	K.LVAASQAALGL.-			507.303	2	1013.6	1013.6	0	0.7	599	Non	346.51	130.51	130.51	3.65	104	>sp|P02768|ALBU_HUMAN Albumin OS=Homo sapiens OX=9606 GN=ALB PE=1 SV=2	1974	231128_vra_hs_jacalin_impa_pngasef_trypsin_20.ScanId;v=1;d1=26969.26969.2	controllerType=0 controllerNumber=1 scan=26969	50.157
23427:2	1	K.LVAASQAALGL.-			507.303	2	1013.6	1013.6	0	-0.4	599	Non	348.99	161.15	161.15	3.99	104	>sp|P02768|ALBU_HUMAN Albumin OS=Homo sapiens OX=9606 GN=ALB PE=1 SV=2	1974	231128_vra_hs_jacalin_impa_pngasef_trypsin_20.ScanId;v=1;d1=27137.27137.2	controllerType=0 controllerNumber=1 scan=27137	50.4002
23540:2	1	K.LVAASQAALGL.-			507.303	2	1013.6	1013.6	0	-0.2	599	Non	358.14	150.56	150.56	3.62	104	>sp|P02768|ALBU_HUMAN Albumin OS=Homo sapiens OX=9606 GN=ALB PE=1 SV=2	1974	231128_vra_hs_jacalin_impa_pngasef_trypsin_20.ScanId;v=1;d1=27253.27253.2	controllerType=0 controllerNumber=1 scan=27253	50.5697
23070:2	1	K.LVAASQAALGL.-			507.304	2	1013.6	1013.6	0	0.9	599	Non	406.13	157.22	157.22	4.31	104	>sp|P02768|ALBU_HUMAN Albumin OS=Homo sapiens OX=9606 GN=ALB PE=1 SV=2	1974	231128_vra_hs_jacalin_impa_pngasef_trypsin_20.ScanId;v=1;d1=26770.26770.2	controllerType=0 controllerNumber=1 scan=26770	49.8813
22875:2	1	K.LVAASQAALGL.-			507.303	2	1013.6	1013.6	0	0.1	599	Non	421.7	181.65	181.65	4.7	104	>sp|P02768|ALBU_HUMAN Albumin OS=Homo sapiens OX=9606 GN=ALB PE=1 SV=2	1974	231128_vra_hs_jacalin_impa_pngasef_trypsin_20.ScanId;v=1;d1=26570.26570.2	controllerType=0 controllerNumber=1 scan=26570	49.6171
23035:2	1	K.LVAASQAALGL.-			507.303	2	1013.6	1013.6	0	0	599	Non	422.79	167.86	167.86	4.64	104	>sp|P02768|ALBU_HUMAN Albumin OS=Homo sapiens OX=9606 GN=ALB PE=1 SV=2	1974	231128_vra_hs_jacalin_impa_pngasef_trypsin_20.ScanId;v=1;d1=26734.26734.2	controllerType=0 controllerNumber=1 scan=26734	49.8336
22845:2	1	K.LVAASQAALGL.-			507.303	2	1013.6	1013.6	0	0	599	Non	423.71	197.26	197.26	5.34	104	>sp|P02768|ALBU_HUMAN Albumin OS=Homo sapiens OX=9606 GN=ALB PE=1 SV=2	1974	231128_vra_hs_jacalin_impa_pngasef_trypsin_20.ScanId;v=1;d1=26539.26539.2	controllerType=0 controllerNumber=1 scan=26539	49.5666
22701:2	1	K.LVAASQAALGL.-			507.303	2	1013.6	1013.6	0	0.7	599	Non	523.72	185.11	185.11	5.86	104	>sp|P02768|ALBU_HUMAN Albumin OS=Homo sapiens OX=9606 GN=ALB PE=1 SV=2	1974	231128_vra_hs_jacalin_impa_pngasef_trypsin_20.ScanId;v=1;d1=26391.26391.2	controllerType=0 controllerNumber=1 scan=26391	49.3631
22673:2	1	K.LVAASQAALGL.-			507.303	2	1013.6	1013.6	0	0.1	599	Non	529.08	182.8	182.8	5.86	104	>sp|P02768|ALBU_HUMAN Albumin OS=Homo sapiens OX=9606 GN=ALB PE=1 SV=2	1974	231128_vra_hs_jacalin_impa_pngasef_trypsin_20.ScanId;v=1;d1=26362.26362.2	controllerType=0 controllerNumber=1 scan=26362	49.3236
34493:3	2	R.SLFTDLEAENDVLHC[+57.021]VAFAVPK.S		C[+57]	825.746	3	2475.22	2475.22	0	0.3	72	Specific	391.73	356.75	356.75	5.87	86	>sp|P01023|A2MG_HUMAN Alpha-2-macroglobulin OS=Homo sapiens OX=9606 GN=A2M PE=1 SV=3	1817	231128_vra_hs_jacalin_impa_pngasef_trypsin_20.ScanId;v=1;d1=38557.38557.3	controllerType=0 controllerNumber=1 scan=38557	67.4414
34518:3	2	R.SLFTDLEAENDVLHC[+57.021]VAFAVPK.S		C[+57]	825.747	3	2475.23	2475.22	0	1.5	72	Specific	573.41	537.16	537.16	8.84	86	>sp|P01023|A2MG_HUMAN Alpha-2-macroglobulin OS=Homo sapiens OX=9606 GN=A2M PE=1 SV=3	1817	231128_vra_hs_jacalin_impa_pngasef_trypsin_20.ScanId;v=1;d1=38583.38583.3	controllerType=0 controllerNumber=1 scan=38583	67.4828
24320:3	2	K.SSSNEEVMFLTVQVK.G			566.619	3	1697.84	1697.84	0	0.8	94	CRagged	79.6	36.7	36.7	0.84	86	>sp|P01023|A2MG_HUMAN Alpha-2-macroglobulin OS=Homo sapiens OX=9606 GN=A2M PE=1 SV=3	1817	231128_vra_hs_jacalin_impa_pngasef_trypsin_20.ScanId;v=1;d1=28057.28057.3	controllerType=0 controllerNumber=1 scan=28057	51.7764
24281:2	2	K.SSSNEEVMFLTVQVK.G			849.426	2	1697.85	1697.84	0	2.4	94	CRagged	417.46	326.97	326.97	5.74	86	>sp|P01023|A2MG_HUMAN Alpha-2-macroglobulin OS=Homo sapiens OX=9606 GN=A2M PE=1 SV=3	1817	231128_vra_hs_jacalin_impa_pngasef_trypsin_20.ScanId;v=1;d1=28017.28017.2	controllerType=0 controllerNumber=1 scan=28017	51.7124
24301:2	2	K.SSSNEEVMFLTVQVK.G			849.426	2	1697.84	1697.84	0	1.3	94	CRagged	554.82	439.2	439.2	8.51	86	>sp|P01023|A2MG_HUMAN Alpha-2-macroglobulin OS=Homo sapiens OX=9606 GN=A2M PE=1 SV=3	1817	231128_vra_hs_jacalin_impa_pngasef_trypsin_20.ScanId;v=1;d1=28038.28038.2	controllerType=0 controllerNumber=1 scan=28038	51.7469
04165:2	2	K.GPTQEFK.K			403.706	2	806.404	806.404	0	-0.2	109	Non	120.7	41.2	41.2	0.13	86	>sp|P01023|A2MG_HUMAN Alpha-2-macroglobulin OS=Homo sapiens OX=9606 GN=A2M PE=1 SV=3	1817	231128_vra_hs_jacalin_impa_pngasef_trypsin_20.ScanId;v=1;d1=7141.7141.2	controllerType=0 controllerNumber=1 scan=7141	19.8106
04035:2	2	K.GPTQEFK.K			403.705	2	806.404	806.404	0	-0.7	109	Non	312.01	127.77	127.77	3.22	86	>sp|P01023|A2MG_HUMAN Alpha-2-macroglobulin OS=Homo sapiens OX=9606 GN=A2M PE=1 SV=3	1817	231128_vra_hs_jacalin_impa_pngasef_trypsin_20.ScanId;v=1;d1=7007.7007.2	controllerType=0 controllerNumber=1 scan=7007	19.5581
04009:2	2	K.GPTQEFK.K			403.705	2	806.403	806.404	0	-1.5	109	Non	346.8	140.2	140.2	3.66	86	>sp|P01023|A2MG_HUMAN Alpha-2-macroglobulin OS=Homo sapiens OX=9606 GN=A2M PE=1 SV=3	1817	231128_vra_hs_jacalin_impa_pngasef_trypsin_20.ScanId;v=1;d1=6980.6980.2	controllerType=0 controllerNumber=1 scan=6980	19.5121
03882:2	2	K.GPTQEFK.K			403.706	2	806.404	806.404	0	-0.5	109	Non	482.59	147.96	147.96	4.12	86	>sp|P01023|A2MG_HUMAN Alpha-2-macroglobulin OS=Homo sapiens OX=9606 GN=A2M PE=1 SV=3	1817	231128_vra_hs_jacalin_impa_pngasef_trypsin_20.ScanId;v=1;d1=6848.6848.2	controllerType=0 controllerNumber=1 scan=6848	19.2694
03899:2	2	K.GPTQEFK.K			403.705	2	806.404	806.404	0	-1	109	Non	485.28	146.93	146.93	3.95	86	>sp|P01023|A2MG_HUMAN Alpha-2-macroglobulin OS=Homo sapiens OX=9606 GN=A2M PE=1 SV=3	1817	231128_vra_hs_jacalin_impa_pngasef_trypsin_20.ScanId;v=1;d1=6866.6866.2	controllerType=0 controllerNumber=1 scan=6866	19.3028
17217:2	2	K.NEDSLVFVQTDK.S			697.844	2	1394.68	1394.68	0	0.2	124	NRagged	516.22	381.02	381.02	7.65	86	>sp|P01023|A2MG_HUMAN Alpha-2-macroglobulin OS=Homo sapiens OX=9606 GN=A2M PE=1 SV=3	1817	231128_vra_hs_jacalin_impa_pngasef_trypsin_20.ScanId;v=1;d1=20725.20725.2	controllerType=0 controllerNumber=1 scan=20725	40.8259
17174:2	2	K.NEDSLVFVQTDK.S			697.844	2	1394.68	1394.68	0	0.1	124	NRagged	566.23	390.92	390.92	8.56	86	>sp|P01023|A2MG_HUMAN Alpha-2-macroglobulin OS=Homo sapiens OX=9606 GN=A2M PE=1 SV=3	1817	231128_vra_hs_jacalin_impa_pngasef_trypsin_20.ScanId;v=1;d1=20681.20681.2	controllerType=0 controllerNumber=1 scan=20681	40.7669
16969:2	2	K.NEDSLVFVQTDK.S			697.843	2	1394.68	1394.68	0	-0.1	124	NRagged	695.84	483.33	483.33	11.72	86	>sp|P01023|A2MG_HUMAN Alpha-2-macroglobulin OS=Homo sapiens OX=9606 GN=A2M PE=1 SV=3	1817	231128_vra_hs_jacalin_impa_pngasef_trypsin_20.ScanId;v=1;d1=20470.20470.2	controllerType=0 controllerNumber=1 scan=20470	40.4836
17005:2	2	K.NEDSLVFVQTDK.S			697.843	2	1394.68	1394.68	0	-1.2	124	NRagged	700.03	488.89	488.89	12.5	86	>sp|P01023|A2MG_HUMAN Alpha-2-macroglobulin OS=Homo sapiens OX=9606 GN=A2M PE=1 SV=3	1817	231128_vra_hs_jacalin_impa_pngasef_trypsin_20.ScanId;v=1;d1=20507.20507.2	controllerType=0 controllerNumber=1 scan=20507	40.534
04592:2	2	K.SIYKPGQTVK.F			560.822	2	1120.64	1120.64	0	-0.1	136	CRagged	500.59	139.58	139.58	4.1	86	>sp|P01023|A2MG_HUMAN Alpha-2-macroglobulin OS=Homo sapiens OX=9606 GN=A2M PE=1 SV=3	1817	231128_vra_hs_jacalin_impa_pngasef_trypsin_20.ScanId;v=1;d1=7585.7585.2	controllerType=0 controllerNumber=1 scan=7585	20.6662
04569:2	2	K.SIYKPGQTVK.F			560.822	2	1120.64	1120.64	0	-0.3	136	CRagged	559.14	128.69	128.69	4.78	86	>sp|P01023|A2MG_HUMAN Alpha-2-macroglobulin OS=Homo sapiens OX=9606 GN=A2M PE=1 SV=3	1817	231128_vra_hs_jacalin_impa_pngasef_trypsin_20.ScanId;v=1;d1=7561.7561.2	controllerType=0 controllerNumber=1 scan=7561	20.6188
34368:3	2	R.VVSMDENFHPLNELIPLVYIQDPK.G			937.487	3	2810.45	2810.44	0	1.5	148	Non	89.83	89.83	89.83	2.49	86	>sp|P01023|A2MG_HUMAN Alpha-2-macroglobulin OS=Homo sapiens OX=9606 GN=A2M PE=1 SV=3	1817	231128_vra_hs_jacalin_impa_pngasef_trypsin_20.ScanId;v=1;d1=38428.38428.3	controllerType=0 controllerNumber=1 scan=38428	67.2479
34231:4	2	R.VVSMDENFHPLNELIPLVYIQDPK.G			703.368	4	2810.45	2810.44	0	1.9	148	Non	314.44	314.44	314.44	5.69	86	>sp|P01023|A2MG_HUMAN Alpha-2-macroglobulin OS=Homo sapiens OX=9606 GN=A2M PE=1 SV=3	1817	231128_vra_hs_jacalin_impa_pngasef_trypsin_20.ScanId;v=1;d1=38287.38287.4	controllerType=0 controllerNumber=1 scan=38287	67.0436
34204:4	2	R.VVSMDENFHPLNELIPLVYIQDPK.G			703.367	4	2810.45	2810.44	0	1.3	148	Non	364.59	364.59	364.59	6.53	86	>sp|P01023|A2MG_HUMAN Alpha-2-macroglobulin OS=Homo sapiens OX=9606 GN=A2M PE=1 SV=3	1817	231128_vra_hs_jacalin_impa_pngasef_trypsin_20.ScanId;v=1;d1=38259.38259.4	controllerType=0 controllerNumber=1 scan=38259	67.0026
34217:3	2	R.VVSMDENFHPLNELIPLVYIQDPK.G			937.488	3	2810.45	2810.44	0	1.9	148	Non	530.29	474.23	474.23	8.46	86	>sp|P01023|A2MG_HUMAN Alpha-2-macroglobulin OS=Homo sapiens OX=9606 GN=A2M PE=1 SV=3	1817	231128_vra_hs_jacalin_impa_pngasef_trypsin_20.ScanId;v=1;d1=38273.38273.3	controllerType=0 controllerNumber=1 scan=38273	67.0252
34189:3	2	R.VVSMDENFHPLNELIPLVYIQDPK.G			937.487	3	2810.45	2810.44	0	1.2	148	Non	576.01	525.98	525.98	8.82	86	>sp|P01023|A2MG_HUMAN Alpha-2-macroglobulin OS=Homo sapiens OX=9606 GN=A2M PE=1 SV=3	1817	231128_vra_hs_jacalin_impa_pngasef_trypsin_20.ScanId;v=1;d1=38244.38244.3	controllerType=0 controllerNumber=1 scan=38244	66.9821
24432:2	2	R.IAQWQSFQLEGGLK.Q			802.925	2	1604.84	1604.84	0	0.3	175	Non	601.47	536.88	536.88	10.87	86	>sp|P01023|A2MG_HUMAN Alpha-2-macroglobulin OS=Homo sapiens OX=9606 GN=A2M PE=1 SV=3	1817	231128_vra_hs_jacalin_impa_pngasef_trypsin_20.ScanId;v=1;d1=28175.28175.2	controllerType=0 controllerNumber=1 scan=28175	51.9418
24412:2	2	R.IAQWQSFQLEGGLK.Q			802.925	2	1604.84	1604.84	0	-0.2	175	Non	682.76	581.54	581.54	11.84	86	>sp|P01023|A2MG_HUMAN Alpha-2-macroglobulin OS=Homo sapiens OX=9606 GN=A2M PE=1 SV=3	1817	231128_vra_hs_jacalin_impa_pngasef_trypsin_20.ScanId;v=1;d1=28154.28154.2	controllerType=0 controllerNumber=1 scan=28154	51.9068
14823:2	2	Q.SFQLEGGLK.Q			489.766	2	978.525	978.525	0	-0.6	180	CRagged	324.39	21.12	21.12	2.73	86	>sp|P01023|A2MG_HUMAN Alpha-2-macroglobulin OS=Homo sapiens OX=9606 GN=A2M PE=1 SV=3	1817	231128_vra_hs_jacalin_impa_pngasef_trypsin_20.ScanId;v=1;d1=18229.18229.2	controllerType=0 controllerNumber=1 scan=18229	37.366
14797:2	2	Q.SFQLEGGLK.Q			489.765	2	978.524	978.525	0	-1.8	180	CRagged	375.42	28.28	28.28	3.01	86	>sp|P01023|A2MG_HUMAN Alpha-2-macroglobulin OS=Homo sapiens OX=9606 GN=A2M PE=1 SV=3	1817	231128_vra_hs_jacalin_impa_pngasef_trypsin_20.ScanId;v=1;d1=18202.18202.2	controllerType=0 controllerNumber=1 scan=18202	37.3314
27239:3	2	K.QFSFPLSSEPFQGSYK.V			616.966	3	1848.88	1848.88	0	1.4	189	Non	566.04	381.26	381.26	8.59	86	>sp|P01023|A2MG_HUMAN Alpha-2-macroglobulin OS=Homo sapiens OX=9606 GN=A2M PE=1 SV=3	1817	231128_vra_hs_jacalin_impa_pngasef_trypsin_20.ScanId;v=1;d1=31067.31067.3	controllerType=0 controllerNumber=1 scan=31067	56.0978
27209:3	2	K.QFSFPLSSEPFQGSYK.V			616.966	3	1848.88	1848.88	0	1.1	189	Non	650.63	449.55	449.55	11.78	86	>sp|P01023|A2MG_HUMAN Alpha-2-macroglobulin OS=Homo sapiens OX=9606 GN=A2M PE=1 SV=3	1817	231128_vra_hs_jacalin_impa_pngasef_trypsin_20.ScanId;v=1;d1=31036.31036.3	controllerType=0 controllerNumber=1 scan=31036	56.0575
27222:2	2	K.QFSFPLSSEPFQGSYK.V			924.945	2	1848.88	1848.88	0	1.4	189	Non	757.23	578.95	578.95	14.06	86	>sp|P01023|A2MG_HUMAN Alpha-2-macroglobulin OS=Homo sapiens OX=9606 GN=A2M PE=1 SV=3	1817	231128_vra_hs_jacalin_impa_pngasef_trypsin_20.ScanId;v=1;d1=31050.31050.2	controllerType=0 controllerNumber=1 scan=31050	56.0745
27189:2	2	K.QFSFPLSSEPFQGSYK.V			924.945	2	1848.88	1848.88	0	1.1	189	Non	789.02	642.41	642.41	14.06	86	>sp|P01023|A2MG_HUMAN Alpha-2-macroglobulin OS=Homo sapiens OX=9606 GN=A2M PE=1 SV=3	1817	231128_vra_hs_jacalin_impa_pngasef_trypsin_20.ScanId;v=1;d1=31016.31016.2	controllerType=0 controllerNumber=1 scan=31016	56.0279
08469:2	2	L.SSEPFQGSYK.V			565.261	2	1129.52	1129.52	0	-0.6	195	CRagged	461.36	163.88	163.88	4.73	86	>sp|P01023|A2MG_HUMAN Alpha-2-macroglobulin OS=Homo sapiens OX=9606 GN=A2M PE=1 SV=3	1817	231128_vra_hs_jacalin_impa_pngasef_trypsin_20.ScanId;v=1;d1=11617.11617.2	controllerType=0 controllerNumber=1 scan=11617	27.6394
08494:2	2	L.SSEPFQGSYK.V			565.261	2	1129.51	1129.52	0	-1.9	195	CRagged	469.61	197.33	197.33	4.68	86	>sp|P01023|A2MG_HUMAN Alpha-2-macroglobulin OS=Homo sapiens OX=9606 GN=A2M PE=1 SV=3	1817	231128_vra_hs_jacalin_impa_pngasef_trypsin_20.ScanId;v=1;d1=11643.11643.2	controllerType=0 controllerNumber=1 scan=11643	27.6804
23567:3	2	R.TEHPFTVEEFVLPK.F			558.291	3	1672.86	1672.86	0	0.4	215	CRagged	203.68	199.73	199.73	3.01	86	>sp|P01023|A2MG_HUMAN Alpha-2-macroglobulin OS=Homo sapiens OX=9606 GN=A2M PE=1 SV=3	1817	231128_vra_hs_jacalin_impa_pngasef_trypsin_20.ScanId;v=1;d1=27281.27281.3	controllerType=0 controllerNumber=1 scan=27281	50.6127
23413:2	2	R.TEHPFTVEEFVLPK.F			836.933	2	1672.86	1672.86	0	0.3	215	CRagged	345.32	255.48	255.48	3.93	86	>sp|P01023|A2MG_HUMAN Alpha-2-macroglobulin OS=Homo sapiens OX=9606 GN=A2M PE=1 SV=3	1817	231128_vra_hs_jacalin_impa_pngasef_trypsin_20.ScanId;v=1;d1=27123.27123.2	controllerType=0 controllerNumber=1 scan=27123	50.3803
23520:3	2	R.TEHPFTVEEFVLPK.F			558.291	3	1672.86	1672.86	0	-0.2	215	CRagged	508.42	492.2	492.2	8.23	86	>sp|P01023|A2MG_HUMAN Alpha-2-macroglobulin OS=Homo sapiens OX=9606 GN=A2M PE=1 SV=3	1817	231128_vra_hs_jacalin_impa_pngasef_trypsin_20.ScanId;v=1;d1=27233.27233.3	controllerType=0 controllerNumber=1 scan=27233	50.5411
23406:2	2	R.TEHPFTVEEFVLPK.F			836.934	2	1672.86	1672.86	0	1.1	215	CRagged	682.62	500.32	500.32	11.36	86	>sp|P01023|A2MG_HUMAN Alpha-2-macroglobulin OS=Homo sapiens OX=9606 GN=A2M PE=1 SV=3	1817	231128_vra_hs_jacalin_impa_pngasef_trypsin_20.ScanId;v=1;d1=27115.27115.2	controllerType=0 controllerNumber=1 scan=27115	50.3695
23379:3	2	R.TEHPFTVEEFVLPK.F			558.292	3	1672.86	1672.86	0	1.1	215	CRagged	711.89	643.64	643.64	12.57	86	>sp|P01023|A2MG_HUMAN Alpha-2-macroglobulin OS=Homo sapiens OX=9606 GN=A2M PE=1 SV=3	1817	231128_vra_hs_jacalin_impa_pngasef_trypsin_20.ScanId;v=1;d1=27088.27088.3	controllerType=0 controllerNumber=1 scan=27088	50.3276
23356:3	2	R.TEHPFTVEEFVLPK.F			558.291	3	1672.86	1672.86	0	0	215	CRagged	738.7	638.25	638.25	12.84	86	>sp|P01023|A2MG_HUMAN Alpha-2-macroglobulin OS=Homo sapiens OX=9606 GN=A2M PE=1 SV=3	1817	231128_vra_hs_jacalin_impa_pngasef_trypsin_20.ScanId;v=1;d1=27064.27064.3	controllerType=0 controllerNumber=1 scan=27064	50.2917
17093:2	2	K.FEVQVTVPK.I			523.798	2	1046.59	1046.59	0	-0.1	229	Non	148.61	55.8	55.8	1.9	86	>sp|P01023|A2MG_HUMAN Alpha-2-macroglobulin OS=Homo sapiens OX=9606 GN=A2M PE=1 SV=3	1817	231128_vra_hs_jacalin_impa_pngasef_trypsin_20.ScanId;v=1;d1=20598.20598.2	controllerType=0 controllerNumber=1 scan=20598	40.6561
17063:2	2	K.FEVQVTVPK.I			523.797	2	1046.59	1046.59	0	-0.5	229	Non	220.29	88.04	88.04	2.65	86	>sp|P01023|A2MG_HUMAN Alpha-2-macroglobulin OS=Homo sapiens OX=9606 GN=A2M PE=1 SV=3	1817	231128_vra_hs_jacalin_impa_pngasef_trypsin_20.ScanId;v=1;d1=20567.20567.2	controllerType=0 controllerNumber=1 scan=20567	40.608
16905:2	2	K.FEVQVTVPK.I			523.797	2	1046.59	1046.59	0	-0.7	229	Non	464.29	258.53	258.53	5.22	86	>sp|P01023|A2MG_HUMAN Alpha-2-macroglobulin OS=Homo sapiens OX=9606 GN=A2M PE=1 SV=3	1817	231128_vra_hs_jacalin_impa_pngasef_trypsin_20.ScanId;v=1;d1=20404.20404.2	controllerType=0 controllerNumber=1 scan=20404	40.3938
16872:2	2	K.FEVQVTVPK.I			523.797	2	1046.59	1046.59	0	-0.9	229	Non	565.42	324.7	324.7	6.25	86	>sp|P01023|A2MG_HUMAN Alpha-2-macroglobulin OS=Homo sapiens OX=9606 GN=A2M PE=1 SV=3	1817	231128_vra_hs_jacalin_impa_pngasef_trypsin_20.ScanId;v=1;d1=20370.20370.2	controllerType=0 controllerNumber=1 scan=20370	40.3502
10207:3	2	K.PVPGHVTVSIC[+57.021]R.K		C[+57]	441.239	3	1321.7	1321.7	0	-1.1	259	Non	464.22	347.37	347.37	6.58	86	>sp|P01023|A2MG_HUMAN Alpha-2-macroglobulin OS=Homo sapiens OX=9606 GN=A2M PE=1 SV=3	1817	231128_vra_hs_jacalin_impa_pngasef_trypsin_20.ScanId;v=1;d1=13415.13415.3	controllerType=0 controllerNumber=1 scan=13415	30.4711
07627:3	2	K.YSDASDC[+57.021]HGEDSQAFC[+57.021]EK.F		C[+57]*2	702.598	3	2105.78	2105.78	0	-1.1	272	Non	145.24	145.24	145.24	2.52	86	>sp|P01023|A2MG_HUMAN Alpha-2-macroglobulin OS=Homo sapiens OX=9606 GN=A2M PE=1 SV=3	1817	231128_vra_hs_jacalin_impa_pngasef_trypsin_20.ScanId;v=1;d1=10745.10745.3	controllerType=0 controllerNumber=1 scan=10745	26.0912
07609:3	2	K.YSDASDC[+57.021]HGEDSQAFC[+57.021]EK.F		C[+57]*2	702.598	3	2105.78	2105.78	0	-1.2	272	Non	600.74	600.74	600.74	11.41	86	>sp|P01023|A2MG_HUMAN Alpha-2-macroglobulin OS=Homo sapiens OX=9606 GN=A2M PE=1 SV=3	1817	231128_vra_hs_jacalin_impa_pngasef_trypsin_20.ScanId;v=1;d1=10726.10726.3	controllerType=0 controllerNumber=1 scan=10726	26.0558
12967:3	2	K.FSGQLNSHGC[+57.021]FYQQVK.T		C[+57]	633.965	3	1899.88	1899.88	0	-0.6	290	NRagged	134.49	134.43	134.43	2.43	86	>sp|P01023|A2MG_HUMAN Alpha-2-macroglobulin OS=Homo sapiens OX=9606 GN=A2M PE=1 SV=3	1817	231128_vra_hs_jacalin_impa_pngasef_trypsin_20.ScanId;v=1;d1=16311.16311.3	controllerType=0 controllerNumber=1 scan=16311	34.7142
05814:3	2	N.SHGC[+57.021]FYQQVK.T		C[+57]	418.529	3	1253.57	1253.57	0	0.1	296	Specific	218.83	197.75	197.75	2.52	86	>sp|P01023|A2MG_HUMAN Alpha-2-macroglobulin OS=Homo sapiens OX=9606 GN=A2M PE=1 SV=3	1817	231128_vra_hs_jacalin_impa_pngasef_trypsin_20.ScanId;v=1;d1=8853.8853.3	controllerType=0 controllerNumber=1 scan=8853	22.8628
05782:3	2	N.SHGC[+57.021]FYQQVK.T		C[+57]	418.529	3	1253.57	1253.57	0	-1.5	296	Specific	323.53	270.17	270.17	3.94	86	>sp|P01023|A2MG_HUMAN Alpha-2-macroglobulin OS=Homo sapiens OX=9606 GN=A2M PE=1 SV=3	1817	231128_vra_hs_jacalin_impa_pngasef_trypsin_20.ScanId;v=1;d1=8820.8820.3	controllerType=0 controllerNumber=1 scan=8820	22.7995
17541:3	2	K.LHTEAQIQEEGTVVELTGR.Q			704.031	3	2110.08	2110.08	0	0.6	320	Non	363.25	363.25	363.25	7.47	86	>sp|P01023|A2MG_HUMAN Alpha-2-macroglobulin OS=Homo sapiens OX=9606 GN=A2M PE=1 SV=3	1817	231128_vra_hs_jacalin_impa_pngasef_trypsin_20.ScanId;v=1;d1=21059.21059.3	controllerType=0 controllerNumber=1 scan=21059	41.2841
17710:3	2	K.LHTEAQIQEEGTVVELTGR.Q			704.031	3	2110.08	2110.08	0	0.3	320	Non	511.83	443.86	443.86	9.04	86	>sp|P01023|A2MG_HUMAN Alpha-2-macroglobulin OS=Homo sapiens OX=9606 GN=A2M PE=1 SV=3	1817	231128_vra_hs_jacalin_impa_pngasef_trypsin_20.ScanId;v=1;d1=21232.21232.3	controllerType=0 controllerNumber=1 scan=21232	41.5173
17517:3	2	K.LHTEAQIQEEGTVVELTGR.Q			704.031	3	2110.08	2110.08	0	0.3	320	Non	534.17	513.01	513.01	9.11	86	>sp|P01023|A2MG_HUMAN Alpha-2-macroglobulin OS=Homo sapiens OX=9606 GN=A2M PE=1 SV=3	1817	231128_vra_hs_jacalin_impa_pngasef_trypsin_20.ScanId;v=1;d1=21034.21034.3	controllerType=0 controllerNumber=1 scan=21034	41.2497
17311:3	2	K.LHTEAQIQEEGTVVELTGR.Q			704.03	3	2110.08	2110.08	0	-1	320	Non	668.46	641.51	641.51	12.63	86	>sp|P01023|A2MG_HUMAN Alpha-2-macroglobulin OS=Homo sapiens OX=9606 GN=A2M PE=1 SV=3	1817	231128_vra_hs_jacalin_impa_pngasef_trypsin_20.ScanId;v=1;d1=20822.20822.3	controllerType=0 controllerNumber=1 scan=20822	40.956
17405:2	2	K.LHTEAQIQEEGTVVELTGR.Q			1055.54	2	2110.08	2110.08	0	0.3	320	Non	748.18	584.98	584.98	13.15	86	>sp|P01023|A2MG_HUMAN Alpha-2-macroglobulin OS=Homo sapiens OX=9606 GN=A2M PE=1 SV=3	1817	231128_vra_hs_jacalin_impa_pngasef_trypsin_20.ScanId;v=1;d1=20919.20919.2	controllerType=0 controllerNumber=1 scan=20919	41.077
17376:3	2	K.LHTEAQIQEEGTVVELTGR.Q			704.03	3	2110.08	2110.08	0	-1	320	Non	781.04	683.61	683.61	14.63	86	>sp|P01023|A2MG_HUMAN Alpha-2-macroglobulin OS=Homo sapiens OX=9606 GN=A2M PE=1 SV=3	1817	231128_vra_hs_jacalin_impa_pngasef_trypsin_20.ScanId;v=1;d1=20889.20889.3	controllerType=0 controllerNumber=1 scan=20889	41.0428
01546:2	2	R.QSSEITR.T			410.711	2	820.415	820.416	0	-1.2	339	NRagged	212.94	105.93	105.93	2.12	86	>sp|P01023|A2MG_HUMAN Alpha-2-macroglobulin OS=Homo sapiens OX=9606 GN=A2M PE=1 SV=3	1817	231128_vra_hs_jacalin_impa_pngasef_trypsin_20.ScanId;v=1;d1=4401.4401.2	controllerType=0 controllerNumber=1 scan=4401	14.6786
01439:2	2	R.QSSEITR.T			410.712	2	820.416	820.416	0	-0.2	339	NRagged	399.9	142.59	142.59	3.88	86	>sp|P01023|A2MG_HUMAN Alpha-2-macroglobulin OS=Homo sapiens OX=9606 GN=A2M PE=1 SV=3	1817	231128_vra_hs_jacalin_impa_pngasef_trypsin_20.ScanId;v=1;d1=4290.4290.2	controllerType=0 controllerNumber=1 scan=4290	14.4531
01414:2	2	R.QSSEITR.T			410.711	2	820.415	820.416	0	-0.7	339	NRagged	415.92	147.2	147.2	3.89	86	>sp|P01023|A2MG_HUMAN Alpha-2-macroglobulin OS=Homo sapiens OX=9606 GN=A2M PE=1 SV=3	1817	231128_vra_hs_jacalin_impa_pngasef_trypsin_20.ScanId;v=1;d1=4264.4264.2	controllerType=0 controllerNumber=1 scan=4264	14.4029
01301:2	2	R.QSSEITR.T			410.711	2	820.415	820.416	0	-0.7	339	NRagged	454.71	194.62	194.62	4.73	86	>sp|P01023|A2MG_HUMAN Alpha-2-macroglobulin OS=Homo sapiens OX=9606 GN=A2M PE=1 SV=3	1817	231128_vra_hs_jacalin_impa_pngasef_trypsin_20.ScanId;v=1;d1=4147.4147.2	controllerType=0 controllerNumber=1 scan=4147	14.199
01281:2	2	R.QSSEITR.T			410.712	2	820.416	820.416	0	-0.2	339	NRagged	460.56	183.57	183.57	4.49	86	>sp|P01023|A2MG_HUMAN Alpha-2-macroglobulin OS=Homo sapiens OX=9606 GN=A2M PE=1 SV=3	1817	231128_vra_hs_jacalin_impa_pngasef_trypsin_20.ScanId;v=1;d1=4126.4126.2	controllerType=0 controllerNumber=1 scan=4126	14.1633
23573:2	2	R.QGIPFFGQVR.L			574.814	2	1148.62	1148.62	0	-0.2	361	Non	415.93	121.69	121.69	3.99	86	>sp|P01023|A2MG_HUMAN Alpha-2-macroglobulin OS=Homo sapiens OX=9606 GN=A2M PE=1 SV=3	1817	231128_vra_hs_jacalin_impa_pngasef_trypsin_20.ScanId;v=1;d1=27287.27287.2	controllerType=0 controllerNumber=1 scan=27287	50.6221
23589:2	2	R.QGIPFFGQVR.L			574.814	2	1148.62	1148.62	0	0	361	Non	457.68	152.71	152.71	5.61	86	>sp|P01023|A2MG_HUMAN Alpha-2-macroglobulin OS=Homo sapiens OX=9606 GN=A2M PE=1 SV=3	1817	231128_vra_hs_jacalin_impa_pngasef_trypsin_20.ScanId;v=1;d1=27304.27304.2	controllerType=0 controllerNumber=1 scan=27304	50.6472
23748:2	2	R.QGIPFFGQVR.L			574.814	2	1148.62	1148.62	0	-0.9	361	Non	498.1	151.72	151.72	5.71	86	>sp|P01023|A2MG_HUMAN Alpha-2-macroglobulin OS=Homo sapiens OX=9606 GN=A2M PE=1 SV=3	1817	231128_vra_hs_jacalin_impa_pngasef_trypsin_20.ScanId;v=1;d1=27468.27468.2	controllerType=0 controllerNumber=1 scan=27468	50.883
23718:2	2	R.QGIPFFGQVR.L			574.815	2	1148.62	1148.62	0	0.9	361	Non	530.5	196.02	196.02	6.15	86	>sp|P01023|A2MG_HUMAN Alpha-2-macroglobulin OS=Homo sapiens OX=9606 GN=A2M PE=1 SV=3	1817	231128_vra_hs_jacalin_impa_pngasef_trypsin_20.ScanId;v=1;d1=27437.27437.2	controllerType=0 controllerNumber=1 scan=27437	50.8368
21534:4	2	R.SPC[+57.021]YGYQWVSEEHEEAHHTAYLVFSPSK.S		C[+57]	835.375	4	3338.48	3338.48	0	-1.4	429	Specific	270.71	270.71	270.71	4.04	86	>sp|P01023|A2MG_HUMAN Alpha-2-macroglobulin OS=Homo sapiens OX=9606 GN=A2M PE=1 SV=3	1817	231128_vra_hs_jacalin_impa_pngasef_trypsin_20.ScanId;v=1;d1=25187.25187.4	controllerType=0 controllerNumber=1 scan=25187	47.6458
21535:5	2	R.SPC[+57.021]YGYQWVSEEHEEAHHTAYLVFSPSK.S		C[+57]	668.502	5	3338.48	3338.48	0	-1.3	429	Specific	311.09	311.09	311.09	5.34	86	>sp|P01023|A2MG_HUMAN Alpha-2-macroglobulin OS=Homo sapiens OX=9606 GN=A2M PE=1 SV=3	1817	231128_vra_hs_jacalin_impa_pngasef_trypsin_20.ScanId;v=1;d1=25188.25188.5	controllerType=0 controllerNumber=1 scan=25188	47.6474
21406:5	2	R.SPC[+57.021]YGYQWVSEEHEEAHHTAYLVFSPSK.S		C[+57]	668.503	5	3338.48	3338.48	0	-0.1	429	Specific	481.06	481.06	481.06	8.64	86	>sp|P01023|A2MG_HUMAN Alpha-2-macroglobulin OS=Homo sapiens OX=9606 GN=A2M PE=1 SV=3	1817	231128_vra_hs_jacalin_impa_pngasef_trypsin_20.ScanId;v=1;d1=25055.25055.5	controllerType=0 controllerNumber=1 scan=25055	47.4403
21348:4	2	R.SPC[+57.021]YGYQWVSEEHEEAHHTAYLVFSPSK.S		C[+57]	835.379	4	3338.49	3338.48	0	2.7	429	Specific	513.79	482.54	482.54	6.97	86	>sp|P01023|A2MG_HUMAN Alpha-2-macroglobulin OS=Homo sapiens OX=9606 GN=A2M PE=1 SV=3	1817	231128_vra_hs_jacalin_impa_pngasef_trypsin_20.ScanId;v=1;d1=24995.24995.4	controllerType=0 controllerNumber=1 scan=24995	47.3537
21379:5	2	R.SPC[+57.021]YGYQWVSEEHEEAHHTAYLVFSPSK.S		C[+57]	668.504	5	3338.49	3338.48	0	1.2	429	Specific	569	569	569	9.53	86	>sp|P01023|A2MG_HUMAN Alpha-2-macroglobulin OS=Homo sapiens OX=9606 GN=A2M PE=1 SV=3	1817	231128_vra_hs_jacalin_impa_pngasef_trypsin_20.ScanId;v=1;d1=25027.25027.5	controllerType=0 controllerNumber=1 scan=25027	47.4016
21378:4	2	R.SPC[+57.021]YGYQWVSEEHEEAHHTAYLVFSPSK.S		C[+57]	835.378	4	3338.49	3338.48	0	1.3	429	Specific	719.18	719.18	719.18	12.57	86	>sp|P01023|A2MG_HUMAN Alpha-2-macroglobulin OS=Homo sapiens OX=9606 GN=A2M PE=1 SV=3	1817	231128_vra_hs_jacalin_impa_pngasef_trypsin_20.ScanId;v=1;d1=25026.25026.4	controllerType=0 controllerNumber=1 scan=25026	47.4004
15686:3	2	K.SFVHLEPMSHELPC[+57.021]GHTQ.T		C[+57]	702.656	3	2105.95	2105.95	0	0	457	Specific	266.14	266.14	266.14	3.58	86	>sp|P01023|A2MG_HUMAN Alpha-2-macroglobulin OS=Homo sapiens OX=9606 GN=A2M PE=1 SV=3	1817	231128_vra_hs_jacalin_impa_pngasef_trypsin_20.ScanId;v=1;d1=19122.19122.3	controllerType=0 controllerNumber=1 scan=19122	38.6084
15674:4	2	K.SFVHLEPMSHELPC[+57.021]GHTQ.T		C[+57]	527.244	4	2105.95	2105.95	0	-0.1	457	Specific	522.64	522.64	522.64	8.7	86	>sp|P01023|A2MG_HUMAN Alpha-2-macroglobulin OS=Homo sapiens OX=9606 GN=A2M PE=1 SV=3	1817	231128_vra_hs_jacalin_impa_pngasef_trypsin_20.ScanId;v=1;d1=19110.19110.4	controllerType=0 controllerNumber=1 scan=19110	38.5899
15650:4	2	K.SFVHLEPMSHELPC[+57.021]GHTQ.T		C[+57]	527.244	4	2105.95	2105.95	0	0.7	457	Specific	541.14	509.99	509.99	8.37	86	>sp|P01023|A2MG_HUMAN Alpha-2-macroglobulin OS=Homo sapiens OX=9606 GN=A2M PE=1 SV=3	1817	231128_vra_hs_jacalin_impa_pngasef_trypsin_20.ScanId;v=1;d1=19085.19085.4	controllerType=0 controllerNumber=1 scan=19085	38.5544
25028:6	2	K.SFVHLEPMSHELPC[+57.021]GHTQTVQAHYILN[+0.984]GGTLLGLK.K		C[+57], N[+1]	648.497	6	3885.95	3885.94	0	1.7	457	CRagged	56.43	56.43	56.43	2.39	86	>sp|P01023|A2MG_HUMAN Alpha-2-macroglobulin OS=Homo sapiens OX=9606 GN=A2M PE=1 SV=3	1817	231128_vra_hs_jacalin_impa_pngasef_trypsin_20.ScanId;v=1;d1=28790.28790.6	controllerType=0 controllerNumber=1 scan=28790	52.8384
25017:5	2	K.SFVHLEPMSHELPC[+57.021]GHTQTVQAHYILN[+0.984]GGTLLGLK.K		C[+57], N[+1]	777.995	5	3885.95	3885.94	0	1.8	457	CRagged	86.42	86.42	86.42	2.43	86	>sp|P01023|A2MG_HUMAN Alpha-2-macroglobulin OS=Homo sapiens OX=9606 GN=A2M PE=1 SV=3	1817	231128_vra_hs_jacalin_impa_pngasef_trypsin_20.ScanId;v=1;d1=28779.28779.5	controllerType=0 controllerNumber=1 scan=28779	52.8206
25045:5	2	K.SFVHLEPMSHELPC[+57.021]GHTQTVQAHYILN[+0.984]GGTLLGLK.K		C[+57], N[+1]	777.995	5	3885.94	3885.94	0	0.8	457	CRagged	124.08	124.08	124.08	2.86	86	>sp|P01023|A2MG_HUMAN Alpha-2-macroglobulin OS=Homo sapiens OX=9606 GN=A2M PE=1 SV=3	1817	231128_vra_hs_jacalin_impa_pngasef_trypsin_20.ScanId;v=1;d1=28808.28808.5	controllerType=0 controllerNumber=1 scan=28808	52.8583
24286:3	2	Q.TVQAHYILN[+0.984]GGTLLGLK.K		N[+1]	600.34	3	1799	1799.01	0	-1.1	475	CRagged	122	81.68	81.68	1.67	86	>sp|P01023|A2MG_HUMAN Alpha-2-macroglobulin OS=Homo sapiens OX=9606 GN=A2M PE=1 SV=3	1817	231128_vra_hs_jacalin_impa_pngasef_trypsin_20.ScanId;v=1;d1=28022.28022.3	controllerType=0 controllerNumber=1 scan=28022	51.7197
30457:2	2	K.LSFYYLIMAK.G			624.838	2	1248.67	1248.67	0	-0.1	493	Non	224.14	95.93	95.93	2.47	86	>sp|P01023|A2MG_HUMAN Alpha-2-macroglobulin OS=Homo sapiens OX=9606 GN=A2M PE=1 SV=3	1817	231128_vra_hs_jacalin_impa_pngasef_trypsin_20.ScanId;v=1;d1=34394.34394.2	controllerType=0 controllerNumber=1 scan=34394	61.2236
30422:2	2	K.LSFYYLIMAK.G			624.839	2	1248.67	1248.67	0	0.2	493	Non	245.33	84.06	84.06	2.5	86	>sp|P01023|A2MG_HUMAN Alpha-2-macroglobulin OS=Homo sapiens OX=9606 GN=A2M PE=1 SV=3	1817	231128_vra_hs_jacalin_impa_pngasef_trypsin_20.ScanId;v=1;d1=34358.34358.2	controllerType=0 controllerNumber=1 scan=34358	61.1734
04711:2	2	R.TGTHGLLVK.Q			463.277	2	925.546	925.547	0	-0.7	508	CRagged	626.95	266.74	266.74	8.6	86	>sp|P01023|A2MG_HUMAN Alpha-2-macroglobulin OS=Homo sapiens OX=9606 GN=A2M PE=1 SV=3	1817	231128_vra_hs_jacalin_impa_pngasef_trypsin_20.ScanId;v=1;d1=7709.7709.2	controllerType=0 controllerNumber=1 scan=7709	20.8559
04691:2	2	R.TGTHGLLVK.Q			463.276	2	925.545	925.547	0	-1.3	508	CRagged	636.27	265.11	265.11	8.38	86	>sp|P01023|A2MG_HUMAN Alpha-2-macroglobulin OS=Homo sapiens OX=9606 GN=A2M PE=1 SV=3	1817	231128_vra_hs_jacalin_impa_pngasef_trypsin_20.ScanId;v=1;d1=7688.7688.2	controllerType=0 controllerNumber=1 scan=7688	20.8199
15202:2	2	K.GHFSISIPVK.S			542.811	2	1084.61	1084.62	0	-0.8	522	NRagged	535.75	346.46	346.46	6.47	86	>sp|P01023|A2MG_HUMAN Alpha-2-macroglobulin OS=Homo sapiens OX=9606 GN=A2M PE=1 SV=3	1817	231128_vra_hs_jacalin_impa_pngasef_trypsin_20.ScanId;v=1;d1=18623.18623.2	controllerType=0 controllerNumber=1 scan=18623	37.9213
15232:2	2	K.GHFSISIPVK.S			542.811	2	1084.61	1084.62	0	-1.1	522	NRagged	551.95	356.18	356.18	6.53	86	>sp|P01023|A2MG_HUMAN Alpha-2-macroglobulin OS=Homo sapiens OX=9606 GN=A2M PE=1 SV=3	1817	231128_vra_hs_jacalin_impa_pngasef_trypsin_20.ScanId;v=1;d1=18654.18654.2	controllerType=0 controllerNumber=1 scan=18654	37.9702
05908:2	2	K.SDIAPVAR.L			414.732	2	828.457	828.457	0	-0.8	532	CRagged	205.75	25.24	25.24	1.71	86	>sp|P01023|A2MG_HUMAN Alpha-2-macroglobulin OS=Homo sapiens OX=9606 GN=A2M PE=1 SV=3	1817	231128_vra_hs_jacalin_impa_pngasef_trypsin_20.ScanId;v=1;d1=8950.8950.2	controllerType=0 controllerNumber=1 scan=8950	23.0279
05874:2	2	K.SDIAPVAR.L			414.732	2	828.457	828.457	0	-0.6	532	CRagged	258.12	92.73	92.73	3	86	>sp|P01023|A2MG_HUMAN Alpha-2-macroglobulin OS=Homo sapiens OX=9606 GN=A2M PE=1 SV=3	1817	231128_vra_hs_jacalin_impa_pngasef_trypsin_20.ScanId;v=1;d1=8915.8915.2	controllerType=0 controllerNumber=1 scan=8915	22.9674
05749:2	2	K.SDIAPVAR.L			414.732	2	828.457	828.457	0	-0.8	532	CRagged	441.96	130.47	130.47	5.22	86	>sp|P01023|A2MG_HUMAN Alpha-2-macroglobulin OS=Homo sapiens OX=9606 GN=A2M PE=1 SV=3	1817	231128_vra_hs_jacalin_impa_pngasef_trypsin_20.ScanId;v=1;d1=8786.8786.2	controllerType=0 controllerNumber=1 scan=8786	22.7389
05724:2	2	K.SDIAPVAR.L			414.732	2	828.457	828.457	0	-1	532	CRagged	501.49	142.02	142.02	5.53	86	>sp|P01023|A2MG_HUMAN Alpha-2-macroglobulin OS=Homo sapiens OX=9606 GN=A2M PE=1 SV=3	1817	231128_vra_hs_jacalin_impa_pngasef_trypsin_20.ScanId;v=1;d1=8760.8760.2	controllerType=0 controllerNumber=1 scan=8760	22.6951
31088:3	2	R.LLIYAVLPTGDVIGDSAK.Y			615.685	3	1845.04	1845.04	0	1.5	540	Non	581.56	438.69	438.69	9.9	86	>sp|P01023|A2MG_HUMAN Alpha-2-macroglobulin OS=Homo sapiens OX=9606 GN=A2M PE=1 SV=3	1817	231128_vra_hs_jacalin_impa_pngasef_trypsin_20.ScanId;v=1;d1=35046.35046.3	controllerType=0 controllerNumber=1 scan=35046	62.1864
31083:2	2	R.LLIYAVLPTGDVIGDSAK.Y			923.023	2	1845.04	1845.04	0	1.5	540	Non	589.3	487.76	487.76	10.18	86	>sp|P01023|A2MG_HUMAN Alpha-2-macroglobulin OS=Homo sapiens OX=9606 GN=A2M PE=1 SV=3	1817	231128_vra_hs_jacalin_impa_pngasef_trypsin_20.ScanId;v=1;d1=35041.35041.2	controllerType=0 controllerNumber=1 scan=35041	62.1817
31056:2	2	R.LLIYAVLPTGDVIGDSAK.Y			923.023	2	1845.04	1845.04	0	1.2	540	Non	633.66	508.69	508.69	11.18	86	>sp|P01023|A2MG_HUMAN Alpha-2-macroglobulin OS=Homo sapiens OX=9606 GN=A2M PE=1 SV=3	1817	231128_vra_hs_jacalin_impa_pngasef_trypsin_20.ScanId;v=1;d1=35013.35013.2	controllerType=0 controllerNumber=1 scan=35013	62.1324
31062:3	2	R.LLIYAVLPTGDVIGDSAK.Y			615.684	3	1845.04	1845.04	0	1.2	540	Non	671.12	540.35	540.35	11.9	86	>sp|P01023|A2MG_HUMAN Alpha-2-macroglobulin OS=Homo sapiens OX=9606 GN=A2M PE=1 SV=3	1817	231128_vra_hs_jacalin_impa_pngasef_trypsin_20.ScanId;v=1;d1=35019.35019.3	controllerType=0 controllerNumber=1 scan=35019	62.1402
11657:2	2	K.YDVENC[+57.021]LANK.V		C[+57]	613.279	2	1225.55	1225.55	0	0	558	Non	381.64	265.13	265.13	4.58	86	>sp|P01023|A2MG_HUMAN Alpha-2-macroglobulin OS=Homo sapiens OX=9606 GN=A2M PE=1 SV=3	1817	231128_vra_hs_jacalin_impa_pngasef_trypsin_20.ScanId;v=1;d1=14943.14943.2	controllerType=0 controllerNumber=1 scan=14943	32.6952
22084:5	2	K.YDVENC[+57.021]LANKVDLSFSPSQSLPASHAHLR.V		C[+57]	651.92	5	3255.57	3255.59	0	-3.8	558	Non	44.52	44.52	44.52	1.8	86	>sp|P01023|A2MG_HUMAN Alpha-2-macroglobulin OS=Homo sapiens OX=9606 GN=A2M PE=1 SV=3	1817	231128_vra_hs_jacalin_impa_pngasef_trypsin_20.ScanId;v=1;d1=25755.25755.5	controllerType=0 controllerNumber=1 scan=25755	48.4686
16978:3	2	K.VDLSFSPSQSLPASHAHLR.V			683.689	3	2049.05	2049.05	0	0.2	568	Non	228.69	228.69	228.69	4.04	86	>sp|P01023|A2MG_HUMAN Alpha-2-macroglobulin OS=Homo sapiens OX=9606 GN=A2M PE=1 SV=3	1817	231128_vra_hs_jacalin_impa_pngasef_trypsin_20.ScanId;v=1;d1=20479.20479.3	controllerType=0 controllerNumber=1 scan=20479	40.4931
16938:4	2	K.VDLSFSPSQSLPASHAHLR.V			513.018	4	2049.05	2049.05	0	-0.1	568	Non	867.86	748.05	748.05	16.9	86	>sp|P01023|A2MG_HUMAN Alpha-2-macroglobulin OS=Homo sapiens OX=9606 GN=A2M PE=1 SV=3	1817	231128_vra_hs_jacalin_impa_pngasef_trypsin_20.ScanId;v=1;d1=20438.20438.4	controllerType=0 controllerNumber=1 scan=20438	40.4416
16910:4	2	K.VDLSFSPSQSLPASHAHLR.V			513.018	4	2049.05	2049.05	0	-1.1	568	Non	879.47	739.09	739.09	16.68	86	>sp|P01023|A2MG_HUMAN Alpha-2-macroglobulin OS=Homo sapiens OX=9606 GN=A2M PE=1 SV=3	1817	231128_vra_hs_jacalin_impa_pngasef_trypsin_20.ScanId;v=1;d1=20409.20409.4	controllerType=0 controllerNumber=1 scan=20409	40.3996
10931:2	2	R.VTAAPQSVC[+57.021]ALR.A		C[+57]	636.841	2	1272.67	1272.67	0	1	587	Non	529.61	270.75	270.75	6.74	86	>sp|P01023|A2MG_HUMAN Alpha-2-macroglobulin OS=Homo sapiens OX=9606 GN=A2M PE=1 SV=3	1817	231128_vra_hs_jacalin_impa_pngasef_trypsin_20.ScanId;v=1;d1=14193.14193.2	controllerType=0 controllerNumber=1 scan=14193	31.5243
10944:2	2	R.VTAAPQSVC[+57.021]ALR.A		C[+57]	636.84	2	1272.67	1272.67	0	-0.8	587	Non	533.9	273.83	273.83	6.7	86	>sp|P01023|A2MG_HUMAN Alpha-2-macroglobulin OS=Homo sapiens OX=9606 GN=A2M PE=1 SV=3	1817	231128_vra_hs_jacalin_impa_pngasef_trypsin_20.ScanId;v=1;d1=14207.14207.2	controllerType=0 controllerNumber=1 scan=14207	31.5506
31142:4	2	R.AVDQSVLLMKPDAELSASSVYNLLPEK.D			730.138	4	2917.53	2917.52	0	2.1	599	Non	163.15	163.15	163.15	3.56	86	>sp|P01023|A2MG_HUMAN Alpha-2-macroglobulin OS=Homo sapiens OX=9606 GN=A2M PE=1 SV=3	1817	231128_vra_hs_jacalin_impa_pngasef_trypsin_20.ScanId;v=1;d1=35101.35101.4	controllerType=0 controllerNumber=1 scan=35101	62.2748
31117:3	2	R.AVDQSVLLMKPDAELSASSVYNLLPEK.D			973.181	3	2917.53	2917.52	0	2.2	599	Non	552.81	500.05	500.05	9.77	86	>sp|P01023|A2MG_HUMAN Alpha-2-macroglobulin OS=Homo sapiens OX=9606 GN=A2M PE=1 SV=3	1817	231128_vra_hs_jacalin_impa_pngasef_trypsin_20.ScanId;v=1;d1=35076.35076.3	controllerType=0 controllerNumber=1 scan=35076	62.2357
31093:3	2	R.AVDQSVLLMKPDAELSASSVYNLLPEK.D			973.18	3	2917.53	2917.52	0	1.4	599	Non	566.27	518.68	518.68	10.45	86	>sp|P01023|A2MG_HUMAN Alpha-2-macroglobulin OS=Homo sapiens OX=9606 GN=A2M PE=1 SV=3	1817	231128_vra_hs_jacalin_impa_pngasef_trypsin_20.ScanId;v=1;d1=35051.35051.3	controllerType=0 controllerNumber=1 scan=35051	62.1971
25683:3	2	K.DLTGFPGPLNDQDN[+0.984]EDC[+57.021]INR.H		C[+57], N[+1]	764.334	3	2290.99	2290.99	0	-0.3	626	Non	655.3	655.3	143.69	12.19	86	>sp|P01023|A2MG_HUMAN Alpha-2-macroglobulin OS=Homo sapiens OX=9606 GN=A2M PE=1 SV=3	1817	231128_vra_hs_jacalin_impa_pngasef_trypsin_20.ScanId;v=1;d1=29466.29466.3	controllerType=0 controllerNumber=1 scan=29466	53.8149
25660:3	2	K.DLTGFPGPLNDQDN[+0.984]EDC[+57.021]INR.H		C[+57], N[+1]	764.334	3	2290.99	2290.99	0	0.2	626	Non	712.48	712.48	126.09	13.23	86	>sp|P01023|A2MG_HUMAN Alpha-2-macroglobulin OS=Homo sapiens OX=9606 GN=A2M PE=1 SV=3	1817	231128_vra_hs_jacalin_impa_pngasef_trypsin_20.ScanId;v=1;d1=29442.29442.3	controllerType=0 controllerNumber=1 scan=29442	53.7843
15508:3	2	R.HNVYIN[+0.984]GITYTPVSSTNEK.D		N[+1]	713.357	3	2138.06	2138.04	0	8	646	Non	195.41	195.41	47.41	2.59	86	>sp|P01023|A2MG_HUMAN Alpha-2-macroglobulin OS=Homo sapiens OX=9606 GN=A2M PE=1 SV=3	1817	231128_vra_hs_jacalin_impa_pngasef_trypsin_20.ScanId;v=1;d1=18939.18939.3	controllerType=0 controllerNumber=1 scan=18939	38.3544
17428:3	2	R.HNVYIN[+0.984]GITYTPVSSTNEK.D		N[+1]	713.351	3	2138.04	2138.04	0	-1.2	646	Non	401.93	367.78	136.42	6.78	86	>sp|P01023|A2MG_HUMAN Alpha-2-macroglobulin OS=Homo sapiens OX=9606 GN=A2M PE=1 SV=3	1817	231128_vra_hs_jacalin_impa_pngasef_trypsin_20.ScanId;v=1;d1=20942.20942.3	controllerType=0 controllerNumber=1 scan=20942	41.1074
37344:2	2	K.DMYSFLEDMGLK.A			724.827	2	1448.65	1448.64	0	1.9	665	Non	112.11	112.11	112.11	2.43	86	>sp|P01023|A2MG_HUMAN Alpha-2-macroglobulin OS=Homo sapiens OX=9606 GN=A2M PE=1 SV=3	1817	231128_vra_hs_jacalin_impa_pngasef_trypsin_20.ScanId;v=1;d1=41496.41496.2	controllerType=0 controllerNumber=1 scan=41496	71.9121
37321:2	2	K.DMYSFLEDMGLK.A			724.827	2	1448.65	1448.64	0	1.5	665	Non	245.58	245.58	245.58	3.94	86	>sp|P01023|A2MG_HUMAN Alpha-2-macroglobulin OS=Homo sapiens OX=9606 GN=A2M PE=1 SV=3	1817	231128_vra_hs_jacalin_impa_pngasef_trypsin_20.ScanId;v=1;d1=41472.41472.2	controllerType=0 controllerNumber=1 scan=41472	71.8783
18026:2	2	R.VGFYESDVMGR.G			630.29	2	1259.57	1259.57	0	1	705	Non	542.35	441.67	441.67	7.9	86	>sp|P01023|A2MG_HUMAN Alpha-2-macroglobulin OS=Homo sapiens OX=9606 GN=A2M PE=1 SV=3	1817	231128_vra_hs_jacalin_impa_pngasef_trypsin_20.ScanId;v=1;d1=21559.21559.2	controllerType=0 controllerNumber=1 scan=21559	42.0752
17991:2	2	R.VGFYESDVMGR.G			630.291	2	1259.57	1259.57	0	1.1	705	Non	567.01	417.82	417.82	7.14	86	>sp|P01023|A2MG_HUMAN Alpha-2-macroglobulin OS=Homo sapiens OX=9606 GN=A2M PE=1 SV=3	1817	231128_vra_hs_jacalin_impa_pngasef_trypsin_20.ScanId;v=1;d1=21523.21523.2	controllerType=0 controllerNumber=1 scan=21523	42.0138
07092:3	2	R.LVHVEEPHTETVR.K			515.938	3	1545.8	1545.8	0	-0.7	720	Non	693.95	572.22	572.22	11.21	86	>sp|P01023|A2MG_HUMAN Alpha-2-macroglobulin OS=Homo sapiens OX=9606 GN=A2M PE=1 SV=3	1817	231128_vra_hs_jacalin_impa_pngasef_trypsin_20.ScanId;v=1;d1=10189.10189.3	controllerType=0 controllerNumber=1 scan=10189	25.1604
07118:3	2	R.LVHVEEPHTETVR.K			515.938	3	1545.8	1545.8	0	-0.9	720	Non	746.7	592.88	592.88	12.21	86	>sp|P01023|A2MG_HUMAN Alpha-2-macroglobulin OS=Homo sapiens OX=9606 GN=A2M PE=1 SV=3	1817	231128_vra_hs_jacalin_impa_pngasef_trypsin_20.ScanId;v=1;d1=10216.10216.3	controllerType=0 controllerNumber=1 scan=10216	25.2026
05144:4	2	R.LVHVEEPHTETVRK.Y			419.229	4	1673.9	1673.9	0	-0.5	720	Non	273.6	252.63	252.63	3.83	86	>sp|P01023|A2MG_HUMAN Alpha-2-macroglobulin OS=Homo sapiens OX=9606 GN=A2M PE=1 SV=3	1817	231128_vra_hs_jacalin_impa_pngasef_trypsin_20.ScanId;v=1;d1=8158.8158.4	controllerType=0 controllerNumber=1 scan=8158	21.6563
05166:4	2	R.LVHVEEPHTETVRK.Y			419.229	4	1673.9	1673.9	0	-0.5	720	Non	374.06	321.35	321.35	4.98	86	>sp|P01023|A2MG_HUMAN Alpha-2-macroglobulin OS=Homo sapiens OX=9606 GN=A2M PE=1 SV=3	1817	231128_vra_hs_jacalin_impa_pngasef_trypsin_20.ScanId;v=1;d1=8181.8181.4	controllerType=0 controllerNumber=1 scan=8181	21.6988
26474:2	2	N.SAGVAEVGVTVPDTITEWK.A			980.009	2	1959.01	1959.01	0	2.1	748	CRagged	148.94	127.68	127.68	2.21	86	>sp|P01023|A2MG_HUMAN Alpha-2-macroglobulin OS=Homo sapiens OX=9606 GN=A2M PE=1 SV=3	1817	231128_vra_hs_jacalin_impa_pngasef_trypsin_20.ScanId;v=1;d1=30280.30280.2	controllerType=0 controllerNumber=1 scan=30280	54.9749
26358:3	2	N.SAGVAEVGVTVPDTITEWK.A			653.675	3	1959.01	1959.01	0	1.6	748	CRagged	458.6	410.69	410.69	7.93	86	>sp|P01023|A2MG_HUMAN Alpha-2-macroglobulin OS=Homo sapiens OX=9606 GN=A2M PE=1 SV=3	1817	231128_vra_hs_jacalin_impa_pngasef_trypsin_20.ScanId;v=1;d1=30161.30161.3	controllerType=0 controllerNumber=1 scan=30161	54.8028
26312:3	2	N.SAGVAEVGVTVPDTITEWK.A			653.675	3	1959.01	1959.01	0	1.6	748	CRagged	476.82	437.29	437.29	8.43	86	>sp|P01023|A2MG_HUMAN Alpha-2-macroglobulin OS=Homo sapiens OX=9606 GN=A2M PE=1 SV=3	1817	231128_vra_hs_jacalin_impa_pngasef_trypsin_20.ScanId;v=1;d1=30113.30113.3	controllerType=0 controllerNumber=1 scan=30113	54.7356
26294:2	2	N.SAGVAEVGVTVPDTITEWK.A			980.009	2	1959.01	1959.01	0	1.6	748	CRagged	742.63	539.24	539.24	13.51	86	>sp|P01023|A2MG_HUMAN Alpha-2-macroglobulin OS=Homo sapiens OX=9606 GN=A2M PE=1 SV=3	1817	231128_vra_hs_jacalin_impa_pngasef_trypsin_20.ScanId;v=1;d1=30095.30095.2	controllerType=0 controllerNumber=1 scan=30095	54.7091
26325:2	2	N.SAGVAEVGVTVPDTITEWK.A			980.008	2	1959.01	1959.01	0	1.3	748	CRagged	799.07	600.29	600.29	14.51	86	>sp|P01023|A2MG_HUMAN Alpha-2-macroglobulin OS=Homo sapiens OX=9606 GN=A2M PE=1 SV=3	1817	231128_vra_hs_jacalin_impa_pngasef_trypsin_20.ScanId;v=1;d1=30127.30127.2	controllerType=0 controllerNumber=1 scan=30127	54.7539
19613:2	2	K.ATVLNYLPK.C			509.8	2	1018.59	1018.59	0	-0.4	812	Non	360.87	68.77	68.77	3.54	86	>sp|P01023|A2MG_HUMAN Alpha-2-macroglobulin OS=Homo sapiens OX=9606 GN=A2M PE=1 SV=3	1817	231128_vra_hs_jacalin_impa_pngasef_trypsin_20.ScanId;v=1;d1=23203.23203.2	controllerType=0 controllerNumber=1 scan=23203	44.5644
19277:2	2	K.ATVLNYLPK.C			509.8	2	1018.59	1018.59	0	-1	812	Non	412.51	47.1	47.1	3.35	86	>sp|P01023|A2MG_HUMAN Alpha-2-macroglobulin OS=Homo sapiens OX=9606 GN=A2M PE=1 SV=3	1817	231128_vra_hs_jacalin_impa_pngasef_trypsin_20.ScanId;v=1;d1=22856.22856.2	controllerType=0 controllerNumber=1 scan=22856	44.0319
19305:2	2	K.ATVLNYLPK.C			509.8	2	1018.59	1018.59	0	-1	812	Non	419.41	57.38	57.38	3.47	86	>sp|P01023|A2MG_HUMAN Alpha-2-macroglobulin OS=Homo sapiens OX=9606 GN=A2M PE=1 SV=3	1817	231128_vra_hs_jacalin_impa_pngasef_trypsin_20.ScanId;v=1;d1=22885.22885.2	controllerType=0 controllerNumber=1 scan=22885	44.0778
19487:2	2	K.ATVLNYLPK.C			509.8	2	1018.59	1018.59	0	-1	812	Non	461.54	39.64	39.64	4.01	86	>sp|P01023|A2MG_HUMAN Alpha-2-macroglobulin OS=Homo sapiens OX=9606 GN=A2M PE=1 SV=3	1817	231128_vra_hs_jacalin_impa_pngasef_trypsin_20.ScanId;v=1;d1=23073.23073.2	controllerType=0 controllerNumber=1 scan=23073	44.3629
19450:2	2	K.ATVLNYLPK.C			509.8	2	1018.59	1018.59	0	-0.8	812	Non	505.31	70.03	70.03	4.57	86	>sp|P01023|A2MG_HUMAN Alpha-2-macroglobulin OS=Homo sapiens OX=9606 GN=A2M PE=1 SV=3	1817	231128_vra_hs_jacalin_impa_pngasef_trypsin_20.ScanId;v=1;d1=23035.23035.2	controllerType=0 controllerNumber=1 scan=23035	44.3064
27743:3	2	R.VSVQLEASPAFLAVPVEK.E			628.688	3	1884.05	1884.05	0	0.5	824	Non	660.3	660.3	660.3	12.17	86	>sp|P01023|A2MG_HUMAN Alpha-2-macroglobulin OS=Homo sapiens OX=9606 GN=A2M PE=1 SV=3	1817	231128_vra_hs_jacalin_impa_pngasef_trypsin_20.ScanId;v=1;d1=31587.31587.3	controllerType=0 controllerNumber=1 scan=31587	56.8831
27737:2	2	R.VSVQLEASPAFLAVPVEK.E			942.528	2	1884.05	1884.05	0	0.7	824	Non	674.86	628.14	628.14	12.45	86	>sp|P01023|A2MG_HUMAN Alpha-2-macroglobulin OS=Homo sapiens OX=9606 GN=A2M PE=1 SV=3	1817	231128_vra_hs_jacalin_impa_pngasef_trypsin_20.ScanId;v=1;d1=31581.31581.2	controllerType=0 controllerNumber=1 scan=31581	56.8775
27727:3	2	R.VSVQLEASPAFLAVPVEK.E			628.687	3	1884.05	1884.05	0	-0.2	824	Non	739.91	689.11	689.11	13.14	86	>sp|P01023|A2MG_HUMAN Alpha-2-macroglobulin OS=Homo sapiens OX=9606 GN=A2M PE=1 SV=3	1817	231128_vra_hs_jacalin_impa_pngasef_trypsin_20.ScanId;v=1;d1=31570.31570.3	controllerType=0 controllerNumber=1 scan=31570	56.8598
27713:2	2	R.VSVQLEASPAFLAVPVEK.E			942.527	2	1884.05	1884.05	0	-0.3	824	Non	741.33	666.19	666.19	13.42	86	>sp|P01023|A2MG_HUMAN Alpha-2-macroglobulin OS=Homo sapiens OX=9606 GN=A2M PE=1 SV=3	1817	231128_vra_hs_jacalin_impa_pngasef_trypsin_20.ScanId;v=1;d1=31556.31556.2	controllerType=0 controllerNumber=1 scan=31556	56.8358
04043:3	2	K.EQAPHC[+57.021]IC[+57.021]ANGR.Q		C[+57]*2	471.543	3	1412.61	1412.62	0	-0.7	842	Non	111.09	96.08	96.08	1.58	86	>sp|P01023|A2MG_HUMAN Alpha-2-macroglobulin OS=Homo sapiens OX=9606 GN=A2M PE=1 SV=3	1817	231128_vra_hs_jacalin_impa_pngasef_trypsin_20.ScanId;v=1;d1=7015.7015.3	controllerType=0 controllerNumber=1 scan=7015	19.5672
04016:3	2	K.EQAPHC[+57.021]IC[+57.021]ANGR.Q		C[+57]*2	471.543	3	1412.62	1412.62	0	-0.5	842	Non	200.82	200.82	200.82	2.76	86	>sp|P01023|A2MG_HUMAN Alpha-2-macroglobulin OS=Homo sapiens OX=9606 GN=A2M PE=1 SV=3	1817	231128_vra_hs_jacalin_impa_pngasef_trypsin_20.ScanId;v=1;d1=6987.6987.3	controllerType=0 controllerNumber=1 scan=6987	19.5212
05041:3	2	K.EQAPHC[+57.021]IC[+57.021]AN[+0.984]GR.Q		C[+57]*2, N[+1]	471.871	3	1413.6	1413.6	0	-0.7	842	Non	169.57	141.15	141.15	2.43	86	>sp|P01023|A2MG_HUMAN Alpha-2-macroglobulin OS=Homo sapiens OX=9606 GN=A2M PE=1 SV=3	1817	231128_vra_hs_jacalin_impa_pngasef_trypsin_20.ScanId;v=1;d1=8051.8051.3	controllerType=0 controllerNumber=1 scan=8051	21.4649
04734:3	2	K.EQAPHC[+57.021]IC[+57.021]AN[+0.984]GR.Q		C[+57]*2, N[+1]	471.871	3	1413.6	1413.6	0	-1.6	842	Non	314.63	312.15	312.15	4.06	86	>sp|P01023|A2MG_HUMAN Alpha-2-macroglobulin OS=Homo sapiens OX=9606 GN=A2M PE=1 SV=3	1817	231128_vra_hs_jacalin_impa_pngasef_trypsin_20.ScanId;v=1;d1=7733.7733.3	controllerType=0 controllerNumber=1 scan=7733	20.8979
04808:3	2	K.EQAPHC[+57.021]IC[+57.021]AN[+0.984]GR.Q		C[+57]*2, N[+1]	471.871	3	1413.6	1413.6	0	-0.5	842	Non	506.31	467.86	467.86	8.08	86	>sp|P01023|A2MG_HUMAN Alpha-2-macroglobulin OS=Homo sapiens OX=9606 GN=A2M PE=1 SV=3	1817	231128_vra_hs_jacalin_impa_pngasef_trypsin_20.ScanId;v=1;d1=7810.7810.3	controllerType=0 controllerNumber=1 scan=7810	21.0332
13454:2	2	R.QTVSWAVTPK.S			558.806	2	1116.6	1116.6	0	-0.1	854	NRagged	160.23	67.84	67.84	1.68	86	>sp|P01023|A2MG_HUMAN Alpha-2-macroglobulin OS=Homo sapiens OX=9606 GN=A2M PE=1 SV=3	1817	231128_vra_hs_jacalin_impa_pngasef_trypsin_20.ScanId;v=1;d1=16819.16819.2	controllerType=0 controllerNumber=1 scan=16819	35.4315
13411:2	2	R.QTVSWAVTPK.S			558.806	2	1116.6	1116.6	0	-0.1	854	NRagged	461.12	251.27	251.27	6.32	86	>sp|P01023|A2MG_HUMAN Alpha-2-macroglobulin OS=Homo sapiens OX=9606 GN=A2M PE=1 SV=3	1817	231128_vra_hs_jacalin_impa_pngasef_trypsin_20.ScanId;v=1;d1=16775.16775.2	controllerType=0 controllerNumber=1 scan=16775	35.3703
13243:2	2	R.QTVSWAVTPK.S			558.805	2	1116.6	1116.6	0	-1.7	854	NRagged	601.42	351.66	351.66	9.31	86	>sp|P01023|A2MG_HUMAN Alpha-2-macroglobulin OS=Homo sapiens OX=9606 GN=A2M PE=1 SV=3	1817	231128_vra_hs_jacalin_impa_pngasef_trypsin_20.ScanId;v=1;d1=16599.16599.2	controllerType=0 controllerNumber=1 scan=16599	35.1241
13254:2	2	R.QTVSWAVTPK.S			558.805	2	1116.6	1116.6	0	-1.1	854	NRagged	602.04	353.96	353.96	8.82	86	>sp|P01023|A2MG_HUMAN Alpha-2-macroglobulin OS=Homo sapiens OX=9606 GN=A2M PE=1 SV=3	1817	231128_vra_hs_jacalin_impa_pngasef_trypsin_20.ScanId;v=1;d1=16611.16611.2	controllerType=0 controllerNumber=1 scan=16611	35.1398
28370:3	2	K.SLGNVN[+0.984]FTVSAEALESQELC[+57.021]GTEVPSVPEHGR.K		C[+57], N[+1]	1138.88	3	3414.61	3414.61	0	0.9	864	CRagged	488.7	488.7	50.65	9.31	86	>sp|P01023|A2MG_HUMAN Alpha-2-macroglobulin OS=Homo sapiens OX=9606 GN=A2M PE=1 SV=3	1817	231128_vra_hs_jacalin_impa_pngasef_trypsin_20.ScanId;v=1;d1=32234.32234.3	controllerType=0 controllerNumber=1 scan=32234	57.9268
28344:3	2	K.SLGNVN[+0.984]FTVSAEALESQELC[+57.021]GTEVPSVPEHGR.K		C[+57], N[+1]	1138.88	3	3414.62	3414.61	0	1.4	864	CRagged	561.3	561.3	61.27	9.53	86	>sp|P01023|A2MG_HUMAN Alpha-2-macroglobulin OS=Homo sapiens OX=9606 GN=A2M PE=1 SV=3	1817	231128_vra_hs_jacalin_impa_pngasef_trypsin_20.ScanId;v=1;d1=32207.32207.3	controllerType=0 controllerNumber=1 scan=32207	57.891
17471:3	2	R.KDTVIKPLLVEPEGLEK.E			636.706	3	1908.1	1908.11	0	-0.5	896	Non	123.64	123.64	123.64	2.43	86	>sp|P01023|A2MG_HUMAN Alpha-2-macroglobulin OS=Homo sapiens OX=9606 GN=A2M PE=1 SV=3	1817	231128_vra_hs_jacalin_impa_pngasef_trypsin_20.ScanId;v=1;d1=20986.20986.3	controllerType=0 controllerNumber=1 scan=20986	41.1691
22650:2	2	K.DTVIKPLLVEPEGLEK.E			890.509	2	1780.01	1780.01	0	0.5	897	Non	159.15	156.35	156.35	2.44	86	>sp|P01023|A2MG_HUMAN Alpha-2-macroglobulin OS=Homo sapiens OX=9606 GN=A2M PE=1 SV=3	1817	231128_vra_hs_jacalin_impa_pngasef_trypsin_20.ScanId;v=1;d1=26338.26338.2	controllerType=0 controllerNumber=1 scan=26338	49.2915
22587:2	2	K.DTVIKPLLVEPEGLEK.E			890.51	2	1780.01	1780.01	0	1.4	897	Non	506.25	309.73	309.73	6.14	86	>sp|P01023|A2MG_HUMAN Alpha-2-macroglobulin OS=Homo sapiens OX=9606 GN=A2M PE=1 SV=3	1817	231128_vra_hs_jacalin_impa_pngasef_trypsin_20.ScanId;v=1;d1=26273.26273.2	controllerType=0 controllerNumber=1 scan=26273	49.2002
22572:3	2	K.DTVIKPLLVEPEGLEK.E			594.008	3	1780.01	1780.01	0	0.1	897	Non	737.54	620.72	620.72	12.88	86	>sp|P01023|A2MG_HUMAN Alpha-2-macroglobulin OS=Homo sapiens OX=9606 GN=A2M PE=1 SV=3	1817	231128_vra_hs_jacalin_impa_pngasef_trypsin_20.ScanId;v=1;d1=26258.26258.3	controllerType=0 controllerNumber=1 scan=26258	49.1802
22553:3	2	K.DTVIKPLLVEPEGLEK.E			594.009	3	1780.01	1780.01	0	1.6	897	Non	739.09	623.73	623.73	12.58	86	>sp|P01023|A2MG_HUMAN Alpha-2-macroglobulin OS=Homo sapiens OX=9606 GN=A2M PE=1 SV=3	1817	231128_vra_hs_jacalin_impa_pngasef_trypsin_20.ScanId;v=1;d1=26238.26238.3	controllerType=0 controllerNumber=1 scan=26238	49.1535
29291:3	2	K.ETTFN[+0.984]SLLC[+57.021]PSGGEVSEELSLK.L		C[+57], N[+1]	800.055	3	2398.15	2398.13	0	7.8	913	Non	27.42	27.42	27.42	0.06	86	>sp|P01023|A2MG_HUMAN Alpha-2-macroglobulin OS=Homo sapiens OX=9606 GN=A2M PE=1 SV=3	1817	231128_vra_hs_jacalin_impa_pngasef_trypsin_20.ScanId;v=1;d1=33190.33190.3	controllerType=0 controllerNumber=1 scan=33190	59.3397
10927:2	2	K.LPPNVVEESAR.A			605.824	2	1210.64	1210.64	0	-0.7	935	Non	246.43	151.97	151.97	3.1	86	>sp|P01023|A2MG_HUMAN Alpha-2-macroglobulin OS=Homo sapiens OX=9606 GN=A2M PE=1 SV=3	1817	231128_vra_hs_jacalin_impa_pngasef_trypsin_20.ScanId;v=1;d1=14189.14189.2	controllerType=0 controllerNumber=1 scan=14189	31.5187
11392:2	2	K.LPPNVVEESAR.A			605.825	2	1210.64	1210.64	0	0.1	935	Non	299.69	166.91	166.91	3.75	86	>sp|P01023|A2MG_HUMAN Alpha-2-macroglobulin OS=Homo sapiens OX=9606 GN=A2M PE=1 SV=3	1817	231128_vra_hs_jacalin_impa_pngasef_trypsin_20.ScanId;v=1;d1=14669.14669.2	controllerType=0 controllerNumber=1 scan=14669	32.2568
11113:2	2	K.LPPNVVEESAR.A			605.824	2	1210.64	1210.64	0	-0.7	935	Non	309.86	126.93	126.93	3.41	86	>sp|P01023|A2MG_HUMAN Alpha-2-macroglobulin OS=Homo sapiens OX=9606 GN=A2M PE=1 SV=3	1817	231128_vra_hs_jacalin_impa_pngasef_trypsin_20.ScanId;v=1;d1=14381.14381.2	controllerType=0 controllerNumber=1 scan=14381	31.8038
11083:2	2	K.LPPNVVEESAR.A			605.825	2	1210.64	1210.64	0	-0.6	935	Non	314.47	127.99	127.99	3.54	86	>sp|P01023|A2MG_HUMAN Alpha-2-macroglobulin OS=Homo sapiens OX=9606 GN=A2M PE=1 SV=3	1817	231128_vra_hs_jacalin_impa_pngasef_trypsin_20.ScanId;v=1;d1=14350.14350.2	controllerType=0 controllerNumber=1 scan=14350	31.7582
11315:2	2	K.LPPNVVEESAR.A			605.825	2	1210.64	1210.64	0	-0.3	935	Non	345.62	156.67	156.67	4.11	86	>sp|P01023|A2MG_HUMAN Alpha-2-macroglobulin OS=Homo sapiens OX=9606 GN=A2M PE=1 SV=3	1817	231128_vra_hs_jacalin_impa_pngasef_trypsin_20.ScanId;v=1;d1=14590.14590.2	controllerType=0 controllerNumber=1 scan=14590	32.1383
10890:2	2	K.LPPNVVEESAR.A			605.825	2	1210.64	1210.64	0	0.1	935	Non	376.47	211.91	211.91	4.87	86	>sp|P01023|A2MG_HUMAN Alpha-2-macroglobulin OS=Homo sapiens OX=9606 GN=A2M PE=1 SV=3	1817	231128_vra_hs_jacalin_impa_pngasef_trypsin_20.ScanId;v=1;d1=14151.14151.2	controllerType=0 controllerNumber=1 scan=14151	31.4602
10763:2	2	K.LPPNVVEESAR.A			605.824	2	1210.64	1210.64	0	-0.7	935	Non	420.16	208.81	208.81	5.03	86	>sp|P01023|A2MG_HUMAN Alpha-2-macroglobulin OS=Homo sapiens OX=9606 GN=A2M PE=1 SV=3	1817	231128_vra_hs_jacalin_impa_pngasef_trypsin_20.ScanId;v=1;d1=14018.14018.2	controllerType=0 controllerNumber=1 scan=14018	31.2792
10720:2	2	K.LPPNVVEESAR.A			605.825	2	1210.64	1210.64	0	-0.6	935	Non	421.85	245.54	245.54	5.26	86	>sp|P01023|A2MG_HUMAN Alpha-2-macroglobulin OS=Homo sapiens OX=9606 GN=A2M PE=1 SV=3	1817	231128_vra_hs_jacalin_impa_pngasef_trypsin_20.ScanId;v=1;d1=13972.13972.2	controllerType=0 controllerNumber=1 scan=13972	31.217
31961:2	2	R.ASVSVLGDILG.S			515.793	2	1030.58	1030.58	0	0.8	946	NRagged	103.41	68.98	68.98	1.87	86	>sp|P01023|A2MG_HUMAN Alpha-2-macroglobulin OS=Homo sapiens OX=9606 GN=A2M PE=1 SV=3	1817	231128_vra_hs_jacalin_impa_pngasef_trypsin_20.ScanId;v=1;d1=35946.35946.2	controllerType=0 controllerNumber=1 scan=35946	63.574
31928:2	2	R.ASVSVLGDILG.S			515.793	2	1030.58	1030.58	0	0.4	946	NRagged	263.21	179.61	179.61	3.68	86	>sp|P01023|A2MG_HUMAN Alpha-2-macroglobulin OS=Homo sapiens OX=9606 GN=A2M PE=1 SV=3	1817	231128_vra_hs_jacalin_impa_pngasef_trypsin_20.ScanId;v=1;d1=35912.35912.2	controllerType=0 controllerNumber=1 scan=35912	63.5219
13892:2	2	K.AIGYLNTGYQR.Q			628.323	2	1255.64	1255.64	0	-2.6	1004	Non	539.45	290.06	290.06	5.93	86	>sp|P01023|A2MG_HUMAN Alpha-2-macroglobulin OS=Homo sapiens OX=9606 GN=A2M PE=1 SV=3	1817	231128_vra_hs_jacalin_impa_pngasef_trypsin_20.ScanId;v=1;d1=17269.17269.2	controllerType=0 controllerNumber=1 scan=17269	36.0394
08945:3	2	K.HYDGSYSTFGER.Y			473.537	3	1418.6	1418.6	0	-0.3	1020	Non	293.68	256.28	256.28	3.93	86	>sp|P01023|A2MG_HUMAN Alpha-2-macroglobulin OS=Homo sapiens OX=9606 GN=A2M PE=1 SV=3	1817	231128_vra_hs_jacalin_impa_pngasef_trypsin_20.ScanId;v=1;d1=12110.12110.3	controllerType=0 controllerNumber=1 scan=12110	28.4789
08957:2	2	K.HYDGSYSTFGER.Y			709.802	2	1418.6	1418.6	0	-0.3	1020	Non	372.48	133.2	133.2	3.16	86	>sp|P01023|A2MG_HUMAN Alpha-2-macroglobulin OS=Homo sapiens OX=9606 GN=A2M PE=1 SV=3	1817	231128_vra_hs_jacalin_impa_pngasef_trypsin_20.ScanId;v=1;d1=12122.12122.2	controllerType=0 controllerNumber=1 scan=12122	28.4929
08920:2	2	K.HYDGSYSTFGER.Y			709.802	2	1418.6	1418.6	0	-0.1	1020	Non	566.6	327.94	327.94	5.77	86	>sp|P01023|A2MG_HUMAN Alpha-2-macroglobulin OS=Homo sapiens OX=9606 GN=A2M PE=1 SV=3	1817	231128_vra_hs_jacalin_impa_pngasef_trypsin_20.ScanId;v=1;d1=12084.12084.2	controllerType=0 controllerNumber=1 scan=12084	28.4189
08907:3	2	K.HYDGSYSTFGER.Y			473.537	3	1418.6	1418.6	0	-0.7	1020	Non	576.76	433.81	433.81	8.71	86	>sp|P01023|A2MG_HUMAN Alpha-2-macroglobulin OS=Homo sapiens OX=9606 GN=A2M PE=1 SV=3	1817	231128_vra_hs_jacalin_impa_pngasef_trypsin_20.ScanId;v=1;d1=12071.12071.3	controllerType=0 controllerNumber=1 scan=12071	28.3999
30069:3	2	R.NQGNTWLTAFVLK.T			497.937	3	1491.8	1491.8	0	0.5	1035	NRagged	289.36	230.33	230.33	3.63	86	>sp|P01023|A2MG_HUMAN Alpha-2-macroglobulin OS=Homo sapiens OX=9606 GN=A2M PE=1 SV=3	1817	231128_vra_hs_jacalin_impa_pngasef_trypsin_20.ScanId;v=1;d1=33994.33994.3	controllerType=0 controllerNumber=1 scan=33994	60.648
30048:3	2	R.NQGNTWLTAFVLK.T			497.937	3	1491.8	1491.8	0	0.5	1035	NRagged	335.56	315.82	315.82	4.39	86	>sp|P01023|A2MG_HUMAN Alpha-2-macroglobulin OS=Homo sapiens OX=9606 GN=A2M PE=1 SV=3	1817	231128_vra_hs_jacalin_impa_pngasef_trypsin_20.ScanId;v=1;d1=33972.33972.3	controllerType=0 controllerNumber=1 scan=33972	60.6138
30026:2	2	R.NQGNTWLTAFVLK.T			746.402	2	1491.8	1491.8	0	0.5	1035	NRagged	541.16	401.63	401.63	8.48	86	>sp|P01023|A2MG_HUMAN Alpha-2-macroglobulin OS=Homo sapiens OX=9606 GN=A2M PE=1 SV=3	1817	231128_vra_hs_jacalin_impa_pngasef_trypsin_20.ScanId;v=1;d1=33950.33950.2	controllerType=0 controllerNumber=1 scan=33950	60.58
30000:2	2	R.NQGNTWLTAFVLK.T			746.402	2	1491.8	1491.8	0	0.3	1035	NRagged	592	455.51	455.51	9.12	86	>sp|P01023|A2MG_HUMAN Alpha-2-macroglobulin OS=Homo sapiens OX=9606 GN=A2M PE=1 SV=3	1817	231128_vra_hs_jacalin_impa_pngasef_trypsin_20.ScanId;v=1;d1=33923.33923.2	controllerType=0 controllerNumber=1 scan=33923	60.5357
33715:2	2	R.N[+0.984]QGNTWLTAFVLK.T		N[+1]	746.895	2	1492.78	1492.78	0	1.8	1035	NRagged	50.44	45.7	45.7	0.03	86	>sp|P01023|A2MG_HUMAN Alpha-2-macroglobulin OS=Homo sapiens OX=9606 GN=A2M PE=1 SV=3	1817	231128_vra_hs_jacalin_impa_pngasef_trypsin_20.ScanId;v=1;d1=37755.37755.2	controllerType=0 controllerNumber=1 scan=37755	66.2514
33684:2	2	R.N[+0.984]QGNTWLTAFVLK.T		N[+1]	746.893	2	1492.78	1492.78	0	-0.8	1035	NRagged	216.39	186.14	169.46	3.06	86	>sp|P01023|A2MG_HUMAN Alpha-2-macroglobulin OS=Homo sapiens OX=9606 GN=A2M PE=1 SV=3	1817	231128_vra_hs_jacalin_impa_pngasef_trypsin_20.ScanId;v=1;d1=37723.37723.2	controllerType=0 controllerNumber=1 scan=37723	66.2022
01349:2	2	R.QKDN[+0.984]GC[+57.021]FR.S		C[+57], N[+1]	513.227	2	1025.45	1025.45	0	0.6	1074	NRagged	88.8	62.82	62.82	1	86	>sp|P01023|A2MG_HUMAN Alpha-2-macroglobulin OS=Homo sapiens OX=9606 GN=A2M PE=1 SV=3	1817	231128_vra_hs_jacalin_impa_pngasef_trypsin_20.ScanId;v=1;d1=4196.4196.2	controllerType=0 controllerNumber=1 scan=4196	14.2829
12052:2	2	R.SSGSLLNNAIK.G			552.306	2	1103.61	1103.61	0	-0.4	1082	CRagged	603.11	365.54	365.54	9.67	86	>sp|P01023|A2MG_HUMAN Alpha-2-macroglobulin OS=Homo sapiens OX=9606 GN=A2M PE=1 SV=3	1817	231128_vra_hs_jacalin_impa_pngasef_trypsin_20.ScanId;v=1;d1=15356.15356.2	controllerType=0 controllerNumber=1 scan=15356	33.3225
12049:2	2	R.SSGSLLNNAIK.G			552.306	2	1103.6	1103.61	0	-1.6	1082	CRagged	632.52	383.12	383.12	10.43	86	>sp|P01023|A2MG_HUMAN Alpha-2-macroglobulin OS=Homo sapiens OX=9606 GN=A2M PE=1 SV=3	1817	231128_vra_hs_jacalin_impa_pngasef_trypsin_20.ScanId;v=1;d1=15352.15352.2	controllerType=0 controllerNumber=1 scan=15352	33.3172
35953:3	2	L.SAYITIALLEIPLTVTHPVVR.N			769.456	3	2306.35	2306.35	0	2.1	1102	CRagged	226.59	205.16	205.16	4.1	86	>sp|P01023|A2MG_HUMAN Alpha-2-macroglobulin OS=Homo sapiens OX=9606 GN=A2M PE=1 SV=3	1817	231128_vra_hs_jacalin_impa_pngasef_trypsin_20.ScanId;v=1;d1=40063.40063.3	controllerType=0 controllerNumber=1 scan=40063	69.8169
02240:2	2	L.TVTHPVVR.N			454.769	2	908.531	908.531	0	-0.3	1115	CRagged	249.26	37.46	37.46	2.52	86	>sp|P01023|A2MG_HUMAN Alpha-2-macroglobulin OS=Homo sapiens OX=9606 GN=A2M PE=1 SV=3	1817	231128_vra_hs_jacalin_impa_pngasef_trypsin_20.ScanId;v=1;d1=5123.5123.2	controllerType=0 controllerNumber=1 scan=5123	16.1405
02221:2	2	L.TVTHPVVR.N			454.769	2	908.531	908.531	0	-0.3	1115	CRagged	412.21	118.08	118.08	4.13	86	>sp|P01023|A2MG_HUMAN Alpha-2-macroglobulin OS=Homo sapiens OX=9606 GN=A2M PE=1 SV=3	1817	231128_vra_hs_jacalin_impa_pngasef_trypsin_20.ScanId;v=1;d1=5103.5103.2	controllerType=0 controllerNumber=1 scan=5103	16.1011
27092:2	2	R.NALFC[+57.021]LESAWK.T		C[+57]	669.83	2	1338.65	1338.65	0	0.5	1123	NRagged	453.87	211.96	211.96	5.35	86	>sp|P01023|A2MG_HUMAN Alpha-2-macroglobulin OS=Homo sapiens OX=9606 GN=A2M PE=1 SV=3	1817	231128_vra_hs_jacalin_impa_pngasef_trypsin_20.ScanId;v=1;d1=30916.30916.2	controllerType=0 controllerNumber=1 scan=30916	55.8825
27049:2	2	R.NALFC[+57.021]LESAWK.T		C[+57]	669.828	2	1338.65	1338.65	0	-1.2	1123	NRagged	489.31	246.75	246.75	6.17	86	>sp|P01023|A2MG_HUMAN Alpha-2-macroglobulin OS=Homo sapiens OX=9606 GN=A2M PE=1 SV=3	1817	231128_vra_hs_jacalin_impa_pngasef_trypsin_20.ScanId;v=1;d1=30872.30872.2	controllerType=0 controllerNumber=1 scan=30872	55.8197
01288:3	2	K.TAQEGDHGSHVYTK.A			510.571	3	1529.7	1529.7	0	0	1134	CRagged	86.42	86.42	86.42	1.99	86	>sp|P01023|A2MG_HUMAN Alpha-2-macroglobulin OS=Homo sapiens OX=9606 GN=A2M PE=1 SV=3	1817	231128_vra_hs_jacalin_impa_pngasef_trypsin_20.ScanId;v=1;d1=4133.4133.3	controllerType=0 controllerNumber=1 scan=4133	14.1769
01148:2	2	K.TAQEGDHGSHVYTK.A			765.352	2	1529.7	1529.7	0	-0.4	1134	CRagged	235.24	104.96	104.96	1.81	86	>sp|P01023|A2MG_HUMAN Alpha-2-macroglobulin OS=Homo sapiens OX=9606 GN=A2M PE=1 SV=3	1817	231128_vra_hs_jacalin_impa_pngasef_trypsin_20.ScanId;v=1;d1=3988.3988.2	controllerType=0 controllerNumber=1 scan=3988	13.9037
01351:3	2	K.TAQEGDHGSHVYTK.A			510.571	3	1529.7	1529.7	0	0.2	1134	CRagged	291.91	291.91	291.91	4.25	86	>sp|P01023|A2MG_HUMAN Alpha-2-macroglobulin OS=Homo sapiens OX=9606 GN=A2M PE=1 SV=3	1817	231128_vra_hs_jacalin_impa_pngasef_trypsin_20.ScanId;v=1;d1=4198.4198.3	controllerType=0 controllerNumber=1 scan=4198	14.2846
01169:3	2	K.TAQEGDHGSHVYTK.A			510.571	3	1529.7	1529.7	0	-0.4	1134	CRagged	361.96	298.8	298.8	4.49	86	>sp|P01023|A2MG_HUMAN Alpha-2-macroglobulin OS=Homo sapiens OX=9606 GN=A2M PE=1 SV=3	1817	231128_vra_hs_jacalin_impa_pngasef_trypsin_20.ScanId;v=1;d1=4010.4010.3	controllerType=0 controllerNumber=1 scan=4010	13.9474
01171:2	2	K.TAQEGDHGSHVYTK.A			765.352	2	1529.7	1529.7	0	-0.4	1134	CRagged	485.09	282.07	282.07	4.07	86	>sp|P01023|A2MG_HUMAN Alpha-2-macroglobulin OS=Homo sapiens OX=9606 GN=A2M PE=1 SV=3	1817	231128_vra_hs_jacalin_impa_pngasef_trypsin_20.ScanId;v=1;d1=4012.4012.2	controllerType=0 controllerNumber=1 scan=4012	13.9513
01146:3	2	K.TAQEGDHGSHVYTK.A			510.571	3	1529.7	1529.7	0	-0.4	1134	CRagged	520.08	390.93	390.93	6.79	86	>sp|P01023|A2MG_HUMAN Alpha-2-macroglobulin OS=Homo sapiens OX=9606 GN=A2M PE=1 SV=3	1817	231128_vra_hs_jacalin_impa_pngasef_trypsin_20.ScanId;v=1;d1=3986.3986.3	controllerType=0 controllerNumber=1 scan=3986	13.8993
29367:3	2	K.ALLAYAFALAGNQDK.R			522.615	3	1565.83	1565.83	0	-0.4	1148	Non	268.2	268.2	268.2	4.26	86	>sp|P01023|A2MG_HUMAN Alpha-2-macroglobulin OS=Homo sapiens OX=9606 GN=A2M PE=1 SV=3	1817	231128_vra_hs_jacalin_impa_pngasef_trypsin_20.ScanId;v=1;d1=33269.33269.3	controllerType=0 controllerNumber=1 scan=33269	59.4687
29357:2	2	K.ALLAYAFALAGNQDK.R			783.419	2	1565.83	1565.83	0	-0.4	1148	Non	600.16	417.34	417.34	10.85	86	>sp|P01023|A2MG_HUMAN Alpha-2-macroglobulin OS=Homo sapiens OX=9606 GN=A2M PE=1 SV=3	1817	231128_vra_hs_jacalin_impa_pngasef_trypsin_20.ScanId;v=1;d1=33259.33259.2	controllerType=0 controllerNumber=1 scan=33259	59.4515
29328:2	2	K.ALLAYAFALAGNQDK.R			783.419	2	1565.83	1565.83	0	-0.6	1148	Non	633.9	423.16	423.16	10.85	86	>sp|P01023|A2MG_HUMAN Alpha-2-macroglobulin OS=Homo sapiens OX=9606 GN=A2M PE=1 SV=3	1817	231128_vra_hs_jacalin_impa_pngasef_trypsin_20.ScanId;v=1;d1=33229.33229.2	controllerType=0 controllerNumber=1 scan=33229	59.4024
04466:2	2	K.SLNEEAVK.K			445.235	2	889.463	889.462	0	0.2	1169	CRagged	198.03	45	45	2.38	86	>sp|P01023|A2MG_HUMAN Alpha-2-macroglobulin OS=Homo sapiens OX=9606 GN=A2M PE=1 SV=3	1817	231128_vra_hs_jacalin_impa_pngasef_trypsin_20.ScanId;v=1;d1=7454.7454.2	controllerType=0 controllerNumber=1 scan=7454	20.4095
05089:4	2	K.DNSVHWERPQKPK.A			405.961	4	1620.82	1620.82	0	-0.5	1178	Non	166.72	166.72	166.72	2.43	86	>sp|P01023|A2MG_HUMAN Alpha-2-macroglobulin OS=Homo sapiens OX=9606 GN=A2M PE=1 SV=3	1817	231128_vra_hs_jacalin_impa_pngasef_trypsin_20.ScanId;v=1;d1=8101.8101.4	controllerType=0 controllerNumber=1 scan=8101	21.5574
18092:3	2	L.TAQPAPTSEDLTSATNIVK.W			648.67	3	1943.99	1943.99	0	1.1	1218	CRagged	147.55	140.15	140.15	2.95	86	>sp|P01023|A2MG_HUMAN Alpha-2-macroglobulin OS=Homo sapiens OX=9606 GN=A2M PE=1 SV=3	1817	231128_vra_hs_jacalin_impa_pngasef_trypsin_20.ScanId;v=1;d1=21627.21627.3	controllerType=0 controllerNumber=1 scan=21627	42.1858
18064:3	2	L.TAQPAPTSEDLTSATNIVK.W			648.669	3	1943.99	1943.99	0	0.4	1218	CRagged	231.54	231.54	231.54	4.56	86	>sp|P01023|A2MG_HUMAN Alpha-2-macroglobulin OS=Homo sapiens OX=9606 GN=A2M PE=1 SV=3	1817	231128_vra_hs_jacalin_impa_pngasef_trypsin_20.ScanId;v=1;d1=21598.21598.3	controllerType=0 controllerNumber=1 scan=21598	42.1332
18047:2	2	L.TAQPAPTSEDLTSATNIVK.W			972.5	2	1943.99	1943.99	0	0.5	1218	CRagged	525.95	461.8	461.8	9.76	86	>sp|P01023|A2MG_HUMAN Alpha-2-macroglobulin OS=Homo sapiens OX=9606 GN=A2M PE=1 SV=3	1817	231128_vra_hs_jacalin_impa_pngasef_trypsin_20.ScanId;v=1;d1=21581.21581.2	controllerType=0 controllerNumber=1 scan=21581	42.1057
18017:2	2	L.TAQPAPTSEDLTSATNIVK.W			972.5	2	1943.99	1943.99	0	0.6	1218	CRagged	579.49	526.44	526.44	10.12	86	>sp|P01023|A2MG_HUMAN Alpha-2-macroglobulin OS=Homo sapiens OX=9606 GN=A2M PE=1 SV=3	1817	231128_vra_hs_jacalin_impa_pngasef_trypsin_20.ScanId;v=1;d1=21550.21550.2	controllerType=0 controllerNumber=1 scan=21550	42.0575
14697:2	2	P.TSEDLTSATNIVK.W			689.856	2	1378.71	1378.71	0	-0.4	1224	CRagged	195.53	134.25	134.25	2.56	86	>sp|P01023|A2MG_HUMAN Alpha-2-macroglobulin OS=Homo sapiens OX=9606 GN=A2M PE=1 SV=3	1817	231128_vra_hs_jacalin_impa_pngasef_trypsin_20.ScanId;v=1;d1=18099.18099.2	controllerType=0 controllerNumber=1 scan=18099	37.1874
14661:2	2	P.TSEDLTSATNIVK.W			689.856	2	1378.7	1378.71	0	-1.7	1224	CRagged	501.62	262.3	262.3	6.54	86	>sp|P01023|A2MG_HUMAN Alpha-2-macroglobulin OS=Homo sapiens OX=9606 GN=A2M PE=1 SV=3	1817	231128_vra_hs_jacalin_impa_pngasef_trypsin_20.ScanId;v=1;d1=18062.18062.2	controllerType=0 controllerNumber=1 scan=18062	37.1329
19725:3	2	K.QQNAQGGFSSTQDTVVALHALSK.Y			796.403	3	2387.19	2387.2	0	-0.2	1241	Non	614.77	614.77	614.77	12.01	86	>sp|P01023|A2MG_HUMAN Alpha-2-macroglobulin OS=Homo sapiens OX=9606 GN=A2M PE=1 SV=3	1817	231128_vra_hs_jacalin_impa_pngasef_trypsin_20.ScanId;v=1;d1=23319.23319.3	controllerType=0 controllerNumber=1 scan=23319	44.7536
19696:3	2	K.QQNAQGGFSSTQDTVVALHALSK.Y			796.403	3	2387.19	2387.2	0	-0.9	1241	Non	937.35	937.35	937.35	18.01	86	>sp|P01023|A2MG_HUMAN Alpha-2-macroglobulin OS=Homo sapiens OX=9606 GN=A2M PE=1 SV=3	1817	231128_vra_hs_jacalin_impa_pngasef_trypsin_20.ScanId;v=1;d1=23289.23289.3	controllerType=0 controllerNumber=1 scan=23289	44.7027
21268:3	2	K.QQN[+0.984]AQGGFSSTQDTVVALHALSK.Y		N[+1]	796.731	3	2388.18	2388.18	0	0.4	1241	Non	54.72	28.3	28.3	2.19	86	>sp|P01023|A2MG_HUMAN Alpha-2-macroglobulin OS=Homo sapiens OX=9606 GN=A2M PE=1 SV=3	1817	231128_vra_hs_jacalin_impa_pngasef_trypsin_20.ScanId;v=1;d1=24912.24912.3	controllerType=0 controllerNumber=1 scan=24912	47.2193
08362:2	2	K.YGAATFTR.T			443.725	2	886.442	886.442	0	0.2	1264	NRagged	371.86	83.55	83.55	3.16	86	>sp|P01023|A2MG_HUMAN Alpha-2-macroglobulin OS=Homo sapiens OX=9606 GN=A2M PE=1 SV=3	1817	231128_vra_hs_jacalin_impa_pngasef_trypsin_20.ScanId;v=1;d1=11506.11506.2	controllerType=0 controllerNumber=1 scan=11506	27.4548
08248:2	2	K.YGAATFTR.T			443.724	2	886.441	886.442	0	-0.7	1264	NRagged	455.42	134.31	134.31	3.8	86	>sp|P01023|A2MG_HUMAN Alpha-2-macroglobulin OS=Homo sapiens OX=9606 GN=A2M PE=1 SV=3	1817	231128_vra_hs_jacalin_impa_pngasef_trypsin_20.ScanId;v=1;d1=11388.11388.2	controllerType=0 controllerNumber=1 scan=11388	27.2281
08234:2	2	K.YGAATFTR.T			443.724	2	886.441	886.442	0	-0.9	1264	NRagged	460.54	109.62	109.62	3.6	86	>sp|P01023|A2MG_HUMAN Alpha-2-macroglobulin OS=Homo sapiens OX=9606 GN=A2M PE=1 SV=3	1817	231128_vra_hs_jacalin_impa_pngasef_trypsin_20.ScanId;v=1;d1=11373.11373.2	controllerType=0 controllerNumber=1 scan=11373	27.1969
11649:2	2	K.AAQVTIQSSGTFSSK.F			756.39	2	1511.77	1511.77	0	1.8	1275	Non	511.35	477.08	477.08	8.65	86	>sp|P01023|A2MG_HUMAN Alpha-2-macroglobulin OS=Homo sapiens OX=9606 GN=A2M PE=1 SV=3	1817	231128_vra_hs_jacalin_impa_pngasef_trypsin_20.ScanId;v=1;d1=14934.14934.2	controllerType=0 controllerNumber=1 scan=14934	32.6766
11593:2	2	K.AAQVTIQSSGTFSSK.F			756.389	2	1511.77	1511.77	0	0.7	1275	Non	541.43	541.43	541.43	9.3	86	>sp|P01023|A2MG_HUMAN Alpha-2-macroglobulin OS=Homo sapiens OX=9606 GN=A2M PE=1 SV=3	1817	231128_vra_hs_jacalin_impa_pngasef_trypsin_20.ScanId;v=1;d1=14876.14876.2	controllerType=0 controllerNumber=1 scan=14876	32.5713
11331:2	2	K.AAQVTIQSSGTFSSK.F			756.388	2	1511.77	1511.77	0	-0.5	1275	Non	542.91	513.31	513.31	9.27	86	>sp|P01023|A2MG_HUMAN Alpha-2-macroglobulin OS=Homo sapiens OX=9606 GN=A2M PE=1 SV=3	1817	231128_vra_hs_jacalin_impa_pngasef_trypsin_20.ScanId;v=1;d1=14606.14606.2	controllerType=0 controllerNumber=1 scan=14606	32.1626
11389:2	2	K.AAQVTIQSSGTFSSK.F			756.389	2	1511.77	1511.77	0	1.1	1275	Non	567.44	559.42	559.42	9.08	86	>sp|P01023|A2MG_HUMAN Alpha-2-macroglobulin OS=Homo sapiens OX=9606 GN=A2M PE=1 SV=3	1817	231128_vra_hs_jacalin_impa_pngasef_trypsin_20.ScanId;v=1;d1=14666.14666.2	controllerType=0 controllerNumber=1 scan=14666	32.2519
04618:2	2	K.FQVDNNNR.L			503.738	2	1006.47	1006.47	0	-1.2	1290	Non	411.05	260.29	260.29	4.13	86	>sp|P01023|A2MG_HUMAN Alpha-2-macroglobulin OS=Homo sapiens OX=9606 GN=A2M PE=1 SV=3	1817	231128_vra_hs_jacalin_impa_pngasef_trypsin_20.ScanId;v=1;d1=7612.7612.2	controllerType=0 controllerNumber=1 scan=7612	20.7135
04649:2	2	K.FQVDNNNR.L			503.738	2	1006.47	1006.47	0	-2.1	1290	Non	415.66	231.6	231.6	3.8	86	>sp|P01023|A2MG_HUMAN Alpha-2-macroglobulin OS=Homo sapiens OX=9606 GN=A2M PE=1 SV=3	1817	231128_vra_hs_jacalin_impa_pngasef_trypsin_20.ScanId;v=1;d1=7644.7644.2	controllerType=0 controllerNumber=1 scan=7644	20.7674
05734:2	2	K.FQVDN[+0.984]NNR.L		N[+1]	504.23	2	1007.45	1007.45	0	-1.2	1290	Non	310.61	210.05	26.36	3.86	86	>sp|P01023|A2MG_HUMAN Alpha-2-macroglobulin OS=Homo sapiens OX=9606 GN=A2M PE=1 SV=3	1817	231128_vra_hs_jacalin_impa_pngasef_trypsin_20.ScanId;v=1;d1=8770.8770.2	controllerType=0 controllerNumber=1 scan=8770	22.7107
05606:2	2	K.FQVDNN[+0.984]NR.L		N[+1]	504.23	2	1007.45	1007.45	0	-1.2	1290	Non	334.29	227.63	20.74	4.15	86	>sp|P01023|A2MG_HUMAN Alpha-2-macroglobulin OS=Homo sapiens OX=9606 GN=A2M PE=1 SV=3	1817	231128_vra_hs_jacalin_impa_pngasef_trypsin_20.ScanId;v=1;d1=8637.8637.2	controllerType=0 controllerNumber=1 scan=8637	22.4892
05318:2	2	K.FQVDNN[+0.984]NR.L		N[+1]	504.23	2	1007.45	1007.45	0	-1.4	1290	Non	356.97	214.98	16.98	4.07	86	>sp|P01023|A2MG_HUMAN Alpha-2-macroglobulin OS=Homo sapiens OX=9606 GN=A2M PE=1 SV=3	1817	231128_vra_hs_jacalin_impa_pngasef_trypsin_20.ScanId;v=1;d1=8338.8338.2	controllerType=0 controllerNumber=1 scan=8338	21.9568
05703:2	2	K.FQVDN[+0.984]NNR.L		N[+1]	504.231	2	1007.45	1007.45	0	-0.4	1290	Non	361.69	202.39	33.24	4.5	86	>sp|P01023|A2MG_HUMAN Alpha-2-macroglobulin OS=Homo sapiens OX=9606 GN=A2M PE=1 SV=3	1817	231128_vra_hs_jacalin_impa_pngasef_trypsin_20.ScanId;v=1;d1=8738.8738.2	controllerType=0 controllerNumber=1 scan=8738	22.6608
05308:2	2	K.FQVDNN[+0.984]NR.L		N[+1]	504.231	2	1007.45	1007.45	0	0.6	1290	Non	365.8	193.17	18.89	4.33	86	>sp|P01023|A2MG_HUMAN Alpha-2-macroglobulin OS=Homo sapiens OX=9606 GN=A2M PE=1 SV=3	1817	231128_vra_hs_jacalin_impa_pngasef_trypsin_20.ScanId;v=1;d1=8327.8327.2	controllerType=0 controllerNumber=1 scan=8327	21.942
31398:3	2	R.LLLQQVSLPELPGEYSMK.V			682.371	3	2045.1	2045.1	0	0.6	1298	Non	504.52	504.52	504.52	8.58	86	>sp|P01023|A2MG_HUMAN Alpha-2-macroglobulin OS=Homo sapiens OX=9606 GN=A2M PE=1 SV=3	1817	231128_vra_hs_jacalin_impa_pngasef_trypsin_20.ScanId;v=1;d1=35366.35366.3	controllerType=0 controllerNumber=1 scan=35366	62.6902
31224:3	2	R.LLLQQVSLPELPGEYSMK.V			682.372	3	2045.1	2045.1	0	1	1298	Non	596.79	596.79	596.79	10.2	86	>sp|P01023|A2MG_HUMAN Alpha-2-macroglobulin OS=Homo sapiens OX=9606 GN=A2M PE=1 SV=3	1817	231128_vra_hs_jacalin_impa_pngasef_trypsin_20.ScanId;v=1;d1=35186.35186.3	controllerType=0 controllerNumber=1 scan=35186	62.4203
31365:3	2	R.LLLQQVSLPELPGEYSMK.V			682.372	3	2045.1	2045.1	0	1.2	1298	Non	616.1	616.1	616.1	10.9	86	>sp|P01023|A2MG_HUMAN Alpha-2-macroglobulin OS=Homo sapiens OX=9606 GN=A2M PE=1 SV=3	1817	231128_vra_hs_jacalin_impa_pngasef_trypsin_20.ScanId;v=1;d1=35332.35332.3	controllerType=0 controllerNumber=1 scan=35332	62.6373
31272:2	2	R.LLLQQVSLPELPGEYSMK.V			1023.05	2	2045.1	2045.1	0	0.6	1298	Non	627.83	586.32	586.32	11.48	86	>sp|P01023|A2MG_HUMAN Alpha-2-macroglobulin OS=Homo sapiens OX=9606 GN=A2M PE=1 SV=3	1817	231128_vra_hs_jacalin_impa_pngasef_trypsin_20.ScanId;v=1;d1=35236.35236.2	controllerType=0 controllerNumber=1 scan=35236	62.4904
31304:2	2	R.LLLQQVSLPELPGEYSMK.V			1023.05	2	2045.1	2045.1	0	0	1298	Non	639.09	606.78	606.78	11.45	86	>sp|P01023|A2MG_HUMAN Alpha-2-macroglobulin OS=Homo sapiens OX=9606 GN=A2M PE=1 SV=3	1817	231128_vra_hs_jacalin_impa_pngasef_trypsin_20.ScanId;v=1;d1=35269.35269.2	controllerType=0 controllerNumber=1 scan=35269	62.5394
31244:3	2	R.LLLQQVSLPELPGEYSMK.V			682.371	3	2045.1	2045.1	0	-0.1	1298	Non	677.04	664.54	664.54	12.17	86	>sp|P01023|A2MG_HUMAN Alpha-2-macroglobulin OS=Homo sapiens OX=9606 GN=A2M PE=1 SV=3	1817	231128_vra_hs_jacalin_impa_pngasef_trypsin_20.ScanId;v=1;d1=35207.35207.3	controllerType=0 controllerNumber=1 scan=35207	62.4498
30188:4	2	K.YNILPEKEEFPFALGVQTLPQTC[+57.021]DEPK.A		C[+57]	791.648	4	3163.57	3163.57	0	0.8	1330	Non	2.12	2.12	2.12	2.43	86	>sp|P01023|A2MG_HUMAN Alpha-2-macroglobulin OS=Homo sapiens OX=9606 GN=A2M PE=1 SV=3	1817	231128_vra_hs_jacalin_impa_pngasef_trypsin_20.ScanId;v=1;d1=34116.34116.4	controllerType=0 controllerNumber=1 scan=34116	60.8242
30131:4	2	K.YNILPEKEEFPFALGVQTLPQTC[+57.021]DEPK.A		C[+57]	791.648	4	3163.57	3163.57	0	1.1	1330	Non	187.28	187.28	187.28	3.84	86	>sp|P01023|A2MG_HUMAN Alpha-2-macroglobulin OS=Homo sapiens OX=9606 GN=A2M PE=1 SV=3	1817	231128_vra_hs_jacalin_impa_pngasef_trypsin_20.ScanId;v=1;d1=34058.34058.4	controllerType=0 controllerNumber=1 scan=34058	60.7448
30172:3	2	K.YNILPEKEEFPFALGVQTLPQTC[+57.021]DEPK.A		C[+57]	1055.19	3	3163.57	3163.57	0	0.6	1330	Non	500	500	500	10.05	86	>sp|P01023|A2MG_HUMAN Alpha-2-macroglobulin OS=Homo sapiens OX=9606 GN=A2M PE=1 SV=3	1817	231128_vra_hs_jacalin_impa_pngasef_trypsin_20.ScanId;v=1;d1=34100.34100.3	controllerType=0 controllerNumber=1 scan=34100	60.7986
30124:3	2	K.YNILPEKEEFPFALGVQTLPQTC[+57.021]DEPK.A		C[+57]	1055.19	3	3163.57	3163.57	0	1	1330	Non	583.15	583.15	583.15	11.67	86	>sp|P01023|A2MG_HUMAN Alpha-2-macroglobulin OS=Homo sapiens OX=9606 GN=A2M PE=1 SV=3	1817	231128_vra_hs_jacalin_impa_pngasef_trypsin_20.ScanId;v=1;d1=34051.34051.3	controllerType=0 controllerNumber=1 scan=34051	60.7365
29985:4	2	K.YNILPEKEEFPFALGVQTLPQTC[+57.021]DEPK.A		C[+57]	791.647	4	3163.57	3163.57	0	0.7	1330	Non	636.99	636.99	636.99	12.38	86	>sp|P01023|A2MG_HUMAN Alpha-2-macroglobulin OS=Homo sapiens OX=9606 GN=A2M PE=1 SV=3	1817	231128_vra_hs_jacalin_impa_pngasef_trypsin_20.ScanId;v=1;d1=33907.33907.4	controllerType=0 controllerNumber=1 scan=33907	60.515
30006:4	2	K.YNILPEKEEFPFALGVQTLPQTC[+57.021]DEPK.A		C[+57]	791.648	4	3163.57	3163.57	0	0.9	1330	Non	651.29	651.29	651.29	13.38	86	>sp|P01023|A2MG_HUMAN Alpha-2-macroglobulin OS=Homo sapiens OX=9606 GN=A2M PE=1 SV=3	1817	231128_vra_hs_jacalin_impa_pngasef_trypsin_20.ScanId;v=1;d1=33929.33929.4	controllerType=0 controllerNumber=1 scan=33929	60.5442
29995:3	2	K.YNILPEKEEFPFALGVQTLPQTC[+57.021]DEPK.A		C[+57]	1055.19	3	3163.57	3163.57	0	1	1330	Non	732.24	732.24	732.24	14.67	86	>sp|P01023|A2MG_HUMAN Alpha-2-macroglobulin OS=Homo sapiens OX=9606 GN=A2M PE=1 SV=3	1817	231128_vra_hs_jacalin_impa_pngasef_trypsin_20.ScanId;v=1;d1=33918.33918.3	controllerType=0 controllerNumber=1 scan=33918	60.5312
29963:3	2	K.YNILPEKEEFPFALGVQTLPQTC[+57.021]DEPK.A		C[+57]	1055.19	3	3163.57	3163.57	0	0.7	1330	Non	771.88	746.23	746.23	15.67	86	>sp|P01023|A2MG_HUMAN Alpha-2-macroglobulin OS=Homo sapiens OX=9606 GN=A2M PE=1 SV=3	1817	231128_vra_hs_jacalin_impa_pngasef_trypsin_20.ScanId;v=1;d1=33885.33885.3	controllerType=0 controllerNumber=1 scan=33885	60.4819
06024:2	2	Q.TLPQTC[+57.021]DEPK.A		C[+57]	594.781	2	1188.56	1188.56	0	-0.8	1347	CRagged	272.35	128.87	128.87	2.99	86	>sp|P01023|A2MG_HUMAN Alpha-2-macroglobulin OS=Homo sapiens OX=9606 GN=A2M PE=1 SV=3	1817	231128_vra_hs_jacalin_impa_pngasef_trypsin_20.ScanId;v=1;d1=9070.9070.2	controllerType=0 controllerNumber=1 scan=9070	23.2215
19419:2	2	K.AHTSFQISL.S			502.264	2	1003.52	1003.52	0	-0.2	1357	NRagged	529.55	354.12	354.12	6.9	86	>sp|P01023|A2MG_HUMAN Alpha-2-macroglobulin OS=Homo sapiens OX=9606 GN=A2M PE=1 SV=3	1817	231128_vra_hs_jacalin_impa_pngasef_trypsin_20.ScanId;v=1;d1=23003.23003.2	controllerType=0 controllerNumber=1 scan=23003	44.2582
19394:2	2	K.AHTSFQISL.S			502.264	2	1003.52	1003.52	0	0	1357	NRagged	551.9	362.25	362.25	7.32	86	>sp|P01023|A2MG_HUMAN Alpha-2-macroglobulin OS=Homo sapiens OX=9606 GN=A2M PE=1 SV=3	1817	231128_vra_hs_jacalin_impa_pngasef_trypsin_20.ScanId;v=1;d1=22977.22977.2	controllerType=0 controllerNumber=1 scan=22977	44.2186
03071:2	2	L.SVSYTGSR.S			428.711	2	856.415	856.416	0	-0.7	1366	Specific	207.67	84.41	84.41	2.44	86	>sp|P01023|A2MG_HUMAN Alpha-2-macroglobulin OS=Homo sapiens OX=9606 GN=A2M PE=1 SV=3	1817	231128_vra_hs_jacalin_impa_pngasef_trypsin_20.ScanId;v=1;d1=6007.6007.2	controllerType=0 controllerNumber=1 scan=6007	17.7208
03096:2	2	L.SVSYTGSR.S			428.711	2	856.415	856.416	0	-0.5	1366	Specific	219.06	78.96	78.96	2.43	86	>sp|P01023|A2MG_HUMAN Alpha-2-macroglobulin OS=Homo sapiens OX=9606 GN=A2M PE=1 SV=3	1817	231128_vra_hs_jacalin_impa_pngasef_trypsin_20.ScanId;v=1;d1=6033.6033.2	controllerType=0 controllerNumber=1 scan=6033	17.7706
12219:2	2	R.SASNMAIVDVK.M			567.794	2	1134.58	1134.58	0	-1.2	1374	CRagged	440.65	247.29	247.29	4.96	86	>sp|P01023|A2MG_HUMAN Alpha-2-macroglobulin OS=Homo sapiens OX=9606 GN=A2M PE=1 SV=3	1817	231128_vra_hs_jacalin_impa_pngasef_trypsin_20.ScanId;v=1;d1=15540.15540.2	controllerType=0 controllerNumber=1 scan=15540	33.5642
12210:2	2	R.SASNMAIVDVK.M			567.794	2	1134.58	1134.58	0	-1.9	1374	CRagged	511.6	291.85	291.85	5.38	86	>sp|P01023|A2MG_HUMAN Alpha-2-macroglobulin OS=Homo sapiens OX=9606 GN=A2M PE=1 SV=3	1817	231128_vra_hs_jacalin_impa_pngasef_trypsin_20.ScanId;v=1;d1=15530.15530.2	controllerType=0 controllerNumber=1 scan=15530	33.5495
12091:2	2	R.SASNMAIVDVK.M			567.794	2	1134.58	1134.58	0	-0.9	1374	CRagged	565.41	350.68	350.68	7.31	86	>sp|P01023|A2MG_HUMAN Alpha-2-macroglobulin OS=Homo sapiens OX=9606 GN=A2M PE=1 SV=3	1817	231128_vra_hs_jacalin_impa_pngasef_trypsin_20.ScanId;v=1;d1=15401.15401.2	controllerType=0 controllerNumber=1 scan=15401	33.3826
12098:2	2	R.SASNMAIVDVK.M			567.795	2	1134.58	1134.58	0	-0.4	1374	CRagged	610.51	375.57	375.57	9.64	86	>sp|P01023|A2MG_HUMAN Alpha-2-macroglobulin OS=Homo sapiens OX=9606 GN=A2M PE=1 SV=3	1817	231128_vra_hs_jacalin_impa_pngasef_trypsin_20.ScanId;v=1;d1=15409.15409.2	controllerType=0 controllerNumber=1 scan=15409	33.393
17646:3	2	K.MVSGFIPLKPTVK.M			472.948	3	1416.83	1416.83	0	-0.1	1385	Non	481.86	385.51	385.51	8.02	86	>sp|P01023|A2MG_HUMAN Alpha-2-macroglobulin OS=Homo sapiens OX=9606 GN=A2M PE=1 SV=3	1817	231128_vra_hs_jacalin_impa_pngasef_trypsin_20.ScanId;v=1;d1=21166.21166.3	controllerType=0 controllerNumber=1 scan=21166	41.4245
17671:3	2	K.MVSGFIPLKPTVK.M			472.947	3	1416.83	1416.83	0	-0.3	1385	Non	483.89	377.52	377.52	7.04	86	>sp|P01023|A2MG_HUMAN Alpha-2-macroglobulin OS=Homo sapiens OX=9606 GN=A2M PE=1 SV=3	1817	231128_vra_hs_jacalin_impa_pngasef_trypsin_20.ScanId;v=1;d1=21192.21192.3	controllerType=0 controllerNumber=1 scan=21192	41.4609
16774:2	2	R.TEVSSNHVLIYLDK.V			809.426	2	1617.85	1617.85	0	-1.8	1408	CRagged	123.85	123.85	123.85	1.99	86	>sp|P01023|A2MG_HUMAN Alpha-2-macroglobulin OS=Homo sapiens OX=9606 GN=A2M PE=1 SV=3	1817	231128_vra_hs_jacalin_impa_pngasef_trypsin_20.ScanId;v=1;d1=20269.20269.2	controllerType=0 controllerNumber=1 scan=20269	40.2036
16761:3	2	R.TEVSSNHVLIYLDK.V			539.954	3	1617.85	1617.85	0	-1.2	1408	CRagged	425.38	276.88	276.88	6.16	86	>sp|P01023|A2MG_HUMAN Alpha-2-macroglobulin OS=Homo sapiens OX=9606 GN=A2M PE=1 SV=3	1817	231128_vra_hs_jacalin_impa_pngasef_trypsin_20.ScanId;v=1;d1=20256.20256.3	controllerType=0 controllerNumber=1 scan=20256	40.1842
16721:3	2	R.TEVSSNHVLIYLDK.V			539.954	3	1617.85	1617.85	0	-0.7	1408	CRagged	580.48	436.34	436.34	9.87	86	>sp|P01023|A2MG_HUMAN Alpha-2-macroglobulin OS=Homo sapiens OX=9606 GN=A2M PE=1 SV=3	1817	231128_vra_hs_jacalin_impa_pngasef_trypsin_20.ScanId;v=1;d1=20215.20215.3	controllerType=0 controllerNumber=1 scan=20215	40.1261
16597:2	2	R.TEVSSNHVLIYLDK.V			809.427	2	1617.85	1617.85	0	-0.8	1408	CRagged	647.74	452.96	452.96	9.73	86	>sp|P01023|A2MG_HUMAN Alpha-2-macroglobulin OS=Homo sapiens OX=9606 GN=A2M PE=1 SV=3	1817	231128_vra_hs_jacalin_impa_pngasef_trypsin_20.ScanId;v=1;d1=20087.20087.2	controllerType=0 controllerNumber=1 scan=20087	39.9451
16565:3	2	R.TEVSSNHVLIYLDK.V			539.954	3	1617.85	1617.85	0	-0.9	1408	CRagged	677.39	513.93	513.93	11.87	86	>sp|P01023|A2MG_HUMAN Alpha-2-macroglobulin OS=Homo sapiens OX=9606 GN=A2M PE=1 SV=3	1817	231128_vra_hs_jacalin_impa_pngasef_trypsin_20.ScanId;v=1;d1=20054.20054.3	controllerType=0 controllerNumber=1 scan=20054	39.8993
16547:3	2	R.TEVSSNHVLIYLDK.V			539.954	3	1617.85	1617.85	0	-0.5	1408	CRagged	681.58	514.04	514.04	11.87	86	>sp|P01023|A2MG_HUMAN Alpha-2-macroglobulin OS=Homo sapiens OX=9606 GN=A2M PE=1 SV=3	1817	231128_vra_hs_jacalin_impa_pngasef_trypsin_20.ScanId;v=1;d1=20035.20035.3	controllerType=0 controllerNumber=1 scan=20035	39.8733
16572:2	2	R.TEVSSNHVLIYLDK.V			809.427	2	1617.85	1617.85	0	-1.3	1408	CRagged	812.19	581.91	581.91	14.14	86	>sp|P01023|A2MG_HUMAN Alpha-2-macroglobulin OS=Homo sapiens OX=9606 GN=A2M PE=1 SV=3	1817	231128_vra_hs_jacalin_impa_pngasef_trypsin_20.ScanId;v=1;d1=20061.20061.2	controllerType=0 controllerNumber=1 scan=20061	39.9066
17869:3	2	R.TEVSSN[+0.984]HVLIYLDK.V		N[+1]	540.282	3	1618.83	1618.83	0	0	1408	CRagged	225.04	183.99	183.99	3.57	86	>sp|P01023|A2MG_HUMAN Alpha-2-macroglobulin OS=Homo sapiens OX=9606 GN=A2M PE=1 SV=3	1817	231128_vra_hs_jacalin_impa_pngasef_trypsin_20.ScanId;v=1;d1=21397.21397.3	controllerType=0 controllerNumber=1 scan=21397	41.8277
18160:3	2	R.TEVSSN[+0.984]HVLIYLDK.V		N[+1]	540.282	3	1618.83	1618.83	0	-0.1	1408	CRagged	346.34	212.12	212.12	4.31	86	>sp|P01023|A2MG_HUMAN Alpha-2-macroglobulin OS=Homo sapiens OX=9606 GN=A2M PE=1 SV=3	1817	231128_vra_hs_jacalin_impa_pngasef_trypsin_20.ScanId;v=1;d1=21697.21697.3	controllerType=0 controllerNumber=1 scan=21697	42.2958
35628:2	2	K.VSN[+0.984]QTLSLFF.T		N[+1]	578.798	2	1156.59	1156.59	0	1.1	1422	NRagged	64.5	16.67	16.67	0.03	86	>sp|P01023|A2MG_HUMAN Alpha-2-macroglobulin OS=Homo sapiens OX=9606 GN=A2M PE=1 SV=3	1817	231128_vra_hs_jacalin_impa_pngasef_trypsin_20.ScanId;v=1;d1=39727.39727.2	controllerType=0 controllerNumber=1 scan=39727	69.2484
38927:3	2	K.VSN[+0.984]QTLSLFFTVLQDVPVR.D		N[+1]	722.061	3	2164.17	2164.16	0	1.4	1422	Non	91.41	91.41	91.41	2.9	86	>sp|P01023|A2MG_HUMAN Alpha-2-macroglobulin OS=Homo sapiens OX=9606 GN=A2M PE=1 SV=3	1817	231128_vra_hs_jacalin_impa_pngasef_trypsin_20.ScanId;v=1;d1=43113.43113.3	controllerType=0 controllerNumber=1 scan=43113	73.6279
38902:3	2	K.VSN[+0.984]QTLSLFFTVLQDVPVR.D		N[+1]	722.062	3	2164.17	2164.16	0	2.4	1422	Non	343.17	343.17	343.17	6.24	86	>sp|P01023|A2MG_HUMAN Alpha-2-macroglobulin OS=Homo sapiens OX=9606 GN=A2M PE=1 SV=3	1817	231128_vra_hs_jacalin_impa_pngasef_trypsin_20.ScanId;v=1;d1=43087.43087.3	controllerType=0 controllerNumber=1 scan=43087	73.5938
32993:2	2	L.SLFFTVLQDVPVR.D			760.928	2	1520.85	1520.85	0	0.4	1428	CRagged	233.18	202.72	202.72	3.67	86	>sp|P01023|A2MG_HUMAN Alpha-2-macroglobulin OS=Homo sapiens OX=9606 GN=A2M PE=1 SV=3	1817	231128_vra_hs_jacalin_impa_pngasef_trypsin_20.ScanId;v=1;d1=37009.37009.2	controllerType=0 controllerNumber=1 scan=37009	65.1615
07640:2	2	R.DLKPAIVK.V			442.284	2	883.56	883.561	0	-0.9	1441	Non	231.49	99.41	99.41	2.48	86	>sp|P01023|A2MG_HUMAN Alpha-2-macroglobulin OS=Homo sapiens OX=9606 GN=A2M PE=1 SV=3	1817	231128_vra_hs_jacalin_impa_pngasef_trypsin_20.ScanId;v=1;d1=10758.10758.2	controllerType=0 controllerNumber=1 scan=10758	26.1087
07496:2	2	R.DLKPAIVK.V			442.284	2	883.561	883.561	0	-0.7	1441	Non	565.02	219.04	219.04	6.19	86	>sp|P01023|A2MG_HUMAN Alpha-2-macroglobulin OS=Homo sapiens OX=9606 GN=A2M PE=1 SV=3	1817	231128_vra_hs_jacalin_impa_pngasef_trypsin_20.ScanId;v=1;d1=10610.10610.2	controllerType=0 controllerNumber=1 scan=10610	25.8719
07471:2	2	R.DLKPAIVK.V			442.284	2	883.56	883.561	0	-1.1	1441	Non	577.29	197.97	197.97	5.71	86	>sp|P01023|A2MG_HUMAN Alpha-2-macroglobulin OS=Homo sapiens OX=9606 GN=A2M PE=1 SV=3	1817	231128_vra_hs_jacalin_impa_pngasef_trypsin_20.ScanId;v=1;d1=10584.10584.2	controllerType=0 controllerNumber=1 scan=10584	25.8273
26499:2	2	K.VYDYYETDEFAIAEYNAPC[+57.021]SK.D		C[+57]	1274.55	2	2548.09	2548.09	0	0.7	1449	Non	212.25	212.25	212.25	3.66	86	>sp|P01023|A2MG_HUMAN Alpha-2-macroglobulin OS=Homo sapiens OX=9606 GN=A2M PE=1 SV=3	1817	231128_vra_hs_jacalin_impa_pngasef_trypsin_20.ScanId;v=1;d1=30306.30306.2	controllerType=0 controllerNumber=1 scan=30306	55.0133
26470:2	2	K.VYDYYETDEFAIAEYNAPC[+57.021]SK.D		C[+57]	1274.55	2	2548.09	2548.09	0	1.3	1449	Non	264.51	264.51	264.51	4.77	86	>sp|P01023|A2MG_HUMAN Alpha-2-macroglobulin OS=Homo sapiens OX=9606 GN=A2M PE=1 SV=3	1817	231128_vra_hs_jacalin_impa_pngasef_trypsin_20.ScanId;v=1;d1=30276.30276.2	controllerType=0 controllerNumber=1 scan=30276	54.9684
26494:3	2	K.VYDYYETDEFAIAEYNAPC[+57.021]SK.D		C[+57]	850.034	3	2548.09	2548.09	0	0.7	1449	Non	264.93	264.93	264.93	4.79	86	>sp|P01023|A2MG_HUMAN Alpha-2-macroglobulin OS=Homo sapiens OX=9606 GN=A2M PE=1 SV=3	1817	231128_vra_hs_jacalin_impa_pngasef_trypsin_20.ScanId;v=1;d1=30301.30301.3	controllerType=0 controllerNumber=1 scan=30301	55.0066
26463:3	2	K.VYDYYETDEFAIAEYNAPC[+57.021]SK.D		C[+57]	850.035	3	2548.09	2548.09	0	1.4	1449	Non	357.09	357.09	357.09	5.96	86	>sp|P01023|A2MG_HUMAN Alpha-2-macroglobulin OS=Homo sapiens OX=9606 GN=A2M PE=1 SV=3	1817	231128_vra_hs_jacalin_impa_pngasef_trypsin_20.ScanId;v=1;d1=30269.30269.3	controllerType=0 controllerNumber=1 scan=30269	54.9595
30491:2	3	K.VFPLSLC[+57.021].S		C[+57]	418.222	2	835.437	835.438	0	-1.6	8	NRagged	229.15	27.76	27.76	1.78	102	>sp|P01876|IGHA1_HUMAN Immunoglobulin heavy constant alpha 1 OS=Homo sapiens OX=9606 GN=IGHA1 PE=1 SV=2	1921	231128_vra_hs_jacalin_impa_pngasef_trypsin_20.ScanId;v=1;d1=34429.34429.2	controllerType=0 controllerNumber=1 scan=34429	61.2727
11611:2	3	L.SVTWSESGQGVTAR.N			732.858	2	1464.71	1464.71	0	0.7	38	CRagged	312.14	257.15	257.15	4.86	102	>sp|P01876|IGHA1_HUMAN Immunoglobulin heavy constant alpha 1 OS=Homo sapiens OX=9606 GN=IGHA1 PE=1 SV=2	1921	231128_vra_hs_jacalin_impa_pngasef_trypsin_20.ScanId;v=1;d1=14895.14895.2	controllerType=0 controllerNumber=1 scan=14895	32.6067
11584:2	3	L.SVTWSESGQGVTAR.N			732.858	2	1464.71	1464.71	0	0.5	38	CRagged	410.12	296.53	296.53	6.19	102	>sp|P01876|IGHA1_HUMAN Immunoglobulin heavy constant alpha 1 OS=Homo sapiens OX=9606 GN=IGHA1 PE=1 SV=2	1921	231128_vra_hs_jacalin_impa_pngasef_trypsin_20.ScanId;v=1;d1=14867.14867.2	controllerType=0 controllerNumber=1 scan=14867	32.5579
08218:2	3	V.TWSESGQGVTAR.N			639.807	2	1278.61	1278.61	0	-0.1	40	CRagged	154.44	47.59	47.59	1.49	102	>sp|P01876|IGHA1_HUMAN Immunoglobulin heavy constant alpha 1 OS=Homo sapiens OX=9606 GN=IGHA1 PE=1 SV=2	1921	231128_vra_hs_jacalin_impa_pngasef_trypsin_20.ScanId;v=1;d1=11356.11356.2	controllerType=0 controllerNumber=1 scan=11356	27.1656
01419:2	3	W.SESGQGVTAR.N			496.244	2	991.48	991.48	0	-0.2	42	CRagged	529.83	215	215	6.56	102	>sp|P01876|IGHA1_HUMAN Immunoglobulin heavy constant alpha 1 OS=Homo sapiens OX=9606 GN=IGHA1 PE=1 SV=2	1921	231128_vra_hs_jacalin_impa_pngasef_trypsin_20.ScanId;v=1;d1=4269.4269.2	controllerType=0 controllerNumber=1 scan=4269	14.4106
01440:2	3	W.SESGQGVTAR.N			496.244	2	991.48	991.48	0	-0.2	42	CRagged	567.05	237.04	237.04	6.94	102	>sp|P01876|IGHA1_HUMAN Immunoglobulin heavy constant alpha 1 OS=Homo sapiens OX=9606 GN=IGHA1 PE=1 SV=2	1921	231128_vra_hs_jacalin_impa_pngasef_trypsin_20.ScanId;v=1;d1=4291.4291.2	controllerType=0 controllerNumber=1 scan=4291	14.4551
17680:2	3	S.SQLTLPATQC[+57.021]LAGK.S		C[+57]	744.398	2	1487.79	1487.79	0	0.3	68	Specific	525.37	362.34	362.34	7.37	102	>sp|P01876|IGHA1_HUMAN Immunoglobulin heavy constant alpha 1 OS=Homo sapiens OX=9606 GN=IGHA1 PE=1 SV=2	1921	231128_vra_hs_jacalin_impa_pngasef_trypsin_20.ScanId;v=1;d1=21201.21201.2	controllerType=0 controllerNumber=1 scan=21201	41.4743
17643:2	3	S.SQLTLPATQC[+57.021]LAGK.S		C[+57]	744.398	2	1487.79	1487.79	0	0.1	68	Specific	547.58	366.26	366.26	7.62	102	>sp|P01876|IGHA1_HUMAN Immunoglobulin heavy constant alpha 1 OS=Homo sapiens OX=9606 GN=IGHA1 PE=1 SV=2	1921	231128_vra_hs_jacalin_impa_pngasef_trypsin_20.ScanId;v=1;d1=21163.21163.2	controllerType=0 controllerNumber=1 scan=21163	41.4196
18024:2	3	K.HYTNPSQDVTVPC[+57.021]PVP.S		C[+57]	905.926	2	1810.84	1810.84	0	0.7	89	NRagged	267.48	202.98	202.98	4.14	102	>sp|P01876|IGHA1_HUMAN Immunoglobulin heavy constant alpha 1 OS=Homo sapiens OX=9606 GN=IGHA1 PE=1 SV=2	1921	231128_vra_hs_jacalin_impa_pngasef_trypsin_20.ScanId;v=1;d1=21557.21557.2	controllerType=0 controllerNumber=1 scan=21557	42.0727
17852:2	3	K.HYTNPSQDVTVPC[+57.021]PVP.S		C[+57]	905.926	2	1810.84	1810.84	0	0.9	89	NRagged	475.75	457.85	457.85	8.09	102	>sp|P01876|IGHA1_HUMAN Immunoglobulin heavy constant alpha 1 OS=Homo sapiens OX=9606 GN=IGHA1 PE=1 SV=2	1921	231128_vra_hs_jacalin_impa_pngasef_trypsin_20.ScanId;v=1;d1=21380.21380.2	controllerType=0 controllerNumber=1 scan=21380	41.7955
17880:2	3	K.HYTNPSQDVTVPC[+57.021]PVP.S		C[+57]	905.925	2	1810.84	1810.84	0	-0.1	89	NRagged	512.89	491.98	491.98	8.24	102	>sp|P01876|IGHA1_HUMAN Immunoglobulin heavy constant alpha 1 OS=Homo sapiens OX=9606 GN=IGHA1 PE=1 SV=2	1921	231128_vra_hs_jacalin_impa_pngasef_trypsin_20.ScanId;v=1;d1=21409.21409.2	controllerType=0 controllerNumber=1 scan=21409	41.8438
17887:2	3	K.HYTNPSQDVTVPC[+57.021]PVPS.T		C[+57]	949.442	2	1897.88	1897.87	0	1.4	89	NRagged	15.93	15.93	15.93	0.25	102	>sp|P01876|IGHA1_HUMAN Immunoglobulin heavy constant alpha 1 OS=Homo sapiens OX=9606 GN=IGHA1 PE=1 SV=2	1921	231128_vra_hs_jacalin_impa_pngasef_trypsin_20.ScanId;v=1;d1=21416.21416.2	controllerType=0 controllerNumber=1 scan=21416	41.8583
17211:3	3	K.HYTNPSQDVTVPC[+57.021]PVPS.T		C[+57]	633.296	3	1897.87	1897.87	0	-0.1	89	NRagged	127.78	127.78	127.78	2.43	102	>sp|P01876|IGHA1_HUMAN Immunoglobulin heavy constant alpha 1 OS=Homo sapiens OX=9606 GN=IGHA1 PE=1 SV=2	1921	231128_vra_hs_jacalin_impa_pngasef_trypsin_20.ScanId;v=1;d1=20719.20719.3	controllerType=0 controllerNumber=1 scan=20719	40.8185
17252:3	3	K.HYTNPSQDVTVPC[+57.021]PVPS.T		C[+57]	633.296	3	1897.87	1897.87	0	-0.4	89	NRagged	176.58	176.58	176.58	2.51	102	>sp|P01876|IGHA1_HUMAN Immunoglobulin heavy constant alpha 1 OS=Homo sapiens OX=9606 GN=IGHA1 PE=1 SV=2	1921	231128_vra_hs_jacalin_impa_pngasef_trypsin_20.ScanId;v=1;d1=20761.20761.3	controllerType=0 controllerNumber=1 scan=20761	40.88
18005:3	3	K.HYTNPSQDVTVPC[+57.021]PVPS.T		C[+57]	633.299	3	1897.88	1897.87	0	4.6	89	NRagged	311.4	311.4	311.4	3.68	102	>sp|P01876|IGHA1_HUMAN Immunoglobulin heavy constant alpha 1 OS=Homo sapiens OX=9606 GN=IGHA1 PE=1 SV=2	1921	231128_vra_hs_jacalin_impa_pngasef_trypsin_20.ScanId;v=1;d1=21537.21537.3	controllerType=0 controllerNumber=1 scan=21537	42.0346
18624:2	3	K.HYTNPSQDVTVPC[+57.021]PVPS.T		C[+57]	949.442	2	1897.88	1897.87	0	0.7	89	NRagged	329.37	329.37	329.37	5.39	102	>sp|P01876|IGHA1_HUMAN Immunoglobulin heavy constant alpha 1 OS=Homo sapiens OX=9606 GN=IGHA1 PE=1 SV=2	1921	231128_vra_hs_jacalin_impa_pngasef_trypsin_20.ScanId;v=1;d1=22177.22177.2	controllerType=0 controllerNumber=1 scan=22177	43.0515
18323:2	3	K.HYTNPSQDVTVPC[+57.021]PVPS.T		C[+57]	949.438	2	1897.87	1897.87	0	-3.6	89	NRagged	354.64	354.64	354.64	4.9	102	>sp|P01876|IGHA1_HUMAN Immunoglobulin heavy constant alpha 1 OS=Homo sapiens OX=9606 GN=IGHA1 PE=1 SV=2	1921	231128_vra_hs_jacalin_impa_pngasef_trypsin_20.ScanId;v=1;d1=21866.21866.2	controllerType=0 controllerNumber=1 scan=21866	42.5942
16815:3	3	K.HYTNPSQDVTVPC[+57.021]PVPS.T		C[+57]	633.296	3	1897.87	1897.87	0	-1.2	89	NRagged	364.78	346.59	346.59	6.22	102	>sp|P01876|IGHA1_HUMAN Immunoglobulin heavy constant alpha 1 OS=Homo sapiens OX=9606 GN=IGHA1 PE=1 SV=2	1921	231128_vra_hs_jacalin_impa_pngasef_trypsin_20.ScanId;v=1;d1=20312.20312.3	controllerType=0 controllerNumber=1 scan=20312	40.2688
17039:3	3	K.HYTNPSQDVTVPC[+57.021]PVPS.T		C[+57]	633.296	3	1897.87	1897.87	0	-0.9	89	NRagged	368.38	368.38	368.38	5.78	102	>sp|P01876|IGHA1_HUMAN Immunoglobulin heavy constant alpha 1 OS=Homo sapiens OX=9606 GN=IGHA1 PE=1 SV=2	1921	231128_vra_hs_jacalin_impa_pngasef_trypsin_20.ScanId;v=1;d1=20542.20542.3	controllerType=0 controllerNumber=1 scan=20542	40.5742
16151:2	3	K.HYTNPSQDVTVPC[+57.021]PVPS.T		C[+57]	949.442	2	1897.88	1897.87	0	0.4	89	NRagged	377.27	377.27	377.27	6.9	102	>sp|P01876|IGHA1_HUMAN Immunoglobulin heavy constant alpha 1 OS=Homo sapiens OX=9606 GN=IGHA1 PE=1 SV=2	1921	231128_vra_hs_jacalin_impa_pngasef_trypsin_20.ScanId;v=1;d1=19614.19614.2	controllerType=0 controllerNumber=1 scan=19614	39.266
18283:2	3	K.HYTNPSQDVTVPC[+57.021]PVPS.T		C[+57]	949.439	2	1897.87	1897.87	0	-2.5	89	NRagged	379.37	379.37	379.37	6.12	102	>sp|P01876|IGHA1_HUMAN Immunoglobulin heavy constant alpha 1 OS=Homo sapiens OX=9606 GN=IGHA1 PE=1 SV=2	1921	231128_vra_hs_jacalin_impa_pngasef_trypsin_20.ScanId;v=1;d1=21825.21825.2	controllerType=0 controllerNumber=1 scan=21825	42.521
17836:2	3	K.HYTNPSQDVTVPC[+57.021]PVPS.T		C[+57]	949.444	2	1897.88	1897.87	0	2.9	89	NRagged	380.01	380.01	380.01	7.05	102	>sp|P01876|IGHA1_HUMAN Immunoglobulin heavy constant alpha 1 OS=Homo sapiens OX=9606 GN=IGHA1 PE=1 SV=2	1921	231128_vra_hs_jacalin_impa_pngasef_trypsin_20.ScanId;v=1;d1=21363.21363.2	controllerType=0 controllerNumber=1 scan=21363	41.7657
17885:2	3	K.HYTNPSQDVTVPC[+57.021]PVPS.T		C[+57]	949.442	2	1897.88	1897.87	0	1.4	89	NRagged	392.16	375.4	375.4	6.67	102	>sp|P01876|IGHA1_HUMAN Immunoglobulin heavy constant alpha 1 OS=Homo sapiens OX=9606 GN=IGHA1 PE=1 SV=2	1921	231128_vra_hs_jacalin_impa_pngasef_trypsin_20.ScanId;v=1;d1=21414.21414.2	controllerType=0 controllerNumber=1 scan=21414	41.8547
17632:3	3	K.HYTNPSQDVTVPC[+57.021]PVPS.T		C[+57]	633.295	3	1897.87	1897.87	0	-2	89	NRagged	399.74	399.74	399.74	6.41	102	>sp|P01876|IGHA1_HUMAN Immunoglobulin heavy constant alpha 1 OS=Homo sapiens OX=9606 GN=IGHA1 PE=1 SV=2	1921	231128_vra_hs_jacalin_impa_pngasef_trypsin_20.ScanId;v=1;d1=21152.21152.3	controllerType=0 controllerNumber=1 scan=21152	41.4037
17457:3	3	K.HYTNPSQDVTVPC[+57.021]PVPS.T		C[+57]	633.297	3	1897.87	1897.87	0	0	89	NRagged	421.26	421.26	421.26	7.77	102	>sp|P01876|IGHA1_HUMAN Immunoglobulin heavy constant alpha 1 OS=Homo sapiens OX=9606 GN=IGHA1 PE=1 SV=2	1921	231128_vra_hs_jacalin_impa_pngasef_trypsin_20.ScanId;v=1;d1=20972.20972.3	controllerType=0 controllerNumber=1 scan=20972	41.1466
17601:3	3	K.HYTNPSQDVTVPC[+57.021]PVPS.T		C[+57]	633.295	3	1897.87	1897.87	0	-1.6	89	NRagged	437.41	437.41	437.41	7.04	102	>sp|P01876|IGHA1_HUMAN Immunoglobulin heavy constant alpha 1 OS=Homo sapiens OX=9606 GN=IGHA1 PE=1 SV=2	1921	231128_vra_hs_jacalin_impa_pngasef_trypsin_20.ScanId;v=1;d1=21120.21120.3	controllerType=0 controllerNumber=1 scan=21120	41.3644
17690:2	3	K.HYTNPSQDVTVPC[+57.021]PVPS.T		C[+57]	949.44	2	1897.87	1897.87	0	-1	89	NRagged	443.81	442.67	442.67	8.03	102	>sp|P01876|IGHA1_HUMAN Immunoglobulin heavy constant alpha 1 OS=Homo sapiens OX=9606 GN=IGHA1 PE=1 SV=2	1921	231128_vra_hs_jacalin_impa_pngasef_trypsin_20.ScanId;v=1;d1=21212.21212.2	controllerType=0 controllerNumber=1 scan=21212	41.4883
16849:3	3	K.HYTNPSQDVTVPC[+57.021]PVPS.T		C[+57]	633.295	3	1897.87	1897.87	0	-1.6	89	NRagged	444.58	433.02	433.02	7.75	102	>sp|P01876|IGHA1_HUMAN Immunoglobulin heavy constant alpha 1 OS=Homo sapiens OX=9606 GN=IGHA1 PE=1 SV=2	1921	231128_vra_hs_jacalin_impa_pngasef_trypsin_20.ScanId;v=1;d1=20347.20347.3	controllerType=0 controllerNumber=1 scan=20347	40.3243
17351:2	3	K.HYTNPSQDVTVPC[+57.021]PVPS.T		C[+57]	949.449	2	1897.89	1897.87	0	8.8	89	NRagged	455.9	391.68	391.68	7.16	102	>sp|P01876|IGHA1_HUMAN Immunoglobulin heavy constant alpha 1 OS=Homo sapiens OX=9606 GN=IGHA1 PE=1 SV=2	1921	231128_vra_hs_jacalin_impa_pngasef_trypsin_20.ScanId;v=1;d1=20863.20863.2	controllerType=0 controllerNumber=1 scan=20863	41.0092
18184:2	3	K.HYTNPSQDVTVPC[+57.021]PVPS.T		C[+57]	949.441	2	1897.87	1897.87	0	-0.5	89	NRagged	461.23	461.23	461.23	8.26	102	>sp|P01876|IGHA1_HUMAN Immunoglobulin heavy constant alpha 1 OS=Homo sapiens OX=9606 GN=IGHA1 PE=1 SV=2	1921	231128_vra_hs_jacalin_impa_pngasef_trypsin_20.ScanId;v=1;d1=21722.21722.2	controllerType=0 controllerNumber=1 scan=21722	42.3484
16783:2	3	K.HYTNPSQDVTVPC[+57.021]PVPS.T		C[+57]	949.44	2	1897.87	1897.87	0	-1.2	89	NRagged	505.75	457.22	457.22	8.22	102	>sp|P01876|IGHA1_HUMAN Immunoglobulin heavy constant alpha 1 OS=Homo sapiens OX=9606 GN=IGHA1 PE=1 SV=2	1921	231128_vra_hs_jacalin_impa_pngasef_trypsin_20.ScanId;v=1;d1=20279.20279.2	controllerType=0 controllerNumber=1 scan=20279	40.2197
17416:3	3	K.HYTNPSQDVTVPC[+57.021]PVPS.T		C[+57]	633.296	3	1897.87	1897.87	0	-0.3	89	NRagged	544.37	525.22	525.22	8.5	102	>sp|P01876|IGHA1_HUMAN Immunoglobulin heavy constant alpha 1 OS=Homo sapiens OX=9606 GN=IGHA1 PE=1 SV=2	1921	231128_vra_hs_jacalin_impa_pngasef_trypsin_20.ScanId;v=1;d1=20930.20930.3	controllerType=0 controllerNumber=1 scan=20930	41.0895
16961:2	3	K.HYTNPSQDVTVPC[+57.021]PVPS.T		C[+57]	949.441	2	1897.87	1897.87	0	-0.2	89	NRagged	550.33	550.33	550.33	8.79	102	>sp|P01876|IGHA1_HUMAN Immunoglobulin heavy constant alpha 1 OS=Homo sapiens OX=9606 GN=IGHA1 PE=1 SV=2	1921	231128_vra_hs_jacalin_impa_pngasef_trypsin_20.ScanId;v=1;d1=20462.20462.2	controllerType=0 controllerNumber=1 scan=20462	40.474
17006:3	3	K.HYTNPSQDVTVPC[+57.021]PVPS.T		C[+57]	633.296	3	1897.87	1897.87	0	-0.9	89	NRagged	558.88	558.88	558.88	8.5	102	>sp|P01876|IGHA1_HUMAN Immunoglobulin heavy constant alpha 1 OS=Homo sapiens OX=9606 GN=IGHA1 PE=1 SV=2	1921	231128_vra_hs_jacalin_impa_pngasef_trypsin_20.ScanId;v=1;d1=20508.20508.3	controllerType=0 controllerNumber=1 scan=20508	40.5346
17198:2	3	K.HYTNPSQDVTVPC[+57.021]PVPS.T		C[+57]	949.441	2	1897.87	1897.87	0	-0.1	89	NRagged	559.92	559.46	559.46	8.79	102	>sp|P01876|IGHA1_HUMAN Immunoglobulin heavy constant alpha 1 OS=Homo sapiens OX=9606 GN=IGHA1 PE=1 SV=2	1921	231128_vra_hs_jacalin_impa_pngasef_trypsin_20.ScanId;v=1;d1=20706.20706.2	controllerType=0 controllerNumber=1 scan=20706	40.8036
16816:2	3	K.HYTNPSQDVTVPC[+57.021]PVPS.T		C[+57]	949.44	2	1897.87	1897.87	0	-1.2	89	NRagged	568.87	568.87	568.87	8.65	102	>sp|P01876|IGHA1_HUMAN Immunoglobulin heavy constant alpha 1 OS=Homo sapiens OX=9606 GN=IGHA1 PE=1 SV=2	1921	231128_vra_hs_jacalin_impa_pngasef_trypsin_20.ScanId;v=1;d1=20313.20313.2	controllerType=0 controllerNumber=1 scan=20313	40.271
17539:2	3	K.HYTNPSQDVTVPC[+57.021]PVPS.T		C[+57]	949.441	2	1897.87	1897.87	0	-0.2	89	NRagged	574.71	574.71	574.71	8.87	102	>sp|P01876|IGHA1_HUMAN Immunoglobulin heavy constant alpha 1 OS=Homo sapiens OX=9606 GN=IGHA1 PE=1 SV=2	1921	231128_vra_hs_jacalin_impa_pngasef_trypsin_20.ScanId;v=1;d1=21057.21057.2	controllerType=0 controllerNumber=1 scan=21057	41.2812
17001:2	3	K.HYTNPSQDVTVPC[+57.021]PVPS.T		C[+57]	949.44	2	1897.87	1897.87	0	-0.9	89	NRagged	578.17	578.17	578.17	8.87	102	>sp|P01876|IGHA1_HUMAN Immunoglobulin heavy constant alpha 1 OS=Homo sapiens OX=9606 GN=IGHA1 PE=1 SV=2	1921	231128_vra_hs_jacalin_impa_pngasef_trypsin_20.ScanId;v=1;d1=20503.20503.2	controllerType=0 controllerNumber=1 scan=20503	40.5309
17374:2	3	K.HYTNPSQDVTVPC[+57.021]PVPS.T		C[+57]	949.442	2	1897.88	1897.87	0	1.4	89	NRagged	586.83	586.83	586.83	9.79	102	>sp|P01876|IGHA1_HUMAN Immunoglobulin heavy constant alpha 1 OS=Homo sapiens OX=9606 GN=IGHA1 PE=1 SV=2	1921	231128_vra_hs_jacalin_impa_pngasef_trypsin_20.ScanId;v=1;d1=20887.20887.2	controllerType=0 controllerNumber=1 scan=20887	41.0405
16617:2	3	K.HYTNPSQDVTVPC[+57.021]PVPS.T		C[+57]	949.44	2	1897.87	1897.87	0	-1.4	89	NRagged	608.65	590.11	590.11	10.84	102	>sp|P01876|IGHA1_HUMAN Immunoglobulin heavy constant alpha 1 OS=Homo sapiens OX=9606 GN=IGHA1 PE=1 SV=2	1921	231128_vra_hs_jacalin_impa_pngasef_trypsin_20.ScanId;v=1;d1=20108.20108.2	controllerType=0 controllerNumber=1 scan=20108	39.9734
17510:2	3	K.HYTNPSQDVTVPC[+57.021]PVPS.T		C[+57]	949.442	2	1897.88	1897.87	0	0.7	89	NRagged	609.17	591.45	591.45	11.09	102	>sp|P01876|IGHA1_HUMAN Immunoglobulin heavy constant alpha 1 OS=Homo sapiens OX=9606 GN=IGHA1 PE=1 SV=2	1921	231128_vra_hs_jacalin_impa_pngasef_trypsin_20.ScanId;v=1;d1=21027.21027.2	controllerType=0 controllerNumber=1 scan=21027	41.2332
17164:2	3	K.HYTNPSQDVTVPC[+57.021]PVPS.T		C[+57]	949.442	2	1897.88	1897.87	0	0.7	89	NRagged	628.65	627.47	627.47	11.09	102	>sp|P01876|IGHA1_HUMAN Immunoglobulin heavy constant alpha 1 OS=Homo sapiens OX=9606 GN=IGHA1 PE=1 SV=2	1921	231128_vra_hs_jacalin_impa_pngasef_trypsin_20.ScanId;v=1;d1=20671.20671.2	controllerType=0 controllerNumber=1 scan=20671	40.7546
16652:2	3	K.HYTNPSQDVTVPC[+57.021]PVPS.T		C[+57]	949.441	2	1897.87	1897.87	0	0	89	NRagged	652.28	614.87	614.87	12.06	102	>sp|P01876|IGHA1_HUMAN Immunoglobulin heavy constant alpha 1 OS=Homo sapiens OX=9606 GN=IGHA1 PE=1 SV=2	1921	231128_vra_hs_jacalin_impa_pngasef_trypsin_20.ScanId;v=1;d1=20144.20144.2	controllerType=0 controllerNumber=1 scan=20144	40.0225
16684:3	3	K.HYTNPSQDVTVPC[+57.021]PVPS.T		C[+57]	633.296	3	1897.87	1897.87	0	-0.3	89	NRagged	720.88	691.8	691.8	12.77	102	>sp|P01876|IGHA1_HUMAN Immunoglobulin heavy constant alpha 1 OS=Homo sapiens OX=9606 GN=IGHA1 PE=1 SV=2	1921	231128_vra_hs_jacalin_impa_pngasef_trypsin_20.ScanId;v=1;d1=20177.20177.3	controllerType=0 controllerNumber=1 scan=20177	40.0699
16668:3	3	K.HYTNPSQDVTVPC[+57.021]PVPS.T		C[+57]	633.297	3	1897.87	1897.87	0	0	89	NRagged	727.03	706.89	706.89	12.81	102	>sp|P01876|IGHA1_HUMAN Immunoglobulin heavy constant alpha 1 OS=Homo sapiens OX=9606 GN=IGHA1 PE=1 SV=2	1921	231128_vra_hs_jacalin_impa_pngasef_trypsin_20.ScanId;v=1;d1=20160.20160.3	controllerType=0 controllerNumber=1 scan=20160	40.0446
18206:2	3	K.HYTN[+0.984]PSQDVTVPC[+57.021]PVPS.T		C[+57], N[+1]	949.942	2	1898.88	1898.86	0	9.5	89	NRagged	83.89	83.89	83.89	1.84	102	>sp|P01876|IGHA1_HUMAN Immunoglobulin heavy constant alpha 1 OS=Homo sapiens OX=9606 GN=IGHA1 PE=1 SV=2	1921	231128_vra_hs_jacalin_impa_pngasef_trypsin_20.ScanId;v=1;d1=21745.21745.2	controllerType=0 controllerNumber=1 scan=21745	42.3993
18138:2	3	K.HYTN[+0.984]PSQDVTVPC[+57.021]PVPS.T		C[+57], N[+1]	949.936	2	1898.86	1898.86	0	2.7	89	NRagged	159.99	159.99	159.99	2.51	102	>sp|P01876|IGHA1_HUMAN Immunoglobulin heavy constant alpha 1 OS=Homo sapiens OX=9606 GN=IGHA1 PE=1 SV=2	1921	231128_vra_hs_jacalin_impa_pngasef_trypsin_20.ScanId;v=1;d1=21675.21675.2	controllerType=0 controllerNumber=1 scan=21675	42.2591
19412:3	3	K.HYTNPSQDVTVPC[+57.021]PVPSTPP.T		C[+57]	731.681	3	2193.03	2193.03	0	0.4	89	NRagged	253.95	253.95	253.95	4.33	102	>sp|P01876|IGHA1_HUMAN Immunoglobulin heavy constant alpha 1 OS=Homo sapiens OX=9606 GN=IGHA1 PE=1 SV=2	1921	231128_vra_hs_jacalin_impa_pngasef_trypsin_20.ScanId;v=1;d1=22995.22995.3	controllerType=0 controllerNumber=1 scan=22995	44.2452
19126:3	3	K.HYTNPSQDVTVPC[+57.021]PVPSTPP.T		C[+57]	731.681	3	2193.03	2193.03	0	-0.5	89	NRagged	343.88	343.88	343.88	6.96	102	>sp|P01876|IGHA1_HUMAN Immunoglobulin heavy constant alpha 1 OS=Homo sapiens OX=9606 GN=IGHA1 PE=1 SV=2	1921	231128_vra_hs_jacalin_impa_pngasef_trypsin_20.ScanId;v=1;d1=22697.22697.3	controllerType=0 controllerNumber=1 scan=22697	43.7919
19275:3	3	K.HYTNPSQDVTVPC[+57.021]PVPSTPP.T		C[+57]	731.68	3	2193.03	2193.03	0	-0.7	89	NRagged	384.64	351.87	351.87	6.57	102	>sp|P01876|IGHA1_HUMAN Immunoglobulin heavy constant alpha 1 OS=Homo sapiens OX=9606 GN=IGHA1 PE=1 SV=2	1921	231128_vra_hs_jacalin_impa_pngasef_trypsin_20.ScanId;v=1;d1=22854.22854.3	controllerType=0 controllerNumber=1 scan=22854	44.0187
19190:2	3	K.HYTNPSQDVTVPC[+57.021]PVPSTPP.T		C[+57]	1097.02	2	2193.03	2193.03	0	-0.5	89	NRagged	425.38	425.38	425.38	8.72	102	>sp|P01876|IGHA1_HUMAN Immunoglobulin heavy constant alpha 1 OS=Homo sapiens OX=9606 GN=IGHA1 PE=1 SV=2	1921	231128_vra_hs_jacalin_impa_pngasef_trypsin_20.ScanId;v=1;d1=22766.22766.2	controllerType=0 controllerNumber=1 scan=22766	43.8882
18999:3	3	K.HYTNPSQDVTVPC[+57.021]PVPSTPP.T		C[+57]	731.681	3	2193.03	2193.03	0	-0.3	89	NRagged	459.62	459.62	459.62	8.66	102	>sp|P01876|IGHA1_HUMAN Immunoglobulin heavy constant alpha 1 OS=Homo sapiens OX=9606 GN=IGHA1 PE=1 SV=2	1921	231128_vra_hs_jacalin_impa_pngasef_trypsin_20.ScanId;v=1;d1=22566.22566.3	controllerType=0 controllerNumber=1 scan=22566	43.5906
19138:3	3	K.HYTNPSQDVTVPC[+57.021]PVPSTPP.T		C[+57]	731.681	3	2193.03	2193.03	0	-0.5	89	NRagged	514.67	496.35	496.35	8.85	102	>sp|P01876|IGHA1_HUMAN Immunoglobulin heavy constant alpha 1 OS=Homo sapiens OX=9606 GN=IGHA1 PE=1 SV=2	1921	231128_vra_hs_jacalin_impa_pngasef_trypsin_20.ScanId;v=1;d1=22710.22710.3	controllerType=0 controllerNumber=1 scan=22710	43.8065
18965:3	3	K.HYTNPSQDVTVPC[+57.021]PVPSTPP.T		C[+57]	731.68	3	2193.03	2193.03	0	-0.9	89	NRagged	520.82	520.82	520.82	8.92	102	>sp|P01876|IGHA1_HUMAN Immunoglobulin heavy constant alpha 1 OS=Homo sapiens OX=9606 GN=IGHA1 PE=1 SV=2	1921	231128_vra_hs_jacalin_impa_pngasef_trypsin_20.ScanId;v=1;d1=22531.22531.3	controllerType=0 controllerNumber=1 scan=22531	43.5342
19178:2	3	K.HYTNPSQDVTVPC[+57.021]PVPSTPP.T		C[+57]	1097.02	2	2193.02	2193.03	0	-1.9	89	NRagged	539.57	539.57	539.57	8.99	102	>sp|P01876|IGHA1_HUMAN Immunoglobulin heavy constant alpha 1 OS=Homo sapiens OX=9606 GN=IGHA1 PE=1 SV=2	1921	231128_vra_hs_jacalin_impa_pngasef_trypsin_20.ScanId;v=1;d1=22753.22753.2	controllerType=0 controllerNumber=1 scan=22753	43.8687
19031:2	3	K.HYTNPSQDVTVPC[+57.021]PVPSTPP.T		C[+57]	1097.02	2	2193.03	2193.03	0	-0.2	89	NRagged	569.63	569.63	569.63	9.57	102	>sp|P01876|IGHA1_HUMAN Immunoglobulin heavy constant alpha 1 OS=Homo sapiens OX=9606 GN=IGHA1 PE=1 SV=2	1921	231128_vra_hs_jacalin_impa_pngasef_trypsin_20.ScanId;v=1;d1=22599.22599.2	controllerType=0 controllerNumber=1 scan=22599	43.6374
18824:3	3	K.HYTNPSQDVTVPC[+57.021]PVPSTPP.T		C[+57]	731.681	3	2193.03	2193.03	0	-0.5	89	NRagged	573.42	573.42	573.42	9.28	102	>sp|P01876|IGHA1_HUMAN Immunoglobulin heavy constant alpha 1 OS=Homo sapiens OX=9606 GN=IGHA1 PE=1 SV=2	1921	231128_vra_hs_jacalin_impa_pngasef_trypsin_20.ScanId;v=1;d1=22385.22385.3	controllerType=0 controllerNumber=1 scan=22385	43.325
18809:3	3	K.HYTNPSQDVTVPC[+57.021]PVPSTPP.T		C[+57]	731.68	3	2193.03	2193.03	0	-0.9	89	NRagged	579.27	579.27	579.27	9.28	102	>sp|P01876|IGHA1_HUMAN Immunoglobulin heavy constant alpha 1 OS=Homo sapiens OX=9606 GN=IGHA1 PE=1 SV=2	1921	231128_vra_hs_jacalin_impa_pngasef_trypsin_20.ScanId;v=1;d1=22369.22369.3	controllerType=0 controllerNumber=1 scan=22369	43.3049
19000:2	3	K.HYTNPSQDVTVPC[+57.021]PVPSTPP.T		C[+57]	1097.02	2	2193.03	2193.03	0	-0.2	89	NRagged	582.95	582.95	582.95	10.75	102	>sp|P01876|IGHA1_HUMAN Immunoglobulin heavy constant alpha 1 OS=Homo sapiens OX=9606 GN=IGHA1 PE=1 SV=2	1921	231128_vra_hs_jacalin_impa_pngasef_trypsin_20.ScanId;v=1;d1=22567.22567.2	controllerType=0 controllerNumber=1 scan=22567	43.5909
18825:2	3	K.HYTNPSQDVTVPC[+57.021]PVPSTPP.T		C[+57]	1097.02	2	2193.03	2193.03	0	-0.1	89	NRagged	596.51	596.51	596.51	10.75	102	>sp|P01876|IGHA1_HUMAN Immunoglobulin heavy constant alpha 1 OS=Homo sapiens OX=9606 GN=IGHA1 PE=1 SV=2	1921	231128_vra_hs_jacalin_impa_pngasef_trypsin_20.ScanId;v=1;d1=22386.22386.2	controllerType=0 controllerNumber=1 scan=22386	43.3257
18204:2	3	K.HYTNPSQDVTVPC[+57.021]PVPSTPP.T		C[+57]	1097.02	2	2193.03	2193.03	0	1.5	89	NRagged	635.09	635.09	635.09	11.49	102	>sp|P01876|IGHA1_HUMAN Immunoglobulin heavy constant alpha 1 OS=Homo sapiens OX=9606 GN=IGHA1 PE=1 SV=2	1921	231128_vra_hs_jacalin_impa_pngasef_trypsin_20.ScanId;v=1;d1=21743.21743.2	controllerType=0 controllerNumber=1 scan=21743	42.3937
18847:2	3	K.HYTNPSQDVTVPC[+57.021]PVPSTPP.T		C[+57]	1097.02	2	2193.03	2193.03	0	-0.4	89	NRagged	681.25	681.25	681.25	12.75	102	>sp|P01876|IGHA1_HUMAN Immunoglobulin heavy constant alpha 1 OS=Homo sapiens OX=9606 GN=IGHA1 PE=1 SV=2	1921	231128_vra_hs_jacalin_impa_pngasef_trypsin_20.ScanId;v=1;d1=22409.22409.2	controllerType=0 controllerNumber=1 scan=22409	43.355
19654:3	3	K.HYTNPSQDVT[+365.132]VPC[+57.021]PVPSTPP.T	HexNAc(1)Hex(1)	C[+57], T[+365]	853.393	3	2558.16	2558.16	0	1.2	89	NRagged	29.87	6.35	1.2	1.67	102	>sp|P01876|IGHA1_HUMAN Immunoglobulin heavy constant alpha 1 OS=Homo sapiens OX=9606 GN=IGHA1 PE=1 SV=2	1921	231128_vra_hs_jacalin_impa_pngasef_trypsin_20.ScanId;v=1;d1=23245.23245.3	controllerType=0 controllerNumber=1 scan=23245	44.6333
17856:3	3	K.HYTNPSQDVTVPC[+57.021]PVPS[+365.132]TPP.T	HexNAc(1)Hex(1)	C[+57], S[+365]	853.392	3	2558.16	2558.16	0	0.5	89	NRagged	87.82	31.96	2.16	2.46	102	>sp|P01876|IGHA1_HUMAN Immunoglobulin heavy constant alpha 1 OS=Homo sapiens OX=9606 GN=IGHA1 PE=1 SV=2	1921	231128_vra_hs_jacalin_impa_pngasef_trypsin_20.ScanId;v=1;d1=21384.21384.3	controllerType=0 controllerNumber=1 scan=21384	41.8018
19149:2	3	K.HYTN[+0.984]PSQDVTVPC[+57.021]PVPSTPP.T		C[+57], N[+1]	1097.52	2	2194.03	2194.01	0	7.4	89	NRagged	93.22	74.36	74.36	1.79	102	>sp|P01876|IGHA1_HUMAN Immunoglobulin heavy constant alpha 1 OS=Homo sapiens OX=9606 GN=IGHA1 PE=1 SV=2	1921	231128_vra_hs_jacalin_impa_pngasef_trypsin_20.ScanId;v=1;d1=22722.22722.2	controllerType=0 controllerNumber=1 scan=22722	43.8229
18559:3	3	K.HYTNPSQDVTVPC[+57.021]PVPS[+365.132]TPP.T	HexNAc(1)Hex(1)	C[+57], S[+365]	853.39	3	2558.16	2558.16	0	-1.4	89	NRagged	96.81	77	2.16	2.46	102	>sp|P01876|IGHA1_HUMAN Immunoglobulin heavy constant alpha 1 OS=Homo sapiens OX=9606 GN=IGHA1 PE=1 SV=2	1921	231128_vra_hs_jacalin_impa_pngasef_trypsin_20.ScanId;v=1;d1=22110.22110.3	controllerType=0 controllerNumber=1 scan=22110	42.9429
20627:3	3	K.HYTNPSQDVTVPC[+57.021]PVPST[+656.228]PP.T	HexNAc(1)Hex(1)NeuAc(1)	C[+57], T[+656]	950.423	3	2849.25	2849.26	0	-0.5	89	NRagged	131.08	17.05	9.27	2.45	102	>sp|P01876|IGHA1_HUMAN Immunoglobulin heavy constant alpha 1 OS=Homo sapiens OX=9606 GN=IGHA1 PE=1 SV=2	1921	231128_vra_hs_jacalin_impa_pngasef_trypsin_20.ScanId;v=1;d1=24249.24249.3	controllerType=0 controllerNumber=1 scan=24249	46.1705
20604:3	3	K.HYTNPSQDVTVPC[+57.021]PVPS[+656.228]TPP.T	HexNAc(1)Hex(1)NeuAc(1)	C[+57], S[+656]	950.423	3	2849.25	2849.26	0	-0.4	89	NRagged	131.8	20.99	0.88	2.61	102	>sp|P01876|IGHA1_HUMAN Immunoglobulin heavy constant alpha 1 OS=Homo sapiens OX=9606 GN=IGHA1 PE=1 SV=2	1921	231128_vra_hs_jacalin_impa_pngasef_trypsin_20.ScanId;v=1;d1=24225.24225.3	controllerType=0 controllerNumber=1 scan=24225	46.1264
18369:3	3	K.HYTNPSQDVTVPC[+57.021]PVPS[+365.132]TPP.T	HexNAc(1)Hex(1)	C[+57], S[+365]	853.391	3	2558.16	2558.16	0	-0.4	89	NRagged	137.24	90.21	2.16	2.88	102	>sp|P01876|IGHA1_HUMAN Immunoglobulin heavy constant alpha 1 OS=Homo sapiens OX=9606 GN=IGHA1 PE=1 SV=2	1921	231128_vra_hs_jacalin_impa_pngasef_trypsin_20.ScanId;v=1;d1=21914.21914.3	controllerType=0 controllerNumber=1 scan=21914	42.6705
18216:3	3	K.HYTNPSQDVTVPC[+57.021]PVPS[+365.132]TPP.T	HexNAc(1)Hex(1)	C[+57], S[+365]	853.391	3	2558.16	2558.16	0	-0.1	89	NRagged	150.76	86.46	2.16	2.88	102	>sp|P01876|IGHA1_HUMAN Immunoglobulin heavy constant alpha 1 OS=Homo sapiens OX=9606 GN=IGHA1 PE=1 SV=2	1921	231128_vra_hs_jacalin_impa_pngasef_trypsin_20.ScanId;v=1;d1=21756.21756.3	controllerType=0 controllerNumber=1 scan=21756	42.4156
18532:3	3	K.HYTNPSQDVTVPC[+57.021]PVPS[+365.132]TPP.T	HexNAc(1)Hex(1)	C[+57], S[+365]	853.391	3	2558.16	2558.16	0	-0.1	89	NRagged	151.28	96.05	2.16	2.58	102	>sp|P01876|IGHA1_HUMAN Immunoglobulin heavy constant alpha 1 OS=Homo sapiens OX=9606 GN=IGHA1 PE=1 SV=2	1921	231128_vra_hs_jacalin_impa_pngasef_trypsin_20.ScanId;v=1;d1=22082.22082.3	controllerType=0 controllerNumber=1 scan=22082	42.8882
18805:2	3	K.HYTN[+0.984]PSQDVTVPC[+57.021]PVPSTPP.T		C[+57], N[+1]	1097.52	2	2194.03	2194.01	0	7.9	89	NRagged	156.44	156.44	156.44	2.52	102	>sp|P01876|IGHA1_HUMAN Immunoglobulin heavy constant alpha 1 OS=Homo sapiens OX=9606 GN=IGHA1 PE=1 SV=2	1921	231128_vra_hs_jacalin_impa_pngasef_trypsin_20.ScanId;v=1;d1=22365.22365.2	controllerType=0 controllerNumber=1 scan=22365	43.3013
18046:3	3	K.HYTNPSQDVTVPC[+57.021]PVPS[+365.132]TPP.T	HexNAc(1)Hex(1)	C[+57], S[+365]	853.392	3	2558.16	2558.16	0	0.5	89	NRagged	163.7	120.38	2.16	3.02	102	>sp|P01876|IGHA1_HUMAN Immunoglobulin heavy constant alpha 1 OS=Homo sapiens OX=9606 GN=IGHA1 PE=1 SV=2	1921	231128_vra_hs_jacalin_impa_pngasef_trypsin_20.ScanId;v=1;d1=21580.21580.3	controllerType=0 controllerNumber=1 scan=21580	42.1034
22420:3	3	K.HYTNPSQDVT[+947.323]VPC[+57.021]PVPSTPP.T	HexNAc(1)Hex(1)NeuAc(2)	C[+57], T[+947]	1047.46	3	3140.37	3140.35	0	4.7	89	NRagged	164.94	129.59	2.4	2.66	102	>sp|P01876|IGHA1_HUMAN Immunoglobulin heavy constant alpha 1 OS=Homo sapiens OX=9606 GN=IGHA1 PE=1 SV=2	1921	231128_vra_hs_jacalin_impa_pngasef_trypsin_20.ScanId;v=1;d1=26101.26101.3	controllerType=0 controllerNumber=1 scan=26101	48.9593
20500:3	3	K.HYTNPSQDVTVPC[+57.021]PVPS[+656.228]TPP.T	HexNAc(1)Hex(1)NeuAc(1)	C[+57], S[+656]	950.423	3	2849.25	2849.26	0	-0.7	89	NRagged	171.98	81.1	0.88	3	102	>sp|P01876|IGHA1_HUMAN Immunoglobulin heavy constant alpha 1 OS=Homo sapiens OX=9606 GN=IGHA1 PE=1 SV=2	1921	231128_vra_hs_jacalin_impa_pngasef_trypsin_20.ScanId;v=1;d1=24117.24117.3	controllerType=0 controllerNumber=1 scan=24117	45.925
17884:3	3	K.HYTNPSQDVTVPC[+57.021]PVPS[+365.132]TPP.T	HexNAc(1)Hex(1)	C[+57], S[+365]	853.392	3	2558.16	2558.16	0	0.1	89	NRagged	178.23	126.38	2.16	3.1	102	>sp|P01876|IGHA1_HUMAN Immunoglobulin heavy constant alpha 1 OS=Homo sapiens OX=9606 GN=IGHA1 PE=1 SV=2	1921	231128_vra_hs_jacalin_impa_pngasef_trypsin_20.ScanId;v=1;d1=21413.21413.3	controllerType=0 controllerNumber=1 scan=21413	41.8508
18339:3	3	K.HYTNPSQDVTVPC[+57.021]PVPS[+365.132]TPP.T	HexNAc(1)Hex(1)	C[+57], S[+365]	853.392	3	2558.16	2558.16	0	0.1	89	NRagged	182.59	125.84	2.16	3.09	102	>sp|P01876|IGHA1_HUMAN Immunoglobulin heavy constant alpha 1 OS=Homo sapiens OX=9606 GN=IGHA1 PE=1 SV=2	1921	231128_vra_hs_jacalin_impa_pngasef_trypsin_20.ScanId;v=1;d1=21883.21883.3	controllerType=0 controllerNumber=1 scan=21883	42.6203
18189:3	3	K.HYTNPSQDVTVPC[+57.021]PVPS[+365.132]TPP.T	HexNAc(1)Hex(1)	C[+57], S[+365]	853.391	3	2558.16	2558.16	0	-0.4	89	NRagged	190.15	112.41	2.16	3.07	102	>sp|P01876|IGHA1_HUMAN Immunoglobulin heavy constant alpha 1 OS=Homo sapiens OX=9606 GN=IGHA1 PE=1 SV=2	1921	231128_vra_hs_jacalin_impa_pngasef_trypsin_20.ScanId;v=1;d1=21728.21728.3	controllerType=0 controllerNumber=1 scan=21728	42.3612
22773:3	3	K.HYTNPSQDVTVPC[+57.021]PVPS[+947.323]TPP.T	HexNAc(1)Hex(1)NeuAc(2)	C[+57], S[+947]	1047.46	3	3140.35	3140.35	0	0.4	89	NRagged	198.19	198.19	2.4	4.11	102	>sp|P01876|IGHA1_HUMAN Immunoglobulin heavy constant alpha 1 OS=Homo sapiens OX=9606 GN=IGHA1 PE=1 SV=2	1921	231128_vra_hs_jacalin_impa_pngasef_trypsin_20.ScanId;v=1;d1=26465.26465.3	controllerType=0 controllerNumber=1 scan=26465	49.4682
18075:3	3	K.HYTNPSQDVTVPC[+57.021]PVPS[+365.132]TPP.T	HexNAc(1)Hex(1)	C[+57], S[+365]	853.392	3	2558.16	2558.16	0	0.7	89	NRagged	205.36	145.96	2.16	3.35	102	>sp|P01876|IGHA1_HUMAN Immunoglobulin heavy constant alpha 1 OS=Homo sapiens OX=9606 GN=IGHA1 PE=1 SV=2	1921	231128_vra_hs_jacalin_impa_pngasef_trypsin_20.ScanId;v=1;d1=21610.21610.3	controllerType=0 controllerNumber=1 scan=21610	42.155
22637:3	3	K.HYTNPSQDVT[+947.323]VPC[+57.021]PVPSTPP.T	HexNAc(1)Hex(1)NeuAc(2)	C[+57], T[+947]	1047.46	3	3140.37	3140.35	0	4.6	89	NRagged	207.83	187.26	2.4	2.92	102	>sp|P01876|IGHA1_HUMAN Immunoglobulin heavy constant alpha 1 OS=Homo sapiens OX=9606 GN=IGHA1 PE=1 SV=2	1921	231128_vra_hs_jacalin_impa_pngasef_trypsin_20.ScanId;v=1;d1=26325.26325.3	controllerType=0 controllerNumber=1 scan=26325	49.2673
[truncated: 4,185 more rows]

## Sheet: Filtered spectra
Query #:z	Protein Rank	Peptide < ProteinMetrics Confidential >	Glycans NHFAGNa	Modification Type(s)	Observed m/z	z	Observed (M+H)	Calc. mass (M+H)	Off-by-x error	Mass error (ppm)	Starting position	Cleavage	Score	Delta	Delta Mod	|Log Prob|	# of unique peptides	Protein Name	Protein DB number	Comment	Scan #	Scan Time
[truncated: 4,702 more rows]

## Sheet: Validated glycopeptides
Method of ID	Enzyme	UniProt code	Protein	Localization	RT	Start	End	Mod site(s)	Unlocalized	Abundance	z	mz	MH	ppm	138/144
[truncated: 7 more rows]
